# Supplementary material for: Immune Dysregulation and Trophoblastic Dysfunction as a Potential Cause of Idiopathic Recurrent Pregnancy Loss
Source: Biology (Basel). 2025 Jul 4;14(7):811. doi: 10.3390/biology14070811 (PMC12292758; doi:10.3390/biology14070811)
Supplement: Supplementary file 1 [file biology-14-00811-s001.zip]

Archive with 10 entries (9 files):
- Supplementary data/
- Supplementary data/Table S1.xlsx
- Supplementary data/Table S2.xlsx
- Supplementary data/Table S3.xlsx
- Supplementary data/Table S4.xlsx
- Supplementary data/Table S5.xlsx
- Supplementary data/Table S6.xlsx
- Supplementary data/Table S7.xlsx
- Supplementary data/Table S8.xlsx
- Supplementary data/Table S9.xlsx
