# Supplementary material for: Immune Dysregulation and Trophoblastic Dysfunction as a Potential Cause of Idiopathic Recurrent Pregnancy Loss
Source: Biology (Basel). 2025 Jul 4;14(7):811. doi: 10.3390/biology14070811 (PMC12292758; doi:10.3390/biology14070811)
Supplement: Supplementary file 1 [file biology-14-00811-s001.zip › Supplementary data/Table S1.xlsx]

## Sheet: normalized_counts_plus_one
	iPL 1	iPL 2	iPL 3	iPL 4	iPL 5	iPL 6	iPL 7	iPL 8	iPL 9	gene_name	chromosome
ENSG00000000003	4,548164969	4,121380107	3,69036911	5,002354594	4,144447331	3,866693286	4,463524228	3,982771423	4,53739384	TSPAN6	X
ENSG00000000419	4,806817022	5,252693644	5,862102675	5,650044101	5,360982833	5,411520174	5,11686361	4,872035016	4,783399449	DPM1	20
ENSG00000000457	4,210583933	3,802280238	3,793098514	4,121427622	4,527767539	3,785398315	3,374229911	3,888293247	4,054726233	SCYL3	1
ENSG00000000460	1,721146897	2,083284988	2,908921493	3,107117764	3,138197515	3,40482258	2,188665457	2,4765136	2,146808792	C1orf112	1
ENSG00000000938	5,854253899	6,212807712	3,374185689	3,454197194	5,487524235	3,291621921	6,226200245	6,206046026	6,120381541	FGR	1
ENSG00000000971	6,86679142	7,664036761	3,18562999	1,463452763	0,853863598	1,377716876	7,568611218	6,634091828	7,899099168	CFH	1
ENSG00000001036	6,127417041	6,801079057	6,390437456	6,618503713	5,98718153	6,408114453	7,023864112	6,416269523	6,657262583	FUCA2	6
ENSG00000001084	4,906862864	5,268937372	4,605420751	4,610917045	4,68696324	4,276759671	4,916332353	4,793111907	5,021974655	GCLC	6
ENSG00000001167	5,238471405	4,892764941	5,2598997	5,66677957	4,997645815	5,540994094	5,610661989	4,763844983	5,339526196	NFYA	6
ENSG00000001460	2,327607481	2,083284988	2,445260478	1,118880453	2,546958006	1,764623088	3,191322903	2,505093857	2,37583291	STPG1	1
ENSG00000001461	5,238471405	4,33702703	3,949560986	3,454197194	3,453797575	4,391087272	5,353093429	4,308798056	4,65839776	NIPAL3	1
ENSG00000001497	4,947703198	5,819483516	5,536524267	5,731845137	5,740839801	5,891121095	5,513080781	5,484204936	4,940797194	LAS1L	X
ENSG00000001561	3,769074777	3,059841545	1,18291739	2,174838213	2,611908634	1,377716876	4,888302229	3,653152098	3,951939102	ENPP4	6
ENSG00000001617	5,271018981	5,668480537	6,640534732	5,938917663	7,003262099	5,516012222	4,774230263	5,617794318	5,021974655	SEMA3F	3
ENSG00000001629	5,80323979	5,26083837	6,19478433	5,763309592	5,56337726	6,140322896	5,657084173	5,61123631	5,874037339	ANKIB1	7
ENSG00000001630	2,152337917	1,754597196	2,641594827	2,174838213	3,093411882	2,320894839	1,112412461	0,531484268	1,473904242	CYP51A1	7
ENSG00000001631	2,242632699	1,844051474	2,677847671	2,174838213	2,950055528	2,534984001	2,043715461	1,919853702	2,017041812	KRIT1	7
ENSG00000002016	4,118194514	3,235427915	3,793098514	4,16919259	4,122325078	3,40482258	4,703605146	3,951961073	3,635549858	RAD52	12
ENSG00000002330	5,076046912	4,944246359	5,681949149	5,054156171	5,407460659	5,811229533	4,770396044	5,136914828	4,854778274	BAD	11
ENSG00000002549	5,930943266	6,144019779	6,022236694	5,527122712	7,190329519	6,435018356	6,121734311	6,257348747	5,864636094	LAP3	4
ENSG00000002586	7,325109936	7,540686274	8,045061284	8,005819597	8,058603711	8,1207644	7,748938727	7,364585996	7,09263146	CD99	X
ENSG00000002587	2,690492427	2,576398597	2,604407469	2,507702044	2,080431954	2,069405291	2,798175554	3,061664876	3,019862644	HS3ST1	4
ENSG00000002726	5,26025117	4,974275875	11,53376537	7,456114345	8,268309741	9,372445464	7,92352329	8,659367081	1,538392306	AOC1	7
ENSG00000002745	1,589696874	3,930351837	0,397899923	0	0	0	1,063116014	1,532574236	2,60388548	WNT16	7
ENSG00000002746	2,483872015	0,281962119	0,397899923	1,463452763	0	0,847422967	2,018075329	1,587062373	1,823589767	HECW1	7
ENSG00000002834	7,948743416	8,097142288	8,03810558	8,3153914	8,078848012	8,108282502	8,338154118	8,199535154	7,958487766	LASP1	17
ENSG00000002919	4,359265628	4,382525944	4,456861614	3,600739024	4,527767539	3,785398315	3,682413327	4,410504278	4,387908833	SNX11	17
ENSG00000002933	4,165128668	5,032522373	4,660810222	3,668781468	4,166235478	4,086247169	4,926704818	4,838738063	4,65839776	TMEM176A	7
ENSG00000003056	6,331509461	6,803868853	6,124285139	5,952630711	6,572723459	6,021096008	6,336633371	6,759490564	6,607406072	M6PR	12
ENSG00000003096	5,452243794	5,47900953	2,062082153	0	0,343818851	0	5,413343269	5,970164495	4,886091355	KLHL13	X
ENSG00000003137	3,38888648	7,160149371	4,231506045	2,649161737	2,999440773	3,866693286	3,563373677	4,1276641	4,171156892	CYP26B1	2
ENSG00000003147	4,512312122	3,505976419	2,115925417	1,741388237	2,733645448	2,534984001	4,970809882	4,099826379	4,63646913	ICA1	7
ENSG00000003249	1,284286113	1,754597196	0	0,665294409	0	0	2,299239483	1,961697679	1,716177744	DBNDD1	16
ENSG00000003393	4,044799956	4,139162206	4,976753164	4,645100222	4,68696324	4,816377396	4,877648919	4,498420129	4,529483233	ALS2	2
ENSG00000003400	5,124349411	4,412080437	2,713211819	3,291069827	3,522978409	2,721370123	5,029734505	5,008051393	4,886091355	CASP10	2
ENSG00000003402	7,813498669	7,881676396	7,745360373	7,091075896	7,348773617	6,798325336	7,934701135	8,118036417	8,203752706	CFLAR	2
ENSG00000003436	7,209521382	6,531682129	7,992057198	8,417806404	7,648758423	9,400016431	7,025473573	6,702015942	7,140159044	TFPI	2
ENSG00000003509	3,73836676	3,478302163	3,235129116	3,668781468	3,931958211	3,509783585	3,545536916	3,763728956	3,575350602	NDUFAF7	2
ENSG00000003756	7,105076162	7,115934378	7,619373	8,143709679	7,911561965	7,706073629	7,238902807	7,064421293	7,229539996	RBM5	3
ENSG00000003987	2,056012246	1,328222674	1,457718791	1,741388237	0,343818851	3,291621921	3,008100017	2,117899876	1,473904242	MTMR7	8
ENSG00000003989	8,837708581	7,100133335	6,091064617	5,925073018	5,776691069	6,839182824	9,787472535	8,046923542	9,539332204	SLC7A2	8
ENSG00000004059	5,59619857	5,407444283	6,384965415	5,563324661	6,070420125	6,003229835	5,039325471	5,320984844	4,822770448	ARF5	7
ENSG00000004139	4,974301618	4,367518512	3,459961294	2,649161737	4,329620063	3,034489808	4,085632563	4,8217969	4,576309031	SARM1	17
ENSG00000004142	5,750355475	6,262328338	5,838275459	5,911094227	5,905337021	5,769561028	6,025287408	6,003099519	5,633242325	POLDIP2	17
ENSG00000004399	8,770054632	8,407966651	7,683184304	7,755036552	7,988484917	7,717076076	8,436096587	9,149499644	8,510455329	PLXND1	3
ENSG00000004455	6,289762327	6,641807405	6,853614799	6,954630136	7,287964873	7,433344011	6,474988963	6,45157315	6,62235883	AK2	1
ENSG00000004468	5,323684533	5,070086632	0,84315687	1,118880453	2,407566042	2,069405291	4,066998334	4,804654435	5,316725342	CD38	4
ENSG00000004478	6,416403406	6,931805573	6,859545337	9,198390436	7,252758019	8,350093251	7,383968497	6,874855957	7,147930283	FKBP4	12
ENSG00000004487	6,097482402	6,183115725	7,156280242	6,848609358	6,819545485	7,343899709	5,937399039	6,286453915	6,184755122	KDM1A	1
ENSG00000004534	7,360829433	7,403957363	7,088882856	8,051139506	6,991105746	7,872773025	7,61958425	7,806906953	7,997003094	RBM6	3
ENSG00000004660	4,699312938	5,022976468	3,18562999	3,795935347	3,522978409	2,320894839	5,48761815	5,136914828	4,334428375	CAMKK1	17
ENSG00000004700	5,984263311	6,157169832	5,115382312	5,351933826	5,407460659	5,411520174	5,83281895	6,276126487	6,04469958	RECQL	12
ENSG00000004766	4,456804786	4,156727795	4,021857264	3,454197194	3,880165126	3,034489808	4,297611894	3,972574241	4,009944598	VPS50	7
ENSG00000004776	7,68855069	8,540156932	6,107770496	6,565942874	5,080299748	3,509783585	8,303750094	7,987396451	6,545995335	HSPB6	19
ENSG00000004777	3,642114687	3,450086652	3,134372015	3,795935347	3,417922007	3,699247434	4,1341783	4,118444414	2,997097836	ARHGAP33	19
ENSG00000004779	3,993710241	4,806371479	4,839466036	5,002354594	5,045454818	5,438361227	4,035396242	4,47693831	4,27888883	NDUFAB1	16
ENSG00000004799	3,608548722	5,079326836	5,38029081	6,556993501	4,896995094	4,086247169	4,895360981	5,057130661	3,987021496	PDK4	7
ENSG00000004838	2,056012246	1,557104299	0,709446896	0	1,054116416	0	1,455808934	1,001575191	1,77088316	ZMYND10	3
ENSG00000004864	4,01948124	4,39737887	5,650368946	5,471057316	5,627608999	5,077697887	4,186908139	4,425534023	4,422491895	SLC25A13	7
ENSG00000004866	3,348789912	4,06667968	4,21925872	4,345852771	3,880165126	3,943650671	4,009606497	3,833002496	4,043660464	ST7	7
ENSG00000004897	5,818000244	5,966165036	5,306955155	5,372483395	5,360982833	5,077697887	6,176362176	6,018050367	6,07490699	CDC27	17
ENSG00000004961	3,967470506	4,538058707	4,44639189	4,711128707	4,348801057	3,607623476	3,563373677	4,190603053	3,748899264	HCCS	X
ENSG00000004975	4,399076067	4,121380107	4,624121192	4,892813655	5,147562115	4,934210292	4,895360981	4,715746762	4,970316254	DVL2	17
ENSG00000005001	4,475545528	4,993953824	6,651970278	6,492743517	5,158473825	6,487366244	8,214851737	4,561010587	4,770033345	PRSS22	16
ENSG00000005007	6,501158494	7,095586782	7,781210878	7,5672502	7,660319839	7,738832401	6,953747254	6,931229918	6,719428609	UPF1	19
ENSG00000005020	4,494045945	4,029025438	4,477575845	3,291069827	4,476369392	4,971442122	4,116164534	4,627512014	4,803219248	SKAP2	7
ENSG00000005022	5,711357723	6,419743892	7,607675068	7,889439618	7,870676521	7,644012933	6,307824829	6,073968205	5,676867269	SLC25A5	X
ENSG00000005059	3,502894243	3,235427915	3,919596603	4,121427622	4,641021425	4,391087272	3,071795077	3,43284465	3,169887576	MCUB	4
ENSG00000005073	6,602679658	6,42337667	2,167831269	3,454197194	2,332471022	1,764623088	5,149703179	6,083475598	5,753573399	HOXA11	7
ENSG00000005075	3,502894243	4,139162206	3,825777977	3,967841535	4,030279286	3,40482258	3,41409456	3,69096061	3,679106123	POLR2J	7
ENSG00000005100	4,165128668	5,194355563	4,169202463	4,50322146	4,386414542	3,943650671	3,754057988	4,594644442	4,343480595	DHX33	17
ENSG00000005102	1,445058174	2,223238751	0,212624462	1,118880453	0,343818851	0	2,233917023	0,91902042	1,823589767	MEOX1	17
ENSG00000005108	7,217893222	6,144019779	5,690846534	3,795935347	3,264771915	5,540994094	7,48510218	6,741586827	7,563653774	THSD7A	7
ENSG00000005156	4,776910214	4,666231186	5,102103692	5,471057316	5,033650276	5,490590127	4,841558779	4,861021199	4,790036348	LIG3	17
ENSG00000005175	4,188035314	4,085144561	4,007684939	4,16919259	4,053847124	4,016709989	3,936211322	4,154974827	3,928067744	RPAP3	12
ENSG00000005187	3,642114687	3,132659895	2,846588934	2,507702044	4,099858314	2,721370123	5,770840286	2,763496875	4,119395549	ACSM3	16
ENSG00000005189	1,952792037	1,557104299	2,167831269	2,350848855	2,546958006	1,377716876	2,233917023	1,532574236	1,406398149	REXO5	16
ENSG00000005194	4,761721064	5,347520877	5,346906153	5,128529674	5,47011236	5,327864056	4,286916046	5,123152069	4,848433267	CIAPIN1	16
ENSG00000005206	4,920605168	5,268937372	6,635935012	6,302385205	6,608972373	6,859185693	5,52222962	5,440481392	5,135770153	SPPL2B	19
ENSG00000005238	4,565762715	4,9841484	4,909742018	4,020874509	4,68696324	5,411520174	4,45876707	5,027883902	4,964460563	FAM214B	9
ENSG00000005243	4,456804786	4,257853809	3,873449786	4,46545914	3,957173771	3,785398315	4,739349831	4,526573864	4,043660464	COPZ2	17
ENSG00000005249	3,081543828	2,859884767	2,358579441	3,529327934	3,712597818	1,377716876	3,312288222	3,042294449	3,287124886	PRKAR2B	7
ENSG00000005302	5,000418517	4,9841484	4,976753164	4,540020517	4,922823703	5,077697887	4,781868265	4,957243512	5,60340849	MSL3	X
ENSG00000005339	6,487373924	6,635556996	5,938799171	6,313055539	5,8525615	5,704710971	6,450037851	6,516183809	6,84425304	CREBBP	16
ENSG00000005379	3,913514376	4,257853809	2,878091827	3,454197194	3,138197515	1,764623088	4,528528064	4,225372581	4,343480595	TSPOAP1	17
ENSG00000005436	3,799142769	4,191230096	4,169202463	4,121427622	4,348801057	4,391087272	3,746270921	3,601148266	3,679106123	GCFC2	2
ENSG00000005448	3,307547011	2,627685411	2,006151223	2,777981159	1,985583036	1,377716876	3,490664041	3,154797876	3,903794746	WDR54	2
ENSG00000005469	3,53897899	2,816338793	6,859545337	6,006215476	6,497373261	4,732111235	3,641017618	3,417891268	3,268235049	CROT	7
ENSG00000005483	6,528338692	6,270419003	5,040789406	5,581090578	4,935566648	5,790545711	7,015789766	6,10930241	6,73842591	KMT2E	7
ENSG00000005486	4,974301618	5,276991162	5,385780576	5,372483395	4,746028186	5,007737229	5,865535822	5,216843201	5,166700014	RHBDD2	7
ENSG00000005513	0,896364093	1,844051474	1,280450672	3,454197194	1,527961436	0,847422967	1,33640643	1,73917038	0,465651958	SOX8	16
ENSG00000005700	6,079218872	6,08101645	5,470889427	5,104162045	5,312957692	5,411520174	6,807066026	5,798951332	6,189783032	IBTK	6
ENSG00000005801	5,088274994	5,436497753	4,130486512	3,005526188	4,25023944	3,291621921	3,851641216	5,280225777	4,898428736	ZNF195	11
ENSG00000005810	5,663124827	5,768982079	5,434270498	5,489988904	5,478844566	5,540994094	6,336633371	5,880294063	5,816688365	MYCBP2	13
ENSG00000005812	5,832611209	6,015135587	6,057061071	6,167777726	5,769591734	6,280423174	5,98615084	6,064397742	6,04469958	FBXL3	13
ENSG00000005844	6,010202102	6,367900467	3,742647996	1,741388237	6,035332821	4,086247169	5,68993157	6,037746828	5,651579962	ITGAL	16
ENSG00000005882	3,913514376	3,022006038	2,641594827	3,37493791	3,682675203	2,886408204	4,1341783	3,476796754	3,305770583	PDK2	17
ENSG00000005884	6,816226548	7,695924752	6,586731281	5,794102444	5,379754022	5,565550731	7,100689373	7,004375909	7,12580213	ITGA3	17
ENSG00000005889	5,344223974	5,680674139	6,213428177	6,280804823	6,197531241	5,411520174	5,66742955	5,627575773	5,999600698	ZFX	X
ENSG00000005893	7,398143696	6,986854707	6,967827112	7,127802192	6,68263166	6,973706698	7,728827862	7,14721813	7,490156395	LAMP2	X
ENSG00000005961	1,589696874	0,897929216	1,457718791	3,107117764	2,478944861	0,847422967	2,141948442	1,639567263	1,77088316	ITGA2B	17
ENSG00000006007	5,374495049	5,464977667	6,043232028	5,66677957	5,804744132	5,831620999	5,737841601	5,827521594	5,592059805	GDE1	16
ENSG00000006015	4,359265628	4,469432853	5,444828236	4,072026934	5,312957692	4,934210292	4,32400965	4,484134516	4,370301377	REX1BD	19
ENSG00000006016	4,254650668	4,9841484	3,10804351	3,202023682	2,253251493	4,642616193	3,509187869	4,763844983	4,439477441	CRLF1	19
ENSG00000006025	4,27618935	3,970634687	1,757840025	3,291069827	2,898919663	1,377716876	4,420134322	4,05220219	3,721385831	OSBPL7	17
ENSG00000006042	5,076046912	5,797256386	4,518132861	5,69967913	4,68696324	4,445023821	4,940419778	5,329000274	5,793755472	TMEM98	17
ENSG00000006062	2,926726103	4,06667968	3,672513184	3,529327934	3,453797575	3,034489808	3,754057988	4,10916543	3,210034596	MAP3K14	17
ENSG00000006071	2,327607481	0,720315308	0,212624462	1,118880453	0,343818851	0,847422967	3,632594009	1,417006219	2,227258109	ABCC8	11
ENSG00000006118	6,541739145	7,070321347	8,225041816	7,330455151	7,434313493	8,087236318	4,884759859	6,540548934	8,259215573	TMEM132A	11
ENSG00000006125	7,649885654	7,706399355	6,835675495	7,227053054	7,030245067	7,062652278	8,087356377	7,763946498	7,616886139	AP2B1	17
ENSG00000006194	4,906862864	5,268937372	5,668499334	5,309935161	5,312957692	5,111445795	4,551051729	5,003050372	5,060912369	ZNF263	16
ENSG00000006210	4,044799956	4,783939829	0,84315687	1,741388237	0	0	5,013606498	2,587586864	3,828424808	CX3CL1	16
ENSG00000006282	5,543884268	5,01336698	4,25569313	4,215426697	5,06877803	4,732111235	6,166184581	5,491365076	5,125311068	SPATA20	17
ENSG00000006283	5,281707019	5,84137339	2,604407469	2,350848855	2,407566042	1,764623088	3,989957064	5,027883902	4,361416403	CACNA1G	17
ENSG00000006327	5,413893106	7,93482116	7,148227647	6,734174937	5,845826717	5,61344453	6,161800679	6,372344426	5,964826567	TNFRSF12A	16
ENSG00000006377	3,176234053	2,859884767	3,99337201	4,260225031	4,208848786	4,595696855	3,481312167	2,941337813	2,826814928	DLX6	7
ENSG00000006432	2,690492427	2,77143742	4,392872316	3,600739024	3,417922007	4,445023821	3,738441595	2,292011795	3,512529622	MAP3K9	14
ENSG00000006451	5,964498506	5,710714736	5,491404641	5,309935161	5,360982833	5,077697887	5,279466344	5,444176061	6,300837538	RALA	7
ENSG00000006453	3,993710241	3,970634687	7,456754431	6,529807394	5,993289065	7,694986629	5,18469568	4,505510238	4,27888883	BAIAP2L1	7
ENSG00000006459	4,806817022	4,923873706	4,839466036	4,575904234	4,68696324	4,595696855	5,80684943	5,208177829	6,154214032	KDM7A	7
ENSG00000006468	2,327607481	0,720315308	0,709446896	0,665294409	0,853863598	0	1,965386132	1,587062373	1,823589767	ETV1	7
ENSG00000006530	4,141852442	4,455307077	4,10408635	3,668781468	3,931958211	4,216008505	4,453994174	4,340862761	4,108816638	AGK	7
ENSG00000006534	5,875576707	6,178823684	4,586474725	4,303674087	4,57739737	3,943650671	7,071383611	5,888452888	5,35303572	ALDH3B1	11
ENSG00000006555	4,27618935	3,585949837	0,212624462	0,665294409	0	1,377716876	3,462424566	2,962102236	4,352476372	TTC22	1
ENSG00000006576	4,530349916	4,224926504	4,839466036	5,079375756	4,423072246	4,335055674	4,198368686	4,8217969	4,447895805	PHTF2	7
ENSG00000006607	4,210583933	4,39737887	4,790638508	4,975739188	4,270497811	4,445023821	4,675178222	4,308798056	4,352476372	FARP2	2
ENSG00000006625	2,056012246	2,154958293	4,370895912	4,215426697	4,367730377	3,699247434	0,959162489	1,690228221	1,261100279	GGCT	7
ENSG00000006634	3,348789912	3,533129793	3,210591833	3,529327934	3,453797575	3,40482258	3,046653493	3,505371457	3,395547033	DBF4	7
ENSG00000006638	4,892988398	3,950633854	1,18291739	3,005526188	2,332471022	2,069405291	3,545536916	4,181778143	3,928067744	TBXA2R	19
ENSG00000006652	3,307547011	3,559781533	5,889412671	6,344601042	4,310180614	5,891121095	5,996034963	3,324762201	4,447895805	IFRD1	7
ENSG00000006695	3,42789872	3,661721936	3,841844245	3,967841535	3,38113152	4,642616193	3,580992603	4,190603053	3,721385831	COX10	17
ENSG00000006704	4,683279769	4,628960734	3,501009504	5,028487869	3,652118801	3,607623476	5,32461495	5,368422738	5,082699569	GTF2IRD1	7
ENSG00000006712	5,758030104	6,178823684	6,346068721	6,529807394	6,149116989	6,366793835	6,301196421	5,920634468	6,236694022	PAF1	19
ENSG00000006715	6,162537531	5,422044153	5,961034974	5,778788172	5,981048028	5,726653151	7,604049758	5,743057895	6,222044153	VPS41	7
ENSG00000006740	2,407854425	3,132659895	2,358579441	2,174838213	3,304610369	2,320894839	2,736623406	2,690716522	2,877552085	ARHGAP44	17
ENSG00000006744	5,452243794	5,586606356	6,294466475	5,683323129	6,181573	6,140322896	5,745674175	5,957294244	5,529978008	ELAC2	17
ENSG00000006747	4,634082617	3,888911823	5,764337564	4,804829341	5,885771742	3,40482258	5,874493701	4,587980107	4,396632627	SCIN	7
ENSG00000006756	6,246771069	5,878899216	5,949959911	5,471057316	5,398284109	5,411520174	7,023864112	5,933834439	6,337544924	ARSD	X
ENSG00000006757	3,42789872	3,022006038	2,604407469	2,350848855	2,611908634	2,320894839	3,880385614	3,402781271	3,360303974	PNPLA4	X
ENSG00000006831	5,552736118	5,935964433	5,801780123	6,095451148	5,546862329	6,107251499	5,987802904	5,81044742	6,141295258	ADIPOR2	12
ENSG00000007047	5,498791538	5,757515354	4,44639189	5,054156171	4,88390529	4,49701636	5,840153754	5,554255771	5,366419912	MARK4	19
ENSG00000007062	6,519335403	6,626130312	0,397899923	1,118880453	2,898919663	0,847422967	7,27926019	6,286453915	6,73842591	PROM1	4
ENSG00000007080	5,742639801	6,699873483	5,681949149	5,853783906	5,379754022	6,309791691	5,841981643	6,263635189	5,793755472	CCDC124	19
ENSG00000007129	1,445058174	2,468008343	0,562066859	0	1,229930937	0	1,160079971	2,258829963	1,659315923	CEACAM21	19
ENSG00000007168	7,192630535	6,954580132	7,849352061	7,456114345	7,75142277	7,770863816	7,503119621	7,210412909	7,354574867	PAFAH1B1	17
ENSG00000007171	0,896364093	0	4,614801271	3,912784445	4,788792224	6,309791691	1,33640643	2,002362142	1,659315923	NOS2	17
ENSG00000007174	0,896364093	1,056054065	0,397899923	1,741388237	0,853863598	0,847422967	1,73298014	0,638555232	1,473904242	DNAH9	17
ENSG00000007202	7,040464714	7,162324946	7,411720254	7,187008481	7,407122634	7,31522424	6,940159004	7,196241799	6,992604385	KIAA0100	17
ENSG00000007237	6,073079286	7,063353283	6,36008109	6,415630734	6,127066774	5,298864837	5,506180876	6,36456687	5,964826567	GAS7	17
ENSG00000007255	2,813439125	2,816338793	4,44639189	4,610917045	4,641021425	4,086247169	3,545536916	2,810054197	2,826814928	TRAPPC6A	19
ENSG00000007264	4,232785545	5,392695152	2,358579441	0	2,611908634	0,847422967	4,501027119	3,810278909	4,591585873	MATK	19
ENSG00000007341	3,73836676	4,103376095	3,501009504	3,202023682	2,950055528	2,721370123	3,374229911	3,855373712	3,446848122	ST7L	1
ENSG00000007376	3,574183165	4,483421661	4,467255906	3,454197194	4,441057622	4,445023821	3,353876751	4,284273011	3,762461685	RPUSD1	16
ENSG00000007384	5,404143998	6,039011304	6,622047202	6,492743517	5,892323028	6,219829362	5,704070435	5,944308144	5,813434471	RHBDF1	16
ENSG00000007392	6,156743168	6,603892185	6,54071979	6,710157058	6,30945731	6,622237161	6,318367342	6,352821349	6,54795452	LUC7L	16
ENSG00000007516	2,980199379	2,77143742	3,708006737	3,600739024	3,181634623	3,785398315	2,320372507	2,810054197	3,463550957	BAIAP3	16
ENSG00000007520	5,100400302	5,133558698	5,2598997	4,610917045	5,658683357	5,565550731	4,496392226	4,957243512	4,489266185	TSR3	16
ENSG00000007541	4,418576768	4,56462038	4,381925959	3,529327934	4,386414542	4,335055674	4,537579771	4,703467407	4,211269091	PIGQ	16
ENSG00000007545	4,600327046	4,426633701	5,335604024	5,128529674	4,76042417	5,682429909	4,45876707	4,925877111	4,763303567	CRAMP1	16
ENSG00000007866	5,646682071	5,971137572	7,199004218	7,319913202	7,168904921	7,459785762	6,022066273	6,418149305	5,460950985	TEAD3	6
ENSG00000007923	5,552736118	6,294422276	6,368423647	5,69967913	6,497373261	6,380699287	5,423144748	5,915320476	5,274753103	DNAJC11	1
ENSG00000007944	5,875576707	5,26083837	7,402271409	7,335697378	6,734597408	6,39447199	6,385077519	5,801833953	6,05023909	MYLIP	6
ENSG00000007968	0,896364093	1,056054065	4,194447677	3,668781468	3,343378224	3,607623476	0,660868778	1,153735709	0,917518026	E2F2	1
ENSG00000008018	6,44995788	6,594255614	7,002187339	7,001560604	6,620855735	6,849218926	6,428302259	6,408725809	6,425424085	PSMB1	6
ENSG00000008083	5,013301784	5,547191913	5,938799171	5,615979254	5,521729959	5,831620999	5,485280925	5,061947993	5,114775603	JARID2	6
ENSG00000008086	3,221346155	2,859884767	4,839466036	5,176063906	5,021748348	4,688057561	3,915529001	2,962102236	2,877552085	CDKL5	X
ENSG00000008130	6,315995507	6,511344618	6,560272199	6,119965106	6,652074326	6,235218071	6,057109278	6,643763774	6,850616417	NADK	1
ENSG00000008226	2,483872015	2,816338793	0,709446896	0,665294409	0,343818851	0	3,738441595	3,042294449	3,324178371	DLEC1	3
ENSG00000008256	4,836116437	4,806371479	7,71733129	6,583676775	6,333728032	6,156578582	4,528528064	4,946863633	4,736066067	CYTH3	7
ENSG00000008277	2,871194304	1,198547049	0,709446896	0,665294409	0,853863598	2,069405291	2,341200432	1,532574236	2,997097836	ADAM22	7
ENSG00000008282	5,734882641	5,450807986	6,246995112	6,107760193	5,92464051	5,6368081	6,179256921	5,292574861	5,9530464	SYPL1	7
ENSG00000008283	6,435672844	6,528312391	6,057061071	5,266677109	5,658683357	5,726653151	6,026895283	6,547435481	6,109809884	CYB561	17
ENSG00000008294	6,81254604	6,939437109	7,37906323	7,298595359	6,957137773	6,991939925	7,775961984	6,73707596	7,567521915	SPAG9	17
ENSG00000008300	3,265090299	3,505976419	3,053899674	1,97433083	2,080431954	2,534984001	2,927757399	3,118262924	2,747198097	CELSR3	3
ENSG00000008311	5,758030104	5,01336698	4,731502503	6,057881059	5,273352259	5,208196605	6,291865188	5,883018801	5,864636094	AASS	7
ENSG00000008323	1,103324414	0,517723895	7,17383931	6,202625218	5,726246062	6,550238108	2,88584348	2,533118911	1,335577611	PLEKHG6	12
ENSG00000008324	3,608548722	3,686120017	3,259256039	3,454197194	2,733645448	3,866693286	3,536535152	3,417891268	2,997097836	SS18L2	3
ENSG00000008382	3,857461647	3,533129793	3,873449786	3,005526188	4,423072246	4,547200162	3,641017618	3,763728956	3,693337476	MPND	19
ENSG00000008394	7,455908998	6,761444644	3,560471716	2,350848855	2,332471022	2,886408204	6,645860117	6,828963088	6,86640314	MGST1	12
ENSG00000008405	3,913514376	5,185825589	6,159965321	6,344601042	5,242917936	5,298864837	4,990720033	4,987942445	4,591585873	CRY1	12
ENSG00000008441	5,193899941	4,892764941	3,825777977	5,104162045	4,099858314	3,607623476	5,617080933	5,38389496	4,129897453	NFIX	19
ENSG00000008513	7,427315442	7,340047059	6,591490319	6,961428682	6,931921578	7,009945587	6,659399133	7,233014669	8,372443095	ST3GAL1	8
ENSG00000008516	2,556083828	2,77143742	1,18291739	1,118880453	1,229930937	2,886408204	1,794684642	2,810054197	4,191352395	MMP25	16
ENSG00000008517	5,825324223	5,472010658	3,282986104	4,020874509	4,290475647	3,40482258	5,718072078	5,659709798	5,465104119	IL32	16
ENSG00000008710	7,789359817	7,743199805	7,588758818	7,276957784	7,074124618	6,898378163	7,612105721	8,475266498	7,651920948	PKD1	16
ENSG00000008735	1,952792037	1,844051474	3,598793857	2,896235144	2,169427921	3,607623476	2,233917023	1,417006219	2,37583291	MAPK8IP2	22
ENSG00000008838	5,621661128	5,740142549	6,219589634	6,247816641	6,218537967	6,309791691	6,060253198	5,855537038	5,518034284	MED24	17
ENSG00000008853	4,650668775	4,603567873	6,306094202	6,334162327	6,264713742	6,090427096	4,181143543	4,721847467	4,916739213	RHOBTB2	8
ENSG00000008869	4,565762715	4,352353324	5,019758234	5,128529674	4,88390529	5,490590127	5,254979569	4,554188688	4,916739213	HEATR5B	2
ENSG00000008952	8,050682149	8,149624617	7,039235951	7,335697378	6,829820745	6,888679409	8,207426573	7,952152007	8,158307254	SEC62	3
ENSG00000008988	8,396321839	8,382065334	9,1939701	9,59252002	9,433107709	9,594526902	8,343325342	8,104091502	8,415465069	RPS20	8
ENSG00000009307	8,739367687	8,730328708	8,83422446	9,272699837	8,690031998	8,844828295	9,139980038	8,851069168	9,119352029	CSDE1	1
ENSG00000009335	5,896588952	6,427000324	6,705633395	5,993004713	6,070420125	6,204274735	6,077423352	6,335021803	6,28212756	UBE3C	7
ENSG00000009413	6,235820056	4,817457854	4,855381424	4,774267028	4,310180614	3,291621921	7,690791102	5,643732251	5,935193805	REV3L	6
ENSG00000009780	3,031761308	3,132659895	4,518132861	4,303674087	4,527767539	4,934210292	3,657718703	3,665865348	3,149387191	FAM76A	1
ENSG00000009790	4,58314839	5,070086632	1,371805702	1,463452763	1,656675835	0,847422967	3,462424566	4,665989517	4,405303986	TRAF3IP3	1
ENSG00000009830	5,000418517	5,097631573	5,12853983	4,975739188	4,870695632	5,269270734	4,778054319	5,250993406	5,004959888	POMT2	14
ENSG00000009844	4,791941112	5,268937372	4,839466036	4,864077652	4,922823703	4,774859464	4,770396044	5,109256752	5,196980665	VTA1	6
ENSG00000009950	1,589696874	1,844051474	0,212624462	0,665294409	1,054116416	1,377716876	1,160079971	1,532574236	2,227258109	MLXIPL	7
ENSG00000009954	6,701509665	6,657315972	7,219132347	6,710157058	7,015316876	6,829076417	6,397560157	6,596403455	6,660888015	BAZ1B	7
ENSG00000010017	5,613223443	5,300886236	5,608722818	5,222081798	5,303157798	4,971442122	5,741763203	5,543962536	5,793755472	RANBP9	6
ENSG00000010030	1,103324414	0,517723895	3,081225577	2,350848855	2,332471022	2,886408204	1,063116014	0,831453385	1,923555879	ETV7	6
ENSG00000010072	3,348789912	3,661721936	3,579760026	2,350848855	2,845904488	3,034489808	2,320372507	3,292333574	3,210034596	SPRTN	1
ENSG00000010165	4,761721064	5,649994693	5,061518393	4,804829341	5,370398957	5,327864056	4,444400749	5,118535151	4,946749523	EEF1AKNMT	1
ENSG00000010219	3,642114687	3,096710099	1,457718791	1,741388237	3,047191302	2,069405291	2,688672224	3,519449337	3,463550957	DYRK4	12
ENSG00000010244	6,391948938	6,789865609	6,433482287	6,968195341	6,338533561	6,701932183	6,656286003	6,387774871	6,399617793	ZNF207	17
ENSG00000010256	6,202459251	6,778564321	7,20211919	7,309293655	7,372397157	7,378960661	6,52135322	6,467999106	6,342068367	UQCRC1	3
ENSG00000010270	5,638389879	4,9841484	5,026802745	5,222081798	4,997645815	5,23905683	5,524507793	5,238281621	5,633242325	STARD3NL	7
ENSG00000010278	6,179782283	7,24059827	6,829645812	6,592462645	6,011458053	6,668314759	7,658482212	6,335021803	6,07490699	CD9	12
ENSG00000010292	5,354385069	4,795199251	6,395888821	6,405695244	6,505942498	7,202309795	5,016846555	5,300749247	5,004959888	NCAPD2	12
ENSG00000010295	5,227456968	4,806371479	4,576907585	4,121427622	5,242917936	4,49701636	5,023304922	5,022951276	4,672833837	IFFO1	12
ENSG00000010310	2,690492427	2,288433114	1,18291739	1,118880453	1,054116416	2,534984001	1,701109144	2,832781297	2,410703176	GIPR	19
ENSG00000010318	1,84161372	2,350808326	2,115925417	0,665294409	2,169427921	2,320894839	2,570169646	2,154443907	2,444750472	PHF7	3
ENSG00000010319	3,706990875	3,505976419	3,417710872	4,540020517	3,798812948	3,40482258	4,232214002	3,703346421	3,107491245	SEMA3G	3
ENSG00000010322	6,816226548	6,787048576	7,59942971	7,562786506	7,709375552	7,700540779	7,386475605	6,977856899	7,155659886	NISCH	3
ENSG00000010327	8,170541038	7,787566049	7,325795208	6,365254578	7,429817123	7,655497082	7,864499554	8,573839435	7,776626106	STAB1	3
ENSG00000010361	3,674917426	3,331359694	4,414518972	3,733758814	4,053847124	4,276759671	3,649392327	3,855373712	3,446848122	FUZ	19
ENSG00000010404	3,42789872	3,533129793	4,44639189	3,005526188	4,208848786	4,276759671	3,589722028	3,821685442	3,987021496	IDS	X
ENSG00000010539	3,42789872	3,201978749	4,169202463	3,454197194	4,476369392	3,785398315	2,068907854	3,821685442	3,679106123	ZNF200	16
ENSG00000010610	6,357000982	6,584554242	5,054641771	4,46545914	6,480080562	5,077697887	6,335336297	6,519689836	5,777148736	CD4	12
ENSG00000010626	3,265090299	2,523221156	1,824038032	2,174838213	2,080431954	2,534984001	3,033916467	3,207922004	3,128591295	LRRC23	12
ENSG00000010671	3,129665666	3,201978749	2,713211819	2,649161737	4,208848786	3,291621921	2,827994053	2,982572036	3,107491245	BTK	X
ENSG00000010704	3,129665666	3,391944162	2,358579441	3,202023682	2,898919663	2,886408204	3,607024	3,022660401	2,719651891	HFE	6
ENSG00000010803	5,112424551	5,252693644	4,403736243	4,345852771	4,561043063	4,276759671	5,461698033	5,312924633	5,125311068	SCMH1	1
ENSG00000010810	7,643684797	6,705851928	4,74864729	5,731845137	4,802769779	3,866693286	7,159773339	7,419106695	7,145344519	FYN	6
ENSG00000010818	6,191165323	6,514754175	4,823373113	5,152492552	4,625376524	4,49701636	6,010735326	5,946914732	7,170995951	HIVEP2	6
ENSG00000011007	5,854253899	6,430614899	5,818114353	6,032279535	5,587800508	6,003229835	5,726012425	5,855537038	5,88957121	ELOA	1
ENSG00000011009	5,159543754	6,237780489	6,591490319	6,095451148	6,367035365	6,448284474	5,599899872	5,731009773	5,469245332	LYPLA2	1
ENSG00000011021	4,761721064	4,817457854	4,815258831	4,774267028	4,909967199	4,445023821	5,48761815	4,697288312	5,397175117	CLCN6	1
ENSG00000011028	6,778991991	7,609271998	7,79777832	8,364945927	7,400244084	8,255157136	7,329635763	7,101157789	6,782358522	MRC2	17
ENSG00000011105	6,717342614	7,316797059	7,972123865	7,842336702	7,166204336	7,700540779	6,70731435	7,354804846	7,036524346	TSPAN9	12
ENSG00000011114	5,727083547	5,443670613	5,434270498	4,975739188	4,948198023	5,6368081	5,170218476	5,477009083	5,640605373	BTBD7	14
ENSG00000011132	4,338940728	4,39737887	4,359780886	4,610917045	3,981956171	4,688057561	4,175355822	4,540447348	4,352476372	APBA3	19
ENSG00000011143	2,871194304	3,096710099	3,235129116	2,777981159	3,488802627	2,320894839	3,433621274	3,44764463	3,342354245	MKS1	17
ENSG00000011198	5,561533987	5,450807986	4,359780886	4,645100222	4,310180614	4,391087272	5,791797085	5,543962536	6,427553917	ABHD5	3
ENSG00000011201	5,57897039	5,643779731	2,006151223	1,741388237	2,845904488	1,764623088	4,339619525	5,509111483	4,489266185	ANOS1	X
ENSG00000011243	6,235820056	6,672659597	6,667829272	6,669216758	6,82297871	6,991939925	6,346968198	6,643763774	6,448681068	AKAP8L	19
ENSG00000011258	4,165128668	3,361969927	5,040789406	3,668781468	4,985441845	5,327864056	3,657718703	3,787191672	4,560868688	MBTD1	17
ENSG00000011260	4,617303554	5,185825589	6,518401861	6,057881059	6,49306948	6,380699287	4,789466042	5,04744747	5,130550089	UTP18	17
ENSG00000011275	5,646682071	6,08560908	5,84626167	5,054156171	5,360982833	4,688057561	5,30619514	6,083475598	5,655219685	RNF216	7
ENSG00000011295	5,216357793	4,761153887	6,150321547	5,979671861	5,898844699	5,298864837	5,593403854	4,872035016	5,241242322	TTC19	17
ENSG00000011304	7,553952354	8,467240469	8,197212044	8,296696696	7,898604255	8,391888072	7,864049874	8,215837087	7,552962597	PTBP1	19
ENSG00000011332	1,445058174	1,447197704	1,615569586	1,741388237	1,774841321	4,547200162	0,959162489	2,154443907	1,182567859	DPF1	19
ENSG00000011347	4,165128668	6,535044014	7,299859648	7,198563655	7,903477045	6,982852116	1,794684642	5,675512333	4,211269091	SYT7	11
ENSG00000011376	4,359265628	4,603567873	4,815258831	4,386833265	4,948198023	4,856733869	5,213221417	4,51958677	4,09815958	LARS2	3
ENSG00000011405	5,80323979	5,392695152	6,077559219	6,483326832	6,244373412	6,366793835	6,422206021	5,526642244	5,719211686	PIK3C2A	11
ENSG00000011422	6,097482402	7,020822998	6,285683762	6,863203771	6,604989401	6,712966139	7,354178921	6,434958019	6,798905739	PLAUR	19
ENSG00000011426	2,556083828	2,468008343	6,179061604	6,083036178	5,513254259	6,219829362	3,236492483	2,447355695	2,227258109	ANLN	7
ENSG00000011451	5,80323979	6,34509857	5,627380781	4,804829341	5,253134213	5,176661804	5,782308988	6,335021803	5,829631041	WIZ	19
ENSG00000011454	5,507923542	5,436497753	6,036267477	5,8390934	6,165436262	5,910421362	6,129238448	5,491365076	5,444217846	RABGAP1	9
ENSG00000011465	12,70911272	12,55810878	9,487113605	10,96286841	9,292833533	9,063184056	12,57393427	12,1550454	13,3514033	DCN	12
ENSG00000011478	3,42789872	3,661721936	3,235129116	3,733758814	3,488802627	3,509783585	4,003086377	3,136646049	3,940052795	QPCTL	19
ENSG00000011485	5,193899941	5,757515354	5,385780576	5,471057316	5,263278653	5,831620999	5,425584748	5,681785198	5,140971399	PPP5C	19
ENSG00000011523	4,297411196	3,950633854	4,169202463	3,202023682	4,51083747	3,291621921	4,380438528	4,745995537	4,240637898	CEP68	2
ENSG00000011566	5,051275355	4,882244479	5,604020379	5,581090578	5,416579209	5,384170266	5,342802544	4,757919671	5,120052952	MAP4K3	2
ENSG00000011600	6,073079286	6,170201105	4,467255906	4,345852771	6,058818916	4,816377396	4,950621107	5,721907191	5,864636094	TYROBP	19
ENSG00000011638	4,210583933	3,132659895	2,713211819	3,291069827	3,981956171	3,40482258	4,463524228	2,941337813	4,606702641	TMEM159	16
ENSG00000012048	2,980199379	2,007863942	4,206906535	2,777981159	3,906294079	4,391087272	2,672327665	2,4765136	2,542321453	BRCA1	17
ENSG00000012061	5,076046912	6,528312391	5,186307343	4,678492176	5,293290879	4,276759671	5,029734505	5,772745224	5,033207364	ERCC1	19
ENSG00000012124	2,813439125	2,523221156	3,351920561	1,741388237	2,253251493	3,699247434	4,073236525	2,665616976	2,017041812	CD22	19
ENSG00000012171	7,527254909	8,059117816	7,252568349	6,627080651	6,170835254	6,598634478	8,474898954	7,269914781	7,341079816	SEMA3B	3
ENSG00000012174	4,634082617	4,352353324	4,130486512	4,892813655	4,099858314	4,732111235	4,957382138	4,727922484	4,63646913	MBTPS2	X
ENSG00000012211	3,031761308	3,300085887	3,329306421	3,005526188	3,556363306	4,216008505	3,374229911	3,703346421	3,149387191	PRICKLE3	X
ENSG00000012223	2,152337917	1,844051474	2,062082153	1,118880453	0,343818851	0	1,455808934	2,041911769	1,406398149	LTF	3
ENSG00000012232	5,917299551	5,605916996	7,580404322	5,8390934	6,385728475	6,869084078	5,048853097	6,2740521	6,128259756	EXTL3	8
ENSG00000012660	6,454688298	7,340047059	5,869958426	6,773336999	5,962489499	5,985139632	7,237514778	6,873486501	6,296182742	ELOVL5	6
ENSG00000012779	4,565762715	5,133558698	3,396112415	2,896235144	5,242917936	3,509783585	4,344785508	5,008051393	5,684011544	ALOX5	10
ENSG00000012817	0	0	5,599302562	0	5,776691069	5,891121095	0,593023951	0,531484268	0	KDM5D	Y
ENSG00000012822	6,736892536	6,578050227	6,070758812	6,045137086	6,324068685	5,985139632	6,790123605	6,720414386	6,731546709	CALCOCO1	12
ENSG00000012963	4,494045945	4,208176677	3,949560986	3,795935347	3,712597818	3,866693286	4,248843491	4,199374308	4,297640586	UBR7	14
ENSG00000012983	5,630049751	5,472010658	5,289488721	5,633112217	4,830325068	5,565550731	6,046051288	5,637291355	5,777148736	MAP4K5	14
ENSG00000013016	2,624852833	3,990362025	5,068362392	3,454197194	4,208848786	5,144422273	3,364089223	3,154797876	2,774228186	EHD3	2
ENSG00000013275	6,121479596	6,903472734	6,586731281	5,911094227	6,011458053	5,966819709	5,772758079	6,503845179	5,94116925	PSMC4	19
ENSG00000013288	5,937717041	6,286465476	6,134103938	5,489988904	5,711503188	6,35275305	6,412398141	5,234019348	6,594194059	MAN2B2	4
ENSG00000013297	0,654661008	1,198547049	0,84315687	2,896235144	2,080431954	2,320894839	0,101151571	0	0,592561503	CLDN11	3
ENSG00000013306	5,374495049	6,250106624	6,351690011	5,966214641	6,413321699	6,500161722	6,496037458	6,298750028	5,651579962	SLC25A39	17
ENSG00000013364	7,337968659	7,558966721	7,775994291	7,103422168	7,707519317	7,802199474	7,574670035	7,648591249	7,296328164	MVP	16
ENSG00000013374	5,997291001	5,857575552	6,10111134	5,763309592	5,689102489	5,704710971	5,836491013	5,70968038	5,55357285	NUB1	7
ENSG00000013375	6,514812601	7,093308121	6,701236925	6,803918813	6,552184536	6,35275305	5,788009331	6,489613448	6,686014105	PGM3	6
ENSG00000013392	3,674917426	3,636904138	2,846588934	2,649161737	1,985583036	1,764623088	2,899950521	3,259159228	3,528493175	RWDD2A	6
ENSG00000013441	6,929303206	6,581305899	7,042715271	8,3153914	6,218537967	8,33945258	8,988549876	6,557704055	7,491174977	CLK1	2
ENSG00000013503	4,118194514	3,846246194	4,660810222	3,668781468	4,053847124	4,391087272	3,343591472	3,855373712	3,590637543	POLR3B	12
ENSG00000013523	4,379308162	4,441041623	4,642582333	4,260225031	5,09173018	4,391087272	5,020079352	4,888399676	4,379131966	ANGEL1	14
ENSG00000013561	5,394328562	4,702562995	5,738824859	4,864077652	5,689102489	5,356291837	5,218859501	5,008051393	5,302869831	RNF14	5
ENSG00000013563	4,715169882	5,400088566	4,576907585	4,260225031	4,441057622	3,607623476	4,947228673	5,118535151	5,060912369	DNASE1L1	X
ENSG00000013573	5,344223974	5,032522373	4,969459349	5,244551758	5,312957692	5,6368081	3,499955685	5,221156447	4,481086471	DDX11	12
ENSG00000013583	4,165128668	4,174082084	4,696589311	4,920988446	4,208848786	4,816377396	4,016097283	4,032703429	3,789209927	HEBP1	12
ENSG00000013588	5,663124827	8,31715552	6,86937571	7,924654232	5,487524235	6,140322896	9,494094617	6,282331811	6,115105396	GPRC5A	12
ENSG00000013619	5,394328562	5,573587487	1,824038032	1,118880453	1,054116416	0	5,782308988	6,054763367	5,647931034	MAMLD1	X
ENSG00000013725	1,445058174	3,167735612	0,965518822	1,741388237	0,621264712	0	2,018075329	1,532574236	2,146808792	CD6	11
ENSG00000013810	4,761721064	4,913578471	5,75588336	5,824251766	5,839060348	6,123881959	4,468265751	4,574558367	4,129897453	TACC3	4
ENSG00000014123	5,889618819	5,355148838	5,358120429	5,028487869	5,080299748	5,327864056	6,083616723	5,694249692	6,00246106	UFL1	6
ENSG00000014138	1,284286113	2,083284988	1,947964182	1,463452763	1,527961436	2,069405291	0,847132898	0,831453385	1,406398149	POLA2	11
ENSG00000014164	4,806817022	4,577720052	4,25569313	3,855542577	4,290475647	4,391087272	4,163710253	5,159564963	4,70127973	ZC3H3	8
ENSG00000014216	6,982682791	7,310925538	8,576630483	8,041547228	8,278348401	8,189525104	7,472767706	7,329059086	7,016854923	CAPN1	11
ENSG00000014257	3,221346155	2,468008343	3,329306421	4,920988446	4,122325078	3,291621921	4,895360981	2,715386851	3,429949643	ACP3	3
ENSG00000014641	5,703430059	5,819483516	6,371193813	6,395690855	6,960259031	6,917582231	6,259406281	5,965030164	5,790449382	MDH1	2
ENSG00000014824	5,489601361	5,567033731	5,681949149	5,432432152	5,571564369	5,438361227	6,279778516	5,659709798	5,572944664	SLC30A9	4
ENSG00000014914	4,165128668	2,983151489	5,396697836	5,351933826	5,10307076	5,043141592	4,009606497	3,324762201	4,087423214	MTMR11	1
ENSG00000014919	4,141852442	3,585949837	4,063557578	4,260225031	4,458821542	3,168776893	3,908568476	3,462294324	3,928067744	COX15	10
ENSG00000015133	4,617303554	5,088508235	2,006151223	2,777981159	2,999440773	3,509783585	5,393538251	4,757919671	5,098826729	CCDC88C	14
ENSG00000015153	3,857461647	3,756932195	3,793098514	3,912784445	3,652118801	4,016709989	3,963334457	3,533391172	3,951939102	YAF2	12
ENSG00000015171	6,331509461	5,930868959	5,650368946	5,412724727	5,658683357	4,856733869	6,592569653	6,358706063	6,362250163	ZMYND11	10
ENSG00000015285	4,548164969	5,022976468	2,641594827	1,118880453	4,423072246	3,785398315	4,26528348	5,07630422	4,679998065	WAS	X
ENSG00000015475	3,502894243	4,33702703	2,878091827	3,454197194	3,906294079	3,034489808	3,071795077	4,118444414	4,221125271	BID	22
ENSG00000015479	2,556083828	2,288433114	1,757840025	2,649161737	1,884056775	3,168776893	2,99501646	1,532574236	2,852406537	MATR3	5
ENSG00000015532	5,147907442	4,603567873	4,878930069	5,176063906	4,935566648	5,540994094	5,098630967	4,721847467	4,456265332	XYLT2	17
ENSG00000015568	2,056012246	1,557104299	1,280450672	2,896235144	1,656675835	1,764623088	1,160079971	0,831453385	1,261100279	RGPD5	2
ENSG00000015676	5,917299551	5,935964433	6,567536571	6,167777726	6,480080562	6,39447199	5,961140145	6,081104617	5,958948507	NUDCD3	7
ENSG00000016082	0,896364093	0,720315308	3,480631384	3,600739024	4,290475647	3,785398315	0,660868778	0,290079613	0,326492297	ISL1	5
ENSG00000016391	3,38888648	2,859884767	2,358579441	2,174838213	2,898919663	2,721370123	4,67107112	2,61406861	3,287124886	CHDH	3
ENSG00000016402	4,987419166	3,450086652	1,688457834	1,118880453	2,080431954	2,069405291	4,349933059	4,332913148	4,783399449	IL20RA	6
ENSG00000016864	5,413893106	5,060786863	5,599302562	5,598640378	5,351504849	5,565550731	5,788009331	5,646941948	5,321314432	GLT8D1	3
ENSG00000017260	6,891424429	6,394055042	6,317628962	6,757799507	6,348096863	6,745570529	7,13613138	6,769832716	6,933883027	ATP2C1	3
ENSG00000017427	5,088274994	5,573587487	2,677847671	2,507702044	4,270497811	3,40482258	6,102038893	4,512565672	4,087423214	IGF1	12
ENSG00000017483	3,73836676	4,726285647	1,280450672	1,97433083	1,054116416	0	4,022558997	4,972674632	2,997097836	SLC38A5	X
ENSG00000017797	6,628029082	6,419743892	7,859251898	7,900094548	7,203560104	8,798964019	6,833031682	6,629231429	6,646331301	RALBP1	18
ENSG00000018189	5,795802543	5,15119223	5,306955155	5,763309592	5,673973094	5,516012222	6,324917505	5,533595333	5,990985429	RUFY3	4
ENSG00000018236	0,654661008	1,928281494	0,397899923	0	0	0	2,798175554	1,475947125	1,874438497	CNTN1	12
ENSG00000018280	5,507923542	5,985953169	4,847445676	4,948623528	6,132611003	5,490590127	3,269465145	5,781533591	6,51428104	SLC11A1	2
ENSG00000018408	6,632211018	6,452114211	6,535790002	5,809255861	5,911800258	6,500161722	6,76143645	6,703558139	6,79230961	WWTR1	3
ENSG00000018510	5,344223974	5,472010658	5,521640631	5,199256324	5,416579209	5,659799332	5,410882459	5,316960368	5,658850247	AGPS	2
ENSG00000018610	3,73836676	4,191230096	5,531580096	5,809255861	5,389048815	4,856733869	3,649392327	3,587849038	3,915982293	STEEP1	X
ENSG00000018699	3,53897899	3,505976419	4,528096439	4,645100222	4,68696324	4,016709989	3,536535152	3,855373712	3,789209927	TTC27	2
ENSG00000018869	1,721146897	2,154958293	1,538801995	1,463452763	1,054116416	0,847422967	1,012075347	2,117899876	2,061607048	ZNF582	19
ENSG00000019102	3,081543828	2,288433114	0,965518822	0,665294409	1,054116416	2,534984001	3,322798287	2,690716522	2,227258109	VSIG2	11
ENSG00000019144	8,114847614	8,671973614	5,881662424	6,057881059	6,413321699	5,411520174	8,54306001	9,015922284	7,198695534	PHLDB1	11
ENSG00000019169	1,103324414	3,661721936	4,194447677	4,804829341	6,697670995	4,688057561	0,521830503	0,638555232	0,172462452	MARCO	2
ENSG00000019186	6,901854027	7,535660232	2,781441167	3,855542577	4,053847124	2,320894839	5,238421064	5,177432469	8,110720977	CYP24A1	20
ENSG00000019485	3,307547011	3,990362025	3,501009504	3,454197194	3,957173771	1,764623088	2,720816104	3,292333574	2,902266854	PRDM11	11
ENSG00000019505	1,952792037	1,557104299	0	0	0	0	0,284381357	0,290079613	2,926565356	SYT13	11
ENSG00000019549	5,0637143	4,666231186	2,997644337	5,266677109	3,981956171	2,886408204	4,841558779	5,557670594	3,190100732	SNAI2	8
ENSG00000019582	10,183619	10,28982921	7,526752641	6,236650803	9,901388717	8,405554876	9,979676349	10,41005995	10,17192896	CD74	5
ENSG00000019991	2,980199379	2,77143742	7,468443624	9,239523655	8,570531752	7,609001584	3,225331978	3,855373712	3,928067744	HGF	7
ENSG00000019995	5,216357793	5,734304812	5,9756707	6,095451148	5,478844566	5,6368081	5,830979408	5,601343061	5,836059096	ZRANB1	10
ENSG00000020129	5,374495049	5,857575552	4,567276578	3,912784445	4,788792224	4,732111235	4,987420698	5,847189379	5,049894129	NCDN	1
ENSG00000020181	6,079218872	5,573587487	6,143856364	7,356477856	7,133396748	6,421629118	6,564060618	6,00810037	5,584444114	ADGRA2	8
ENSG00000020256	3,265090299	3,132659895	2,713211819	2,507702044	3,264771915	3,168776893	2,941462404	3,533391172	3,287124886	ZFP64	20
ENSG00000020426	3,53897899	3,268119097	3,54092203	3,668781468	3,682675203	4,547200162	3,394299924	3,172724153	3,268235049	MNAT1	14
ENSG00000020577	4,512312122	6,675708837	6,264980418	6,6356069	6,338533561	5,298864837	6,385077519	5,650144519	4,999243412	SAMD4A	14
ENSG00000020633	5,825324223	5,088508235	1,538801995	1,97433083	2,999440773	2,069405291	5,295562972	5,280225777	5,750173824	RUNX3	1
ENSG00000020922	4,634082617	4,009823248	5,167307361	5,508675279	5,452487772	4,895992103	4,528528064	4,233935592	4,150674664	MRE11	11
ENSG00000021355	5,630049751	5,47900953	5,979306549	5,882723625	6,029401067	5,748266601	6,126241476	5,523153092	6,030757027	SERPINB1	6
ENSG00000021574	3,53897899	3,167735612	4,773988395	4,743043239	4,561043063	3,943650671	3,641017618	3,665865348	4,021270995	SPAST	2
ENSG00000021645	1,284286113	1,844051474	2,115925417	0	3,223802049	2,320894839	2,141948442	1,417006219	0,465651958	NRXN3	14
ENSG00000021762	6,510275575	6,076409153	3,459961294	2,350848855	3,522978409	0,847422967	6,833031682	6,686502615	6,689568089	OSBPL5	11
ENSG00000021776	5,364475099	5,47900953	5,306955155	4,678492176	5,322691467	5,269270734	5,373457565	5,221156447	5,414459566	AQR	15
ENSG00000021826	1,445058174	0,517723895	1,688457834	3,005526188	2,253251493	0,847422967	2,460222724	1,532574236	0,817117736	CPS1	2
ENSG00000021852	2,407854425	3,096710099	0	0	0	0	2,927757399	2,292011795	3,65021521	C8B	1
ENSG00000022267	6,054502188	9,131620468	5,352524187	5,104162045	4,671811277	4,152586247	6,951209186	7,781576569	5,410157828	FHL1	X
ENSG00000022277	5,587610197	5,168612833	5,764337564	5,993004713	5,911800258	5,540994094	5,16730552	5,308877577	5,379681076	RTF2	20
ENSG00000022556	2,926726103	3,421308289	8,571219914	8,060668427	7,807956685	9,241408215	3,589722028	3,909829562	2,852406537	NLRP2	19
ENSG00000022567	5,832611209	5,740142549	5,516645101	5,392744364	5,8525615	5,208196605	7,568611218	6,212559526	6,616769692	SLC45A4	8
ENSG00000022840	6,852524245	7,271159249	7,21759396	7,210027013	6,856868947	6,898378163	7,038285026	7,181930109	6,915790211	RNF10	12
ENSG00000022976	3,706990875	3,533129793	4,477575845	4,072026934	4,166235478	4,335055674	3,844364731	3,763728956	3,575350602	ZNF839	14
ENSG00000023041	5,100400302	5,088508235	4,815258831	4,645100222	4,960719765	4,391087272	5,113840793	5,141473393	5,071847097	ZDHHC6	10
ENSG00000023171	4,494045945	5,04200553	5,912416689	5,925073018	5,211827725	5,929466836	4,116164534	3,855373712	4,334428375	GRAMD1B	11
ENSG00000023191	7,580164718	7,763405283	8,044193653	7,59374617	8,023224277	7,807356546	7,674470667	7,763946498	7,316006184	RNH1	11
ENSG00000023228	6,235820056	5,910305162	6,191653463	6,057881059	6,371731398	6,156578582	6,402523128	6,259447273	6,172108146	NDUFS1	2
ENSG00000023287	6,029354658	5,573587487	5,90096053	5,69967913	5,379754022	5,769561028	6,034907885	6,097620234	6,833049142	RB1CC1	8
ENSG00000023318	6,778991991	6,850488157	5,904789367	6,483326832	5,627608999	5,811229533	6,863045928	6,945637598	6,642669056	ERP44	9
ENSG00000023330	4,836116437	5,159928825	6,351690011	6,742092856	6,458169065	6,586686736	5,321997903	5,123152069	5,288879962	ALAS1	3
ENSG00000023445	4,776910214	4,954325809	1,688457834	4,386833265	3,417922007	2,721370123	6,189343033	3,519449337	6,469503288	BIRC3	11
ENSG00000023516	5,480352266	5,032522373	4,243650274	3,967841535	4,122325078	3,40482258	5,89047904	5,177432469	5,526007743	AKAP11	13
ENSG00000023572	3,42789872	3,059841545	2,908921493	3,202023682	3,556363306	3,291621921	2,99501646	3,476796754	2,826814928	GLRX2	1
ENSG00000023608	2,690492427	3,268119097	2,747729801	4,345852771	2,79086658	3,034489808	3,97670717	2,447355695	3,496387453	SNAPC1	14
ENSG00000023697	5,364475099	4,191230096	4,537991678	4,121427622	4,746028186	4,276759671	5,485280925	4,715746762	5,216820343	DERA	12
ENSG00000023734	6,725194402	7,149222011	6,835675495	7,192797637	6,745493511	6,67960783	7,027884402	6,952139279	6,62607293	STRAP	12
ENSG00000023892	5,000418517	5,268937372	5,439559025	4,774267028	5,762457292	6,188550575	4,646179895	5,164052628	5,166700014	DEF6	6
ENSG00000023902	6,487373924	7,366706811	4,21925872	4,711128707	6,064631182	5,111445795	5,914998326	6,584734882	6,532206035	PLEKHO1	1
ENSG00000023909	3,348789912	3,559781533	4,403736243	4,215426697	4,656498489	4,445023821	3,761803249	3,476796754	3,378033119	GCLM	1
ENSG00000024048	5,758030104	5,124660445	5,877771632	5,853783906	5,818568722	5,6368081	5,966177092	5,509111483	5,614668599	UBR2	6
ENSG00000024422	7,983529479	7,903950095	5,329919582	5,650044101	5,845826717	3,607623476	7,880150706	7,950854024	7,262127606	EHD2	19
ENSG00000024526	1,445058174	1,056054065	3,417710872	3,967841535	3,652118801	5,077697887	1,294303757	1,355554351	1,182567859	DEPDC1	1
ENSG00000024862	3,769074777	2,627685411	4,314444119	4,864077652	4,76042417	4,774859464	3,956601329	3,275841753	3,635549858	CCDC28A	6
ENSG00000025039	4,634082617	2,77143742	2,713211819	1,97433083	4,270497811	2,721370123	3,777170132	3,505371457	5,307503136	RRAGD	6
ENSG00000025156	3,221346155	3,096710099	3,759661616	4,121427622	3,682675203	3,785398315	3,132796502	3,118262924	3,360303974	HSF2	6
ENSG00000025293	5,364475099	5,276991162	6,153543306	6,302385205	6,132611003	6,324254758	6,142648312	5,509111483	5,770452144	PHF20	20
ENSG00000025423	3,642114687	1,447197704	1,688457834	1,97433083	2,080431954	0,847422967	3,046653493	3,587849038	2,852406537	HSD17B6	12
ENSG00000025434	4,683279769	4,224926504	4,063557578	3,733758814	6,228927729	4,216008505	4,762696901	4,561010587	4,456265332	NR1H3	11
ENSG00000025708	5,281707019	6,597474962	6,414808001	6,375471515	7,409408216	6,936534023	5,418252332	6,314983503	6,07490699	TYMP	22
ENSG00000025770	5,0637143	5,003693055	6,656519236	6,323647532	6,234094686	6,550238108	5,029734505	5,229744444	4,715295077	NCAPH2	22
ENSG00000025772	4,379308162	5,079326836	6,114399055	6,167777726	6,244373412	5,356291837	4,595070808	4,491295004	4,822770448	TOMM34	20
ENSG00000025796	7,410370355	7,44920745	6,879139554	7,021215547	6,453746546	6,964502937	7,570266148	7,551739739	7,332012471	SEC63	6
ENSG00000025800	5,896588952	6,266379342	6,317628962	6,618503713	6,299633528	6,435018356	6,334038055	6,150591907	5,982318403	KPNA6	1
ENSG00000026025	10,94698614	12,08382594	9,260100785	10,36422761	10,02577852	8,930039446	11,49026419	11,53382487	10,64265434	VIM	10
ENSG00000026036	1,84161372	2,627685411	3,053899674	2,174838213	2,407566042	3,785398315	2,043715461	1,786506552	1,823589767	RTEL1-TNFRSF6B	20
ENSG00000026103	4,730854431	5,768982079	2,939106105	2,896235144	3,138197515	1,764623088	5,098630967	5,203825547	5,493846041	FAS	10
ENSG00000026297	5,984263311	5,573587487	4,359780886	4,260225031	5,47011236	4,816377396	5,718072078	5,324998126	6,265554887	RNASET2	6
ENSG00000026508	8,381492933	9,173747814	6,510885165	6,818970007	6,941429375	5,490590127	8,603304042	8,759512384	9,153851751	CD44	11
ENSG00000026559	0,896364093	2,725093554	4,567276578	5,028487869	5,595850566	3,509783585	0,787677373	0,638555232	0,465651958	KCNG1	20
ENSG00000026652	4,475545528	4,923873706	5,834265714	6,818970007	5,571564369	5,871559126	4,32400965	4,659647444	4,848433267	AGPAT4	6
ENSG00000026751	2,152337917	4,047975402	2,313204303	1,463452763	6,017463887	3,866693286	1,910699473	3,002755457	2,800761144	SLAMF7	1
ENSG00000026950	6,81989769	5,813958756	4,605420751	4,804829341	4,458821542	4,934210292	6,416083914	6,130094865	6,677090652	BTN3A1	6
ENSG00000027001	3,502894243	3,824430692	3,329306421	3,37493791	3,304610369	3,291621921	4,169544788	3,941542981	3,975421896	MIPEP	13
ENSG00000027075	5,788326757	5,316599207	6,140612875	5,508675279	5,962489499	6,156578582	5,538101797	5,372306377	5,477492266	PRKCH	14
ENSG00000027644	2,753275072	1,844051474	0	1,463452763	0,343818851	0	2,913920954	2,533118911	2,187594142	INSRR	1
ENSG00000027697	6,496578256	6,314124377	6,246995112	6,483326832	5,825431655	5,411520174	6,552943827	6,61618974	7,111300908	IFNGR1	6
ENSG00000027847	4,456804786	4,850214805	5,186307343	4,426681768	4,25023944	5,144422273	4,281538238	4,721847467	4,513530693	B4GALT7	5
ENSG00000027869	6,156743168	5,889444012	1,757840025	1,118880453	1,386628397	0	5,772758079	6,057178	5,541823664	SH2D2A	1
ENSG00000028116	3,502894243	3,533129793	4,021857264	3,795935347	3,798812948	3,291621921	4,163710253	3,951961073	3,86660191	VRK2	2
ENSG00000028137	7,337968659	8,063780576	5,663988053	6,269892359	6,763472779	7,018864843	6,469087244	7,531911297	7,552962597	TNFRSF1B	1
ENSG00000028203	6,362045679	5,668480537	5,613409979	5,683323129	5,379754022	5,61344453	6,328833374	6,00810037	6,459129743	VEZT	12
ENSG00000028277	3,38888648	3,710112345	2,006151223	0,665294409	3,620901182	2,534984001	2,88584348	3,653152098	3,019862644	POU2F2	19
ENSG00000028310	5,534977771	5,976093029	6,228782758	6,225397871	6,064631182	6,525417175	5,706079008	5,763902993	5,397175117	BRD9	5
ENSG00000028528	6,873872445	6,798283855	6,670080678	6,742092856	7,091309448	6,435018356	6,944419096	6,919333846	6,671709967	SNX1	15
ENSG00000028839	3,53897899	2,816338793	3,306332154	3,529327934	3,223802049	3,607623476	2,81316184	2,962102236	2,997097836	TBPL1	6
ENSG00000029153	3,348789912	4,121380107	4,291230029	4,072026934	3,652118801	3,607623476	3,374229911	2,982572036	3,891503364	ARNTL2	12
ENSG00000029363	6,992475257	6,825995116	7,7843318	7,867890739	7,319905085	7,105149769	7,488023482	6,991808585	7,1375593	BCLAF1	6
ENSG00000029364	5,750355475	5,649994693	5,935059654	5,763309592	5,704074868	5,490590127	5,586878454	5,734031249	5,787135699	SLC39A9	14
ENSG00000029534	2,327607481	2,523221156	3,725431337	2,350848855	3,264771915	0,847422967	0,593023951	2,22486695	1,261100279	ANK1	8
ENSG00000029639	2,407854425	2,350808326	1,887331341	1,97433083	2,950055528	2,886408204	2,299239483	2,080406061	2,973968046	TFB1M	6
ENSG00000029725	6,224785281	6,329694598	6,225724888	6,032279535	6,636549471	6,172653144	6,01398183	6,434958019	6,243963546	RABEP1	17
ENSG00000029993	4,118194514	3,661721936	9,55599268	8,912940897	8,211812639	9,533596514	5,181811838	5,013035139	4,568609516	HMGB3	X
ENSG00000030066	5,534977771	5,292965104	6,06734655	6,344601042	6,218537967	6,380699287	5,358211475	5,429340272	5,561352817	NUP160	11
ENSG00000030110	4,761721064	5,106697578	4,156412242	4,345852771	4,077036138	4,547200162	4,68742984	4,941645554	4,715295077	BAK1	6
ENSG00000030419	3,307547011	2,725093554	3,919596603	3,529327934	3,588993096	3,699247434	3,214084463	2,982572036	3,268235049	IKZF2	2
ENSG00000030582	8,570954248	8,332693237	9,509288406	8,65435614	9,322243348	8,934759916	8,923141599	8,594766742	8,421354994	GRN	17
ENSG00000031003	5,323684533	5,133558698	5,25390837	4,804829341	5,201313629	4,774859464	4,711625296	5,480611496	5,427288349	FAM13B	5
ENSG00000031081	4,530349916	4,871646736	5,627380781	3,912784445	5,242917936	5,327864056	4,243321599	4,915268246	4,861095497	ARHGAP31	3
ENSG00000031691	2,327607481	1,844051474	2,968672104	2,649161737	3,093411882	3,40482258	2,188665457	1,876759737	2,410703176	CENPQ	6
ENSG00000031698	7,00864976	7,074948095	7,957451929	7,723389149	7,698202148	7,832868958	7,116632858	7,015593655	6,935380569	SARS1	1
ENSG00000031823	5,60473612	6,099299896	5,90096053	6,144069477	5,555143426	5,929466836	5,597737781	5,925928958	5,826406241	RANBP3	19
ENSG00000032219	5,384445888	4,964335326	4,839466036	5,244551758	4,76042417	4,816377396	5,398515053	4,967549242	5,270013242	ARID4A	14
ENSG00000032389	3,913514376	4,321536168	4,156412242	3,967841535	4,077036138	4,732111235	4,743267341	4,267688256	4,160952126	EIPR1	2
ENSG00000032444	6,060721171	6,497625236	6,603319683	6,095451148	6,846785205	6,656932591	5,737841601	6,588078401	6,267934099	PNPLA6	19
ENSG00000032742	3,674917426	2,77143742	3,374185689	2,896235144	3,417922007	3,034489808	3,929350106	3,855373712	3,65021521	IFT88	13
ENSG00000033011	4,297411196	4,806371479	4,576907585	4,260225031	4,609560104	4,335055674	4,028991898	4,300669277	4,129897453	ALG1	16
ENSG00000033030	4,906862864	4,641491506	5,012679157	5,471057316	4,493706365	4,895992103	5,403474745	4,936408532	5,098826729	ZCCHC8	12
ENSG00000033050	2,980199379	3,636904138	3,374185689	3,202023682	2,898919663	2,320894839	2,118010115	3,136646049	2,227258109	ABCF2	7
ENSG00000033100	6,421244948	7,190312862	6,470120976	5,176063906	5,711503188	5,891121095	5,949318427	7,167475021	6,388727426	CHPF2	7
ENSG00000033170	4,494045945	4,61632017	6,10444476	5,615979254	5,057163555	5,790545711	4,633571363	4,37996674	4,352476372	FUT8	14
ENSG00000033178	5,60473612	5,003693055	5,708478361	6,46430704	5,818568722	5,948264157	5,840153754	5,164052628	5,9530464	UBA6	4
ENSG00000033327	6,568172324	6,564953566	6,337595505	6,899056667	6,149116989	6,839182824	6,875592985	7,151744305	7,234414484	GAB2	11
ENSG00000033627	6,300312909	6,934353907	5,760116655	6,574837073	6,697670995	6,140322896	6,605540035	6,678682945	6,646331301	ATP6V0A1	17
ENSG00000033800	5,193899941	4,817457854	4,714151516	5,028487869	4,746028186	4,688057561	5,048853097	5,095226299	5,302869831	PIAS1	15
ENSG00000033867	5,413893106	5,219646994	6,610371021	4,892813655	4,830325068	6,777454327	5,791797085	5,259406127	5,839262416	SLC4A7	3
ENSG00000034053	5,810638894	5,889444012	1,615569586	2,174838213	2,674060703	0	4,48707753	5,81044742	4,946749523	APBA2	15
ENSG00000034152	5,423576776	6,638685585	7,054827235	6,826437127	5,748081682	6,073404173	7,604588224	5,928568935	6,136095183	MAP2K3	17
ENSG00000034510	9,180939057	9,002179542	10,06061317	10,02125817	9,968803373	11,07939322	7,903094754	8,387323401	9,195379002	TMSB10	2
ENSG00000034533	3,221346155	2,523221156	2,939106105	1,463452763	1,774841321	2,886408204	1,701109144	2,763496875	2,187594142	ASTE1	3
ENSG00000034677	6,52384407	6,067150182	5,942529019	6,202625218	5,635440562	5,748266601	7,079928252	6,516183809	6,748683595	RNF19A	8
ENSG00000034693	3,42789872	3,559781533	3,417710872	3,202023682	3,826443196	2,320894839	3,69055182	3,387511344	3,128591295	PEX3	6
ENSG00000034713	5,100400302	5,407444283	5,511632212	5,508675279	5,769591734	5,589696365	5,718072078	5,127754259	5,481598122	GABARAPL2	16
ENSG00000035115	4,947703198	4,367518512	5,743108431	6,757799507	5,825431655	5,851728259	5,368393416	4,982871106	5,130550089	SH3YL1	2
ENSG00000035141	4,836116437	4,305877168	4,947354006	5,128529674	5,021748348	5,077697887	4,292273882	4,60788146	4,370301377	FAM136A	2
ENSG00000035403	8,08464827	8,540156932	8,476636019	8,435004749	8,456901416	8,104097755	8,709492227	8,276675111	7,504351521	VCL	10
ENSG00000035499	1,721146897	1,557104299	3,560471716	3,454197194	3,264771915	4,276759671	2,233917023	1,876759737	1,823589767	DEPDC1B	5
ENSG00000035664	5,013301784	4,783939829	0,84315687	1,97433083	1,054116416	1,764623088	4,370341539	5,276085814	4,396632627	DAPK2	15
ENSG00000035681	5,281707019	5,097631573	4,714151516	4,645100222	4,870695632	4,216008505	5,210394091	5,429340272	5,15131797	NSMAF	8
ENSG00000035687	5,216357793	5,022976468	6,074163022	5,911094227	5,911800258	6,235218071	5,243961709	5,229744444	5,44000406	ADSS2	1
ENSG00000035720	3,031761308	2,007863942	0,212624462	0	0,343818851	0	2,401938647	3,190430418	2,227258109	STAP1	4
ENSG00000035862	9,633578078	9,719793318	8,468251224	7,695116483	7,627318817	9,218363046	9,642274503	9,617650018	9,865396649	TIMP2	17
ENSG00000035928	5,825324223	5,370284822	5,444828236	5,882723625	5,242917936	5,208196605	6,185029045	5,819009766	5,816688365	RFC1	4
ENSG00000036054	5,750355475	6,117354532	6,291544841	6,788708938	6,154577283	5,985139632	6,012359491	6,032847865	5,950086266	TBC1D23	3
ENSG00000036257	6,145084154	5,852195024	6,488097198	6,53892647	6,170835254	5,356291837	5,765071564	6,113948922	5,944147717	CUL3	2
ENSG00000036530	2,556083828	0,720315308	0,562066859	0,665294409	1,774841321	0,847422967	1,377315166	1,587062373	1,538392306	CYP46A1	14
ENSG00000036549	5,0637143	4,850214805	4,823373113	4,215426697	4,909967199	4,445023821	4,837899608	4,798894714	4,803219248	ZZZ3	1
ENSG00000036672	2,690492427	3,888911823	3,396112415	3,733758814	3,047191302	3,168776893	4,59072885	3,225204057	1,182567859	USP2	11
ENSG00000037042	4,399076067	4,174082084	3,235129116	3,967841535	3,488802627	3,785398315	4,954005583	4,46243731	4,481086471	TUBG2	17
ENSG00000037241	3,88576022	4,290046337	3,134372015	3,202023682	3,417922007	3,943650671	3,851641216	3,972574241	3,775897795	RPL26L1	5
ENSG00000037280	4,530349916	4,702562995	6,543178382	6,947799401	6,417869693	8,408951443	5,196173747	4,242448077	4,861095497	FLT4	5
ENSG00000037474	6,003760995	6,469788761	6,738186684	6,473848279	6,556315779	6,512844713	5,921927972	6,212559526	5,961890531	NSUN2	5
ENSG00000037637	5,136176511	5,252693644	5,2598997	5,8390934	5,10307076	5,682429909	5,700044879	5,066749293	5,497905682	FBXO42	1
ENSG00000037749	5,795802543	5,168612833	4,557580845	4,645100222	4,922823703	4,445023821	5,176026802	5,451537135	5,684011544	MFAP3	5
ENSG00000037757	5,384445888	4,483421661	4,595978839	3,912784445	5,452487772	5,704710971	5,098630967	5,177432469	5,004959888	MRI1	19
ENSG00000037897	3,574183165	3,909780616	3,10804351	2,174838213	3,38113152	2,320894839	2,6221527	3,574426073	3,149387191	METTL1	12
ENSG00000037965	0	0,517723895	1,538801995	1,741388237	1,985583036	0	0,101151571	0,531484268	0	HOXC8	12
ENSG00000038002	3,799142769	4,56462038	4,660810222	4,215426697	4,329620063	4,49701636	4,491742396	4,002952074	4,288295174	AGA	4
ENSG00000038210	3,993710241	3,930351837	5,486303122	5,104162045	5,47011236	5,007737229	4,629343912	3,833002496	4,108816638	PI4K2B	4
ENSG00000038219	6,168308715	6,221180093	5,632007811	5,966214641	5,416579209	5,929466836	6,416083914	6,118580517	6,473631911	BOD1L1	4
ENSG00000038274	6,219236081	5,472010658	5,460521375	5,598640378	5,611817169	5,659799332	5,761212894	5,755006233	6,236694022	MAT2B	5
ENSG00000038295	3,38888648	2,468008343	3,026046185	2,649161737	3,093411882	2,721370123	2,320372507	2,417596312	1,923555879	TLL1	4
ENSG00000038358	5,100400302	5,560450066	5,793543129	5,372483395	5,56337726	5,948264157	4,909375712	5,880294063	5,246077497	EDC4	16
ENSG00000038382	6,202459251	7,196695228	7,446283926	7,133833363	6,693925834	7,655497082	6,595823197	6,469812721	6,532206035	TRIO	5
ENSG00000038427	10,54749583	10,20821013	8,289428538	9,400767252	8,600847617	8,475255648	11,3828103	11,43098413	11,04512167	VCAN	5
ENSG00000038532	5,281707019	5,637537879	5,141578433	4,711128707	4,561043063	4,688057561	5,503873555	5,447861293	5,607171633	CLEC16A	16
ENSG00000038945	5,997291001	5,728443356	4,508099993	4,260225031	5,201313629	3,699247434	4,957382138	6,393519003	5,793755472	MSR1	8
ENSG00000039068	6,555016272	6,174518836	8,686914988	8,792296939	8,385556907	8,680301278	8,27933825	6,498524718	6,784021811	CDH1	16
ENSG00000039123	5,695458592	6,108355457	5,968371396	6,236650803	6,218537967	6,123881959	5,741763203	6,102304462	5,938184621	MTREX	5
ENSG00000039139	3,031761308	3,235427915	1,07830919	1,118880453	0	0	3,6659973	2,640073012	3,853988128	DNAH5	5
ENSG00000039319	6,321185383	5,70475645	5,455309273	5,471057316	5,872579241	5,111445795	6,277078782	6,46072176	6,707207858	ZFYVE16	5
ENSG00000039523	6,426070296	6,490716308	6,246995112	6,405695244	6,181573	5,356291837	6,997045462	6,873486501	6,419015659	RIPOR1	16
ENSG00000039560	7,734010295	8,65198533	7,690965865	7,402167616	7,229662742	7,329633218	7,712934441	7,889848088	7,986928745	RAI14	5
ENSG00000039650	5,570278531	6,019942445	5,964707848	5,309935161	5,718893457	5,61344453	5,657084173	5,967599613	5,790449382	PNKP	19
ENSG00000040199	3,674917426	4,085144561	4,156412242	4,260225031	3,906294079	3,40482258	3,499955685	3,93104911	3,86660191	PHLPP2	16
ENSG00000040275	3,502894243	4,577720052	4,243650274	3,795935347	4,077036138	4,688057561	2,767727718	3,665865348	2,997097836	SPDL1	5
ENSG00000040341	4,634082617	3,733712192	4,130486512	3,733758814	4,229692544	3,509783585	5,33503592	4,547334378	4,879882874	STAU2	8
ENSG00000040487	3,674917426	4,047975402	4,669838525	4,072026934	4,144447331	4,152586247	2,941462404	4,259323832	3,891503364	SLC66A1	1
ENSG00000040531	4,210583933	5,106697578	3,10804351	2,507702044	3,417922007	3,785398315	4,582005533	4,47693831	4,53739384	CTNS	17
ENSG00000040608	2,327607481	2,350808326	1,371805702	0,665294409	1,386628397	2,721370123	2,899950521	2,690716522	2,340098902	RTN4R	22
ENSG00000040633	5,323684533	5,513503475	4,839466036	4,711128707	5,322691467	4,688057561	4,4103123	5,276085814	5,529978008	PHF23	17
ENSG00000040933	5,076046912	5,168612833	5,160918018	5,508675279	5,611817169	5,411520174	5,16438667	5,45886084	5,055413767	INPP4A	2
ENSG00000041353	4,600327046	2,288433114	3,560471716	2,649161737	2,478944861	2,886408204	3,156492727	3,877403318	3,190100732	RAB27B	18
ENSG00000041357	5,990791861	6,262328338	6,276847255	6,344601042	6,362323995	6,204274735	5,727990702	6,210391625	6,07490699	PSMA4	15
ENSG00000041515	2,407854425	3,022006038	0,562066859	0	1,054116416	0	2,798175554	2,258829963	1,823589767	MYO16	13
ENSG00000041802	4,906862864	5,618648637	5,491404641	5,731845137	5,332360008	5,659799332	4,683357517	5,216843201	4,910661505	LSG1	3
ENSG00000041880	4,01948124	4,009823248	1,757840025	3,107117764	2,169427921	2,534984001	4,703605146	4,080964933	4,297640586	PARP3	3
ENSG00000041982	6,213665453	10,93840706	4,714151516	4,386833265	3,522978409	2,534984001	7,475125275	7,668469087	5,414459566	TNC	9
ENSG00000041988	4,094142155	3,391944162	3,351920561	4,121427622	3,588993096	3,40482258	3,963334457	3,627384488	3,802400345	THAP3	1
ENSG00000042062	5,0637143	3,846246194	2,313204303	1,118880453	2,332471022	0,847422967	4,707620794	5,447861293	6,32160024	RIPOR3	20
ENSG00000042088	4,069681992	3,450086652	4,169202463	4,121427622	3,826443196	4,152586247	3,894545863	3,877403318	3,951939102	TDP1	14
ENSG00000042286	5,193899941	5,185825589	3,825777977	2,777981159	3,304610369	1,764623088	3,901574206	4,844341196	5,810173223	AIFM2	10
ENSG00000042317	3,502894243	2,627685411	1,07830919	2,350848855	0,853863598	2,069405291	3,291035566	3,225204057	3,149387191	SPATA7	14
ENSG00000042429	2,624852833	2,627685411	3,10804351	3,733758814	3,181634623	2,534984001	2,320372507	2,4765136	2,774228186	MED17	11
ENSG00000042445	5,051275355	4,9841484	4,477575845	4,260225031	4,746028186	4,276759671	5,501562538	4,855482598	5,004959888	RETSAT	2
ENSG00000042493	5,94445916	6,675708837	7,327222492	6,070513444	7,506549129	7,278559323	5,942519412	6,166335125	6,236694022	CAPG	2
ENSG00000042753	5,249402387	5,67459022	6,06734655	6,070513444	6,192231417	6,500161722	4,957382138	5,516149371	5,614668599	AP2S1	19
ENSG00000042832	0,364149931	2,468008343	0,84315687	0,665294409	0,621264712	0	1,635173844	1,587062373	2,26586071	TG	8
ENSG00000042980	4,667066413	3,235427915	3,904377752	4,645100222	3,798812948	4,086247169	4,122194149	4,888399676	5,588256984	ADAM28	8
ENSG00000043039	0,654661008	0	3,964312981	3,37493791	3,047191302	2,721370123	0,847132898	1,291368022	2,104836802	BARX2	11
ENSG00000043093	4,746370296	4,412080437	4,337290584	3,855542577	4,493706365	3,866693286	4,390465342	4,882965389	4,87364756	DCUN1D1	3
ENSG00000043143	5,374495049	4,641491506	5,418287595	4,774267028	5,521729959	4,971442122	4,912858225	5,095226299	4,976148272	JADE2	5
ENSG00000043462	6,127417041	6,170201105	3,598793857	3,202023682	4,985441845	4,152586247	5,542604815	6,514427595	7,313705005	LCP2	5
ENSG00000043514	3,221346155	4,274039865	4,765590721	4,678492176	5,190722346	5,438361227	4,302930227	3,972574241	4,447895805	TRIT1	1
ENSG00000043591	0,364149931	1,447197704	5,14805381	6,302385205	6,274777368	6,550238108	1,417095818	0,638555232	1,011383546	ADRB1	10
ENSG00000044090	5,825324223	5,26083837	5,993759004	6,425498269	5,949983175	6,156578582	5,655006165	5,833168374	5,800345009	CUL7	6
ENSG00000044115	8,269167535	8,634069546	8,909998336	8,961224515	8,774909297	8,85731381	8,923141599	8,543591186	8,368568414	CTNNA1	5
ENSG00000044446	4,864832641	4,06667968	6,770021613	6,974930411	6,856868947	7,322446718	5,003842436	4,640452208	4,343480595	PHKA2	X
ENSG00000044459	3,940744668	3,132659895	2,217934307	3,37493791	2,950055528	2,069405291	3,598398951	3,292333574	3,169887576	CNTLN	9
ENSG00000044524	0,654661008	0	3,725431337	4,864077652	4,290475647	3,943650671	0,593023951	0,41582531	0	EPHA3	3
ENSG00000044574	10,71062435	11,50346978	10,78484063	12,3948234	10,42756042	11,74429899	11,75521092	11,16000285	11,19712584	HSPA5	9
ENSG00000046604	3,799142769	3,559781533	7,786408671	7,535710372	7,2140579	8,149475605	5,095569665	4,199374308	4,405303986	DSG2	18
ENSG00000046647	3,176234053	3,235427915	3,417710872	3,005526188	3,588993096	3,168776893	4,128198668	3,798781473	3,86660191	GEMIN8	X
ENSG00000046651	5,480352266	5,422044153	4,855381424	5,545337237	4,960719765	4,391087272	5,708084789	5,447861293	5,852005037	OFD1	X
ENSG00000046653	3,031761308	3,096710099	0,965518822	3,291069827	2,332471022	0,847422967	2,798175554	1,786506552	1,823589767	GPM6B	X
ENSG00000046889	5,013301784	3,611651932	0,397899923	1,741388237	2,253251493	0	4,902385364	3,533391172	4,553086103	PREX2	8
ENSG00000047056	5,026071021	5,227979893	5,385780576	4,975739188	5,360982833	4,642616193	4,629343912	5,172986295	5,274753103	WDR37	10
ENSG00000047188	5,051275355	4,749624523	4,886694969	4,892813655	5,06877803	5,208196605	5,16730552	5,090518995	4,848433267	YTHDC2	5
ENSG00000047230	3,88576022	2,983151489	3,934656587	3,529327934	4,270497811	4,276759671	4,028991898	3,547199564	3,446848122	CTPS2	X
ENSG00000047249	5,461674266	5,177244882	5,585055832	5,392744364	5,65097729	5,490590127	5,860134274	5,324998126	5,932196776	ATP6V1H	8
ENSG00000047315	6,487373924	6,165870412	6,919441055	6,781043442	6,788273169	6,973706698	6,310467689	6,503845179	6,384348156	POLR2B	4
ENSG00000047346	4,987419166	4,510998817	4,624121192	4,50322146	3,957173771	3,034489808	6,307824829	5,018001727	6,141295258	FAM214A	15
ENSG00000047365	5,147907442	4,49727613	2,997644337	2,777981159	2,478944861	2,069405291	5,353093429	5,008051393	4,946749523	ARAP2	4
ENSG00000047410	6,989218481	6,863917845	7,05998711	6,934040134	7,144415715	7,146431149	6,910851894	7,030416244	7,193698643	TPR	1
ENSG00000047457	9,85190588	9,022082153	2,641594827	0	1,985583036	0,847422967	10,04371749	9,814609058	10,04276814	CP	3
ENSG00000047578	4,746370296	5,124660445	5,102103692	4,386833265	4,458821542	4,547200162	5,252232982	5,372306377	5,140971399	KATNIP	16
ENSG00000047579	3,608548722	3,533129793	4,34857956	3,005526188	4,716797962	3,785398315	3,536535152	3,899101591	3,789209927	DTNBP1	6
ENSG00000047617	2,242632699	1,557104299	3,617579836	3,291069827	2,950055528	2,069405291	1,601040607	1,355554351	1,182567859	ANO2	12
ENSG00000047621	4,359265628	4,367518512	3,708006737	2,649161737	4,625376524	3,168776893	3,258557776	4,356631768	4,191352395	C12orf4	12
ENSG00000047634	2,871194304	3,756932195	3,10804351	3,37493791	3,556363306	3,699247434	4,758831866	3,678467544	3,590637543	SCML1	X
ENSG00000047644	5,364475099	5,407444283	6,78256146	5,372483395	6,011458053	5,790545711	5,459318402	5,634060092	5,288879962	WWC3	X
ENSG00000047648	2,813439125	1,557104299	1,947964182	2,507702044	2,253251493	2,320894839	3,144693265	1,961697679	1,659315923	ARHGAP6	X
ENSG00000047849	8,237950398	8,588686341	7,967554893	7,786004604	7,441031882	7,776133919	8,652565927	8,416767369	8,159589151	MAP4	3
ENSG00000047932	5,780812032	5,884181248	5,73021937	5,598640378	5,740839801	5,298864837	4,898877448	5,38389496	5,522026522	GOPC	6
ENSG00000047936	2,813439125	5,194355563	0,562066859	0	0	0	3,033916467	3,002755457	5,260486545	ROS1	6
ENSG00000048028	4,683279769	4,085144561	3,160228635	4,46545914	3,343378224	4,391087272	4,390465342	4,348768809	4,715295077	USP28	11
ENSG00000048052	1,589696874	2,816338793	1,457718791	1,118880453	1,386628397	0,847422967	2,639072322	1,876759737	3,378033119	HDAC9	7
ENSG00000048140	5,038728228	5,133558698	4,528096439	4,020874509	4,88390529	4,595696855	4,997296154	5,356708695	5,171791131	TSPAN17	5
ENSG00000048162	4,232785545	5,618648637	5,428962514	4,743043239	4,476369392	4,152586247	3,996536656	4,567800379	4,06570777	NOP16	5
ENSG00000048342	3,221346155	2,410598128	3,053899674	3,005526188	3,417922007	2,721370123	4,157852026	2,810054197	2,573431831	CC2D2A	4
ENSG00000048392	4,791941112	3,478302163	5,25390837	5,079375756	5,11432289	4,595696855	4,69957829	4,348768809	4,742923803	RRM2B	8
ENSG00000048405	4,683279769	4,817457854	4,91734327	4,260225031	4,493706365	4,547200162	4,254344329	4,678590634	4,431009665	ZNF800	7
ENSG00000048471	6,387007906	4,882244479	5,25390837	5,266677109	5,158473825	4,816377396	6,335336297	5,869343356	6,214663053	SNX29	16
ENSG00000048544	4,892988398	4,71447308	4,74864729	5,152492552	4,935566648	4,856733869	4,533061016	4,646879039	4,790036348	MRPS10	6
ENSG00000048649	6,048256281	5,72255799	5,838275459	5,715851777	5,627608999	6,056177989	6,09592427	5,630821576	6,128259756	RSF1	11
ENSG00000048707	7,422494264	7,194570908	5,531580096	4,711128707	5,666348481	5,269270734	8,137334429	7,299789995	7,418078468	VPS13D	1
ENSG00000048740	5,957849604	6,900869215	2,997644337	1,97433083	4,166235478	3,699247434	5,888711613	5,888452888	6,146476658	CELF2	10
ENSG00000048828	7,61438976	7,64860066	7,96663936	8,076411421	8,021731137	8,266435558	7,782639443	7,908689695	7,288146785	FAM120A	9
ENSG00000048991	4,58314839	4,455307077	3,081225577	2,896235144	3,181634623	3,40482258	4,819463234	4,653277367	4,529483233	R3HDM1	2
ENSG00000049089	2,327607481	1,557104299	2,062082153	2,777981159	3,826443196	3,943650671	1,012075347	1,417006219	1,659315923	COL9A2	1
ENSG00000049130	4,297411196	3,909780616	3,282986104	4,121427622	3,620901182	2,320894839	4,41523167	3,665865348	4,250296128	KITLG	12
ENSG00000049167	3,53897899	3,059841545	2,713211819	2,507702044	3,093411882	2,721370123	3,563373677	3,3564779	2,950461381	ERCC8	5
ENSG00000049192	1,445058174	3,686120017	4,206906535	3,912784445	3,38113152	3,168776893	4,519419206	3,739878346	2,902266854	ADAMTS6	5
ENSG00000049239	8,231073747	8,411629169	6,95311119	6,52063031	6,213314891	6,295182162	7,504274346	7,885778386	8,047731157	H6PD	1
ENSG00000049245	6,4452119	6,497625236	6,567536571	6,19110266	6,314344229	6,295182162	6,674864808	6,352821349	6,429680609	VAMP3	1
ENSG00000049246	2,980199379	1,198547049	2,641594827	2,507702044	3,093411882	2,886408204	4,209738909	1,876759737	2,826814928	PER3	1
ENSG00000049249	1,445058174	1,754597196	1,07830919	1,97433083	1,774841321	1,764623088	1,493510316	1,475947125	2,303457272	TNFRSF9	1
ENSG00000049283	1,284286113	1,659227503	5,760116655	5,054156171	5,839060348	4,547200162	2,516243306	1,224192499	1,600120688	EPN3	17
ENSG00000049323	7,158243742	7,636131751	9,21146555	9,43658309	8,380905733	9,247112445	7,481002395	6,705098689	7,164625724	LTBP1	2
ENSG00000049449	6,519335403	6,473297835	6,879139554	6,920148377	6,741870613	7,113501085	6,015602347	6,263635189	6,053000889	RCN1	11
ENSG00000049540	4,634082617	6,839653665	5,805881051	5,633112217	5,322691467	3,509783585	6,323609849	5,127754259	3,064342158	ELN	7
ENSG00000049541	4,044799956	4,139162206	5,121976071	5,028487869	5,190722346	5,327864056	3,799917848	4,002952074	3,915982293	RFC2	7
ENSG00000049618	6,150925438	6,053149346	5,712852852	5,763309592	5,619734691	5,464712015	6,626901524	6,282331811	6,355554218	ARID1B	6
ENSG00000049656	5,695458592	6,711805701	6,635935012	6,677498289	6,408759322	6,435018356	6,053958491	6,251034792	5,911041413	CLPTM1L	5
ENSG00000049759	3,706990875	3,331359694	5,805881051	6,083036178	5,232628797	5,411520174	4,895360981	3,560877044	4,316151735	NEDD4L	18
ENSG00000049769	2,483872015	3,059841545	2,26635557	0,665294409	2,407566042	0,847422967	2,81316184	3,372078064	2,633709554	PPP1R3F	X
ENSG00000049860	6,382049894	5,757515354	9,072001346	8,511115563	8,041022443	8,321541847	6,417310416	6,528417807	6,377754225	HEXB	5
ENSG00000049883	3,176234053	2,983151489	2,878091827	3,454197194	3,304610369	3,699247434	3,046653493	2,786963335	2,877552085	PTCD2	5
ENSG00000050130	5,384445888	5,276991162	4,314444119	4,711128707	4,671811277	4,547200162	4,947228673	5,095226299	5,060912369	JKAMP	14
ENSG00000050165	3,081543828	4,56462038	2,604407469	3,855542577	3,957173771	3,034489808	3,490664041	3,763728956	2,826814928	DKK3	11
ENSG00000050327	3,642114687	3,779784386	5,957352725	6,006215476	4,310180614	5,384170266	4,505647169	3,888293247	3,707429816	ARHGEF5	7
ENSG00000050344	1,284286113	1,557104299	8,013493076	7,238293133	7,644883936	7,322446718	1,701109144	2,61406861	2,187594142	NFE2L3	7
ENSG00000050393	5,171086961	4,73800228	4,528096439	4,975739188	4,985441845	4,856733869	5,627716113	5,081058058	4,886091355	MCUR1	6
ENSG00000050405	7,451182588	7,923321784	8,436862848	8,202279733	7,351153454	8,364159821	8,152511993	7,166357069	6,265554887	LIMA1	12
ENSG00000050426	5,59619857	4,9841484	4,757143879	5,079375756	5,180052734	4,276759671	5,18757377	5,216843201	5,033207364	LETMD1	12
ENSG00000050438	2,327607481	2,007863942	2,566236138	1,97433083	2,898919663	2,069405291	3,120800819	2,190085085	2,061607048	SLC4A8	12
ENSG00000050555	7,958768172	8,074217011	7,063416802	7,972553829	7,49583413	7,062652278	7,252022899	8,834624953	8,281170533	LAMC3	9
ENSG00000050628	1,84161372	1,198547049	3,459961294	3,107117764	1,774841321	3,785398315	2,018075329	1,639567263	2,37583291	PTGER3	1
ENSG00000050748	4,548164969	4,352353324	5,772742515	5,288468261	5,521729959	5,891121095	4,994011841	4,709620148	4,472860116	MAPK9	5
ENSG00000050767	4,548164969	2,725093554	1,457718791	1,118880453	1,656675835	2,069405291	2,736623406	3,242281536	4,191352395	COL23A1	5
ENSG00000050820	6,725194402	6,747021407	7,724931311	7,645321486	7,310152429	7,062652278	6,783480777	7,118603199	6,981049767	BCAR1	16
ENSG00000051009	5,489601361	5,400088566	5,205060349	4,864077652	5,303157798	4,547200162	5,232859058	5,712746811	5,687570459	FAM160A2	11
ENSG00000051108	7,343080228	7,947491656	6,904220554	7,653740923	6,466973639	7,079801787	8,302423102	7,199524432	7,957751086	HERPUD1	16
ENSG00000051128	3,857461647	4,241484094	3,636124336	2,174838213	3,880165126	3,291621921	2,6221527	3,574426073	3,998528575	HOMER3	19
ENSG00000051180	1,103324414	1,328222674	4,508099993	4,260225031	4,166235478	4,895992103	1,635173844	1,07966056	1,099513218	RAD51	15
ENSG00000051341	1,284286113	0,897929216	3,598793857	2,350848855	3,264771915	4,216008505	1,455808934	1,153735709	1,182567859	POLQ	3
ENSG00000051382	4,699312938	3,990362025	7,075356922	6,934040134	6,539719347	7,426657151	4,808287251	4,387661937	5,016325333	PIK3CB	3
ENSG00000051523	7,074669404	7,289189843	5,594569267	5,489988904	7,105475409	6,574639221	6,695231141	6,872115744	6,998347175	CYBA	16
ENSG00000051596	3,081543828	3,331359694	4,467255906	5,176063906	5,180052734	6,021096008	3,443286407	4,190603053	3,360303974	THOC3	5
ENSG00000051620	5,810638894	5,716648515	6,320498299	6,405695244	6,121501156	6,633895261	5,644570993	5,39920301	5,767092156	HEBP2	6
ENSG00000051825	4,359265628	3,636904138	3,841844245	3,912784445	3,652118801	4,445023821	4,528528064	4,292494436	4,405303986	MPHOSPH9	12
ENSG00000052126	5,423576776	4,241484094	5,247892054	5,489988904	5,351504849	5,043141592	5,584696745	4,721847467	5,852005037	PLEKHA5	12
ENSG00000052344	4,58314839	4,029025438	8,261332286	8,255801767	7,40254058	9,2202976	6,975558785	4,574558367	5,19197782	PRSS8	16
ENSG00000052723	4,850545986	4,628960734	4,477575845	4,16919259	4,290475647	4,816377396	3,989957064	4,659647444	4,729175578	SIKE1	1
ENSG00000052749	4,987419166	6,981936141	6,428171396	6,425498269	5,776691069	5,831620999	5,571536751	6,26154275	5,114775603	RRP12	10
ENSG00000052795	5,227456968	4,524592205	4,991231092	5,176063906	5,341964185	4,49701636	4,69957829	4,540447348	6,096485435	FNIP2	4
ENSG00000052802	3,642114687	3,733712192	5,005565172	5,128529674	5,12548794	5,111445795	4,259824273	3,653152098	4,06570777	MSMO1	4
ENSG00000052841	6,416403406	6,52154921	6,060497718	6,045137086	5,681557624	5,748266601	6,694219624	6,741586827	6,490029255	TTC17	11
ENSG00000053254	5,795802543	5,751747633	6,00450412	5,966214641	5,595850566	5,565550731	5,702059061	5,727981956	6,323888869	FOXN3	14
ENSG00000053328	1,445058174	1,557104299	1,280450672	1,463452763	0	0,847422967	2,233917023	1,786506552	1,335577611	METTL24	6
ENSG00000053371	4,548164969	4,305877168	5,423634928	4,864077652	5,416579209	5,298864837	4,751070593	4,540447348	4,201345112	AKR7A2	1
ENSG00000053372	4,548164969	5,925755423	4,831442014	4,260225031	4,985441845	4,774859464	4,163710253	4,915268246	4,171156892	MRTO4	1
ENSG00000053438	2,407854425	1,198547049	0,212624462	3,291069827	2,546958006	2,320894839	0,847132898	0,638555232	3,086078012	NNAT	20
ENSG00000053501	3,940744668	4,441041623	4,595978839	4,386833265	4,816613211	4,49701636	3,970036308	4,242448077	4,150674664	USE1	19
ENSG00000053747	4,878979205	3,970634687	6,572359243	4,121427622	3,620901182	2,320894839	5,913260702	5,292574861	5,270013242	LAMA3	18
ENSG00000053770	4,683279769	4,577720052	4,370895912	4,260225031	4,870695632	3,866693286	4,472991742	4,614454702	4,770033345	AP5M1	14
ENSG00000053900	5,917299551	4,934095993	5,686404701	5,471057316	5,811672986	4,971442122	6,195075023	5,071534667	5,288879962	ANAPC4	4
ENSG00000053918	3,081543828	3,096710099	2,445260478	1,97433083	3,620901182	4,016709989	3,404231191	2,877188823	2,902266854	KCNQ1	11
ENSG00000054116	5,038728228	5,436497753	6,015169797	5,650044101	5,839060348	5,704710971	4,997296154	5,320984844	5,161590867	TRAPPC3	1
ENSG00000054118	7,486258915	7,289189843	7,286714904	7,238293133	7,252758019	7,194458422	7,252710136	7,404957707	7,542191601	THRAP3	1
ENSG00000054148	4,961063706	4,653914376	4,984010289	5,731845137	5,263278653	5,589696365	4,679273666	4,678590634	4,842060231	PHPT1	9
ENSG00000054219	2,056012246	2,77143742	0,562066859	0	0,621264712	1,377716876	2,752259386	1,73917038	2,60388548	LY75	2
ENSG00000054267	6,235820056	6,090187136	6,153543306	6,202625218	5,726246062	6,250444365	6,480866638	6,099964249	6,684233824	ARID4B	1
ENSG00000054277	2,624852833	2,288433114	6,477852514	5,911094227	5,748081682	6,701932183	3,301701028	3,49115485	3,679106123	OPN3	1
ENSG00000054282	4,565762715	4,139162206	4,117346818	4,426681768	4,774677922	3,866693286	5,158531195	4,387661937	4,70127973	SDCCAG8	1
ENSG00000054356	3,176234053	5,01336698	1,538801995	0	0,621264712	0	0,90423485	3,547199564	2,973968046	PTPRN	2
ENSG00000054392	2,753275072	2,468008343	3,964312981	3,202023682	3,343378224	3,291621921	3,156492727	1,587062373	2,691569474	HHAT	1
ENSG00000054523	5,990791861	5,889444012	5,391249533	5,763309592	5,341964185	5,077697887	6,083616723	5,928568935	6,561594821	KIF1B	1
ENSG00000054598	2,242632699	2,523221156	4,035891721	3,795935347	2,999440773	1,764623088	2,672327665	2,417596312	1,659315923	FOXC1	6
ENSG00000054611	4,961063706	5,003693055	5,205060349	4,46545914	5,242917936	5,356291837	4,902385364	4,962405579	4,879882874	TBC1D22A	22
ENSG00000054654	7,883582572	7,228190278	7,570796708	7,5672502	7,395640096	7,862900005	9,285099082	7,770583048	8,46866286	SYNE2	14
ENSG00000054690	4,494045945	3,585949837	3,374185689	3,291069827	4,329620063	4,216008505	4,88120877	3,715626801	4,940797194	PLEKHH1	14
ENSG00000054793	4,530349916	4,641491506	3,396112415	4,303674087	4,310180614	2,534984001	5,413343269	3,866430563	5,330449051	ATP9A	20
ENSG00000054938	0,654661008	4,551400672	4,998415934	3,855542577	3,181634623	4,086247169	1,160079971	2,640073012	0,917518026	CHRDL2	11
ENSG00000054965	5,765664122	5,26083837	4,855381424	4,948623528	5,06877803	5,043141592	5,753464455	5,61451904	5,549667077	FAM168A	11
ENSG00000054967	4,821541108	5,894687647	6,046701736	6,652509701	5,332360008	5,948264157	7,215827793	4,941645554	5,14615396	RELT	11
ENSG00000054983	5,227456968	4,305877168	4,687727381	4,50322146	4,896995094	4,856733869	5,410882459	5,127754259	5,265257757	GALC	14
ENSG00000055044	5,750355475	6,55836038	6,555408883	7,562786506	6,535540235	6,574639221	6,366148689	6,10930241	6,066731132	NOP58	2
ENSG00000055070	7,149517435	7,623554136	7,421107617	6,749967556	7,09415379	6,421629118	6,952055705	7,407798628	7,425557047	SZRD1	1
ENSG00000055118	2,056012246	0,281962119	1,688457834	3,795935347	1,386628397	2,069405291	2,093667874	0,638555232	1,261100279	KCNH2	7
ENSG00000055130	5,964498506	6,382903948	6,919441055	6,280804823	6,385728475	6,574639221	6,015602347	6,512669241	6,164466401	CUL1	7
ENSG00000055147	4,494045945	4,49727613	4,077194066	3,967841535	4,641021425	3,291621921	4,830553307	4,781476286	4,763303567	FAM114A2	5
ENSG00000055163	4,094142155	4,690553767	6,357289483	6,511394477	6,31921465	7,054000466	5,036135561	4,798894714	4,722252021	CYFIP2	5
ENSG00000055208	6,372082458	5,86827678	5,668499334	6,258896724	5,943689121	5,659799332	6,195075023	6,199502987	6,722901322	TAB2	6
ENSG00000055211	5,937717041	5,910305162	5,881662424	6,280804823	5,711503188	5,910421362	6,233181479	5,944308144	5,911041413	GINM1	6
ENSG00000055332	5,727083547	5,15119223	6,022236694	6,119965106	5,755287392	6,295182162	5,591231998	5,466147555	5,691120615	EIF2AK2	2
ENSG00000055483	5,788326757	6,117354532	6,454532476	6,749967556	6,328906443	6,219829362	7,787390204	6,013083946	6,377754225	USP36	17
ENSG00000055609	6,179782283	5,857575552	7,41843174	7,021215547	6,73094701	7,453220619	7,145782699	6,099964249	6,442375345	KMT2C	7
ENSG00000055732	1,103324414	1,056054065	1,457718791	2,507702044	3,343378224	0,847422967	0,959162489	0,831453385	1,261100279	MCOLN3	1
ENSG00000055813	1,952792037	1,754597196	1,887331341	2,896235144	2,950055528	1,377716876	1,294303757	2,447355695	1,716177744	CCDC85A	2
ENSG00000055917	6,295047262	6,126297821	6,855594355	6,627080651	6,759894806	6,777454327	6,536106357	6,401142442	6,671709967	PUM2	2
ENSG00000055950	4,141852442	4,641491506	4,595978839	4,575904234	4,960719765	5,077697887	4,370341539	4,554188688	4,325318997	MRPL43	10
ENSG00000056050	3,608548722	2,816338793	4,035891721	4,834757625	4,609560104	5,007737229	3,364089223	3,751852938	4,043660464	HPF1	4
ENSG00000056097	6,541739145	6,541744374	6,428171396	6,592462645	6,501664242	6,090427096	6,686101854	6,643763774	6,655446445	ZFR	5
ENSG00000056277	2,980199379	2,468008343	2,313204303	0	1,527961436	0,847422967	2,299239483	2,560609922	2,633709554	ZNF280C	X
ENSG00000056487	0,654661008	2,288433114	0	1,118880453	0	0	2,552417228	1,73917038	1,77088316	PHF21B	22
ENSG00000056558	3,940744668	4,33702703	2,604407469	3,855542577	4,122325078	3,034489808	4,641989283	4,51958677	5,312121608	TRAF1	9
ENSG00000056586	5,903525572	5,547191913	5,521640631	5,128529674	5,303157798	5,077697887	5,634059791	5,410578386	6,011008275	RC3H2	9
ENSG00000056736	2,056012246	1,928281494	1,07830919	1,463452763	1,229930937	1,764623088	4,405376099	1,690228221	2,573431831	IL17RB	3
ENSG00000056972	5,364475099	5,506670349	4,497996865	5,054156171	5,12548794	5,144422273	5,155594521	5,212517021	5,405843226	TRAF3IP2	6
ENSG00000056998	0,896364093	0,517723895	2,968672104	4,072026934	3,770643181	3,943650671	1,635173844	0,638555232	1,406398149	GYG2	X
ENSG00000057019	5,507923542	5,457910222	4,518132861	4,774267028	4,329620063	3,866693286	5,319376101	5,181864983	5,816688365	DCBLD2	3
ENSG00000057252	7,637457173	7,133783311	6,057061071	6,214056477	6,035332821	6,280423174	7,095335481	7,031644613	7,488117069	SOAT1	1
ENSG00000057294	2,690492427	2,154958293	8,362246189	7,715367623	7,456587512	8,061568802	4,186908139	4,002952074	3,128591295	PKP2	12
ENSG00000057608	7,68855069	7,888263257	7,830353135	7,982614346	7,820033618	8,039824755	7,631258456	7,763207216	6,795611444	GDI2	10
ENSG00000057657	8,08769681	8,011642128	3,949560986	3,291069827	2,611908634	2,320894839	8,497689118	8,016846874	8,242980856	PRDM1	6
ENSG00000057663	5,088274994	4,795199251	5,526618923	5,351933826	5,09173018	5,269270734	4,943828242	4,957243512	4,87364756	ATG5	6
ENSG00000057704	4,232785545	3,235427915	4,947354006	5,079375756	4,270497811	3,607623476	3,490664041	4,099826379	4,64381577	TMCC3	12
ENSG00000057757	5,0637143	5,26083837	5,738824859	6,006215476	5,845826717	5,726653151	4,679273666	4,872035016	5,114775603	PITHD1	1
ENSG00000057935	4,27618935	4,121380107	5,385780576	5,731845137	5,555143426	5,411520174	5,353093429	4,233935592	4,521529012	MTA3	2
ENSG00000058056	2,624852833	2,677211429	3,636124336	3,291069827	4,030279286	1,377716876	2,827994053	2,292011795	2,542321453	USP13	3
ENSG00000058063	5,910428999	5,450807986	4,651725066	5,351933826	5,97488834	5,298864837	6,012359491	5,640515398	5,886477788	ATP11B	3
ENSG00000058085	5,498791538	6,981936141	7,194319112	6,52063031	5,937367488	6,235218071	6,203630533	5,429340272	6,125638461	LAMC2	1
ENSG00000058091	5,323684533	5,573587487	2,402570866	2,777981159	3,047191302	0	4,281538238	5,766856429	5,533937377	CDK14	7
ENSG00000058262	9,129356406	9,632645101	8,341208095	8,182049578	7,84219747	8,38155233	8,995751773	9,567293999	9,262835819	SEC61A1	3
ENSG00000058272	6,174056905	6,112862011	6,018707572	6,070513444	5,704074868	5,891121095	6,748825981	6,337010409	6,307791692	PPP1R12A	12
ENSG00000058335	1,84161372	2,350808326	3,18562999	3,107117764	1,884056775	3,40482258	1,455808934	0,91902042	2,146808792	RASGRF1	15
ENSG00000058453	5,112424551	4,974275875	4,765590721	5,451873994	6,170835254	5,910421362	5,573738437	5,491365076	4,867385179	CROCC	1
ENSG00000058600	5,413893106	5,763260109	5,511632212	4,645100222	5,666348481	5,464712015	5,496929368	5,505579623	5,104162635	POLR3E	16
ENSG00000058668	9,081988628	8,232718214	7,5659688	7,407156076	7,575339739	7,504923811	8,919467465	8,602640195	8,686180587	ATP2B4	1
ENSG00000058729	4,456804786	4,441041623	4,143507613	4,16919259	4,144447331	4,152586247	3,394299924	4,47693831	4,09815958	RIOK2	5
ENSG00000058799	4,512312122	3,421308289	4,765590721	4,834757625	4,774677922	4,547200162	4,463524228	4,308798056	4,30692585	YIPF1	1
ENSG00000058804	3,799142769	4,06667968	4,44639189	4,16919259	4,641021425	5,007737229	3,69864466	3,855373712	3,65021521	NDC1	1
ENSG00000059122	5,281707019	5,83593198	6,523391323	5,882723625	6,453746546	5,790545711	5,29021736	6,047495127	5,469245332	FLYWCH1	16
ENSG00000059145	4,456804786	4,290046337	5,704090565	4,774267028	5,443594073	4,934210292	3,851641216	4,387661937	4,481086471	UNKL	16
ENSG00000059377	4,338940728	4,412080437	2,402570866	0,665294409	4,053847124	2,534984001	3,83705136	4,574558367	4,171156892	TBXAS1	7
ENSG00000059378	4,399076067	5,244502676	4,91734327	4,121427622	5,322691467	4,732111235	4,727533066	4,727922484	4,886091355	PARP12	7
ENSG00000059573	6,568172324	6,989307716	7,28083413	7,059739903	7,174290972	7,13006007	7,287332103	6,741586827	6,272680785	ALDH18A1	10
ENSG00000059588	4,118194514	4,257853809	6,533318776	6,019306365	6,367035365	7,054000466	4,866916356	4,418038723	4,288295174	TARBP1	1
ENSG00000059691	3,348789912	3,167735612	3,598793857	3,600739024	3,741912404	3,034489808	3,632594009	3,476796754	2,902266854	GATB	4
ENSG00000059728	5,238471405	4,551400672	6,179061604	6,702061414	5,211827725	6,645459909	7,217940839	4,225372581	6,120381541	MXD1	2
ENSG00000059758	4,947703198	5,276991162	5,460521375	5,508675279	5,478844566	6,172653144	5,606366771	4,872035016	5,016325333	CDK17	12
ENSG00000059769	4,475545528	4,993953824	3,759661616	5,199256324	4,187699461	4,732111235	4,444400749	4,012937518	4,75654225	DNAJC25	9
ENSG00000059804	7,149517435	6,994201257	8,273969346	10,43370949	8,077411374	10,32626196	10,04887041	6,166335125	8,006295271	SLC2A3	12
ENSG00000059915	4,987419166	4,795199251	2,115925417	2,350848855	2,169427921	2,320894839	5,350527581	5,466147555	3,963728277	PSD	10
ENSG00000060069	4,906862864	5,925755423	5,677479795	4,678492176	5,538533424	4,895992103	5,276766025	5,348846157	5,514030967	CTDP1	18
ENSG00000060138	8,493767405	9,399400013	8,631382761	8,587811923	8,131022272	8,031034537	8,453836336	9,133856606	8,063567137	YBX3	12
ENSG00000060140	4,456804786	3,268119097	1,371805702	1,741388237	0	0	5,16438667	3,844231467	3,775897795	STYK1	12
ENSG00000060237	7,417656919	7,072636576	6,417490601	6,601195333	6,328906443	6,645459909	7,941110714	7,365560474	7,543174112	WNK1	12
ENSG00000060339	6,468787196	6,784226031	6,406730142	7,282397678	6,846785205	7,186564087	6,753689215	6,629231429	6,648158943	CCAR1	10
ENSG00000060491	5,951169918	6,437816994	6,30898655	6,405695244	6,580857849	7,322446718	6,343101309	6,150591907	5,92014601	OGFR	20
ENSG00000060558	4,512312122	4,156727795	2,968672104	3,529327934	4,290475647	3,034489808	4,035396242	4,233935592	4,387908833	GNA15	19
ENSG00000060642	3,574183165	2,943221481	3,759661616	3,291069827	3,712597818	3,034489808	3,706692356	3,519449337	3,762461685	PIGV	1
ENSG00000060656	7,046744371	6,684818076	7,361060423	6,961428682	6,68263166	7,113501085	6,850388791	6,993070255	6,099160188	PTPRU	1
ENSG00000060688	4,634082617	5,292965104	4,567276578	5,199256324	4,997645815	5,111445795	4,519419206	4,90458079	4,63646913	SNRNP40	1
ENSG00000060718	0	0	4,91734327	6,710157058	2,79086658	2,721370123	0,446940634	0,531484268	0,326492297	COL11A1	1
ENSG00000060749	5,051275355	4,352353324	4,886694969	4,540020517	4,802769779	4,732111235	4,859716699	4,816105347	5,246077497	QSER1	11
ENSG00000060762	4,821541108	4,61632017	4,021857264	4,072026934	4,166235478	4,335055674	5,830979408	4,567800379	4,803219248	MPC1	6
ENSG00000060971	5,333990805	5,791645681	6,087700102	6,354964769	6,49306948	6,056177989	5,914998326	5,584702042	5,705234521	ACAA1	3
ENSG00000060982	6,925900484	5,450807986	7,312885708	7,691031919	7,127855544	7,248541353	6,794849826	6,697379434	6,894391089	BCAT1	12
ENSG00000061273	7,527254909	7,913022596	6,169545058	6,155972301	6,417869693	6,140322896	7,577415654	7,724992467	7,664617017	HDAC7	12
ENSG00000061337	2,483872015	2,083284988	4,021857264	3,855542577	4,671811277	3,509783585	2,341200432	3,533391172	1,473904242	LZTS1	8
ENSG00000061455	3,176234053	2,983151489	2,908921493	3,202023682	3,798812948	2,534984001	1,764162256	2,4765136	2,60388548	PRDM6	5
ENSG00000061656	3,769074777	2,77143742	3,259256039	2,350848855	2,950055528	2,886408204	3,580992603	3,118262924	3,963728277	SPAG4	20
ENSG00000061676	7,212317397	6,887780676	7,209877324	7,084862912	6,906256788	7,225610754	7,734743043	7,347918368	7,263320532	NCKAP1	2
ENSG00000061794	4,920605168	5,106697578	5,560994112	5,882723625	5,733561384	6,123881959	4,67107112	5,027883902	4,867385179	MRPS35	12
ENSG00000061918	4,232785545	2,77143742	2,167831269	4,16919259	3,264771915	2,320894839	4,804542601	3,972574241	4,032509163	GUCY1B1	4
ENSG00000061936	5,543884268	6,126297821	6,124285139	6,095451148	6,186912051	6,003229835	5,763143519	5,852759848	5,763724324	SFSWAP	12
ENSG00000061938	5,59619857	5,728443356	7,355475596	7,169500313	7,242539068	7,071252514	5,287537107	5,678652175	5,501953932	TNK2	3
ENSG00000061987	5,861396575	5,457910222	5,946249249	5,778788172	5,859264989	5,565550731	6,089783621	5,672365643	5,691120615	MON2	12
ENSG00000062038	2,242632699	2,223238751	4,169202463	4,975739188	5,021748348	4,774859464	3,545536916	2,447355695	3,324178371	CDH3	16
ENSG00000062194	6,357000982	6,062498317	6,738186684	7,540258497	6,453746546	6,645459909	6,682025775	6,372344426	6,624217075	GPBP1	5
ENSG00000062282	1,84161372	2,410598128	0,709446896	0,665294409	0,853863598	0	0,725665889	1,291368022	3,664732985	DGAT2	11
ENSG00000062370	2,407854425	2,410598128	0,965518822	2,174838213	1,386628397	0	0,847132898	2,4765136	2,662929557	ZNF112	19
ENSG00000062485	6,174056905	6,318032714	5,877771632	6,395690855	6,058818916	5,811229533	6,603386386	6,427511646	6,149060396	CS	12
ENSG00000062524	0,654661008	1,328222674	2,006151223	2,174838213	3,181634623	3,291621921	0,725665889	0,638555232	0,917518026	LTK	15
ENSG00000062582	1,103324414	0,517723895	2,062082153	1,741388237	0,343818851	1,764623088	2,421629462	0,638555232	1,261100279	MRPS24	7
ENSG00000062598	5,249402387	5,370284822	4,782337471	5,266677109	5,332360008	5,111445795	5,823597693	5,75797792	5,787135699	ELMO2	20
ENSG00000062650	5,671276459	6,000618163	6,306094202	6,405695244	6,052983139	6,090427096	5,468813465	5,793168752	5,904939604	WAPL	10
ENSG00000062716	7,871251512	7,965045456	6,384965415	6,574837073	6,121501156	6,366793835	8,089666064	7,670047545	8,122601188	VMP1	17
ENSG00000062725	5,671276459	5,472010658	5,306955155	4,920988446	5,180052734	5,007737229	5,30619514	5,591381501	5,973598995	APPBP2	17
ENSG00000062822	3,081543828	3,585949837	5,708478361	4,920988446	5,461326979	5,851728259	3,343591472	3,899101591	3,378033119	POLD1	19
ENSG00000063046	8,596862259	8,196023321	9,181398533	9,551430853	9,206094573	9,453626293	8,838465508	8,392591374	8,731708019	EIF4B	12
ENSG00000063127	1,445058174	0,720315308	0,397899923	0	1,527961436	0	1,882558617	1,532574236	1,923555879	SLC6A16	19
ENSG00000063169	4,418576768	4,892764941	5,295334393	4,834757625	5,009747415	5,438361227	4,778054319	4,925877111	4,576309031	BICRA	19
ENSG00000063176	4,044799956	3,636904138	3,134372015	1,463452763	3,417922007	3,40482258	3,41409456	4,022854324	3,802400345	SPHK2	19
ENSG00000063177	8,470600068	8,69093543	9,13732864	9,560414691	9,186238071	9,513226897	8,653867231	8,681056338	8,332083401	RPL18	19
ENSG00000063180	2,483872015	1,447197704	0,84315687	1,741388237	2,169427921	1,377716876	2,587706273	1,532574236	1,659315923	CA11	19
ENSG00000063241	4,437817392	4,690553767	3,351920561	2,777981159	3,488802627	4,276759671	4,523980824	4,633996619	4,221125271	ISOC2	19
ENSG00000063244	6,989218481	7,780501847	7,455449766	7,823802662	7,515064197	7,872773025	7,216532485	7,474354535	6,981049767	U2AF2	19
ENSG00000063245	6,505724236	7,175309946	6,861516777	6,167777726	6,548041429	7,154547548	6,552943827	6,813335213	6,395271506	EPN1	19
ENSG00000063322	5,570278531	5,649994693	5,324212654	4,948623528	4,857363904	5,208196605	5,68993157	5,447861293	5,633242325	MED29	19
ENSG00000063587	4,044799956	4,850214805	3,235129116	4,020874509	3,138197515	3,168776893	4,198368686	4,387661937	4,934820205	ZNF275	X
ENSG00000063601	4,437817392	4,795199251	6,147092577	5,244551758	5,579705278	5,384170266	4,463524228	4,199374308	4,325318997	MTMR1	X
ENSG00000063660	5,773257958	7,340047059	8,469544369	7,544792329	8,233904102	8,173638468	6,157403415	6,94694028	4,922791424	GPC1	2
ENSG00000063761	2,926726103	2,627685411	3,026046185	3,37493791	3,304610369	2,069405291	3,225331978	2,665616976	2,061607048	ADCK1	14
ENSG00000063854	4,715169882	5,15119223	4,731502503	3,855542577	4,641021425	4,895992103	4,877648919	4,653277367	4,854778274	HAGH	16
ENSG00000063978	6,168308715	6,660397779	6,114399055	5,69967913	5,92464051	6,056177989	5,878061337	6,134674996	6,275048284	RNF4	4
ENSG00000064012	4,730854431	4,103376095	3,708006737	2,507702044	4,25023944	2,886408204	3,936211322	4,425534023	4,64381577	CASP8	2
ENSG00000064042	5,861396575	3,235427915	5,346906153	6,019306365	4,935566648	5,871559126	4,984113799	4,46243731	5,651579962	LIMCH1	4
ENSG00000064102	4,791941112	4,923873706	3,857733562	4,345852771	4,006320042	3,943650671	4,888302229	4,633996619	4,560868688	INTS13	12
ENSG00000064115	5,374495049	4,590701849	5,618081961	5,412724727	5,478844566	5,208196605	5,36585466	4,882965389	4,763303567	TM7SF3	12
ENSG00000064195	0,364149931	0,720315308	5,580275486	5,471057316	5,303157798	6,090427096	1,853857915	2,117899876	0,326492297	DLX3	17
ENSG00000064199	2,483872015	2,77143742	2,062082153	1,741388237	1,386628397	2,320894839	3,462424566	2,587586864	2,227258109	SPA17	11
ENSG00000064201	3,129665666	3,391944162	0,397899923	0,665294409	2,080431954	0,847422967	3,269465145	3,225204057	2,997097836	TSPAN32	11
ENSG00000064205	2,980199379	1,328222674	0,397899923	1,463452763	0,853863598	0	2,981813162	3,324762201	3,107491245	CCN5	20
ENSG00000064225	3,031761308	2,627685411	5,556133234	4,743043239	5,341964185	5,682429909	3,722654311	3,560877044	3,679106123	ST3GAL6	3
ENSG00000064270	6,576876844	6,591029066	2,566236138	4,46545914	4,544501236	3,509783585	7,708432688	6,358706063	7,709069269	ATP2C2	16
ENSG00000064300	2,327607481	0,281962119	2,677847671	4,386833265	3,417922007	2,886408204	3,144693265	1,919853702	2,444750472	NGFR	17
ENSG00000064309	3,608548722	2,288433114	2,217934307	3,600739024	2,950055528	1,764623088	3,353876751	4,09042648	3,853988128	CDON	11
ENSG00000064313	4,947703198	5,159928825	4,642582333	5,002354594	4,870695632	4,642616193	5,101685787	5,037698847	4,976148272	TAF2	8
ENSG00000064393	6,279134019	6,200157327	4,035891721	4,303674087	5,09173018	3,168776893	6,102038893	5,907312606	6,469503288	HIPK2	7
ENSG00000064419	5,917299551	5,547191913	6,057061071	5,581090578	5,546862329	6,265511637	5,830979408	5,781533591	5,988102202	TNPO3	7
ENSG00000064490	4,379308162	4,538058707	5,088701718	5,002354594	4,960719765	5,356291837	4,519419206	4,547334378	4,396632627	RFXANK	19
ENSG00000064545	3,769074777	3,824430692	3,417710872	3,733758814	3,522978409	4,016709989	4,344785508	4,17289892	3,86660191	TMEM161A	19
ENSG00000064547	3,081543828	3,478302163	4,169202463	3,005526188	2,845904488	5,111445795	3,322798287	3,462294324	3,544282021	LPAR2	19
ENSG00000064601	7,624920692	7,355341473	6,46234778	6,592462645	6,343323136	6,818898712	7,973572283	7,518831315	7,542191601	CTSA	20
ENSG00000064607	6,81254604	7,086450463	6,384965415	6,435298771	6,812654427	6,474456265	7,166353425	6,862483801	6,66450436	SUGP2	19
ENSG00000064651	4,069681992	4,426633701	2,313204303	2,896235144	3,826443196	2,069405291	4,59072885	3,920478348	4,842060231	SLC12A2	5
ENSG00000064652	4,118194514	4,174082084	5,277725835	5,222081798	5,009747415	4,732111235	3,784792626	4,292494436	3,963728277	SNX24	5
ENSG00000064655	3,706990875	2,677211429	3,825777977	4,50322146	4,441057622	3,699247434	4,395452737	3,387511344	4,288295174	EYA2	20
ENSG00000064666	7,021460056	7,838793033	6,291544841	6,685732552	6,44039706	7,210118671	7,491521253	7,21798624	7,064166331	CNN2	19
ENSG00000064687	5,630049751	5,716648515	5,476045645	5,288468261	5,332360008	6,622237161	5,966177092	6,025468088	5,917117524	ABCA7	19
ENSG00000064692	4,920605168	5,244502676	1,18291739	0,665294409	1,054116416	0	5,30088885	4,627512014	5,715730069	SNCAIP	5
ENSG00000064703	4,188035314	4,156727795	3,417710872	3,855542577	4,053847124	3,607623476	2,99501646	4,300669277	3,951939102	DDX20	1
ENSG00000064726	6,246771069	6,165870412	5,455309273	5,432432152	5,273352259	5,043141592	6,157403415	5,89926004	5,914082667	BTBD1	15
ENSG00000064763	1,952792037	3,132659895	4,487822487	4,50322146	5,322691467	4,688057561	2,783031959	2,61406861	2,444750472	FAR2	12
ENSG00000064787	3,465883737	2,77143742	0,397899923	0	0,343818851	0	3,83705136	3,259159228	2,633709554	BCAS1	20
ENSG00000064886	6,421244948	5,527073394	2,908921493	2,350848855	1,229930937	1,377716876	6,748825981	5,155063295	5,964826567	CHI3L2	1
ENSG00000064932	7,656059973	7,738832996	7,368011191	7,816321859	7,160787953	6,839182824	8,081179073	8,021182121	8,216126471	SBNO2	19
ENSG00000064933	4,58314839	4,290046337	3,654433485	4,020874509	4,006320042	4,391087272	4,091790869	4,587980107	4,489266185	PMS1	2
ENSG00000064961	5,951169918	6,397753002	7,442337812	7,298595359	7,04502037	8,12490115	6,382567979	6,559408401	5,964826567	HMG20B	19
ENSG00000064989	5,847075684	4,06667968	1,07830919	1,741388237	2,080431954	0	5,88517025	5,280225777	5,405843226	CALCRL	2
ENSG00000064995	4,650668775	4,702562995	4,939909645	5,028487869	4,816613211	4,276759671	4,181143543	4,567800379	4,422491895	TAF11	6
ENSG00000064999	5,112424551	4,974275875	6,593863964	6,365254578	6,343323136	6,295182162	5,391043398	5,403004777	4,934820205	ANKS1A	6
ENSG00000065000	7,73011366	8,401534787	8,119439233	7,707301247	7,877296556	8,189525104	7,581250762	7,99811826	7,572342552	AP3D1	19
ENSG00000065029	5,333990805	4,749624523	5,335604024	5,104162045	4,870695632	4,595696855	5,72996627	5,225456836	5,265257757	ZNF76	6
ENSG00000065054	5,663124827	6,501067332	4,267636289	5,824251766	4,960719765	3,699247434	6,100512665	6,31296428	5,166700014	SLC9A3R2	16
ENSG00000065057	2,871194304	2,223238751	2,167831269	1,741388237	3,047191302	1,764623088	2,899950521	2,587586864	2,542321453	NTHL1	16
ENSG00000065060	4,359265628	3,450086652	4,567276578	4,834757625	4,816613211	4,391087272	4,4103123	4,199374308	4,898428736	UHRF1BP1	6
ENSG00000065135	6,528338692	6,360339807	6,256015791	6,385616607	6,413321699	6,448284474	6,289187998	6,314983503	6,596088913	GNAI3	1
ENSG00000065150	7,059222275	7,591621834	7,130352119	7,695116483	7,305251266	7,419939153	7,566954388	7,267831437	6,906657997	IPO5	13
ENSG00000065154	6,589835936	6,632421607	6,919441055	7,470483612	6,510208105	7,018864843	7,023864112	6,769832716	6,314712487	OAT	10
ENSG00000065183	5,292316458	5,300886236	4,798892054	4,804829341	5,09173018	4,595696855	4,091790869	4,987942445	4,505487783	WDR3	1
ENSG00000065243	5,543884268	4,828459685	5,793543129	5,911094227	6,165436262	6,265511637	5,872706569	5,440481392	5,848829918	PKN2	1
ENSG00000065268	3,967470506	4,603567873	5,585055832	4,804829341	4,561043063	5,176661804	3,607024	4,781476286	4,481086471	WDR18	19
ENSG00000065308	6,685501026	6,638685585	7,732491505	7,838648893	7,733291752	7,776133919	6,260773416	6,883045507	6,207243995	TRAM2	6
ENSG00000065320	3,88576022	3,824430692	3,134372015	2,507702044	2,080431954	2,721370123	2,941462404	3,417891268	4,606702641	NTN1	17
ENSG00000065325	0,364149931	0	3,374185689	3,529327934	1,656675835	2,320894839	0,284381357	0	0,172462452	GLP2R	17
ENSG00000065328	1,103324414	0,720315308	3,438990744	3,454197194	3,343378224	4,216008505	1,160079971	1,153735709	1,182567859	MCM10	10
ENSG00000065357	4,730854431	5,070086632	6,446674604	5,715851777	5,859264989	5,966819709	4,735421654	4,665989517	4,65839776	DGKA	12
ENSG00000065361	5,734882641	4,538058707	7,184903007	6,841256411	6,863552497	7,492170686	6,238742244	5,550832846	6,209721256	ERBB3	12
ENSG00000065413	4,617303554	4,483421661	2,997644337	2,507702044	3,453797575	2,320894839	4,390465342	4,154974827	4,553086103	ANKRD44	2
ENSG00000065427	6,387007906	6,913840079	6,485542839	6,685732552	6,417869693	6,766904494	6,565167601	6,658151193	6,393093442	KARS1	16
ENSG00000065457	4,379308162	4,06667968	4,156412242	4,072026934	4,166235478	3,291621921	4,360173386	4,032703429	4,160952126	ADAT1	16
ENSG00000065485	5,507923542	5,649994693	7,365234901	7,169500313	6,466973639	7,897163963	5,415799889	5,557670594	4,993504196	PDIA5	3
ENSG00000065491	4,165128668	3,779784386	4,021857264	4,50322146	4,122325078	4,774859464	4,789466042	4,233935592	4,009944598	TBC1D22B	6
ENSG00000065518	5,638389879	5,244502676	4,44639189	5,199256324	4,774677922	5,298864837	5,181811838	5,300749247	5,557468078	NDUFB4	3
ENSG00000065526	6,035682755	6,480290481	6,382221591	6,344601042	5,845826717	6,219829362	6,487888384	6,201687299	6,241544439	SPEN	1
ENSG00000065534	5,124349411	6,448553168	3,081225577	3,967841535	3,741912404	3,509783585	6,76143645	4,833113084	4,472860116	MYLK	3
ENSG00000065548	6,115517615	6,408790347	6,589112763	6,855925019	6,381077855	6,461429716	6,126241476	6,203868309	5,979417785	ZC3H15	2
ENSG00000065559	4,399076067	4,441041623	4,815258831	4,575904234	4,774677922	4,856733869	4,370341539	4,614454702	4,405303986	MAP2K4	17
ENSG00000065600	2,242632699	2,90215478	2,878091827	3,005526188	3,453797575	1,764623088	2,899950521	2,810054197	3,042273812	PACC1	1
ENSG00000065609	3,42789872	2,677211429	2,217934307	1,118880453	2,080431954	1,377716876	3,936211322	2,877188823	3,512529622	SNAP91	6
ENSG00000065613	6,790263608	6,52154921	7,391396404	7,885870416	7,312596781	7,146431149	7,096867193	6,7757094	7,154374492	SLK	10
ENSG00000065615	4,437817392	3,930351837	3,672513184	3,529327934	3,853554203	4,152586247	4,192649792	4,372230277	4,916739213	CYB5R4	6
ENSG00000065618	3,993710241	3,636904138	10,05135929	7,735338427	6,444860628	7,776133919	5,396028798	4,745995537	3,019862644	COL17A1	10
ENSG00000065621	1,952792037	1,928281494	2,313204303	2,350848855	2,169427921	2,886408204	2,421629462	2,38721011	2,26586071	GSTO2	10
ENSG00000065665	2,753275072	3,268119097	2,445260478	3,107117764	1,985583036	1,764623088	2,842675327	3,080778666	3,305770583	SEC61A2	10
ENSG00000065717	6,377074784	6,487249397	5,604020379	4,920988446	4,030279286	4,971442122	6,711319701	7,079940963	6,072186849	TLE2	19
ENSG00000065802	5,100400302	4,974275875	5,476045645	4,645100222	5,389048815	4,895992103	4,344785508	5,127754259	4,940797194	ASB1	2
ENSG00000065809	5,977705083	5,884181248	7,712970377	7,387097902	6,181573	6,656932591	5,847451455	5,731009773	6,518283663	FAM107B	10
ENSG00000065833	2,980199379	2,77143742	2,062082153	1,97433083	2,478944861	2,721370123	3,269465145	3,172724153	2,691569474	ME1	6
ENSG00000065882	6,454688298	6,669603899	6,591490319	6,52063031	6,426922895	6,67960783	7,062788062	6,700472094	6,314712487	TBC1D1	4
ENSG00000065883	5,977705083	5,981031522	6,210337553	5,598640378	5,905337021	6,021096008	5,65292516	6,157360048	6,149060396	CDK13	7
ENSG00000065911	5,758030104	5,910305162	5,873870318	6,236650803	5,762457292	5,704710971	6,057109278	5,915320476	6,864832218	MTHFD2	2
ENSG00000065923	1,589696874	2,083284988	3,857733562	3,529327934	3,652118801	3,785398315	1,991971252	1,876759737	2,852406537	SLC9A7	X
ENSG00000065970	4,906862864	5,159928825	5,511632212	5,979671861	5,12548794	5,811229533	5,415799889	5,280225777	5,082699569	FOXJ2	12
ENSG00000065978	8,86105828	9,628716868	8,194868481	8,811237504	8,395967543	8,908604084	8,950297429	9,374799575	8,731277026	YBX1	1
ENSG00000065989	5,026071021	4,412080437	3,776476933	3,600739024	3,853554203	4,152586247	5,316749525	5,246768577	4,934820205	PDE4A	19
ENSG00000066027	6,241305953	5,580111607	5,223572717	4,804829341	5,351504849	4,971442122	6,855826881	6,097620234	5,898811878	PPP2R5A	1
ENSG00000066044	5,663124827	6,348924001	5,712852852	5,952630711	5,571564369	5,490590127	5,872706569	5,965030164	5,625841505	ELAVL1	19
ENSG00000066056	5,498791538	6,348924001	3,480631384	5,372483395	5,681557624	4,086247169	5,655006165	5,627575773	5,572944664	TIE1	1
ENSG00000066084	5,238471405	4,839378251	6,043232028	6,405695244	5,704074868	6,645459909	5,345382155	4,967549242	5,783814387	DIP2B	12
ENSG00000066117	5,374495049	5,580111607	5,781098783	5,432432152	5,832262095	5,6368081	5,070842542	5,781533591	5,537885909	SMARCD1	12
ENSG00000066135	4,565762715	4,103376095	5,081953754	4,50322146	4,51083747	4,774859464	4,016097283	4,316881291	4,181289981	KDM4A	1
ENSG00000066136	4,821541108	4,73800228	4,947354006	4,540020517	4,935566648	4,856733869	4,54657504	5,022951276	4,861095497	NFYC	1
ENSG00000066248	2,327607481	3,167735612	0,562066859	0	0	0	2,068907854	3,207922004	2,510525395	NGEF	2
ENSG00000066279	2,926726103	3,022006038	3,54092203	4,215426697	3,138197515	4,016709989	2,277792289	2,941337813	2,902266854	ASPM	1
ENSG00000066294	4,141852442	4,964335326	2,908921493	1,97433083	5,11432289	2,534984001	3,433621274	4,410504278	4,606702641	CD84	1
ENSG00000066322	5,903525572	6,427000324	6,234879124	5,563324661	5,898844699	6,156578582	6,072760812	6,269894357	6,055757412	ELOVL1	1
ENSG00000066336	5,193899941	6,039011304	4,477575845	2,777981159	6,394984979	4,688057561	4,016097283	5,669212075	6,109809884	SPI1	11
ENSG00000066379	3,42789872	4,174082084	3,160228635	3,454197194	2,898919663	3,291621921	3,563373677	3,402781271	3,107491245	POLR1H	6
ENSG00000066422	4,934217805	4,382525944	5,108758279	5,545337237	4,57739737	5,464712015	5,425584748	4,946863633	4,63646913	ZBTB11	3
ENSG00000066427	4,715169882	4,103376095	3,708006737	3,967841535	3,957173771	3,509783585	4,066998334	4,547334378	4,472860116	ATXN3	14
ENSG00000066455	5,971116907	6,204386459	5,776926699	5,778788172	5,303157798	5,23905683	5,68993157	6,113948922	6,120381541	GOLGA5	14
ENSG00000066468	5,977705083	5,385263655	6,441412144	6,454702279	5,776691069	5,6368081	6,170555202	5,238281621	5,92014601	FGFR2	10
ENSG00000066557	4,399076067	3,802280238	4,156412242	4,16919259	4,187699461	3,866693286	3,722654311	3,951961073	4,230914573	LRRC40	1
ENSG00000066583	4,27618935	3,661721936	5,102103692	5,309935161	5,232628797	4,856733869	4,302930227	4,05220219	5,055413767	ISOC1	5
ENSG00000066629	4,806817022	5,716648515	4,194447677	4,575904234	4,774677922	3,509783585	5,29021736	5,920634468	5,312121608	EML1	14
ENSG00000066651	3,642114687	4,139162206	3,306332154	3,454197194	3,906294079	4,445023821	3,81488614	3,739878346	3,853988128	TRMT11	6
ENSG00000066654	5,561533987	5,385263655	5,551255922	5,650044101	5,64322984	5,6368081	5,368393416	5,543962536	5,584444114	THUMPD1	16
ENSG00000066697	3,857461647	4,603567873	4,633381292	4,50322146	4,030279286	4,335055674	3,769507151	3,372078064	4,297640586	MSANTD3	9
ENSG00000066735	2,813439125	3,268119097	3,617579836	4,303674087	4,476369392	4,688057561	2,720816104	3,787191672	2,061607048	KIF26A	14
ENSG00000066739	5,249402387	4,90320924	4,871123152	4,864077652	4,746028186	5,298864837	5,599899872	5,099918294	5,477492266	ATG2B	14
ENSG00000066777	5,810638894	5,547191913	6,243975641	6,155972301	6,04712366	6,35275305	6,391332339	5,557670594	6,130876296	ARFGEF1	8
ENSG00000066827	3,642114687	5,308764113	7,563548774	6,870445984	7,407122634	6,849218926	3,364089223	3,601148266	3,446848122	ZFAT	8
ENSG00000066855	4,318325391	4,510998817	4,557580845	4,834757625	4,404859821	4,642616193	4,270722107	4,533527282	4,379131966	MTFR1	8
ENSG00000066923	1,84161372	1,198547049	2,486723116	2,174838213	1,527961436	1,764623088	0,787677373	1,475947125	1,261100279	STAG3	7
ENSG00000066926	4,475545528	4,06667968	4,740100364	4,46545914	5,045454818	4,335055674	4,292273882	4,51958677	3,841263088	FECH	18
ENSG00000066933	5,534977771	4,974275875	5,141578433	4,920988446	5,045454818	5,356291837	6,130734603	5,199460095	5,662471697	MYO9A	15
ENSG00000067048	0	0	8,045928394	0	7,552772035	8,133139233	1,938301905	1,690228221	0	DDX3Y	Y
ENSG00000067057	6,998966835	6,863917845	6,790861212	7,221400004	7,04207739	7,925898981	7,790706454	6,833196019	7,279918745	PFKP	10
ENSG00000067064	4,746370296	4,628960734	5,712852852	5,882723625	5,733561384	5,411520174	5,52222962	4,697288312	4,879882874	IDI1	10
ENSG00000067066	6,066913461	5,920623699	5,465714715	5,527122712	5,389048815	5,948264157	6,283818668	6,071581535	6,224496152	SP100	2
ENSG00000067082	8,423118516	8,793450272	10,70007211	9,626067374	9,285386438	10,00461477	10,39922712	9,079661554	8,844800722	KLF6	10
ENSG00000067113	6,827212067	8,432510094	5,173668532	4,020874509	3,343378224	3,785398315	8,495658488	7,906682681	5,806904585	PLPP1	5
ENSG00000067141	4,617303554	4,103376095	1,947964182	2,174838213	1,985583036	1,764623088	5,492281271	4,665989517	4,946749523	NEO1	15
ENSG00000067167	8,315412447	8,163810171	7,183327664	7,441600519	6,846785205	7,146431149	7,83955661	8,394502241	8,324102848	TRAM1	8
ENSG00000067177	2,624852833	2,627685411	3,282986104	3,005526188	2,898919663	3,866693286	3,236492483	3,022660401	3,287124886	PHKA1	X
ENSG00000067182	7,332838915	7,413121635	7,311444163	7,133833363	7,062553279	7,096749829	6,909109265	7,811204997	7,263320532	TNFRSF1A	12
ENSG00000067191	3,608548722	3,611651932	1,757840025	3,202023682	2,478944861	1,377716876	4,32400965	4,225372581	3,802400345	CACNB1	17
ENSG00000067208	4,141852442	4,412080437	5,470889427	5,266677109	5,080299748	4,971442122	4,079447858	4,332913148	4,297640586	EVI5	1
ENSG00000067221	3,706990875	3,888911823	3,793098514	2,350848855	3,556363306	2,886408204	3,844364731	4,05220219	3,86660191	STOML1	15
ENSG00000067225	9,165873354	9,763441574	9,761051109	9,732240727	9,771041517	10,16888488	9,245770237	9,469617265	9,226293697	PKM	15
ENSG00000067248	5,413893106	5,450807986	5,2598997	5,199256324	5,09173018	4,547200162	5,418252332	5,793168752	5,366419912	DHX29	5
ENSG00000067334	5,94445916	6,473297835	5,908608069	6,236650803	5,748081682	5,61344453	5,782308988	5,957294244	6,077622012	DNTTIP2	1
ENSG00000067365	4,188035314	4,085144561	4,049790965	3,733758814	4,310180614	4,547200162	4,028991898	4,012937518	4,09815958	METTL22	16
ENSG00000067369	6,156743168	6,039011304	6,10444476	6,280804823	5,981048028	6,408114453	6,646906103	6,469812721	6,21958798	TP53BP1	15
ENSG00000067445	3,940744668	3,022006038	2,781441167	4,260225031	4,166235478	3,034489808	3,822312449	3,402781271	3,65021521	TRO	X
ENSG00000067533	3,88576022	4,806371479	4,27948139	3,967841535	4,544501236	4,016709989	3,81488614	4,225372581	3,775897795	RRP15	1
ENSG00000067560	8,401231129	8,696950951	8,918545421	8,925164139	9,101135726	9,21448614	8,714240184	8,59102216	8,555946973	RHOA	3
ENSG00000067596	5,313304105	5,472010658	5,391249533	5,351933826	5,487524235	5,704710971	5,013606498	5,537059352	5,514030967	DHX8	17
ENSG00000067601	1,445058174	0,720315308	1,824038032	2,350848855	1,386628397	1,377716876	1,991971252	1,587062373	1,182567859	PMS2P4	7
ENSG00000067606	3,799142769	4,156727795	7,047918569	6,385616607	6,686406217	6,745570529	3,873253027	3,833002496	3,775897795	PRKCZ	1
ENSG00000067646	0	0	3,888996645	0	3,826443196	4,016709989	0	0,152318269	0	ZFY	Y
ENSG00000067704	6,435672844	5,643779731	6,883026664	7,047012411	7,091309448	7,138268831	6,44523594	6,052344687	6,011008275	IARS2	1
ENSG00000067715	1,284286113	0,720315308	2,402570866	1,97433083	1,985583036	3,866693286	1,56608019	0,738225884	0,592561503	SYT1	12
ENSG00000067798	6,300312909	4,412080437	1,824038032	1,741388237	1,985583036	0	5,913260702	5,880294063	6,342068367	NAV3	12
ENSG00000067829	5,051275355	5,392695152	4,74864729	4,774267028	4,830325068	4,816377396	5,391043398	5,372306377	4,816282776	IDH3G	X
ENSG00000067836	1,721146897	1,328222674	3,825777977	3,600739024	3,712597818	3,866693286	0,90423485	1,224192499	1,335577611	ROGDI	16
ENSG00000067840	0,896364093	2,007863942	0	0	1,054116416	0	1,56608019	1,355554351	1,77088316	PDZD4	X
ENSG00000067842	2,926726103	2,223238751	2,677847671	2,507702044	0,853863598	5,043141592	3,071795077	3,574426073	2,747198097	ATP2B3	X
ENSG00000067900	6,208073233	6,165870412	6,379472539	6,473848279	6,497373261	6,156578582	6,88980012	6,46072176	6,62235883	ROCK1	18
ENSG00000067955	5,452243794	5,513503475	5,198836393	5,331087318	5,12548794	5,589696365	5,52222962	5,584702042	5,599635505	CBFB	16
ENSG00000067992	4,418576768	3,361969927	4,624121192	3,005526188	3,853554203	4,642616193	4,477702302	3,763728956	4,27888883	PDK3	X
ENSG00000068001	5,100400302	5,450807986	4,414518972	3,668781468	4,441057622	3,866693286	5,032938583	4,972674632	4,370301377	HYAL2	3
ENSG00000068024	5,281707019	4,103376095	4,359780886	3,733758814	4,476369392	3,607623476	4,930145801	5,003050372	5,260486545	HDAC4	2
ENSG00000068028	5,354385069	5,935964433	5,7258973	5,809255861	5,434645208	5,682429909	6,281126491	5,807581975	5,361972296	RASSF1	3
ENSG00000068078	0,654661008	1,659227503	5,135073861	5,952630711	5,379754022	6,500161722	2,118010115	1,291368022	1,011383546	FGFR3	4
ENSG00000068079	4,634082617	4,9841484	3,776476933	3,912784445	4,76042417	4,445023821	4,380438528	4,395316306	4,505487783	IFI35	17
ENSG00000068097	4,01948124	4,290046337	3,725431337	4,072026934	4,310180614	3,034489808	4,022558997	4,145928575	4,09815958	HEATR6	17
ENSG00000068120	5,854253899	5,971137572	6,672328576	6,415630734	6,636549471	6,574639221	5,648754124	6,040190085	5,810173223	COASY	17
ENSG00000068137	3,913514376	3,391944162	5,289488721	5,199256324	4,857363904	6,265511637	4,859716699	4,455131784	3,559899943	PLEKHH3	17
ENSG00000068305	6,022998682	5,599508792	4,633381292	5,432432152	5,242917936	4,216008505	6,331438062	6,288510559	6,099160188	MEF2A	15
ENSG00000068308	5,810638894	6,195915761	6,175896392	5,952630711	5,943689121	5,966819709	5,836491013	6,223350432	5,895738227	OTUD5	X
ENSG00000068323	6,594129894	6,869254911	6,584345862	6,405695244	6,35759719	6,633895261	6,511050407	6,820459786	6,496130528	TFE3	X
ENSG00000068354	3,857461647	3,756932195	3,759661616	3,967841535	3,620901182	4,152586247	3,649392327	3,665865348	3,620733895	TBC1D25	X
ENSG00000068366	8,312809438	8,281571467	7,205227452	6,685732552	6,628723943	7,837917745	10,38910496	8,209881079	8,703422177	ACSL4	X
ENSG00000068383	4,456804786	5,133558698	4,831442014	4,892813655	5,312957692	5,007737229	5,042508342	5,512634719	4,783399449	INPP5A	10
ENSG00000068394	4,715169882	5,133558698	4,74864729	4,645100222	4,731487101	4,856733869	4,073236525	4,425534023	4,09815958	GPKOW	X
ENSG00000068400	6,34685836	6,148416461	6,175896392	5,853783906	6,381077855	5,966819709	6,262139257	6,159609057	6,202276675	GRIPAP1	X
ENSG00000068438	4,634082617	5,580111607	3,919596603	3,733758814	3,880165126	4,335055674	4,719601107	5,066749293	4,621662654	FTSJ1	X
ENSG00000068489	2,624852833	3,235427915	4,392872316	5,002354594	4,896995094	5,910421362	2,497810427	2,763496875	2,47801275	PRR11	17
ENSG00000068615	0,896364093	0,897929216	3,417710872	2,507702044	2,845904488	4,086247169	1,206222761	1,153735709	0,917518026	REEP1	2
ENSG00000068650	7,056112902	6,845081082	6,672328576	5,868326329	6,218537967	7,105149769	8,009798308	6,820459786	7,268082397	ATP11A	13
ENSG00000068654	5,695458592	6,926695363	5,396697836	5,176063906	5,425640487	5,6368081	5,216043213	6,214724174	5,763724324	POLR1A	2
ENSG00000068697	8,375268953	8,171391162	8,025851814	8,225057797	7,310152429	8,201326321	8,871727214	8,339521513	8,664221848	LAPTM4A	2
ENSG00000068724	6,085332441	6,967079021	7,505477213	6,313055539	6,381077855	6,219829362	6,150044727	6,635708328	5,705234521	TTC7A	2
ENSG00000068745	6,022998682	6,076409153	6,86937571	6,710157058	6,394984979	6,421629118	6,020453005	6,538822149	6,419015659	IP6K2	3
ENSG00000068784	4,01948124	4,455307077	3,18562999	3,795935347	3,417922007	4,547200162	4,735421654	4,250910629	4,53739384	SRBD1	2
ENSG00000068796	5,374495049	4,974275875	5,358120429	5,683323129	5,452487772	5,490590127	5,158531195	5,229744444	5,610924986	KIF2A	5
ENSG00000068831	6,848935296	7,144827787	3,579760026	3,733758814	3,906294079	3,034489808	6,221995231	6,999362109	6,886670965	RASGRP2	11
ENSG00000068878	5,964498506	6,165870412	6,346068721	6,618503713	5,968702239	5,948264157	6,263503807	6,061995174	6,156783963	PSME4	2
ENSG00000068885	3,265090299	2,943221481	2,641594827	2,649161737	2,674060703	2,069405291	3,179806024	3,308639001	3,210034596	IFT80	3
ENSG00000068903	5,727083547	5,316599207	5,289488721	5,372483395	5,546862329	4,547200162	5,52222962	5,494931865	5,448419361	SIRT2	19
ENSG00000068912	6,491983431	6,584554242	6,279798776	6,070513444	5,839060348	5,851728259	6,623717395	6,703558139	6,557710734	ERLEC1	2
ENSG00000068971	4,58314839	5,177244882	3,672513184	4,303674087	3,38113152	4,216008505	5,442550169	5,190689362	4,964460563	PPP2R5B	11
ENSG00000068976	4,165128668	3,268119097	1,538801995	1,463452763	1,656675835	0	3,963334457	3,855373712	2,826814928	PYGM	11
ENSG00000069011	2,871194304	1,056054065	3,54092203	4,804829341	4,671811277	4,276759671	0,101151571	1,532574236	0,817117736	PITX1	5
ENSG00000069020	2,871194304	3,585949837	6,699033655	5,993004713	5,521729959	6,927089247	4,116164534	2,832781297	4,09815958	MAST4	5
ENSG00000069122	5,489601361	4,538058707	2,908921493	3,855542577	4,077036138	2,886408204	5,276766025	5,45886084	5,584444114	ADGRF5	6
ENSG00000069188	0,364149931	0,517723895	4,586474725	4,575904234	4,731487101	5,790545711	1,160079971	1,153735709	0,709204253	SDK2	17
ENSG00000069248	4,920605168	4,577720052	5,908608069	5,69967913	6,04712366	6,123881959	5,393538251	4,872035016	4,958581009	NUP133	1
ENSG00000069275	7,378362924	7,011199107	7,425112149	7,805027416	7,686941533	7,872773025	7,68723675	7,089409205	7,240484524	NUCKS1	1
ENSG00000069329	6,661149989	6,135186012	6,74887657	6,718207527	6,988050586	7,062652278	6,755629927	6,510908741	6,73499041	VPS35	16
ENSG00000069345	5,997291001	6,212807712	6,45974738	6,46430704	5,999370854	6,107251499	6,112677517	6,081104617	6,063995518	DNAJA2	16
ENSG00000069399	5,695458592	5,414762686	4,477575845	5,581090578	4,329620063	4,816377396	6,318367342	5,659709798	5,901878995	BCL3	19
ENSG00000069424	4,878979205	5,124660445	4,314444119	2,350848855	5,47011236	4,016709989	4,110109614	4,952062908	4,854778274	KCNAB2	1
ENSG00000069431	3,465883737	4,274039865	0,84315687	3,37493791	1,884056775	0	4,675178222	4,640452208	4,396632627	ABCC9	12
ENSG00000069482	1,84161372	4,208176677	1,18291739	2,350848855	1,229930937	1,377716876	2,277792289	2,690716522	1,182567859	GAL	11
ENSG00000069493	4,418576768	4,009823248	2,939106105	2,896235144	3,620901182	4,016709989	4,800788206	4,002952074	5,427288349	CLEC2D	12
ENSG00000069509	3,674917426	2,859884767	3,053899674	3,005526188	2,999440773	3,509783585	3,589722028	2,962102236	2,950461381	FUNDC1	X
ENSG00000069535	7,81717675	8,682622919	4,528096439	1,741388237	1,386628397	0	8,315638413	8,010630978	8,570476355	MAOB	X
ENSG00000069667	5,216357793	4,305877168	1,757840025	1,97433083	2,79086658	2,721370123	6,233181479	4,216758442	5,640605373	RORA	15
ENSG00000069696	0,654661008	0,897929216	1,688457834	2,649161737	2,332471022	2,069405291	1,635173844	0,738225884	1,011383546	DRD4	11
ENSG00000069702	5,621661128	4,974275875	7,664109626	8,478310012	7,216670457	7,459785762	6,977223015	5,022951276	4,861095497	TGFBR3	1
ENSG00000069812	1,84161372	1,447197704	7,448908685	4,46545914	4,441057622	5,464712015	1,635173844	2,587586864	1,335577611	HES2	1
ENSG00000069849	6,310786893	7,025610976	6,731734524	7,078623055	6,805730297	6,53788102	6,740030633	6,619461232	5,926183975	ATP1B3	3
ENSG00000069869	3,465883737	3,661721936	5,866035898	5,778788172	5,78375564	5,144422273	4,085632563	3,833002496	3,928067744	NEDD4	15
ENSG00000069943	3,031761308	3,421308289	3,10804351	2,174838213	3,093411882	3,168776893	3,41409456	3,417891268	3,086078012	PIGB	15
ENSG00000069956	6,733003688	6,412450777	6,577165848	6,547988267	5,859264989	6,038743632	6,891566215	6,650175903	7,305621852	MAPK6	15
ENSG00000069966	5,997291001	5,527073394	4,595978839	3,912784445	3,826443196	4,445023821	6,106607913	5,998081273	6,107154821	GNB5	15
ENSG00000069974	5,788326757	5,436497753	3,759661616	4,804829341	4,290475647	4,152586247	5,30088885	5,888452888	5,592059805	RAB27A	15
ENSG00000069998	4,418576768	5,04200553	4,477575845	4,920988446	4,88390529	5,269270734	4,599399738	4,62099813	4,687126891	HDHD5	22
ENSG00000070010	5,281707019	5,734304812	5,717214119	5,66677957	4,88390529	4,934210292	5,53358468	5,372306377	5,339526196	UFD1	22
ENSG00000070018	4,165128668	3,779784386	3,459961294	4,645100222	4,84390783	3,785398315	5,345382155	4,703467407	4,472860116	LRP6	12
ENSG00000070047	5,810638894	6,367900467	6,921332377	6,913152012	6,690170925	6,94591737	6,034907885	6,025468088	5,870910393	PHRF1	11
ENSG00000070061	5,742639801	5,734304812	5,781098783	6,057881059	5,911800258	5,871559126	5,810588105	5,737046411	5,715730069	ELP1	9
ENSG00000070081	7,175539588	6,989307716	6,941974896	7,198563655	6,608972373	7,649766434	7,30599277	7,143814155	7,214816928	NUCB2	11
ENSG00000070087	4,836116437	4,577720052	3,708006737	3,855542577	3,417922007	2,886408204	4,943828242	4,332913148	4,150674664	PFN2	3
ENSG00000070159	4,617303554	3,990362025	6,45974738	5,853783906	5,937367488	6,574639221	5,861937038	4,491295004	4,940797194	PTPN3	9
ENSG00000070190	2,871194304	3,022006038	4,757143879	4,426681768	3,957173771	4,595696855	3,156492727	2,61406861	3,149387191	DAPP1	4
ENSG00000070193	5,100400302	2,350808326	0,84315687	0	0	0,847422967	5,567123274	5,833168374	3,268235049	FGF10	5
ENSG00000070214	6,922489717	6,329694598	5,84626167	5,615979254	5,918234669	5,438361227	8,382157994	6,709710495	6,629777492	SLC44A1	9
ENSG00000070269	4,494045945	4,06667968	3,978915658	4,020874509	4,006320042	4,216008505	4,743267341	4,627512014	4,763303567	TMEM260	14
ENSG00000070366	5,990791861	5,533810788	5,531580096	4,743043239	5,603855956	5,966819709	5,976198532	5,96245613	6,419015659	SMG6	17
ENSG00000070367	5,646682071	5,370284822	5,585055832	5,581090578	5,804744132	5,790545711	5,888711613	5,796062939	6,123012396	EXOC5	14
ENSG00000070371	4,01948124	2,90215478	1,457718791	0,665294409	2,169427921	2,320894839	4,884759859	3,242281536	4,129897453	CLTCL1	22
ENSG00000070404	5,413893106	6,981936141	11,92927122	11,74728741	11,0600571	13,4277228	7,352256411	7,437758711	6,115105396	FSTL3	19
ENSG00000070413	6,01661458	6,427000324	7,286714904	6,6356069	6,719940065	6,723916345	6,362332937	6,323032252	5,982318403	DGCR2	22
ENSG00000070423	4,617303554	5,786013071	5,764337564	6,344601042	5,283356014	6,338574271	5,646664074	5,013035139	4,835658918	RNF126	19
ENSG00000070444	5,795802543	5,436497753	6,337595505	5,412724727	5,885771742	5,208196605	6,314422923	6,234061224	6,096485435	MNT	17
ENSG00000070476	4,683279769	5,003693055	4,782337471	4,345852771	4,985441845	4,732111235	4,6914907	5,013035139	4,405303986	ZXDC	3
ENSG00000070495	5,216357793	5,36273668	5,789406929	6,627080651	5,496151998	5,851728259	6,448838871	5,090518995	5,787135699	JMJD6	17
ENSG00000070501	3,574183165	2,90215478	3,417710872	2,649161737	3,880165126	4,086247169	3,404231191	3,042294449	3,575350602	POLB	8
ENSG00000070526	3,993710241	2,983151489	0,84315687	1,741388237	2,253251493	0	4,919798134	3,476796754	3,268235049	ST6GALNAC1	17
ENSG00000070540	5,758030104	6,000618163	6,472702762	5,288468261	5,496151998	5,948264157	5,696008059	6,12089075	6,569331764	WIPI1	17
ENSG00000070610	5,671276459	6,294422276	6,331918919	6,006215476	6,343323136	6,204274735	5,851086509	6,155107527	5,947120047	GBA2	9
ENSG00000070614	6,891424429	7,396583801	7,338590215	6,083036178	6,701406459	6,295182162	6,460784067	6,863863736	6,425424085	NDST1	5
ENSG00000070718	3,993710241	3,268119097	3,825777977	3,912784445	4,077036138	3,291621921	3,632594009	3,810278909	4,140323461	AP3M2	8
ENSG00000070729	0	0	2,006151223	1,97433083	2,546958006	0	0,284381357	0	0	CNGB1	16
ENSG00000070731	4,165128668	3,846246194	3,919596603	1,741388237	2,253251493	3,168776893	3,364089223	4,364452104	5,077283538	ST6GALNAC2	17
ENSG00000070748	0	0	4,291230029	5,392744364	5,555143426	4,49701636	0,101151571	0,152318269	0	CHAT	10
ENSG00000070756	9,474982372	9,74831444	9,843156832	10,09730267	9,562998007	9,767224976	9,972080609	9,708009177	9,530193963	PABPC1	8
ENSG00000070759	2,152337917	1,844051474	3,598793857	3,967841535	3,181634623	3,699247434	1,635173844	2,002362142	1,538392306	TESK2	1
ENSG00000070761	3,913514376	4,156727795	5,486303122	4,892813655	5,341964185	5,565550731	4,395452737	4,402930278	4,171156892	CFAP20	16
ENSG00000070770	5,452243794	5,692765543	6,091064617	5,979671861	5,885771742	6,107251499	5,706079008	5,656528413	5,760348612	CSNK2A2	16
ENSG00000070778	4,961063706	4,806371479	6,428171396	5,778788172	5,943689121	5,384170266	4,646179895	5,267770075	5,206934608	PTPN21	14
ENSG00000070785	4,27618935	4,441041623	3,99337201	4,020874509	4,367730377	4,642616193	4,157852026	4,387661937	3,951939102	EIF2B3	1
ENSG00000070808	0	2,410598128	2,527027345	3,107117764	2,546958006	1,764623088	0,593023951	1,001575191	0,709204253	CAMK2A	5
ENSG00000070814	5,281707019	6,616641629	6,28274427	6,045137086	5,8525615	6,461429716	5,363311428	5,923284142	5,537885909	TCOF1	5
ENSG00000070831	7,970376355	7,620392524	7,854310471	7,952219849	7,705660691	7,990801999	7,793070545	7,880334197	8,0268108	CDC42	1
ENSG00000070882	4,850545986	5,457910222	5,14805381	5,372483395	4,830325068	4,391087272	5,508484513	4,972674632	4,835658918	OSBPL3	7
ENSG00000070950	3,348789912	3,533129793	3,329306421	3,733758814	3,588993096	3,168776893	2,88584348	2,941337813	2,662929557	RAD18	3
ENSG00000070961	5,076046912	5,370284822	6,259010194	6,415630734	6,960259031	5,269270734	5,883396303	5,78445119	5,701718968	ATP2B1	12
ENSG00000071051	5,238471405	5,194355563	6,567536571	6,660887414	6,413321699	6,107251499	5,350527581	5,61451904	5,241242322	NCK2	2
ENSG00000071054	7,84266406	7,425854596	6,96599581	7,535710372	6,941429375	7,105149769	7,185195698	7,921998904	8,630875136	MAP4K4	2
ENSG00000071073	5,461674266	4,524592205	5,986550874	5,128529674	5,611817169	6,562490253	5,791797085	5,24253134	5,44000406	MGAT4A	2
ENSG00000071082	8,134143546	7,750448576	8,002814949	9,182476177	8,314163958	8,49456692	7,540183014	7,524950067	7,769087514	RPL31	2
ENSG00000071127	8,333503182	9,093935846	8,579028683	8,318042406	8,385556907	8,529313223	8,696669904	8,757286564	8,252623466	WDR1	4
ENSG00000071189	5,384445888	4,49727613	5,57066701	5,079375756	5,263278653	5,111445795	5,274060643	5,177432469	5,549667077	SNX13	7
ENSG00000071205	3,674917426	4,139162206	5,805881051	5,451873994	5,190722346	5,871559126	5,092501852	4,145928575	4,108816638	ARHGAP10	4
ENSG00000071242	5,703430059	5,734304812	2,781441167	3,529327934	4,348801057	2,069405291	6,684065254	5,970164495	6,138697563	RPS6KA2	6
ENSG00000071243	4,01948124	3,391944162	4,586474725	4,678492176	3,931958211	3,607623476	3,761803249	4,002952074	4,191352395	ING3	7
ENSG00000071246	5,861396575	5,499804705	4,790638508	4,610917045	6,294696438	4,971442122	5,052015041	6,429376846	6,107154821	VASH1	14
ENSG00000071282	5,957849604	7,383588683	5,830244794	7,157709034	6,43142828	4,816377396	6,486720463	6,564509391	5,485692326	LMCD1	3
ENSG00000071462	4,987419166	5,802845356	6,438773698	6,556993501	5,97488834	6,021096008	5,66123123	5,255205898	5,049894129	BUD23	7
ENSG00000071537	7,422494264	7,072636576	6,859545337	6,6356069	6,596990316	6,500161722	7,250647442	7,541428472	7,562685116	SEL1L	14
ENSG00000071539	1,84161372	2,083284988	2,26635557	3,107117764	3,620901182	4,016709989	1,701109144	1,532574236	1,473904242	TRIP13	5
ENSG00000071553	6,989218481	6,787048576	7,223737689	7,115663679	7,287964873	7,28596723	7,276559485	6,940415074	6,693113339	ATP6AP1	X
ENSG00000071564	4,617303554	5,757515354	5,608722818	5,288468261	5,571564369	5,540994094	4,856103352	5,523153092	5,321314432	TCF3	19
ENSG00000071575	4,475545528	4,009823248	2,878091827	4,540020517	4,030279286	3,785398315	4,221020221	4,418038723	4,513530693	TRIB2	2
ENSG00000071626	6,705484222	7,700423183	7,164288139	7,52657088	7,04207739	7,426657151	6,837619627	7,146084364	6,745272464	DAZAP1	19
ENSG00000071655	5,051275355	5,824987201	7,570796708	6,425498269	6,909489966	7,071252514	4,815747518	5,656528413	5,077283538	MBD3	19
ENSG00000071794	4,761721064	3,824430692	4,705397137	4,743043239	4,493706365	5,176661804	4,774230263	4,300669277	4,829229076	HLTF	3
ENSG00000071859	6,464102856	6,906071563	6,314753907	6,841256411	6,548041429	7,202309795	6,318367342	6,436813623	6,207243995	FAM50A	X
ENSG00000071889	4,906862864	4,690553767	5,241850544	4,892813655	5,425640487	5,298864837	5,14378768	5,372306377	5,104162635	FAM3A	X
ENSG00000071894	6,035682755	6,062498317	6,975129163	5,966214641	6,580857849	6,777454327	6,314422923	6,276126487	6,386539452	CPSF1	8
ENSG00000071967	7,49547034	6,735378089	4,314444119	5,412724727	4,310180614	3,40482258	7,45137441	7,37430128	7,218511805	CYBRD1	2
ENSG00000071994	5,000418517	5,185825589	4,605420751	4,303674087	5,009747415	4,335055674	4,355062308	5,090518995	4,715295077	PDCD2	6
ENSG00000072041	0	0	1,688457834	3,005526188	2,080431954	2,886408204	0	0	0	SLC6A15	12
ENSG00000072042	5,889618819	5,400088566	4,325912575	4,864077652	4,561043063	5,111445795	5,753464455	5,403004777	5,753573399	RDH11	14
ENSG00000072062	5,839861574	6,062498317	4,586474725	4,50322146	5,263278653	4,688057561	5,791797085	6,127799336	5,460950985	PRKACA	19
ENSG00000072071	3,129665666	3,585949837	3,579760026	3,912784445	3,981956171	3,509783585	3,499955685	3,207922004	2,691569474	ADGRL1	19
ENSG00000072110	7,822676349	9,104157165	8,930802496	8,9424482	8,743549332	8,98569057	8,446646465	8,461204503	7,510392649	ACTN1	14
ENSG00000072121	5,442751273	5,227979893	5,040789406	5,104162045	5,211827725	5,269270734	5,388544222	5,132341814	5,932196776	ZFYVE26	14
ENSG00000072133	0,896364093	1,557104299	1,688457834	0	1,386628397	2,534984001	2,043715461	1,475947125	1,823589767	RPS6KA6	X
ENSG00000072134	5,507923542	5,698773454	6,38770403	6,006215476	5,885771742	6,204274735	5,646664074	5,89926004	5,265257757	EPN2	17
ENSG00000072135	6,073079286	6,019942445	5,391249533	4,46545914	5,825431655	5,490590127	5,901038373	6,30078923	5,800345009	PTPN18	2
ENSG00000072163	5,171086961	4,71447308	4,497996865	5,104162045	4,76042417	5,871559126	5,89047904	5,300749247	4,715295077	LIMS2	2
ENSG00000072195	3,265090299	3,235427915	4,815258831	5,966214641	5,443594073	5,23905683	4,318768598	3,533391172	2,061607048	SPEG	2
ENSG00000072201	1,952792037	1,447197704	4,878930069	5,331087318	4,25023944	5,298864837	3,059279052	1,919853702	1,823589767	LNX1	4
ENSG00000072210	5,0637143	5,04200553	4,130486512	4,864077652	5,147562115	4,216008505	5,482939907	4,849922652	4,560868688	ALDH3A2	17
ENSG00000072274	7,312135571	8,341360221	9,316881211	10,49824613	9,3337211	9,324690307	8,452939559	7,596419742	8,326387514	TFRC	3
ENSG00000072310	6,581209488	6,462744904	6,222660522	5,882723625	6,208072838	6,500161722	7,403285571	6,588078401	6,731546709	SREBF1	17
ENSG00000072364	6,76000803	6,487249397	6,757371813	7,127802192	6,343323136	6,690813187	7,597031349	6,410615439	7,473760503	AFF4	5
ENSG00000072401	5,205172566	5,252693644	4,660810222	4,345852771	4,006320042	3,943650671	4,937003242	5,491365076	5,823174217	UBE2D1	10
ENSG00000072415	4,947703198	4,426633701	5,57066701	5,563324661	5,10307076	5,298864837	4,723572537	4,484134516	4,934820205	MPP5	14
ENSG00000072422	3,857461647	3,361969927	7,492814108	7,014693607	7,58143379	6,734784064	3,738441595	4,653277367	4,892273233	RHOBTB1	10
ENSG00000072501	6,295047262	6,490716308	6,731734524	6,826437127	6,624795203	6,745570529	6,381311569	6,797536195	6,375549534	SMC1A	X
ENSG00000072506	4,565762715	5,553836219	5,455309273	6,006215476	5,579705278	5,985139632	5,070842542	4,810391252	4,606702641	HSD17B10	X
ENSG00000072518	5,384445888	5,540516864	6,08094744	6,070513444	6,338533561	6,777454327	5,823597693	5,724947771	5,465104119	MARK2	11
ENSG00000072571	1,445058174	2,350808326	4,021857264	3,291069827	3,620901182	4,547200162	2,165496039	2,324447576	2,017041812	HMMR	5
ENSG00000072609	5,413893106	6,034267666	6,043232028	5,563324661	5,981048028	6,038743632	5,526782374	5,760943498	5,526007743	CHFR	12
ENSG00000072682	7,046744371	6,672659597	6,441412144	6,920148377	6,132611003	7,045296456	6,575092403	7,203889689	7,060053646	P4HA2	5
ENSG00000072694	1,445058174	1,844051474	0,397899923	1,118880453	3,417922007	1,764623088	2,587706273	2,324447576	3,042273812	FCGR2B	1
ENSG00000072736	4,379308162	3,909780616	4,063557578	3,967841535	4,310180614	4,216008505	4,009606497	4,080964933	3,998528575	NFATC3	16
ENSG00000072756	3,993710241	4,321536168	4,537991678	4,260225031	4,731487101	3,168776893	4,066998334	4,402930278	4,396632627	TRNT1	3
ENSG00000072778	7,749492438	8,736912584	9,640798141	9,692952697	9,248840077	9,492565555	8,429121565	8,637750152	7,669124386	ACADVL	17
ENSG00000072786	5,882614847	6,191661688	6,710016508	6,323647532	6,640446375	6,888679409	5,503873555	5,827521594	6,362250163	STK10	5
ENSG00000072803	5,997291001	6,08560908	5,102103692	5,028487869	5,136567245	4,856733869	5,881620172	5,99304551	6,333007253	FBXW11	5
ENSG00000072818	5,832611209	5,873597775	2,26635557	1,118880453	2,332471022	2,534984001	6,097455357	5,931204089	5,418748514	ACAP1	17
ENSG00000072832	3,88576022	2,725093554	0,84315687	1,741388237	3,264771915	1,764623088	3,202748572	2,356170116	4,087423214	CRMP1	4
ENSG00000072840	6,315995507	5,472010658	3,438990744	3,529327934	3,712597818	2,534984001	7,493848398	5,598030178	6,138697563	EVC	4
ENSG00000072849	5,374495049	5,593071998	4,34857956	5,152492552	4,641021425	4,688057561	4,933578596	5,296667843	5,366419912	DERL2	17
ENSG00000072858	3,265090299	3,096710099	0,709446896	0	0,853863598	0	3,021065988	3,207922004	2,633709554	SIDT1	3
ENSG00000072864	4,297411196	3,824430692	4,497996865	4,16919259	3,981956171	4,688057561	4,40042295	4,498420129	4,568609516	NDE1	16
ENSG00000072952	3,38888648	4,257853809	2,313204303	0,665294409	2,999440773	2,534984001	4,715618713	4,022854324	3,107491245	IRAG1	11
ENSG00000072958	5,861396575	6,103834782	5,318483061	5,079375756	5,360982833	4,934210292	5,638273466	6,102304462	5,806904585	AP1M1	19
ENSG00000073008	5,882614847	7,345801482	7,167478894	6,258896724	5,579705278	7,28596723	6,668698419	6,855564257	5,944147717	PVR	19
ENSG00000073050	4,318325391	3,970634687	4,508099993	4,920988446	4,816613211	4,688057561	3,799917848	4,136825241	3,915982293	XRCC1	19
ENSG00000073060	6,623834989	6,705851928	6,503329099	6,132067632	6,202811668	6,849218926	6,310467689	6,574657579	7,504351521	SCARB1	12
ENSG00000073067	0	0	3,282986104	5,598640378	4,077036138	3,168776893	0	0	0	CYP2W1	7
ENSG00000073111	2,980199379	3,167735612	6,883026664	6,693920085	6,928738336	7,079801787	3,784792626	3,640325821	3,446848122	MCM2	3
ENSG00000073146	4,821541108	5,339852371	1,280450672	1,118880453	0,621264712	0	4,751070593	4,554188688	4,749749095	MOV10L1	22
ENSG00000073150	2,690492427	2,083284988	0,84315687	1,97433083	0	2,721370123	2,479138985	2,505093857	2,691569474	PANX2	22
ENSG00000073169	4,58314839	5,429289053	5,040789406	4,804829341	5,232628797	5,043141592	4,964111632	4,893813571	4,599164056	SELENOO	22
ENSG00000073282	0	0	5,604020379	5,309935161	5,513254259	4,816377396	0,101151571	0,531484268	0	TP63	3
ENSG00000073331	4,821541108	3,585949837	3,501009504	3,107117764	4,458821542	3,699247434	4,616586722	4,348768809	5,246077497	ALPK1	4
ENSG00000073350	5,249402387	5,605916996	6,727416997	5,911094227	4,960719765	5,490590127	6,398802501	5,550832846	5,344043441	LLGL2	17
ENSG00000073417	6,109530893	6,152799785	4,998415934	5,372483395	5,158473825	4,335055674	5,761212894	6,533629357	5,870910393	PDE8A	15
ENSG00000073464	1,84161372	0,720315308	0,84315687	0,665294409	1,386628397	0	1,991971252	1,355554351	2,104836802	CLCN4	X
ENSG00000073536	3,465883737	3,611651932	3,857733562	4,020874509	4,290475647	3,509783585	2,827994053	3,751852938	3,064342158	NLE1	17
ENSG00000073578	2,556083828	1,844051474	2,747729801	3,600739024	2,332471022	3,168776893	2,655795812	1,690228221	2,104836802	SDHA	5
ENSG00000073584	3,081543828	2,627685411	2,26635557	2,350848855	2,546958006	3,943650671	3,6659973	2,640073012	3,496387453	SMARCE1	17
ENSG00000073605	3,993710241	3,990362025	3,873449786	4,50322146	3,682675203	4,732111235	4,482397531	4,242448077	4,119395549	GSDMB	17
ENSG00000073614	5,924137537	5,774681445	6,30898655	6,313055539	6,228927729	6,408114453	6,310467689	5,640515398	6,19479348	KDM5A	12
ENSG00000073711	4,297411196	4,9841484	4,557580845	3,529327934	3,880165126	3,607623476	4,313508438	4,410504278	4,614202038	PPP2R3A	3
ENSG00000073712	9,149919652	8,780053585	7,832364845	7,931595171	7,48720446	7,672553698	8,769789254	9,508073641	9,523986544	FERMT2	14
ENSG00000073737	0,896364093	1,844051474	2,006151223	2,507702044	3,138197515	3,034489808	0,446940634	1,001575191	1,011383546	DHRS9	2
ENSG00000073756	3,265090299	1,844051474	2,486723116	3,37493791	1,054116416	3,291621921	5,201878715	2,324447576	5,452608675	PTGS2	1
ENSG00000073792	2,753275072	2,816338793	5,935059654	6,870445984	5,666348481	6,235218071	3,353876751	4,080964933	3,789209927	IGF2BP2	3
ENSG00000073803	4,254650668	3,846246194	4,687727381	5,028487869	4,641021425	4,391087272	4,248843491	4,042485751	4,032509163	MAP3K13	3
ENSG00000073849	6,139219122	5,472010658	3,329306421	3,005526188	3,522978409	2,534984001	7,353538369	6,32703985	6,607406072	ST6GAL1	3
ENSG00000073861	0,896364093	2,083284988	0,212624462	0,665294409	0,343818851	0,847422967	1,493510316	0,738225884	1,77088316	TBX21	17
ENSG00000073910	3,031761308	3,096710099	2,26635557	1,97433083	1,985583036	0,847422967	3,624120928	3,002755457	3,378033119	FRY	13
ENSG00000073921	7,460619976	7,715317452	7,583990746	7,893000012	7,211440603	7,678194717	7,82991801	7,622741315	7,549055169	PICALM	11
ENSG00000073969	5,100400302	4,964335326	4,705397137	4,215426697	4,656498489	5,077697887	5,232859058	5,037698847	4,431009665	NSF	17
ENSG00000074047	3,940744668	4,33702703	2,641594827	4,020874509	2,546958006	2,320894839	3,97670717	4,987942445	4,334428375	GLI2	2
ENSG00000074054	5,818000244	5,236264938	4,863273758	4,774267028	5,12548794	5,208196605	5,914998326	5,567866833	5,923168151	CLASP1	2
ENSG00000074071	4,548164969	5,022976468	5,173668532	4,892813655	5,033650276	4,816377396	4,395452737	4,787305827	4,513530693	MRPS34	16
ENSG00000074181	7,059222275	6,459210036	8,248583556	7,091075896	8,147546341	6,936534023	7,369467461	7,935186455	6,251196623	NOTCH3	19
ENSG00000074201	5,038728228	5,079326836	5,418287595	5,683323129	5,666348481	5,516012222	4,980799304	4,861021199	4,722252021	CLNS1A	11
ENSG00000074219	5,216357793	4,009823248	3,54092203	3,668781468	3,770643181	3,943650671	4,477702302	5,141473393	5,797054003	TEAD2	19
ENSG00000074266	4,210583933	4,103376095	4,984010289	5,351933826	5,283356014	5,007737229	3,33323234	4,012937518	3,951939102	EED	11
ENSG00000074319	5,26025117	5,355148838	5,455309273	5,66677957	5,50472847	4,971442122	5,17892222	5,45886084	5,599635505	TSG101	11
ENSG00000074356	5,861396575	5,951143758	6,74674492	7,097262239	6,909489966	6,35275305	6,18214587	6,032847865	6,174646426	NCBP3	17
ENSG00000074370	4,094142155	5,124660445	3,672513184	3,967841535	3,957173771	3,291621921	4,110109614	4,484134516	4,413923537	ATP2A3	17
ENSG00000074410	7,256332014	6,574787191	1,947964182	4,121427622	1,386628397	2,886408204	7,699386819	6,801862205	7,742815525	CA12	15
ENSG00000074416	7,77808111	9,128841921	7,714061841	6,365254578	6,408759322	6,622237161	7,526040321	8,286998626	8,070398496	MGLL	3
ENSG00000074527	4,418576768	4,828459685	5,57066701	3,37493791	4,166235478	4,276759671	5,482939907	4,540447348	4,288295174	NTN4	12
ENSG00000074582	4,254650668	4,191230096	4,169202463	4,16919259	4,76042417	4,856733869	4,198368686	4,594644442	3,693337476	BCS1L	2
ENSG00000074590	4,210583933	4,085144561	5,428962514	5,715851777	4,68696324	4,595696855	4,4103123	5,284353895	4,06570777	NUAK1	12
ENSG00000074603	5,100400302	4,828459685	5,241850544	4,804829341	5,180052734	4,276759671	5,218859501	4,957243512	5,312121608	DPP8	15
ENSG00000074621	3,608548722	2,90215478	4,291230029	3,733758814	4,166235478	3,699247434	4,009606497	3,292333574	3,815471257	SLC24A1	15
ENSG00000074657	6,224785281	5,553836219	4,687727381	5,222081798	5,303157798	5,23905683	6,631136128	6,099964249	6,746979038	ZNF532	18
ENSG00000074660	4,399076067	4,850214805	3,417710872	3,291069827	4,641021425	3,40482258	4,128198668	4,340862761	5,15131797	SCARF1	17
ENSG00000074695	7,751416075	7,651701121	7,730335489	7,842336702	7,5277433	7,944742544	8,262376221	8,117458062	8,121285985	LMAN1	18
ENSG00000074696	5,868504063	5,01336698	6,246995112	6,788708938	6,399591055	6,408114453	6,017221046	5,807581975	5,708741527	HACD3	15
ENSG00000074706	2,327607481	2,288433114	0,397899923	1,118880453	1,054116416	0	2,381975356	1,786506552	2,800761144	IPCEF1	6
ENSG00000074755	5,788326757	6,099299896	5,953661053	5,853783906	5,879190571	6,038743632	6,046051288	6,059588597	5,823174217	ZZEF1	17
ENSG00000074800	9,879872992	10,25915719	9,610933	9,76175062	9,686871916	10,12928003	9,604681675	9,978993509	10,17399191	ENO1	1
ENSG00000074842	7,345629237	8,22232885	7,511767326	7,260513938	7,059645885	7,781384841	7,37515915	7,8458345	8,014819867	MYDGF	19
ENSG00000074855	4,456804786	4,224926504	6,243975641	5,868326329	5,50472847	6,973706698	4,555514571	5,022951276	4,904558086	ANO8	19
ENSG00000074935	4,565762715	4,103376095	2,527027345	4,020874509	2,999440773	3,509783585	5,067721639	4,533527282	4,614202038	TUBE1	6
ENSG00000074964	5,124349411	5,392695152	4,43584563	4,426681768	5,681557624	3,866693286	5,737841601	5,533595333	5,410157828	ARHGEF10L	1
ENSG00000074966	4,437817392	3,756932195	0,562066859	0,665294409	0	0,847422967	4,1341783	3,962304472	4,553086103	TXK	4
ENSG00000075043	0,896364093	2,288433114	0	0,665294409	0,853863598	0	1,493510316	0,290079613	3,775897795	KCNQ2	20
ENSG00000075089	4,141852442	3,686120017	4,381925959	4,892813655	4,960719765	5,007737229	4,104029174	3,920478348	4,201345112	ACTR6	12
ENSG00000075131	1,721146897	1,844051474	2,217934307	3,291069827	1,884056775	3,509783585	2,211468653	2,324447576	2,187594142	TIPIN	15
ENSG00000075142	5,758030104	5,680674139	6,913752168	6,415630734	5,885771742	6,309791691	5,91846731	5,712746811	5,780485411	SRI	7
ENSG00000075151	7,002201703	6,834205753	5,141578433	4,610917045	5,370398957	5,356291837	7,207344523	7,234082161	6,950271112	EIF4G3	1
ENSG00000075188	3,53897899	3,559781533	4,143507613	3,967841535	4,290475647	4,732111235	3,364089223	3,3564779	3,342354245	NUP37	12
ENSG00000075213	3,265090299	5,47900953	2,167831269	1,741388237	2,733645448	2,069405291	3,509187869	3,022660401	3,635549858	SEMA3A	7
ENSG00000075218	1,952792037	2,90215478	4,090702867	4,16919259	4,006320042	4,547200162	2,256021442	2,560609922	2,37583291	GTSE1	22
ENSG00000075223	5,917299551	5,66234487	4,007684939	2,649161737	3,047191302	0,847422967	5,449760432	4,540447348	5,855173184	SEMA3C	7
ENSG00000075234	4,892988398	4,305877168	4,063557578	4,16919259	4,830325068	5,269270734	4,804542601	5,364528615	4,591585873	TTC38	22
ENSG00000075239	5,750355475	5,2028354	4,392872316	3,967841535	4,774677922	3,785398315	5,841981643	5,308877577	5,274753103	ACAT1	11
ENSG00000075240	6,060721171	5,472010658	6,958647266	5,412724727	5,956249888	6,156578582	6,293201922	6,030392131	6,246378603	GRAMD4	22
ENSG00000075275	5,480352266	6,108355457	6,111088583	5,581090578	4,310180614	6,309791691	5,621344418	5,547401781	6,408271282	CELSR1	22
ENSG00000075292	6,771428357	6,452114211	6,640534732	6,818970007	6,903016348	6,973706698	6,725251503	6,728011691	6,858531372	ZNF638	2
ENSG00000075303	3,642114687	2,627685411	3,10804351	3,912784445	3,556363306	4,086247169	3,674228662	3,587849038	3,815471257	SLC25A40	7
ENSG00000075336	4,188035314	4,367518512	4,143507613	4,426681768	4,561043063	4,016709989	3,81488614	4,250910629	3,987021496	TIMM21	18
ENSG00000075340	0,654661008	1,557104299	1,280450672	2,350848855	2,950055528	1,377716876	0,367949382	0,531484268	0,465651958	ADD2	2
ENSG00000075391	5,112424551	5,70475645	5,942529019	5,351933826	5,021748348	5,144422273	5,904541046	5,813307185	5,125311068	RASAL2	1
ENSG00000075399	5,302848446	5,36273668	4,528096439	3,668781468	4,348801057	3,607623476	5,43530369	5,816161293	5,410157828	VPS9D1	16
ENSG00000075407	5,498791538	5,079326836	3,374185689	3,005526188	3,343378224	2,534984001	4,286916046	5,561077354	5,206934608	ZNF37A	10
ENSG00000075413	6,775215131	6,720690543	6,560272199	6,899056667	6,390364151	6,461429716	7,111337916	6,708174864	6,524266853	MARK3	14
ENSG00000075415	7,330267186	7,784744518	8,876269805	8,99143186	8,874225384	8,86475358	7,765887487	7,676344164	7,209875659	SLC25A3	12
ENSG00000075420	8,034974623	7,670165252	7,89914559	7,645321486	7,174290972	7,852958953	8,063662243	8,014363728	8,648329851	FNDC3B	3
ENSG00000075426	9,745903542	9,318798326	8,590366004	9,042017456	7,776429379	8,738154435	10,37615448	9,514677403	10,11458854	FOSL2	2
ENSG00000075461	0,896364093	0,281962119	3,459961294	2,896235144	1,386628397	2,069405291	0,284381357	0,152318269	1,011383546	CACNG4	17
ENSG00000075539	5,136176511	5,022976468	5,793543129	5,432432152	5,242917936	5,704710971	5,878061337	5,24253134	5,529978008	FRYL	4
ENSG00000075568	6,022998682	6,152799785	5,636620049	5,731845137	5,538533424	5,356291837	6,504140762	6,255247164	6,061254706	TMEM131	2
ENSG00000075618	6,362045679	7,070321347	7,344240662	7,51737312	7,216670457	7,071252514	6,186468475	6,743087321	6,935380569	FSCN1	7
ENSG00000075624	11,57212747	12,55630038	11,82692288	11,9116366	11,68720776	12,33348464	12,09267926	11,80013373	11,31124671	ACTB	7
ENSG00000075643	3,674917426	4,174082084	2,006151223	0,665294409	1,656675835	2,069405291	4,425020371	4,080964933	4,879882874	MOCOS	18
ENSG00000075651	6,196823339	5,422044153	4,337290584	4,50322146	4,716797962	3,607623476	5,659159192	5,75797792	7,256148135	PLD1	3
ENSG00000075702	1,589696874	1,928281494	3,259256039	3,600739024	3,047191302	3,168776893	2,043715461	1,961697679	1,659315923	WDR62	19
ENSG00000075711	5,313304105	5,115706968	6,297382205	6,119965106	6,186912051	5,659799332	5,679746867	5,37617959	5,375274218	DLG1	3
ENSG00000075785	7,726206471	8,459299654	7,872020955	7,823802662	7,893714952	7,872773025	8,024359797	7,845136021	8,136338906	RAB7A	3
ENSG00000075826	3,769074777	3,450086652	2,217934307	2,649161737	3,093411882	2,069405291	4,060733053	3,899101591	3,65021521	SEC31B	10
ENSG00000075856	5,59619857	6,024733341	6,270926038	6,344601042	6,394984979	6,586686736	5,535845006	5,920634468	5,880270973	SART3	12
ENSG00000075884	3,081543828	2,523221156	0,84315687	0,665294409	1,656675835	2,069405291	2,570169646	3,080778666	3,169887576	ARHGAP15	2
ENSG00000075891	4,920605168	4,208176677	0,212624462	0	0,621264712	0	6,097455357	4,861021199	5,231523084	PAX2	10
ENSG00000075914	3,913514376	4,029025438	5,295334393	4,920988446	5,021748348	4,732111235	3,996536656	3,888293247	3,559899943	EXOSC7	3
ENSG00000075945	5,271018981	5,088508235	4,156412242	4,386833265	4,441057622	4,774859464	5,311481984	5,07630422	4,987742056	KIFAP3	1
ENSG00000075975	4,878979205	4,964335326	5,005565172	5,176063906	4,922823703	4,774859464	5,000573008	5,090518995	4,742923803	MKRN2	3
ENSG00000076003	4,01948124	3,930351837	5,541451552	5,581090578	5,898844699	6,366793835	4,308229028	4,432990585	3,951939102	MCM6	2
ENSG00000076043	5,013301784	5,088508235	5,423634928	5,288468261	4,948198023	4,816377396	4,891835922	4,678590634	4,694220666	REXO2	11
ENSG00000076053	4,27618935	3,756932195	4,143507613	5,128529674	3,798812948	4,547200162	4,32400965	3,533391172	4,665633855	RBM7	11
ENSG00000076067	5,765664122	5,527073394	5,402125641	5,715851777	5,579705278	6,056177989	5,753464455	5,462508798	5,680443829	RBMS2	12
ENSG00000076108	7,065420988	7,106926413	7,668620528	7,686935757	7,787015218	8,013291776	7,31457528	6,711244493	7,203675178	BAZ2A	12
ENSG00000076201	6,257639583	6,504501235	6,567536571	5,882723625	6,127066774	6,156578582	6,318367342	6,758007043	6,41257864	PTPN23	3
ENSG00000076242	4,947703198	4,382525944	5,585055832	5,66677957	5,755287392	5,23905683	5,083259079	5,199460095	4,904558086	MLH1	3
ENSG00000076248	5,271018981	5,935964433	5,2598997	5,028487869	5,10307076	5,043141592	5,218859501	5,364528615	5,497905682	UNG	12
ENSG00000076258	1,952792037	1,557104299	1,688457834	1,118880453	1,985583036	0	1,991971252	1,786506552	1,538392306	FMO4	1
ENSG00000076321	4,494045945	4,382525944	4,156412242	3,912784445	3,682675203	3,40482258	4,482397531	4,547334378	4,30692585	KLHL20	1
ENSG00000076344	1,952792037	2,083284988	3,026046185	4,072026934	4,030279286	2,721370123	3,536535152	3,519449337	2,774228186	RGS11	16
ENSG00000076351	3,799142769	4,009823248	5,789406929	4,645100222	5,776691069	5,61344453	3,563373677	4,292494436	3,463550957	SLC46A1	17
ENSG00000076356	3,265090299	5,377793678	5,809970355	5,471057316	5,169303624	5,176661804	4,308229028	3,941542981	3,412850882	PLXNA2	1
ENSG00000076382	2,407854425	2,410598128	4,169202463	5,002354594	4,609560104	5,384170266	3,312288222	2,763496875	2,852406537	SPAG5	17
ENSG00000076513	6,336643926	6,764312068	7,120507664	6,473848279	6,104674305	6,265511637	6,781577194	6,13695962	6,101829991	ANKRD13A	12
ENSG00000076554	3,940744668	3,361969927	5,265866252	5,372483395	4,774677922	5,659799332	4,823169405	3,43284465	4,119395549	TPD52	8
ENSG00000076555	3,799142769	4,33702703	3,160228635	3,202023682	2,999440773	3,168776893	4,477702302	3,476796754	4,288295174	ACACB	12
ENSG00000076604	4,934217805	4,850214805	7,695393699	7,531147863	6,833229633	7,666890536	6,464348425	4,92058243	5,452608675	TRAF4	17
ENSG00000076641	3,967470506	3,636904138	4,035891721	4,303674087	5,232628797	5,61344453	3,404231191	3,739878346	4,749749095	PAG1	8
ENSG00000076650	3,502894243	3,824430692	4,130486512	4,16919259	3,620901182	3,866693286	3,746270921	4,002952074	3,480062625	GPATCH1	19
ENSG00000076662	4,475545528	4,56462038	2,217934307	2,174838213	2,169427921	2,534984001	4,073236525	4,324919489	4,513530693	ICAM3	19
ENSG00000076685	6,241305953	6,386630564	5,76854616	6,225397871	5,968702239	5,659799332	6,454823832	6,17747602	6,951751748	NT5C2	10
ENSG00000076706	6,956239864	8,014053386	8,806350789	8,044751745	7,599562996	9,218363046	7,782163505	7,661344576	6,496130528	MCAM	11
ENSG00000076716	4,044799956	4,085144561	6,629007818	5,471057316	4,896995094	6,295182162	5,878061337	4,387661937	4,513530693	GPC4	X
ENSG00000076770	2,690492427	2,523221156	8,461118135	8,596572722	8,767801167	8,193469579	3,452887221	2,898890297	2,852406537	MBNL3	X
ENSG00000076826	2,690492427	2,154958293	2,846588934	3,107117764	3,047191302	3,40482258	3,433621274	2,690716522	2,800761144	CAMSAP3	19
ENSG00000076864	4,650668775	4,702562995	2,445260478	2,350848855	2,253251493	2,721370123	6,409935717	4,154974827	4,672833837	RAP1GAP	1
ENSG00000076924	5,112424551	5,472010658	5,893272237	6,019306365	5,832262095	6,172653144	5,210394091	5,494931865	5,379681076	XAB2	19
ENSG00000076928	7,914815358	7,91818138	6,900390205	6,385616607	6,850154289	7,13006007	8,440928963	8,284424665	7,499297851	ARHGEF1	19
ENSG00000076944	4,094142155	4,441041623	6,853614799	6,473848279	6,471355857	7,13006007	4,654524778	4,547334378	4,513530693	STXBP2	19
ENSG00000076984	5,703430059	5,86827678	5,760116655	5,527122712	5,579705278	5,726653151	5,316749525	5,561077354	5,746766218	MAP2K7	19
ENSG00000077044	4,878979205	5,472010658	6,371193813	6,556993501	6,44039706	5,144422273	5,176026802	4,893813571	5,397175117	DGKD	2
ENSG00000077063	3,73836676	2,943221481	1,947964182	2,174838213	2,733645448	2,534984001	3,963334457	3,136646049	3,998528575	CTTNBP2	7
ENSG00000077092	1,103324414	0,281962119	1,615569586	3,37493791	2,79086658	1,377716876	1,455808934	0,831453385	1,335577611	RARB	3
ENSG00000077097	6,859675469	6,814974402	7,624025742	7,535710372	7,49583413	7,694986629	7,210885283	7,075183437	7,121861685	TOP2B	3
ENSG00000077147	7,641611908	7,570480277	8,11531441	8,091984476	8,04249576	8,243789848	7,947491943	7,737843518	7,69410867	TM9SF3	10
ENSG00000077150	6,289762327	6,212807712	7,13198635	7,64109327	6,28477128	6,598634478	7,203795052	6,416269523	7,400837581	NFKB2	10
ENSG00000077152	1,284286113	1,328222674	3,081225577	3,600739024	3,138197515	3,034489808	2,043715461	1,224192499	1,099513218	UBE2T	1
ENSG00000077157	4,667066413	4,483421661	6,179061604	6,032279535	5,351504849	5,327864056	5,473537665	4,678590634	4,259890131	PPP1R12B	1
ENSG00000077232	7,049873979	7,192443456	6,32621991	6,375471515	6,274777368	6,798325336	7,650160254	7,309950002	7,29048906	DNAJC10	2
ENSG00000077235	6,581209488	6,548413758	6,188515787	6,132067632	6,338533561	5,929466836	6,77585133	6,765409441	6,406112771	GTF3C1	16
ENSG00000077238	7,056112902	7,75478042	7,009317958	6,405695244	7,077003009	5,929466836	6,458402927	7,490524584	7,397581851	IL4R	16
ENSG00000077254	5,480352266	5,115706968	5,809970355	5,563324661	5,804744132	5,464712015	5,969525312	5,577991515	5,736494842	USP33	1
ENSG00000077264	4,418576768	2,576398597	1,18291739	1,118880453	0,853863598	1,764623088	5,279466344	4,002952074	4,715295077	PAK3	X
ENSG00000077274	0	1,328222674	8,499604302	7,723389149	7,623386244	9,277159853	2,141948442	2,982572036	0,465651958	CAPN6	X
ENSG00000077312	4,683279769	5,292965104	4,894418299	5,527122712	4,973133759	5,871559126	4,957382138	5,057130661	4,379131966	SNRPA	19
ENSG00000077348	3,642114687	3,533129793	4,194447677	4,575904234	4,404859821	5,007737229	3,021065988	3,275841753	2,852406537	EXOSC5	19
ENSG00000077380	7,16114082	6,524934764	6,600961557	6,863203771	6,734597408	6,574639221	7,481588792	7,175276522	7,300982492	DYNC1I2	2
ENSG00000077420	5,051275355	5,347520877	3,934656587	2,896235144	4,68696324	4,216008505	5,440138718	5,877564169	5,288879962	APBB1IP	10
ENSG00000077454	3,674917426	3,686120017	5,033813025	3,967841535	4,329620063	4,774859464	3,423890953	3,909829562	3,324178371	LRCH4	7
ENSG00000077458	4,548164969	4,047975402	4,624121192	4,678492176	4,609560104	4,086247169	4,344785508	4,62099813	4,694220666	FAM76B	11
ENSG00000077463	4,318325391	4,483421661	4,687727381	4,345852771	4,441057622	4,391087272	3,799917848	4,653277367	4,150674664	SIRT6	19
ENSG00000077514	4,512312122	3,846246194	4,425221708	4,121427622	4,774677922	4,276759671	3,69864466	4,447789075	4,211269091	POLD3	11
ENSG00000077549	7,757171647	8,396922978	7,66636684	7,931595171	8,060059191	7,967956075	7,971903833	8,050563679	7,903696487	CAPZB	1
ENSG00000077585	5,271018981	4,71447308	4,586474725	5,309935161	4,960719765	4,391087272	4,41523167	5,159564963	5,705234521	GPR137B	1
ENSG00000077616	4,379308162	3,361969927	4,487822487	4,020874509	2,79086658	3,509783585	4,519419206	4,208092559	4,032509163	NAALAD2	11
ENSG00000077684	4,892988398	5,70475645	5,632007811	5,527122712	5,673973094	5,589696365	5,14378768	4,769746058	5,033207364	JADE1	4
ENSG00000077713	4,094142155	3,950633854	3,809530774	3,005526188	3,38113152	3,509783585	3,94304006	4,080964933	3,463550957	SLC25A43	X
ENSG00000077721	5,384445888	5,485974613	7,569591244	7,121745702	6,59297408	6,734784064	6,022066273	5,425607363	5,325888971	UBE2A	X
ENSG00000077782	6,794001328	8,360435782	8,061447907	8,107391224	7,411690182	8,504126479	7,463892353	6,933860221	7,260933693	FGFR1	8
ENSG00000077942	10,43350513	10,02548241	11,20207428	9,76758085	9,709770717	9,899878261	11,17953591	10,84226323	10,10414064	FBLN1	22
ENSG00000077984	5,112424551	5,022976468	0,212624462	0	0,853863598	0	4,754956449	4,769746058	4,64381577	CST7	20
ENSG00000078043	3,88576022	3,846246194	2,217934307	3,107117764	3,223802049	3,40482258	4,555514571	3,877403318	4,361416403	PIAS2	18
ENSG00000078053	3,502894243	2,154958293	0,212624462	0,665294409	0	0	2,211468653	2,292011795	5,325888971	AMPH	7
ENSG00000078061	5,552736118	6,005473554	6,011623325	5,581090578	5,389048815	5,516012222	5,852900607	6,095272404	5,588256984	ARAF	X
ENSG00000078070	4,01948124	4,224926504	3,904377752	3,733758814	4,609560104	3,943650671	5,38604071	4,181778143	4,240637898	MCCC1	3
ENSG00000078081	2,753275072	3,450086652	1,688457834	2,507702044	1,884056775	1,377716876	2,981813162	1,919853702	2,662929557	LAMP3	3
ENSG00000078098	6,235820056	5,956168249	4,687727381	5,563324661	4,053847124	4,016709989	6,559624176	6,092920747	7,552962597	FAP	2
ENSG00000078114	2,753275072	1,659227503	5,93131042	5,581090578	5,931018033	5,384170266	3,132796502	1,786506552	2,60388548	NEBL	10
ENSG00000078124	5,404143998	4,806371479	4,815258831	4,303674087	4,746028186	4,547200162	5,358211475	5,032799722	5,410157828	ACER3	11
ENSG00000078140	6,263043289	6,416101943	6,867414987	6,502099137	6,338533561	7,096749829	6,154464443	6,519689836	6,253599612	UBE2K	4
ENSG00000078142	5,374495049	5,429289053	5,21125757	4,975739188	5,263278653	5,384170266	5,316749525	5,469777158	5,211885943	PIK3C3	18
ENSG00000078177	3,913514376	3,686120017	5,283619266	4,610917045	5,283356014	5,23905683	4,259824273	3,703346421	4,316151735	N4BP2	4
ENSG00000078237	2,926726103	2,77143742	2,062082153	2,174838213	2,733645448	1,764623088	1,455808934	2,640073012	2,510525395	TIGAR	12
ENSG00000078246	5,646682071	5,527073394	4,231506045	4,303674087	4,441057622	3,866693286	5,410882459	5,790268747	5,572944664	TULP3	12
ENSG00000078269	3,769074777	5,533810788	5,93131042	5,66677957	5,666348481	5,540994094	4,797024016	4,925877111	4,576309031	SYNJ2	6
ENSG00000078295	2,152337917	2,983151489	0,709446896	0,665294409	0,621264712	0	1,33640643	1,690228221	2,104836802	ADCY2	5
ENSG00000078304	6,048256281	5,74595676	5,838275459	5,683323129	6,104674305	5,790545711	6,106607913	6,081104617	5,867776654	PPP2R5C	14
ENSG00000078319	3,348789912	3,779784386	3,501009504	2,777981159	3,488802627	4,216008505	3,6659973	3,242281536	3,342354245	PMS2P1	7
ENSG00000078328	2,690492427	1,557104299	0	0,665294409	0	0	2,141948442	2,4765136	1,473904242	RBFOX1	16
ENSG00000078369	8,289168566	8,661245115	8,142322803	8,296696696	8,180037311	8,239980762	8,386548075	8,57510367	8,498348198	GNB1	1
ENSG00000078399	3,608548722	3,930351837	0,709446896	2,174838213	1,884056775	1,377716876	1,853857915	3,547199564	3,412850882	HOXA9	7
ENSG00000078401	3,706990875	5,813958756	2,527027345	3,668781468	2,169427921	1,764623088	5,575936767	3,810278909	3,879106363	EDN1	6
ENSG00000078403	5,013301784	4,426633701	5,793543129	5,966214641	5,666348481	5,704710971	5,456934839	4,709620148	4,63646913	MLLT10	10
ENSG00000078487	1,84161372	2,410598128	1,887331341	1,97433083	1,985583036	0	2,516243306	1,832338795	2,146808792	ZCWPW1	7
ENSG00000078589	2,556083828	2,350808326	0,212624462	0	0,343818851	0	1,882558617	1,919853702	3,128591295	P2RY10	X
ENSG00000078596	4,667066413	3,846246194	1,280450672	2,174838213	2,611908634	1,764623088	5,260457104	4,387661937	4,054726233	ITM2A	X
ENSG00000078618	6,901854027	7,081860515	7,321504864	7,508116344	7,324756801	7,511258346	7,213711647	7,038992943	7,105991387	NRDC	1
ENSG00000078668	5,977705083	6,117354532	6,063926198	6,354964769	6,239243203	6,204274735	5,914998326	6,030392131	6,055757412	VDAC3	8
ENSG00000078674	6,852524245	6,511344618	6,55784259	6,76558917	6,870205228	6,734784064	6,996224941	6,814762945	7,179867276	PCM1	8
ENSG00000078687	4,165128668	4,441041623	1,887331341	3,005526188	1,656675835	2,886408204	4,595070808	4,09042648	4,439477441	TNRC6C	17
ENSG00000078699	5,159543754	4,860970568	5,704090565	5,763309592	5,513254259	5,790545711	5,418252332	4,703467407	5,42302475	CBFA2T2	20
ENSG00000078747	6,213665453	6,20860323	6,320498299	5,952630711	6,165436262	6,435018356	6,408702928	6,10930241	6,448681068	ITCH	20
ENSG00000078804	5,60473612	5,680674139	5,632007811	5,508675279	4,270497811	4,016709989	6,286505831	6,190732515	6,371130019	TP53INP2	20
ENSG00000078808	7,678475721	8,52924094	8,263570414	8,051139506	7,838809731	8,791176188	8,021539884	8,271485518	7,79406446	SDF4	1
ENSG00000078902	5,526015947	6,099299896	5,764337564	5,633112217	5,696608101	5,269270734	5,456934839	5,530122977	5,522026522	TOLLIP	11
ENSG00000078967	3,031761308	3,132659895	2,814382754	1,741388237	2,611908634	2,721370123	3,364089223	3,519449337	2,926565356	UBE2D4	7
ENSG00000079102	3,307547011	4,029025438	2,486723116	3,291069827	3,223802049	1,764623088	3,490664041	3,920478348	2,662929557	RUNX1T1	8
ENSG00000079134	4,565762715	4,783939829	4,518132861	5,432432152	4,701957722	5,007737229	5,003842436	4,587980107	4,916739213	THOC1	18
ENSG00000079150	4,318325391	4,538058707	3,417710872	3,529327934	3,181634623	2,886408204	4,612309133	4,567800379	4,64381577	FKBP7	2
ENSG00000079156	1,84161372	2,007863942	1,07830919	1,463452763	1,527961436	1,377716876	0,725665889	0,738225884	0,817117736	OSBPL6	2
ENSG00000079215	2,813439125	1,754597196	6,875241942	6,60987548	6,223742201	5,811229533	2,720816104	3,715626801	3,064342158	SLC1A3	5
ENSG00000079246	7,601650327	7,815481957	7,685411894	7,484711171	7,629281091	7,573119403	7,757680098	7,887814672	7,716056227	XRCC5	2
ENSG00000079257	4,475545528	5,400088566	3,160228635	2,777981159	4,122325078	2,534984001	3,033916467	5,650144519	4,75654225	LXN	3
ENSG00000079263	3,42789872	3,611651932	0,562066859	0	2,253251493	0,847422967	3,41409456	3,49115485	3,789209927	SP140	2
ENSG00000079277	5,795802543	5,472010658	5,551255922	4,804829341	5,78375564	4,856733869	5,617080933	6,175254713	5,62954666	MKNK1	1
ENSG00000079308	8,862838854	8,778636144	6,505852187	7,139839426	7,300333395	5,769561028	8,912525962	8,95604531	9,029661506	TNS1	2
ENSG00000079313	5,205172566	5,740142549	6,841680083	5,853783906	6,458169065	6,123881959	4,916332353	5,577991515	4,928818351	REXO1	19
ENSG00000079332	7,059222275	7,303059486	7,547718875	7,636852625	7,275489395	7,162618539	7,039878487	7,270955326	7,054551764	SAR1A	10
ENSG00000079335	3,129665666	3,059841545	3,579760026	4,072026934	2,546958006	2,886408204	3,443286407	3,476796754	3,815471257	CDC14A	1
ENSG00000079337	6,115517615	6,103834782	3,259256039	3,912784445	3,741912404	3,607623476	7,074496612	6,00810037	6,130876296	RAPGEF3	12
ENSG00000079385	5,238471405	5,567033731	3,617579836	3,668781468	2,674060703	4,276759671	5,113840793	5,498489856	6,275048284	CEACAM1	19
ENSG00000079387	3,993710241	3,970634687	3,672513184	4,16919259	3,181634623	3,699247434	3,792375059	4,012937518	3,65021521	SENP1	12
ENSG00000079432	6,401780523	6,419743892	6,79705484	5,925073018	6,628723943	6,250444365	6,345680387	6,578024508	6,388727426	CIC	19
ENSG00000079435	2,980199379	3,710112345	1,07830919	2,174838213	1,386628397	0,847422967	3,291035566	2,962102236	2,877552085	LIPE	19
ENSG00000079459	5,313304105	5,339852371	7,388664796	6,981634184	7,265430752	6,964502937	5,854712427	5,348846157	4,999243412	FDFT1	8
ENSG00000079462	2,753275072	1,754597196	3,617579836	2,896235144	3,682675203	3,291621921	2,401938647	2,080406061	2,37583291	PAFAH1B3	19
ENSG00000079482	3,081543828	4,191230096	5,407533101	6,019306365	5,50472847	5,659799332	4,073236525	3,080778666	2,719651891	OPHN1	X
ENSG00000079616	4,318325391	4,208176677	6,147092577	6,258896724	6,254579424	6,818898712	4,054440444	4,071440926	3,707429816	KIF22	16
ENSG00000079691	3,913514376	3,710112345	4,25569313	4,892813655	4,774677922	3,943650671	5,210394091	3,547199564	3,853988128	CARMIL1	6
ENSG00000079739	5,374495049	5,436497753	7,192754023	6,833865797	6,612944379	7,31522424	5,673601354	5,530122977	5,572944664	PGM1	1
ENSG00000079785	6,52384407	6,758571509	7,324366511	6,927110976	7,17160046	6,839182824	6,09592427	6,714307605	6,236694022	DDX1	2
ENSG00000079805	7,643684797	7,713834925	7,601790339	7,441600519	7,275489395	8,299751261	7,991798997	7,620293967	7,784125512	DNM2	19
ENSG00000079819	6,58552916	6,494174908	5,27180823	6,811464038	5,865937474	5,208196605	6,480866638	6,954731769	6,584682275	EPB41L2	6
ENSG00000079931	3,221346155	4,191230096	2,115925417	1,118880453	0,343818851	0,847422967	5,086346588	4,505510238	2,37583291	MOXD1	6
ENSG00000079950	6,035682755	5,540516864	6,237917674	5,911094227	6,165436262	5,269270734	6,461973165	5,801833953	6,270309394	STX7	6
ENSG00000079974	4,791941112	4,628960734	3,636124336	3,37493791	3,682675203	3,40482258	4,616586722	4,967549242	4,796642856	RABL2B	22
ENSG00000079999	5,384445888	5,612296861	5,608722818	4,892813655	5,595850566	5,176661804	5,19331278	5,830347747	5,334994762	KEAP1	19
ENSG00000080007	0	0,897929216	3,904377752	3,733758814	3,181634623	3,168776893	1,012075347	0,738225884	0	DDX43	6
ENSG00000080031	1,284286113	2,576398597	0,562066859	2,507702044	2,080431954	0	1,882558617	2,877188823	3,019862644	PTPRH	19
ENSG00000080189	5,193899941	5,106697578	6,45974738	5,615979254	5,832262095	6,073404173	4,954005583	5,324998126	5,316725342	SLC35C2	20
ENSG00000080200	4,961063706	4,828459685	4,10408635	4,610917045	4,329620063	4,016709989	4,930145801	5,172986295	4,892273233	CRYBG3	3
ENSG00000080298	3,502894243	2,983151489	3,10804351	2,174838213	2,080431954	2,534984001	3,632594009	3,587849038	3,605764198	RFX3	9
ENSG00000080345	5,205172566	5,244502676	5,993759004	5,966214641	5,776691069	6,073404173	5,816178014	5,181864983	5,777148736	RIF1	2
ENSG00000080371	6,736892536	7,27719452	6,393165714	6,53892647	5,918234669	6,107251499	7,233342662	6,884405924	7,134954864	RAB21	12
ENSG00000080503	6,555016272	6,010312659	8,423580089	8,277756558	8,593830682	8,52305764	7,056504429	6,399240356	6,388727426	SMARCA2	9
ENSG00000080546	4,600327046	4,139162206	5,75588336	5,650044101	5,603855956	5,208196605	5,766997035	4,491295004	4,64381577	SESN1	6
ENSG00000080561	3,307547011	3,636904138	1,615569586	1,741388237	1,774841321	0,847422967	4,151969914	3,190430418	3,891503364	MID2	X
ENSG00000080573	6,279134019	8,042678448	6,320498299	6,961428682	7,662237766	5,327864056	6,251176149	8,256329264	4,715295077	COL5A3	19
ENSG00000080603	2,483872015	2,523221156	3,053899674	2,174838213	2,999440773	2,534984001	1,701109144	2,22486695	2,340098902	SRCAP	16
ENSG00000080608	5,404143998	6,360339807	5,192585469	5,563324661	5,50472847	5,659799332	5,347957162	5,577991515	4,928818351	PUM3	9
ENSG00000080802	4,715169882	4,603567873	3,742647996	3,600739024	3,957173771	2,721370123	4,221020221	4,418038723	4,75654225	CNOT4	7
ENSG00000080815	6,162537531	5,830469969	6,294466475	6,202625218	6,154577283	6,090427096	6,167642926	6,358706063	6,640834442	PSEN1	14
ENSG00000080819	4,01948124	3,661721936	6,179061604	6,057881059	6,294696438	6,955240082	3,97670717	4,080964933	4,325318997	CPOX	3
ENSG00000080822	5,964498506	5,66234487	5,84227409	6,323647532	5,769591734	6,295182162	6,248422305	5,844396058	5,950086266	CLDND1	3
ENSG00000080823	3,031761308	3,450086652	2,217934307	3,202023682	2,253251493	2,320894839	3,499955685	3,775508011	3,496387453	MOK	14
ENSG00000080824	9,874146226	9,692956095	10,52440864	12,85894011	10,16214005	12,15333687	11,66470755	9,993564741	10,79899536	HSP90AA1	14
ENSG00000080839	2,813439125	1,928281494	3,873449786	3,795935347	3,453797575	4,276759671	2,534443641	2,61406861	2,60388548	RBL1	20
ENSG00000080845	7,253620093	7,743199805	6,441412144	6,179487331	5,64322984	6,550238108	7,418065087	7,758021605	7,35681182	DLGAP4	20
ENSG00000080854	2,056012246	2,468008343	1,688457834	4,303674087	3,181634623	3,40482258	2,233917023	0,831453385	1,600120688	IGSF9B	11
ENSG00000080947	2,690492427	2,725093554	2,846588934	2,174838213	3,343378224	3,168776893	3,132796502	2,690716522	3,064342158	CROCCP3	1
ENSG00000080986	2,327607481	1,659227503	3,809530774	3,37493791	3,798812948	4,49701636	2,516243306	2,324447576	1,923555879	NDC80	18
ENSG00000081014	3,53897899	3,505976419	4,932426672	4,345852771	4,561043063	4,934210292	3,714695409	3,899101591	3,879106363	AP4E1	15
ENSG00000081019	4,475545528	3,867736725	4,477575845	4,50322146	4,51083747	4,732111235	4,066998334	4,17289892	4,560868688	RSBN1	1
ENSG00000081026	4,987419166	3,824430692	3,949560986	4,303674087	3,880165126	3,943650671	5,575936767	5,085796282	4,325318997	MAGI3	1
ENSG00000081041	3,031761308	3,391944162	5,599302562	6,095451148	3,488802627	4,152586247	7,36756523	2,533118911	4,916739213	CXCL2	4
ENSG00000081052	3,706990875	4,702562995	1,371805702	0	0,621264712	0	4,551051729	3,888293247	3,928067744	COL4A4	2
ENSG00000081059	2,407854425	4,241484094	1,457718791	3,107117764	2,674060703	3,034489808	3,059279052	3,387511344	3,86660191	TCF7	5
ENSG00000081087	5,727083547	5,894687647	5,789406929	5,331087318	5,832262095	5,910421362	5,908035235	6,06919091	5,985213201	OSTM1	6
ENSG00000081154	6,856104288	6,635556996	6,528363588	7,001560604	6,749107335	6,701932183	6,900364405	6,944333738	6,780693314	PCNP	3
ENSG00000081177	4,530349916	4,047975402	4,090702867	3,795935347	4,187699461	4,016709989	4,68742984	4,316881291	4,456265332	EXD2	14
ENSG00000081181	5,471043493	2,468008343	3,904377752	4,50322146	3,682675203	3,291621921	6,179256921	4,587980107	6,099160188	ARG2	14
ENSG00000081189	4,58314839	4,156727795	3,10804351	3,005526188	4,57739737	3,509783585	4,425020371	4,372230277	3,891503364	MEF2C	5
ENSG00000081237	7,575828931	7,238537668	4,27948139	3,795935347	6,121501156	5,007737229	7,486271411	7,244713867	7,551986732	PTPRC	1
ENSG00000081277	1,589696874	1,844051474	4,595978839	4,920988446	4,25023944	3,509783585	0	0,738225884	0,465651958	PKP1	1
ENSG00000081307	5,461674266	6,117354532	6,143856364	7,249446317	6,909489966	7,121804335	5,700044879	5,621062177	5,505990854	UBA5	3
ENSG00000081320	6,336643926	5,768982079	5,068362392	5,266677109	4,404859821	5,007737229	6,039694172	5,863836673	5,926183975	STK17B	2
ENSG00000081377	4,58314839	3,361969927	4,130486512	5,002354594	4,593568363	4,276759671	4,819463234	4,136825241	4,422491895	CDC14B	9
ENSG00000081386	4,069681992	3,478302163	2,604407469	1,463452763	2,407566042	2,721370123	2,88584348	3,775508011	3,86660191	ZNF510	9
ENSG00000081479	0,654661008	0,281962119	7,435736874	7,227053054	7,302794426	7,088300695	2,704833685	0,638555232	1,538392306	LRP2	2
ENSG00000081665	4,715169882	4,224926504	3,841844245	3,912784445	3,682675203	3,607623476	4,564399049	4,292494436	4,952677395	ZNF506	19
ENSG00000081692	4,437817392	4,577720052	4,27948139	2,174838213	4,25023944	2,320894839	3,108704558	4,51958677	3,828424808	JMJD4	1
ENSG00000081721	3,53897899	3,686120017	3,759661616	4,215426697	3,556363306	4,642616193	3,191322903	3,207922004	3,324178371	DUSP12	1
ENSG00000081760	5,507923542	5,133558698	4,855381424	5,152492552	5,190722346	5,851728259	5,316749525	5,316960368	5,082699569	AACS	12
ENSG00000081791	5,57897039	5,593071998	5,541451552	5,508675279	5,832262095	5,790545711	5,874493701	5,69114365	5,427288349	DELE1	5
ENSG00000081803	4,232785545	3,867736725	1,538801995	1,97433083	1,656675835	1,377716876	5,428020629	5,212517021	4,108816638	CADPS2	7
ENSG00000081818	3,769074777	1,754597196	0,212624462	0,665294409	0,343818851	0	3,499955685	3,387511344	3,360303974	PCDHB4	5
ENSG00000081853	2,753275072	2,725093554	0,709446896	1,118880453	0,343818851	0	3,108704558	3,061664876	3,378033119	PCDHGA2	5
ENSG00000081870	4,188035314	3,611651932	4,130486512	4,260225031	4,609560104	3,699247434	3,384299818	3,888293247	3,544282021	HSPB11	1
ENSG00000081913	3,502894243	3,132659895	5,019758234	4,540020517	5,253134213	4,816377396	3,580992603	3,387511344	4,150674664	PHLPP1	18
ENSG00000081923	4,494045945	3,421308289	5,241850544	5,471057316	5,530156156	5,269270734	4,870502755	3,402781271	3,891503364	ATP8B1	18
ENSG00000082014	5,100400302	4,934095993	3,708006737	4,975739188	4,122325078	4,49701636	5,972865781	5,238281621	4,964460563	SMARCD3	7
ENSG00000082068	4,359265628	4,39737887	4,43584563	4,743043239	5,021748348	4,934210292	4,349933059	4,242448077	4,447895805	WDR70	5
ENSG00000082074	6,073079286	5,339852371	5,418287595	5,489988904	5,521729959	5,871559126	5,466445552	5,584702042	5,592059805	FYB1	5
ENSG00000082146	4,437817392	3,421308289	4,21925872	4,260225031	4,077036138	3,785398315	4,073236525	4,250910629	4,405303986	STRADB	2
ENSG00000082153	7,698555788	8,048571178	7,7357195	7,624055386	7,149893798	7,045296456	7,754772189	7,829683295	7,916643225	BZW1	2
ENSG00000082175	5,825324223	4,352353324	1,280450672	0,665294409	0,621264712	0	6,46671978	5,380042433	5,736494842	PGR	11
ENSG00000082196	2,407854425	1,844051474	1,280450672	0,665294409	1,386628397	1,377716876	2,093667874	2,190085085	2,633709554	C1QTNF3	5
ENSG00000082212	5,313304105	5,355148838	5,054641771	5,002354594	5,158473825	4,774859464	4,997296154	5,421864771	5,206934608	ME2	18
ENSG00000082213	3,857461647	4,208176677	3,396112415	3,005526188	3,38113152	3,607623476	3,649392327	3,678467544	4,150674664	C5orf22	5
ENSG00000082258	5,404143998	5,236264938	5,25390837	5,392744364	5,057163555	5,438361227	5,700044879	5,38389496	5,691120615	CCNT2	2
ENSG00000082269	4,806817022	4,085144561	3,396112415	2,777981159	3,741912404	3,509783585	4,577624015	4,833113084	4,987742056	FAM135A	6
ENSG00000082397	6,568172324	6,775725112	6,890769605	6,60987548	6,925548056	6,435018356	6,498357336	7,132409215	6,790655854	EPB41L3	18
ENSG00000082438	5,193899941	4,426633701	7,745360373	7,121745702	6,774153763	7,071252514	5,67770127	5,480611496	4,729175578	COBLL1	2
ENSG00000082458	3,799142769	3,533129793	4,206906535	4,892813655	4,544501236	4,216008505	3,404231191	3,727803532	4,297640586	DLG3	X
ENSG00000082482	2,407854425	1,754597196	0	0	0	0	0,284381357	3,372078064	0	KCNK2	1
ENSG00000082497	1,103324414	2,083284988	4,740100364	3,795935347	3,417922007	3,291621921	1,112412461	1,919853702	1,335577611	SERTAD4	1
ENSG00000082512	5,990791861	5,547191913	3,560471716	4,386833265	4,493706365	3,866693286	6,539489608	5,380042433	6,141295258	TRAF5	1
ENSG00000082515	3,82859687	4,174082084	3,438990744	3,600739024	3,880165126	3,607623476	3,657718703	3,810278909	3,748899264	MRPL22	5
ENSG00000082516	4,188035314	4,641491506	4,21925872	4,121427622	4,656498489	4,732111235	4,110109614	4,646879039	4,021270995	GEMIN5	5
ENSG00000082641	8,798242657	8,604773357	8,365722904	7,864267758	7,70193624	7,765574391	9,401380082	8,835328538	8,746712225	NFE2L1	17
ENSG00000082684	0,896364093	0,517723895	2,641594827	3,795935347	4,099858314	0	2,570169646	1,417006219	0,709204253	SEMA5B	3
ENSG00000082701	5,452243794	5,377793678	6,08094744	5,763309592	5,993289065	5,851728259	5,252232982	5,414350334	5,877157523	GSK3B	3
ENSG00000082781	7,985165219	8,088015846	7,931411431	7,959029736	8,026205927	7,877684314	7,984784128	8,279779929	8,262798611	ITGB5	3
ENSG00000082805	6,003760995	5,786013071	6,147092577	5,938917663	6,017463887	6,140322896	6,169099799	5,807581975	6,05023909	ERC1	12
ENSG00000082898	7,105076162	6,397753002	7,304214749	7,871504645	7,895346562	7,981706996	7,503697099	7,027956364	7,174804629	XPO1	2
ENSG00000082996	6,273790358	6,157169832	5,521640631	5,079375756	5,696608101	5,23905683	6,106607913	6,208220462	6,442375345	RNF13	3
ENSG00000083093	3,642114687	3,686120017	3,134372015	1,97433083	3,181634623	3,168776893	2,516243306	3,49115485	3,360303974	PALB2	16
ENSG00000083097	4,379308162	3,970634687	3,776476933	4,072026934	3,931958211	2,534984001	5,026523295	4,37996674	4,464586584	DOP1A	6
ENSG00000083099	5,423576776	4,678443733	4,954760151	4,834757625	5,341964185	4,732111235	5,052015041	5,042581393	5,077283538	LYRM2	6
ENSG00000083123	3,307547011	2,983151489	2,781441167	2,649161737	3,138197515	2,320894839	5,067721639	3,372078064	3,324178371	BCKDHB	6
ENSG00000083168	6,079218872	5,830469969	5,866035898	6,225397871	5,627608999	6,421629118	6,395072255	5,567866833	6,319307974	KAT6A	8
ENSG00000083223	5,750355475	6,053149346	5,866035898	5,244551758	5,56337726	5,6368081	6,446437917	6,344937539	6,701938537	TUT7	9
ENSG00000083290	4,821541108	4,174082084	4,537991678	4,540020517	4,544501236	4,445023821	5,199029051	4,640452208	4,976148272	ULK2	17
ENSG00000083307	3,031761308	3,022006038	6,48298395	5,288468261	5,718893457	5,811229533	4,022558997	2,962102236	3,480062625	GRHL2	8
ENSG00000083312	6,179782283	5,506670349	6,79705484	6,906121554	6,978846091	7,079801787	6,519070056	5,827521594	6,229387683	TNPO1	5
ENSG00000083444	7,488567291	7,374234264	7,769709386	8,101248254	7,48720446	8,775473262	7,489190348	7,760987093	7,373479318	PLOD1	1
ENSG00000083457	4,806817022	4,702562995	2,939106105	4,072026934	3,522978409	3,168776893	4,151969914	5,022951276	4,599164056	ITGAE	17
ENSG00000083520	5,227456968	5,547191913	5,818114353	5,853783906	5,47011236	5,61344453	4,41523167	5,336971417	5,45678586	DIS3	13
ENSG00000083535	4,01948124	4,121380107	3,742647996	3,967841535	3,417922007	3,943650671	4,629343912	4,512565672	4,150674664	PIBF1	13
ENSG00000083544	4,069681992	3,533129793	3,259256039	3,291069827	3,453797575	3,40482258	4,215390592	4,208092559	3,853988128	TDRD3	13
ENSG00000083635	2,407854425	2,859884767	3,282986104	3,454197194	2,546958006	2,534984001	2,068907854	2,587586864	2,573431831	NUFIP1	13
ENSG00000083642	5,489601361	4,783939829	4,815258831	5,079375756	4,960719765	4,971442122	5,355654721	5,181864983	5,316725342	PDS5B	13
ENSG00000083720	4,069681992	3,867736725	2,713211819	2,649161737	3,880165126	1,377716876	4,937003242	4,440408804	3,998528575	OXCT1	5
ENSG00000083750	3,53897899	3,421308289	3,873449786	4,540020517	3,931958211	3,291621921	3,866085002	3,547199564	3,635549858	RRAGB	X
ENSG00000083782	3,265090299	3,733712192	0	0	0,343818851	0	1,66851814	1,587062373	4,65839776	EPYC	12
ENSG00000083799	5,810638894	5,194355563	5,012679157	5,432432152	5,341964185	5,007737229	6,264867067	5,637291355	6,388727426	CYLD	16
ENSG00000083812	2,690492427	3,611651932	3,742647996	3,107117764	3,522978409	0,847422967	2,299239483	3,242281536	2,902266854	ZNF324	19
ENSG00000083814	2,980199379	3,022006038	2,747729801	2,350848855	3,798812948	2,886408204	2,188665457	3,43284465	3,128591295	ZNF671	19
ENSG00000083817	3,031761308	2,154958293	2,006151223	1,118880453	2,674060703	1,377716876	0,959162489	2,292011795	2,60388548	ZNF416	19
ENSG00000083828	3,031761308	3,235427915	3,329306421	3,291069827	3,652118801	3,291621921	3,084203454	3,340707202	3,249094594	ZNF586	19
ENSG00000083838	3,176234053	3,300085887	3,617579836	2,649161737	3,264771915	2,721370123	2,927757399	3,587849038	3,463550957	ZNF446	19
ENSG00000083844	4,318325391	4,641491506	4,962128471	4,711128707	4,329620063	3,40482258	3,894545863	4,46243731	4,829229076	ZNF264	19
ENSG00000083845	7,960432213	8,243033295	8,571219914	8,897071576	8,507919261	8,735451499	8,22889005	8,319546049	7,928723164	RPS5	19
ENSG00000083857	4,715169882	6,551736924	6,222660522	5,222081798	4,870695632	4,276759671	5,869125651	5,617794318	4,993504196	FAT1	4
ENSG00000083896	6,891424429	6,863917845	7,183327664	8,107391224	6,957137773	7,733424001	7,393970892	6,684942068	7,288146785	YTHDC1	4
ENSG00000083937	5,552736118	5,995746376	6,246995112	6,045137086	5,434645208	6,219829362	5,858329255	5,530122977	5,883377718	CHMP2B	3
ENSG00000084070	5,825324223	5,26083837	4,939909645	5,128529674	5,513254259	4,774859464	5,819892623	6,06919091	5,932196776	SMAP2	1
ENSG00000084072	4,906862864	4,726285647	5,38029081	4,774267028	4,935566648	5,411520174	5,026523295	5,324998126	4,87364756	PPIE	1
ENSG00000084073	5,552736118	5,686732508	5,352524187	5,309935161	5,080299748	5,23905683	5,724031431	5,760943498	5,569091054	ZMPSTE24	1
ENSG00000084090	6,341760183	6,732452518	5,908608069	5,309935161	6,572723459	5,23905683	5,858329255	6,540548934	6,197292194	STARD7	2
ENSG00000084092	3,799142769	3,867736725	4,370895912	4,46545914	4,122325078	4,816377396	4,302930227	4,099826379	3,789209927	NOA1	4
ENSG00000084093	5,516998106	5,236264938	5,047732214	4,50322146	4,802769779	4,391087272	4,863321018	5,123152069	5,576788007	REST	4
ENSG00000084110	3,967470506	3,300085887	0,212624462	0,665294409	0,343818851	1,377716876	3,41409456	3,665865348	4,160952126	HAL	12
ENSG00000084112	6,351938584	6,594255614	5,444828236	5,244551758	5,253134213	4,934210292	5,791797085	6,159609057	6,498158565	SSH1	12
ENSG00000084207	7,878310732	8,01646062	8,088632548	7,938502877	7,785256297	8,104097755	7,975655135	7,859041754	7,557832047	GSTP1	11
ENSG00000084234	9,662489913	9,337209983	10,27786956	10,41525815	10,34787673	9,896252641	10,04192949	9,883238993	9,789181048	APLP2	11
ENSG00000084444	2,556083828	3,022006038	5,318483061	4,575904234	4,208848786	4,732111235	3,008100017	3,042294449	3,249094594	FAM234B	12
ENSG00000084463	5,825324223	6,266379342	6,46234778	6,702061414	6,011458053	6,188550575	6,525908736	6,236193873	5,932196776	WBP11	12
ENSG00000084623	6,496578256	7,042244858	6,759487831	7,014693607	6,458169065	6,991939925	7,054929236	6,897939996	6,526255748	EIF3I	1
ENSG00000084628	3,307547011	5,070086632	0,562066859	0	0	0	3,792375059	4,703467407	3,789209927	NKAIN1	1
ENSG00000084636	2,556083828	4,538058707	7,588758818	8,940729082	7,979283203	7,916384093	4,054440444	3,372078064	1,874438497	COL16A1	1
ENSG00000084652	6,532819353	6,781397953	6,510885165	6,083036178	6,26975433	5,384170266	5,816178014	6,692727978	6,512275556	TXLNA	1
ENSG00000084676	5,818000244	5,751747633	5,613409979	5,451873994	5,201313629	5,176661804	6,26622904	6,02793221	5,911041413	NCOA1	2
ENSG00000084693	3,940744668	3,710112345	4,27948139	4,426681768	4,229692544	3,785398315	4,505647169	3,972574241	4,021270995	AGBL5	2
ENSG00000084710	1,589696874	1,844051474	1,280450672	1,118880453	2,478944861	2,721370123	1,66851814	1,73917038	2,444750472	EFR3B	2
ENSG00000084731	3,221346155	2,627685411	4,497996865	3,795935347	3,712597818	4,276759671	2,99501646	3,190430418	3,802400345	KIF3C	2
ENSG00000084733	6,863237832	6,755692641	7,29403232	6,848609358	7,17965699	7,256104603	7,076050597	7,031644613	6,757176303	RAB10	2
ENSG00000084734	2,056012246	2,223238751	0	0	0	0,847422967	2,277792289	2,61406861	2,47801275	GCKR	2
ENSG00000084754	7,086909117	7,081860515	7,467149492	7,61546039	7,686941533	7,233294854	7,570817369	7,499430245	7,064166331	HADHA	2
ENSG00000084764	4,475545528	3,059841545	3,351920561	2,777981159	3,556363306	3,034489808	3,963334457	3,888293247	4,722252021	MAPRE3	2
ENSG00000084774	5,182538543	5,492906231	5,9756707	5,152492552	6,14363595	5,748266601	5,506180876	5,624322651	4,964460563	CAD	2
ENSG00000085063	8,4194936	8,681864855	7,961133925	7,456114345	7,168904921	7,256104603	8,120113686	8,423801534	8,434122878	CD59	11
ENSG00000085117	7,781850484	7,781917457	5,460521375	4,864077652	4,997645815	3,291621921	7,345185208	7,427529956	7,714312657	CD82	11
ENSG00000085185	4,297411196	3,533129793	6,185371271	5,650044101	6,029401067	5,929466836	4,395452737	4,633996619	4,379131966	BCORL1	X
ENSG00000085224	6,623834989	6,306275794	5,677479795	5,747663141	5,911800258	5,948264157	6,844018336	6,423773997	6,586589655	ATRX	X
ENSG00000085231	3,221346155	3,361969927	3,636124336	3,454197194	3,556363306	3,034489808	2,534443641	2,763496875	2,633709554	AK6	5
ENSG00000085265	3,176234053	5,573587487	2,445260478	1,118880453	4,701957722	4,016709989	2,141948442	2,533118911	2,662929557	FCN1	9
ENSG00000085274	4,456804786	3,909780616	4,077194066	4,121427622	3,712597818	4,276759671	4,073236525	4,154974827	4,191352395	MYNN	3
ENSG00000085276	4,961063706	3,970634687	1,280450672	1,463452763	2,332471022	1,377716876	5,757343876	4,855482598	4,970316254	MECOM	3
ENSG00000085365	4,836116437	4,590701849	4,44639189	4,678492176	4,404859821	4,595696855	5,803101041	5,071534667	5,038791092	SCAMP1	5
ENSG00000085377	5,59619857	5,915473656	5,289488721	5,938917663	5,762457292	5,871559126	5,774673326	5,863836673	5,767092156	PREP	6
ENSG00000085382	4,141852442	2,943221481	5,38029081	5,309935161	5,762457292	5,23905683	4,528528064	3,951961073	3,775897795	HACE1	6
ENSG00000085415	4,399076067	4,817457854	4,847445676	5,028487869	4,909967199	5,176661804	4,468265751	4,739996307	4,396632627	SEH1L	18
ENSG00000085433	4,165128668	4,085144561	3,560471716	3,967841535	3,826443196	3,40482258	4,6914907	4,300669277	4,64381577	WDR47	1
ENSG00000085449	5,205172566	4,993953824	5,455309273	5,508675279	5,865937474	5,384170266	5,482939907	4,962405579	5,135770153	WDFY1	2
ENSG00000085465	1,952792037	1,754597196	3,329306421	3,37493791	2,733645448	3,291621921	2,068907854	1,832338795	1,823589767	OVGP1	1
ENSG00000085491	5,825324223	4,524592205	5,460521375	4,864077652	5,790785786	6,188550575	5,485280925	5,480611496	5,719211686	SLC25A24	1
ENSG00000085511	6,060721171	6,834205753	5,277725835	5,615979254	5,521729959	5,748266601	6,315738928	6,689618655	6,802192529	MAP3K4	6
ENSG00000085514	5,882614847	5,436497753	2,445260478	2,174838213	2,999440773	2,069405291	6,180702119	6,190732515	5,505990854	PILRA	7
ENSG00000085552	1,589696874	0,281962119	2,217934307	2,777981159	2,611908634	3,785398315	0,593023951	0,638555232	1,659315923	IGSF9	1
ENSG00000085563	4,634082617	4,469432853	1,457718791	1,97433083	1,774841321	0,847422967	4,375398867	4,574558367	4,269420754	ABCB1	7
ENSG00000085644	3,129665666	3,611651932	2,713211819	1,97433083	3,453797575	3,866693286	2,913920954	4,09042648	3,575350602	ZNF213	16
ENSG00000085662	5,818000244	6,039011304	8,729095693	8,805581399	8,74264324	9,144897386	6,267589728	5,418112445	6,217127618	AKR1B1	7
ENSG00000085719	6,174056905	5,332142885	5,412920369	5,489988904	5,755287392	5,61344453	6,173461611	6,179693913	6,053000889	CPNE3	8
ENSG00000085721	5,26025117	5,618648637	5,968371396	6,167777726	5,530156156	5,411520174	5,274060643	5,360623954	5,580621139	RRN3	16
ENSG00000085733	8,044419645	8,637201359	8,478564071	8,018914062	8,267049983	8,35714368	8,449946271	8,327069296	8,088683203	CTTN	11
ENSG00000085741	0,654661008	1,844051474	4,871123152	5,451873994	3,826443196	4,971442122	1,530251502	2,898890297	0,917518026	WNT11	11
ENSG00000085760	4,974301618	4,761153887	4,831442014	4,864077652	4,973133759	4,276759671	4,434743103	4,952062908	4,736066067	MTIF2	2
ENSG00000085788	5,100400302	4,73800228	5,081953754	4,711128707	5,180052734	5,298864837	5,571536751	4,691082639	5,344043441	DDHD2	8
ENSG00000085831	4,359265628	4,121380107	1,18291739	0,665294409	1,054116416	1,764623088	5,442550169	4,425534023	4,816282776	TTC39A	1
ENSG00000085832	6,411545561	5,593071998	5,904789367	5,938917663	6,192231417	5,910421362	6,855826881	6,210391625	6,561594821	EPS15	1
ENSG00000085840	0,654661008	0,720315308	3,081225577	2,507702044	3,264771915	3,607623476	1,33640643	1,291368022	1,406398149	ORC1	1
ENSG00000085871	4,01948124	3,132659895	3,026046185	3,454197194	3,741912404	2,886408204	3,343591472	3,519449337	4,087423214	MGST2	4
ENSG00000085872	5,112424551	5,83593198	6,130838424	6,057881059	5,681557624	5,176661804	5,19331278	5,447861293	5,397175117	CHERP	19
ENSG00000085978	5,57897039	5,370284822	4,939909645	4,864077652	4,731487101	4,642616193	5,176026802	5,567866833	5,43577793	ATG16L1	2
ENSG00000085982	5,452243794	4,641491506	6,153543306	5,731845137	6,132611003	6,366793835	5,812453815	5,255205898	5,321314432	USP40	2
ENSG00000085998	5,896588952	6,024733341	5,858158701	5,853783906	5,461326979	5,384170266	6,281126491	6,190732515	5,94116925	POMGNT1	1
ENSG00000085999	0,896364093	0,720315308	3,636124336	4,50322146	3,880165126	4,688057561	1,853857915	1,07966056	0,592561503	RAD54L	1
ENSG00000086015	6,611179052	7,106926413	6,018707572	6,323647532	6,132611003	5,61344453	7,253397045	7,101157789	6,655446445	MAST2	1
ENSG00000086061	7,938648513	8,075371968	8,478564071	9,683732248	7,962259433	8,834761497	8,577204825	8,130128618	8,181208916	DNAJA1	9
ENSG00000086062	7,597378727	8,404294812	8,647468422	8,464018871	7,997628314	8,504126479	7,887691865	7,577200018	7,99413188	B4GALT1	9
ENSG00000086065	5,758030104	5,780358383	6,467534561	6,556993501	6,239243203	6,461429716	6,388833664	5,630821576	6,005315762	CHMP5	9
ENSG00000086102	5,461674266	5,450807986	5,789406929	5,372483395	5,546862329	4,774859464	5,582511732	5,798951332	5,800345009	NFX1	9
ENSG00000086189	4,418576768	5,133558698	4,518132861	4,386833265	4,671811277	3,866693286	4,313508438	4,425534023	4,240637898	DIMT1	5
ENSG00000086200	4,069681992	3,686120017	4,10408635	3,795935347	4,122325078	3,866693286	3,777170132	4,042485751	3,735208135	IPO11	5
ENSG00000086205	2,926726103	2,083284988	0,212624462	0,665294409	0	0	2,941462404	1,690228221	2,47801275	FOLH1	11
ENSG00000086232	6,196823339	6,043739396	7,6865244	7,35131073	7,469788702	7,392749892	6,491386482	6,308917336	6,229387683	EIF2AK1	7
ENSG00000086289	6,109530893	5,808412757	2,781441167	1,463452763	1,774841321	0	5,856521974	5,530122977	6,027952274	EPDR1	7
ENSG00000086300	6,602679658	5,716648515	4,586474725	4,50322146	5,487524235	5,007737229	5,691959912	5,912656122	7,533318759	SNX10	7
ENSG00000086475	5,498791538	5,079326836	4,976753164	5,266677109	5,06877803	5,077697887	4,987420698	5,099918294	5,044353291	SEPHS1	10
ENSG00000086504	4,475545528	5,177244882	4,547819509	4,540020517	5,253134213	5,540994094	4,192649792	4,653277367	4,334428375	MRPL28	16
ENSG00000086544	5,60473612	5,716648515	6,334760004	6,119965106	5,611817169	5,851728259	7,400187356	6,000592578	6,027952274	ITPKC	19
ENSG00000086570	0	0	5,747379322	5,128529674	5,080299748	7,433344011	2,88584348	2,002362142	0,326492297	FAT2	5
ENSG00000086589	5,124349411	5,316599207	5,751637607	6,583676775	5,658683357	5,769561028	5,19331278	5,199460095	5,25089652	RBM22	5
ENSG00000086598	8,055361251	8,284570558	8,03810558	7,808802064	7,506549129	8,228492785	8,152511993	8,265233264	8,094056687	TMED2	12
ENSG00000086619	3,608548722	3,661721936	3,825777977	4,215426697	4,166235478	4,547200162	3,236492483	3,324762201	3,496387453	ERO1B	1
ENSG00000086666	5,587610197	5,573587487	5,450078273	5,176063906	5,398284109	5,111445795	5,706079008	5,688030906	5,832848649	ZFAND6	15
ENSG00000086696	2,926726103	2,288433114	4,991231092	7,145820589	5,64322984	5,111445795	2,688672224	3,002755457	2,691569474	HSD17B2	16
ENSG00000086712	4,850545986	4,352353324	3,964312981	3,967841535	3,826443196	3,866693286	4,463524228	4,60788146	4,763303567	TXLNG	X
ENSG00000086730	4,864832641	5,133558698	2,939106105	1,463452763	4,57739737	3,699247434	4,514843119	4,941645554	4,842060231	LAT2	7
ENSG00000086758	7,245453609	7,602878713	7,733568306	7,580559011	7,436556434	7,765574391	7,516915692	7,440535831	7,49828499	HUWE1	X
ENSG00000086827	3,82859687	4,455307077	3,579760026	3,912784445	3,343378224	4,547200162	3,81488614	4,10916543	3,748899264	ZW10	11
ENSG00000086848	3,031761308	2,627685411	2,908921493	3,202023682	2,546958006	3,291621921	2,81316184	2,587586864	2,662929557	ALG9	11
ENSG00000086991	1,952792037	2,77143742	1,757840025	2,174838213	2,080431954	1,764623088	1,938301905	1,961697679	3,360303974	NOX4	11
ENSG00000087008	3,88576022	4,551400672	5,396697836	4,645100222	5,06877803	5,043141592	4,491742396	4,292494436	3,963728277	ACOX3	4
ENSG00000087053	5,182538543	4,944246359	4,954760151	5,309935161	5,057163555	5,23905683	5,56047764	5,263594162	5,379681076	MTMR2	11
ENSG00000087074	7,488567291	8,064943915	10,05416324	10,98180055	8,491832141	10,37483468	11,35899284	7,731054282	8,729983274	PPP1R15A	19
ENSG00000087076	4,399076067	4,009823248	2,527027345	2,896235144	4,746028186	3,699247434	3,471899275	3,519449337	4,796642856	HSD17B14	19
ENSG00000087077	5,364475099	5,774681445	6,915650957	7,097262239	6,608972373	7,079801787	5,823597693	5,675512333	5,211885943	TRIP6	7
ENSG00000087085	0,364149931	2,468008343	4,487822487	4,575904234	3,826443196	3,785398315	2,277792289	1,224192499	1,538392306	ACHE	7
ENSG00000087086	10,525182	10,30098004	9,759994634	10,03582519	10,75883336	9,941517333	9,895050134	10,05072407	10,6172213	FTL	19
ENSG00000087087	6,894909346	7,728592076	7,720593345	7,727383249	7,290447075	7,372016305	6,556287868	7,470736444	6,810376892	SRRT	7
ENSG00000087088	5,038728228	5,547191913	5,531580096	5,392744364	5,658683357	5,811229533	5,039325471	5,288470234	5,293558341	BAX	19
ENSG00000087095	4,141852442	4,156727795	3,438990744	3,291069827	3,620901182	3,40482258	4,028991898	3,787191672	4,439477441	NLK	17
ENSG00000087111	4,987419166	5,244502676	5,76854616	5,896978663	5,726246062	6,474456265	5,485280925	5,364528615	4,916739213	PIGS	17
ENSG00000087116	9,31899507	9,345371312	5,374780073	5,079375756	4,57739737	3,291621921	8,529796399	9,446317938	9,67795717	ADAMTS2	5
ENSG00000087152	5,910428999	6,262328338	6,909947076	6,225397871	6,798772774	6,39447199	5,373457565	6,26154275	5,923168151	ATXN7L3	17
ENSG00000087157	6,041983215	6,024733341	5,38029081	5,309935161	5,8525615	5,298864837	5,608515978	6,042629211	6,214663053	PGS1	17
ENSG00000087191	6,310786893	6,906071563	6,805271865	6,395690855	6,612944379	6,668314759	6,041286079	6,643763774	6,251196623	PSMC5	17
ENSG00000087206	5,112424551	5,560450066	5,115382312	5,199256324	4,51083747	5,726653151	5,393538251	5,530122977	5,610924986	UIMC1	5
ENSG00000087245	10,6142894	10,20531163	9,252233149	9,897331474	9,107484335	11,54106354	10,10693782	10,40093979	11,35288588	MMP2	16
ENSG00000087253	4,746370296	4,224926504	3,825777977	5,104162045	4,077036138	4,216008505	5,064593969	4,316881291	5,066390092	LPCAT2	16
ENSG00000087258	5,0637143	4,839378251	1,947964182	1,118880453	1,985583036	1,377716876	6,138192192	5,238281621	3,635549858	GNAO1	16
ENSG00000087263	4,806817022	5,686732508	5,121976071	4,774267028	5,242917936	4,732111235	4,823169405	5,186283919	4,829229076	OGFOD1	16
ENSG00000087266	6,241305953	5,631268905	4,998415934	5,266677109	6,49306948	5,043141592	6,747851364	5,954706358	6,740140597	SH3BP2	4
ENSG00000087269	5,587610197	6,497625236	6,046701736	5,731845137	6,058818916	6,265511637	5,403474745	5,844396058	5,392821454	NOP14	4
ENSG00000087274	7,794966277	7,707889538	7,747494068	7,494118854	7,733291752	7,446625464	8,042357381	7,857657197	7,794889624	ADD1	4
ENSG00000087299	2,624852833	2,154958293	3,396112415	3,107117764	3,304610369	3,785398315	3,41409456	2,898890297	3,169887576	L2HGDH	14
ENSG00000087301	2,242632699	1,659227503	2,358579441	2,350848855	2,898919663	2,069405291	3,096506018	2,38721011	2,187594142	TXNDC16	14
ENSG00000087302	5,60473612	6,005473554	5,511632212	5,747663141	5,370398957	5,269270734	5,449760432	5,703527896	5,658850247	RTRAF	14
ENSG00000087303	8,371521635	8,546000742	6,087700102	7,436729948	7,449941341	7,138268831	7,369467461	8,318539978	9,206274659	NID2	14
ENSG00000087338	4,715169882	4,806371479	6,449298653	5,615979254	5,425640487	6,056177989	5,010359148	4,739996307	5,104162635	GMCL1	2
ENSG00000087365	7,48394684	8,16054894	8,328436387	8,543191701	8,260734639	8,408951443	7,629672071	7,77425687	7,678097095	SF3B2	11
ENSG00000087448	4,920605168	5,04200553	5,982933259	5,563324661	6,181573	5,682429909	4,877648919	5,127754259	5,140971399	KLHL42	12
ENSG00000087460	9,133787557	9,242708	9,763425352	10,12557364	10,03838595	9,960159304	9,301133333	9,259221132	8,983358807	GNAS	20
ENSG00000087470	5,957849604	6,229504168	6,264980418	6,574837073	5,865937474	6,512844713	6,362332937	6,130094865	5,993862906	DNM1L	12
ENSG00000087494	3,265090299	3,846246194	0,84315687	0	0	0,847422967	2,043715461	3,042294449	1,923555879	PTHLH	12
ENSG00000087495	2,056012246	1,754597196	0,397899923	1,118880453	0	0	2,093667874	1,475947125	2,47801275	PHACTR3	20
ENSG00000087502	5,587610197	5,185825589	5,121976071	5,581090578	4,973133759	4,732111235	5,712088005	5,466147555	5,610924986	ERGIC2	12
ENSG00000087510	3,913514376	4,103376095	6,837679802	6,313055539	6,160016989	6,818898712	2,899950521	4,181778143	4,75654225	TFAP2C	20
ENSG00000087586	2,152337917	2,816338793	3,857733562	6,132067632	4,386414542	4,895992103	2,497810427	2,258829963	2,37583291	AURKA	20
ENSG00000087589	1,84161372	2,77143742	1,07830919	2,649161737	1,985583036	0	1,66851814	2,4765136	3,735208135	CASS4	20
ENSG00000087842	2,152337917	2,007863942	4,456861614	4,540020517	4,367730377	3,034489808	2,256021442	2,117899876	1,823589767	PIR	X
ENSG00000087884	3,176234053	2,350808326	3,026046185	3,454197194	3,138197515	3,291621921	2,570169646	2,560609922	2,47801275	AAMDC	11
ENSG00000087903	3,502894243	3,710112345	4,035891721	3,291069827	3,047191302	2,069405291	4,054440444	4,888399676	3,679106123	RFX2	19
ENSG00000087995	3,706990875	4,029025438	3,438990744	3,529327934	3,770643181	4,216008505	3,144693265	3,855373712	3,620733895	METTL2A	17
ENSG00000088002	2,407854425	0,281962119	1,07830919	0	0,621264712	1,377716876	1,910699473	1,417006219	2,26586071	SULT2B1	19
ENSG00000088035	2,871194304	2,007863942	3,54092203	3,912784445	3,741912404	3,699247434	2,968487914	2,898890297	3,107491245	ALG6	1
ENSG00000088038	5,587610197	6,02950838	5,738824859	6,006215476	5,443594073	5,6368081	5,347957162	5,847189379	5,481598122	CNOT3	19
ENSG00000088179	4,683279769	4,029025438	3,374185689	3,454197194	3,417922007	3,40482258	4,221020221	4,118444414	4,06570777	PTPN4	2
ENSG00000088205	6,357000982	6,929252731	6,050163119	6,214056477	6,213314891	5,910421362	6,01398183	6,376217537	6,410426568	DDX18	2
ENSG00000088247	7,040464714	7,557314401	7,661848875	7,715367623	7,434313493	7,842948925	6,709318416	7,386834123	6,87423219	KHSRP	19
ENSG00000088256	6,079218872	6,672659597	7,005757054	6,511394477	6,299633528	6,39447199	6,247043409	6,550866466	6,07490699	GNA11	19
ENSG00000088280	5,26025117	3,990362025	8,134191704	6,236650803	6,223742201	7,921149381	5,788009331	5,630821576	5,236390887	ASAP3	1
ENSG00000088298	5,471043493	5,385263655	6,228782758	5,650044101	5,943689121	6,964502937	5,849270127	5,681785198	5,357510928	EDEM2	20
ENSG00000088305	1,284286113	2,007863942	3,857733562	4,46545914	4,144447331	5,208196605	2,516243306	2,22486695	2,340098902	DNMT3B	20
ENSG00000088320	3,031761308	3,059841545	0,212624462	1,463452763	0	0	3,046653493	3,3564779	1,335577611	REM1	20
ENSG00000088325	3,913514376	3,909780616	5,608722818	5,598640378	5,595850566	6,448284474	3,970036308	3,665865348	3,169887576	TPX2	20
ENSG00000088340	3,967470506	1,844051474	7,43705948	5,545337237	5,726246062	7,967956075	4,625104037	3,727803532	4,439477441	FER1L4	20
ENSG00000088356	3,307547011	4,191230096	4,714151516	5,288468261	4,68696324	4,547200162	3,554482862	3,877403318	3,903794746	PDRG1	20
ENSG00000088367	4,600327046	4,954325809	3,521103786	4,345852771	3,093411882	3,168776893	5,669489753	4,763844983	4,910661505	EPB41L1	20
ENSG00000088386	5,026071021	5,47900953	1,887331341	1,97433083	0,621264712	0	6,711319701	6,073968205	7,526379735	SLC15A1	13
ENSG00000088387	4,617303554	4,934095993	7,105613871	6,961428682	6,784756251	7,248541353	5,499247813	4,498420129	5,2266388	DOCK9	13
ENSG00000088448	6,331509461	6,535044014	6,753130445	7,145820589	6,693925834	7,071252514	7,29935592	6,862483801	6,924864981	ANKRD10	13
ENSG00000088451	3,574183165	3,478302163	2,939106105	3,107117764	2,950055528	3,785398315	3,61559779	3,560877044	3,229696781	TGDS	13
ENSG00000088538	1,103324414	0,517723895	1,538801995	1,741388237	0,621264712	1,764623088	0,195673403	0,638555232	0,465651958	DOCK3	3
ENSG00000088543	3,674917426	1,844051474	1,688457834	1,118880453	1,774841321	1,377716876	3,132796502	2,4765136	3,305770583	C3orf18	3
ENSG00000088682	4,906862864	4,367518512	4,508099993	4,426681768	4,88390529	4,276759671	4,57322915	4,715746762	4,790036348	COQ9	16
ENSG00000088726	0	0	6,011623325	5,222081798	5,711503188	5,23905683	0,101151571	0,41582531	0	TMEM40	3
ENSG00000088727	2,152337917	2,77143742	2,217934307	1,118880453	1,884056775	1,764623088	2,927757399	2,154443907	2,146808792	KIF9	3
ENSG00000088756	2,753275072	2,223238751	3,759661616	5,266677109	5,360982833	4,276759671	3,084203454	3,640325821	2,691569474	ARHGAP28	18
ENSG00000088766	2,056012246	2,859884767	3,759661616	2,777981159	4,404859821	4,547200162	1,965386132	2,962102236	2,877552085	CRLS1	20
ENSG00000088808	4,456804786	4,56462038	3,521103786	4,215426697	3,741912404	3,034489808	5,042508342	4,491295004	4,583967673	PPP1R13B	14
ENSG00000088812	5,882614847	5,819483516	6,574764548	6,006215476	5,968702239	6,461429716	6,332738644	6,157360048	6,07490699	ATRN	20
ENSG00000088826	6,054502188	8,550990949	3,235129116	4,121427622	3,181634623	2,886408204	5,48761815	6,292615072	6,101829991	SMOX	20
ENSG00000088827	5,711357723	5,450807986	4,954760151	4,072026934	6,745493511	5,327864056	5,398515053	5,781533591	5,45678586	SIGLEC1	20
ENSG00000088832	8,086173345	8,44418003	6,567536571	6,483326832	6,564542945	6,859185693	7,721399617	8,373826568	8,016943169	FKBP1A	20
ENSG00000088833	5,646682071	6,390347579	7,136877966	7,16361672	6,580857849	6,936534023	6,299867078	6,054763367	6,047471994	NSFL1C	20
ENSG00000088836	2,242632699	2,223238751	0,397899923	0,665294409	0,621264712	0	2,068907854	1,532574236	1,538392306	SLC4A11	20
ENSG00000088854	5,847075684	5,106697578	4,605420751	4,303674087	4,909967199	4,152586247	6,042876231	5,557670594	5,979417785	C20orf194	20
ENSG00000088876	3,73836676	3,132659895	3,480631384	3,005526188	3,304610369	3,034489808	3,536535152	3,614326016	3,378033119	ZNF343	20
ENSG00000088881	4,920605168	4,702562995	3,282986104	4,920988446	3,981956171	3,291621921	5,048853097	5,136914828	4,09815958	EBF4	20
ENSG00000088882	10,13913008	10,01498705	6,28274427	6,269892359	5,322691467	5,438361227	10,87729142	10,4208817	9,855741042	CPXM1	20
ENSG00000088888	7,237240634	6,741211494	7,415750891	7,059739903	7,221881419	6,818898712	6,52135322	7,030416244	7,004067197	MAVS	20
ENSG00000088899	4,776910214	4,412080437	3,417710872	3,454197194	3,741912404	2,534984001	5,048853097	4,324919489	4,64381577	LZTS3	20
ENSG00000088930	6,64468458	6,434220441	6,414808001	6,445033146	6,381077855	5,871559126	6,464348425	6,705098689	6,746979038	XRN2	20
ENSG00000088970	4,791941112	4,49727613	3,18562999	3,795935347	3,770643181	3,291621921	5,410882459	4,888399676	4,553086103	KIZ	20
ENSG00000088986	6,559414967	6,806653265	6,156757887	6,511394477	6,176214117	5,985139632	6,485551597	6,863863736	6,151639516	DYNLL1	12
ENSG00000088992	3,176234053	2,859884767	0,965518822	0	2,332471022	0,847422967	3,769507151	2,690716522	2,826814928	TESC	12
ENSG00000089006	6,127417041	5,878899216	6,736039169	6,710157058	6,52292977	7,113501085	6,252551102	6,081104617	5,950086266	SNX5	20
ENSG00000089009	8,978214581	9,137161559	8,787810188	9,252054297	8,654824371	8,962762913	9,081417283	9,17640393	8,803576618	RPL6	12
ENSG00000089022	4,548164969	4,974275875	5,618081961	5,412724727	5,696608101	5,356291837	4,641989283	4,816105347	4,53739384	MAPKAPK5	12
ENSG00000089041	2,690492427	2,523221156	3,438990744	2,777981159	5,571564369	4,016709989	2,81316184	2,920270163	2,47801275	P2RX7	12
ENSG00000089048	4,864832641	5,436497753	4,962128471	5,351933826	5,232628797	5,077697887	4,59072885	4,745995537	5,055413767	ESF1	20
ENSG00000089050	4,821541108	3,450086652	2,997644337	2,649161737	2,845904488	2,886408204	4,444400749	3,951961073	4,269420754	RBBP9	20
ENSG00000089053	6,336643926	6,564953566	6,74887657	6,841256411	6,686406217	6,787927573	6,530449913	6,59141419	6,177180248	ANAPC5	12
ENSG00000089057	4,634082617	3,930351837	6,222660522	4,804829341	5,057163555	5,438361227	4,834231133	4,581284845	4,665633855	SLC23A2	20
ENSG00000089060	4,920605168	5,070086632	5,335604024	4,804829341	5,619734691	5,144422273	4,679273666	5,168526376	5,161590867	SLC8B1	12
ENSG00000089063	5,758030104	5,889444012	5,198836393	5,199256324	5,147562115	4,152586247	6,295871681	6,125500148	5,848829918	TMEM230	20
ENSG00000089091	3,031761308	2,223238751	1,615569586	1,118880453	1,656675835	2,534984001	3,394299924	2,61406861	3,169887576	DZANK1	20
ENSG00000089094	4,379308162	4,49727613	4,91734327	5,199256324	5,06877803	5,111445795	4,658679189	4,614454702	4,629084887	KDM2B	12
ENSG00000089123	2,483872015	2,90215478	3,857733562	3,795935347	3,957173771	3,607623476	3,179806024	3,002755457	2,719651891	TASP1	20
ENSG00000089127	3,799142769	4,783939829	4,291230029	2,649161737	4,641021425	4,688057561	3,61559779	3,653152098	3,891503364	OAS1	12
ENSG00000089154	6,976117358	7,560617151	8,824150779	8,161531707	8,404013085	9,189029074	6,985515492	7,045088089	7,05041154	GCN1	12
ENSG00000089157	10,24873263	10,09631795	10,49439003	10,71338163	10,29137323	10,65709914	10,42201294	10,35199733	10,1177247	RPLP0	12
ENSG00000089159	7,529498663	7,774825474	8,962375649	8,652256779	8,44692282	9,282724732	7,677032937	7,449754476	7,343337775	PXN	12
ENSG00000089177	5,433195879	4,964335326	4,705397137	4,920988446	4,716797962	4,547200162	5,347957162	5,512634719	5,104162635	KIF16B	20
ENSG00000089195	4,379308162	4,577720052	3,919596603	3,795935347	4,077036138	2,534984001	3,929350106	4,46243731	4,343480595	TRMT6	20
ENSG00000089220	6,992475257	7,020822998	7,385928006	7,808802064	7,515064197	7,504923811	7,885477966	6,892541593	6,906657997	PEBP1	12
ENSG00000089225	0	0	2,006151223	4,711128707	3,906294079	2,320894839	0	0,290079613	0	TBX5	12
ENSG00000089234	4,165128668	4,817457854	4,939909645	4,645100222	4,561043063	4,688057561	3,996536656	4,498420129	4,599164056	BRAP	12
ENSG00000089248	6,321185383	6,112862011	7,164288139	7,001560604	6,723618385	7,202309795	6,922127963	6,280266334	6,344324782	ERP29	12
ENSG00000089280	8,569864585	9,074429071	9,217250534	9,185382767	9,117304753	9,228009976	8,259985543	8,768749849	8,585814757	FUS	16
ENSG00000089289	5,013301784	4,817457854	5,491404641	5,993004713	5,666348481	5,682429909	5,410882459	5,104595079	5,166700014	IGBP1	X
ENSG00000089327	6,300312909	6,394055042	4,790638508	5,152492552	4,144447331	5,438361227	5,971196513	6,238323374	6,083036776	FXYD5	19
ENSG00000089335	5,136176511	4,702562995	4,10408635	4,072026934	4,716797962	3,291621921	3,738441595	4,787305827	4,987742056	ZNF302	19
ENSG00000089351	6,65705122	6,666541715	5,897121505	5,432432152	6,61690548	6,309791691	6,456017851	6,845820798	7,397581851	GRAMD1A	19
ENSG00000089472	5,875576707	5,547191913	1,688457834	0	0,853863598	0	6,483211019	5,577991515	6,743563869	HEPH	X
ENSG00000089486	5,461674266	5,457910222	3,617579836	4,16919259	4,122325078	3,607623476	5,580323405	5,925928958	5,401515682	CDIP1	16
ENSG00000089597	8,539015001	8,226493578	9,325833632	9,048417308	8,920630963	9,561334062	9,007607755	8,864918104	8,611802514	GANAB	11
ENSG00000089639	4,617303554	5,032522373	5,402125641	4,072026934	5,452487772	5,929466836	4,085632563	5,24253134	4,964460563	GMIP	19
ENSG00000089682	3,348789912	3,505976419	2,677847671	2,896235144	2,407566042	2,721370123	3,41409456	3,3564779	3,815471257	RBM41	X
ENSG00000089685	1,445058174	1,928281494	5,205060349	4,920988446	5,158473825	5,704710971	2,299239483	2,640073012	2,061607048	BIRC5	17
ENSG00000089692	3,465883737	3,235427915	0,965518822	2,350848855	2,253251493	1,377716876	2,460222724	3,118262924	2,146808792	LAG3	12
ENSG00000089693	6,775215131	7,347714533	7,009317958	7,047012411	6,899768613	7,018864843	6,84766204	7,030416244	6,714203815	MLF2	12
ENSG00000089723	2,690492427	2,677211429	3,026046185	2,507702044	4,290475647	3,509783585	2,381975356	2,941337813	2,444750472	OTUB2	14
ENSG00000089737	7,779967028	7,957548536	6,79705484	7,027708136	6,716252342	6,461429716	7,848676745	7,570454422	7,647359424	DDX24	14
ENSG00000089775	4,600327046	3,391944162	3,235129116	3,107117764	3,264771915	4,016709989	5,204722762	3,640325821	4,629084887	ZBTB25	14
ENSG00000089818	4,297411196	4,510998817	3,904377752	4,260225031	4,25023944	3,943650671	4,815747518	4,364452104	4,456265332	NECAP1	12
ENSG00000089820	5,695458592	5,985953169	4,894418299	3,529327934	6,121501156	5,682429909	5,901038373	6,059588597	5,510016512	ARHGAP4	X
ENSG00000089847	2,980199379	1,754597196	5,229691092	2,507702044	4,208848786	5,985139632	2,842675327	3,022660401	2,444750472	ANKRD24	19
ENSG00000089876	5,630049751	5,862936088	5,776926699	5,054156171	5,332360008	5,269270734	5,036135561	5,598030178	5,607171633	DHX32	10
ENSG00000089902	4,987419166	4,850214805	7,299859648	7,366756917	6,988050586	7,426657151	5,582511732	5,444176061	5,221737924	RCOR1	14
ENSG00000089916	5,750355475	5,26083837	5,38029081	5,199256324	5,461326979	5,176661804	5,368393416	5,284353895	5,67328182	GPATCH2L	14
ENSG00000090006	7,522756905	7,463392782	6,640534732	7,711340072	7,305251266	6,766904494	9,189992638	9,198993935	6,477748752	LTBP4	19
ENSG00000090013	4,934217805	4,06667968	4,586474725	4,50322146	5,351504849	5,144422273	5,113840793	4,709620148	4,63646913	BLVRB	19
ENSG00000090020	6,010202102	6,254192043	7,679836458	7,645321486	7,176976476	7,271113182	5,876278622	6,157360048	6,335277873	SLC9A1	1
ENSG00000090054	6,145084154	5,862936088	6,124285139	5,938917663	5,872579241	6,309791691	6,450037851	6,199502987	6,307791692	SPTLC1	9
ENSG00000090060	7,242721142	7,588389384	7,857277358	8,182049578	7,983891396	8,157574942	7,718417576	7,65657528	7,382290536	PAPOLA	14
ENSG00000090061	5,695458592	6,099299896	5,862102675	6,070513444	5,232628797	5,327864056	5,644570993	5,617794318	5,810173223	CCNK	14
ENSG00000090097	4,338940728	3,950633854	2,115925417	3,107117764	3,620901182	2,534984001	4,104029174	4,216758442	4,456265332	PCBP4	3
ENSG00000090104	5,302848446	3,824430692	4,44639189	2,777981159	3,588993096	3,509783585	7,61264119	5,724947771	5,895738227	RGS1	1
ENSG00000090238	5,216357793	4,726285647	6,264980418	6,302385205	6,127066774	6,756276946	4,937003242	4,793111907	5,171791131	YPEL3	16
ENSG00000090263	4,069681992	3,888911823	4,007684939	3,967841535	4,476369392	4,152586247	4,048120268	3,855373712	3,815471257	MRPS33	7
ENSG00000090266	5,57897039	5,560450066	6,06734655	5,715851777	5,943689121	5,948264157	4,770396044	5,095226299	5,093471015	NDUFB2	7
ENSG00000090273	6,18548503	7,316797059	7,03574822	7,838648893	7,152625058	7,678194717	6,480866638	6,845820798	6,346577672	NUDC	1
ENSG00000090316	6,048256281	6,348924001	6,95495891	5,8390934	6,548041429	6,280423174	5,909779161	6,173029981	6,066731132	MAEA	4
ENSG00000090339	5,854253899	5,692765543	5,081953754	6,583676775	5,905337021	5,23905683	7,559752721	5,727981956	7,932477495	ICAM1	19
ENSG00000090372	5,990791861	6,610280991	6,656519236	6,511394477	6,49306948	6,512844713	6,052380514	6,446056007	5,911041413	STRN4	19
ENSG00000090376	4,044799956	3,421308289	2,968672104	4,072026934	4,030279286	3,699247434	3,887483111	4,080964933	4,505487783	IRAK3	12
ENSG00000090382	5,788326757	6,419743892	5,589820391	4,540020517	8,305599882	7,146431149	4,181143543	5,909986838	5,104162635	LYZ	12
ENSG00000090432	4,746370296	5,168612833	5,636620049	5,054156171	5,158473825	4,774859464	4,365266421	4,882965389	4,999243412	MUL1	1
ENSG00000090447	3,465883737	2,677211429	2,846588934	2,649161737	3,138197515	3,699247434	2,497810427	3,022660401	2,510525395	TFAP4	16
ENSG00000090470	4,776910214	4,934095993	5,198836393	5,028487869	5,190722346	5,438361227	4,302930227	4,691082639	4,505487783	PDCD7	15
ENSG00000090487	5,534977771	5,612296861	5,862102675	6,302385205	6,165436262	5,929466836	5,810588105	5,300749247	6,011008275	SPG21	15
ENSG00000090520	5,182538543	5,710714736	6,074163022	6,79633392	5,956249888	6,500161722	5,606366771	5,703527896	5,166700014	DNAJB11	3
ENSG00000090530	7,398143696	8,298484466	6,525879598	6,445033146	5,898844699	6,204274735	7,161238176	8,169161277	6,948788955	P3H2	3
ENSG00000090534	1,721146897	1,328222674	0,212624462	0	1,054116416	0	2,093667874	2,041911769	1,971055943	THPO	3
ENSG00000090539	5,638389879	6,325817768	2,968672104	2,896235144	2,611908634	2,534984001	7,127164797	6,705098689	6,058508677	CHRD	3
ENSG00000090565	6,263043289	6,476798395	6,084327722	6,095451148	6,132611003	5,176661804	6,249799884	6,554289312	6,43604194	RAB11FIP3	16
ENSG00000090581	5,663124827	6,262328338	6,182219887	5,868326329	5,943689121	5,910421362	5,974533119	5,982920945	5,793755472	GNPTG	16
ENSG00000090612	4,530349916	3,710112345	4,314444119	4,020874509	4,166235478	4,547200162	3,873253027	4,364452104	4,211269091	ZNF268	12
ENSG00000090615	7,312135571	7,097861849	7,728176246	7,097262239	7,28298762	7,591172047	6,925579866	7,115130953	7,34784312	GOLGA3	12
ENSG00000090621	7,448813563	7,897434629	8,393239054	8,0286575	8,090289906	8,099900835	8,232726758	7,805471421	7,250143779	PABPC4	1
ENSG00000090659	4,338940728	2,083284988	1,371805702	1,118880453	0,343818851	0	2,381975356	3,560877044	3,928067744	CD209	19
ENSG00000090661	4,565762715	4,9841484	1,824038032	2,896235144	2,999440773	2,721370123	5,190446128	4,733972026	4,591585873	CERS4	19
ENSG00000090674	5,26025117	5,857575552	4,206906535	4,121427622	4,561043063	4,152586247	4,834231133	5,627575773	5,793755472	MCOLN1	19
ENSG00000090686	5,875576707	5,698773454	6,729577376	6,749967556	6,68263166	7,027729295	6,118721692	5,796062939	5,797054003	USP48	1
ENSG00000090776	4,920605168	4,871646736	7,605324056	7,417081545	6,543886389	8,039824755	4,919798134	5,07630422	4,87364756	EFNB1	X
ENSG00000090857	6,079218872	5,751747633	5,496488184	4,711128707	5,11432289	4,216008505	5,316749525	4,733972026	5,622126809	PDPR	16
ENSG00000090861	6,411545561	6,571516757	6,94011046	6,934040134	7,071240473	7,248541353	6,617327975	6,749073738	6,569331764	AARS1	16
ENSG00000090863	7,70253848	7,442062134	7,938899659	8,119599245	7,905097658	8,04856174	8,044343324	7,916689945	7,741104017	GLG1	16
ENSG00000090889	2,690492427	1,056054065	4,049790965	3,967841535	4,290475647	4,895992103	1,882558617	1,786506552	1,600120688	KIF4A	X
ENSG00000090905	5,94445916	6,161526681	5,167307361	5,372483395	5,351504849	5,490590127	6,293201922	5,982920945	6,234262685	TNRC6A	16
ENSG00000090924	7,120042545	6,681788049	6,464943502	5,824251766	5,937367488	6,380699287	8,839152041	7,457087214	6,975237568	PLEKHG2	19
ENSG00000090971	2,980199379	4,577720052	3,598793857	3,912784445	3,957173771	4,335055674	3,554482862	3,888293247	3,305770583	NAT14	19
ENSG00000090975	5,671276459	5,612296861	5,135073861	5,054156171	5,06877803	6,156578582	5,865535822	6,047495127	5,410157828	PITPNM2	12
ENSG00000090989	5,526015947	5,751747633	5,511632212	5,794102444	5,64322984	5,327864056	5,693985405	5,752028413	5,914082667	EXOC1	4
ENSG00000091009	3,465883737	3,950633854	3,672513184	4,260225031	3,712597818	3,607623476	3,580992603	3,614326016	3,496387453	RBM27	5
ENSG00000091039	6,962896172	6,204386459	5,412920369	5,372483395	5,47011236	5,144422273	6,388833664	6,484240145	7,965101009	OSBPL8	12
ENSG00000091073	3,706990875	3,930351837	4,595978839	3,733758814	4,166235478	4,816377396	3,269465145	3,703346421	3,879106363	DTX2	7
ENSG00000091106	1,84161372	2,468008343	1,07830919	0	3,264771915	1,377716876	0,725665889	2,61406861	2,017041812	NLRC4	2
ENSG00000091127	3,769074777	4,666231186	3,776476933	4,16919259	3,682675203	4,086247169	3,81488614	4,145928575	3,635549858	PUS7	7
ENSG00000091128	0,364149931	0,281962119	5,972025664	3,912784445	1,656675835	3,40482258	0,660868778	0,152318269	0,592561503	LAMB4	7
ENSG00000091129	0	2,007863942	4,425221708	2,649161737	2,898919663	0,847422967	0,593023951	1,73917038	0,172462452	NRCAM	7
ENSG00000091136	9,090372058	8,679588273	10,06553866	10,30932856	9,824259132	9,941517333	10,5198176	9,274347194	8,427220971	LAMB1	7
ENSG00000091140	5,671276459	5,308764113	6,16316564	6,132067632	6,121501156	5,769561028	6,315738928	5,816161293	5,783814387	DLD	7
ENSG00000091157	3,993710241	3,636904138	3,259256039	3,005526188	3,652118801	3,168776893	4,45876707	4,002952074	3,928067744	WDR7	18
ENSG00000091164	5,765664122	5,852195024	5,560994112	5,763309592	5,22226575	4,547200162	5,378504001	5,543962536	5,60340849	TXNL1	18
ENSG00000091317	7,164032093	6,587795286	6,982394442	6,927110976	7,339214814	6,927089247	7,07837844	6,692727978	7,216049606	CMTM6	3
ENSG00000091409	5,951169918	6,926695363	8,961916309	8,044751745	8,14205932	7,842948925	6,8357862	5,484204936	5,384074514	ITGA6	2
ENSG00000091428	2,483872015	2,859884767	0,397899923	0	0,621264712	0	2,899950521	2,190085085	2,633709554	RAPGEF4	2
ENSG00000091436	5,875576707	6,212807712	5,363695046	6,119965106	5,689102489	5,327864056	6,725251503	5,844396058	5,932196776	MAP3K20	2
ENSG00000091483	4,600327046	5,370284822	5,805881051	5,309935161	5,478844566	5,438361227	5,314118159	5,304819136	4,405303986	FH	1
ENSG00000091490	5,788326757	5,106697578	5,712852852	4,121427622	5,748081682	4,152586247	5,755405469	5,512634719	6,151639516	SEL1L3	4
ENSG00000091527	7,43929837	8,246113492	7,597065213	8,128687942	7,658399359	7,358026501	7,418065087	7,817628149	7,518408337	CDV3	3
ENSG00000091536	0,896364093	1,659227503	1,07830919	2,777981159	2,080431954	1,764623088	1,33640643	1,153735709	1,182567859	MYO15A	17
ENSG00000091542	6,230313219	6,651132536	5,751637607	6,826437127	6,154577283	6,265511637	6,888031861	6,216885578	6,272680785	ALKBH5	17
ENSG00000091592	5,413893106	5,492906231	3,351920561	3,967841535	3,906294079	3,785398315	5,478246446	5,071534667	5,651579962	NLRP1	17
ENSG00000091622	2,556083828	2,350808326	1,18291739	0	1,229930937	0	3,649392327	2,786963335	3,019862644	PITPNM3	17
ENSG00000091640	5,323684533	5,618648637	6,060497718	5,731845137	6,244373412	6,204274735	6,039694172	5,436777237	4,981956811	SPAG7	17
ENSG00000091651	2,753275072	1,754597196	3,841844245	4,610917045	4,229692544	4,688057561	2,341200432	1,919853702	2,187594142	ORC6	16
ENSG00000091704	0,654661008	0,281962119	2,115925417	2,649161737	1,884056775	1,377716876	1,377315166	1,001575191	0,709204253	CPA1	7
ENSG00000091732	3,73836676	3,661721936	4,035891721	2,777981159	3,770643181	3,607623476	2,968487914	3,715626801	3,496387453	ZC3HC1	7
ENSG00000091831	6,510275575	5,185825589	1,07830919	0	0,343818851	0	5,93910785	6,104640885	6,63531656	ESR1	6
ENSG00000091844	2,483872015	1,056054065	0	0	0,853863598	0	2,655795812	1,417006219	2,227258109	RGS17	6
ENSG00000091879	5,159543754	5,560450066	4,194447677	4,610917045	4,656498489	2,534984001	4,902385364	4,455131784	4,87364756	ANGPT2	8
ENSG00000091947	6,838114568	6,067150182	4,984010289	5,451873994	4,985441845	5,208196605	6,457210882	6,92859481	6,659076438	TMEM101	17
ENSG00000091972	3,940744668	3,710112345	2,814382754	1,97433083	2,611908634	3,40482258	3,754057988	3,324762201	4,043660464	CD200	3
ENSG00000091986	6,665237145	6,693870161	7,054827235	7,169500313	6,029401067	6,021096008	7,532846118	7,285444698	5,883377718	CCDC80	3
ENSG00000092010	6,673376884	6,462744904	6,733888452	7,084862912	6,671248372	6,839182824	6,957124412	6,578024508	6,485947358	PSME1	14
ENSG00000092020	4,634082617	4,73800228	3,978915658	3,454197194	3,931958211	3,785398315	4,551051729	4,899207226	4,776731876	PPP2R3C	14
ENSG00000092036	2,624852833	2,083284988	3,160228635	3,202023682	3,453797575	3,699247434	2,44105514	1,73917038	1,874438497	HAUS4	14
ENSG00000092068	7,710471031	7,970021846	6,147092577	5,882723625	5,169303624	5,966819709	7,385222596	7,019313604	7,726473625	SLC7A8	14
ENSG00000092094	4,791941112	5,079326836	5,277725835	5,763309592	5,762457292	5,790545711	4,950621107	4,882965389	4,952677395	OSGEP	14
ENSG00000092096	3,42789872	3,450086652	4,143507613	4,892813655	3,556363306	4,276759671	3,236492483	3,324762201	3,210034596	SLC22A17	14
ENSG00000092098	0,896364093	0,897929216	1,887331341	1,741388237	1,386628397	2,534984001	0,446940634	0,41582531	0,917518026	RNF31	14
ENSG00000092108	6,041983215	5,637537879	5,776926699	5,731845137	5,379754022	5,176661804	5,928824493	6,076350934	5,736494842	SCFD1	14
ENSG00000092140	4,359265628	3,867736725	4,231506045	3,855542577	4,229692544	4,642616193	3,94304006	4,002952074	4,076606349	G2E3	14
ENSG00000092148	6,713400637	6,574787191	7,430434292	7,319913202	7,367703294	7,146431149	7,360568847	6,806175282	7,187428092	HECTD1	14
ENSG00000092199	8,953361094	8,758644334	9,206820803	9,744117216	9,56094341	9,77118933	8,980274872	8,847934752	9,067712429	HNRNPC	14
ENSG00000092200	0,654661008	0,517723895	2,167831269	6,556993501	3,652118801	6,39447199	0,521830503	1,355554351	0,709204253	RPGRIP1	14
ENSG00000092201	6,677429596	6,855875043	7,039235951	7,059739903	7,047957358	7,263628409	6,644813373	6,73707596	6,549911048	SUPT16H	14
ENSG00000092203	5,903525572	5,852195024	5,830244794	5,896978663	6,11030509	6,172653144	5,93910785	5,81044742	5,877157523	TOX4	14
ENSG00000092208	2,483872015	2,468008343	2,604407469	2,777981159	2,080431954	1,764623088	1,991971252	2,154443907	2,017041812	GEMIN2	14
ENSG00000092295	2,407854425	2,468008343	2,402570866	3,202023682	2,79086658	2,069405291	1,417095818	2,898890297	2,303457272	TGM1	14
ENSG00000092330	5,480352266	5,385263655	5,068362392	4,743043239	4,935566648	4,547200162	4,987420698	5,624322651	5,746766218	TINF2	14
ENSG00000092421	2,871194304	1,844051474	7,159488736	7,157709034	7,48720446	6,512844713	3,423890953	2,962102236	3,802400345	SEMA6A	5
ENSG00000092439	5,404143998	4,641491506	5,935059654	5,731845137	5,911800258	5,6368081	5,158531195	5,118535151	5,625841505	TRPM7	15
ENSG00000092445	3,38888648	3,450086652	4,049790965	4,975739188	4,423072246	5,007737229	3,291035566	4,418038723	4,715295077	TYRO3	15
ENSG00000092470	2,056012246	1,928281494	3,259256039	3,37493791	3,620901182	3,699247434	2,381975356	1,919853702	2,510525395	WDR76	15
ENSG00000092529	3,265090299	3,201978749	1,887331341	2,350848855	3,138197515	1,377716876	3,706692356	3,505371457	4,043660464	CAPN3	15
ENSG00000092531	6,336643926	5,915473656	7,068546101	6,214056477	6,041240286	6,309791691	6,06495627	6,338996279	6,631626212	SNAP23	15
ENSG00000092621	1,284286113	1,557104299	5,672996552	6,395690855	5,865937474	5,985139632	1,701109144	1,475947125	1,182567859	PHGDH	1
ENSG00000092758	1,84161372	1,844051474	4,831442014	6,323647532	6,093346372	6,525417175	0,521830503	0,91902042	0,817117736	COL9A3	20
ENSG00000092820	7,575828931	7,882996177	10,77127241	10,21931154	9,937074848	10,48272647	8,856210027	7,757279279	7,535295223	EZR	6
ENSG00000092841	7,996563767	8,192834181	8,981990197	9,144147766	9,125669374	9,24521354	7,613176459	7,613747337	7,460300259	MYL6	12
ENSG00000092847	5,136176511	4,892764941	3,776476933	4,678492176	4,404859821	5,111445795	4,723572537	4,952062908	5,077283538	ago/01	1
ENSG00000092850	1,284286113	2,90215478	1,538801995	1,118880453	0	0	2,570169646	2,920270163	2,227258109	TEKT2	1
ENSG00000092853	1,952792037	2,007863942	3,598793857	4,16919259	2,898919663	3,866693286	2,44105514	1,532574236	1,874438497	CLSPN	1
ENSG00000092871	3,38888648	3,930351837	3,282986104	4,303674087	3,682675203	3,607623476	3,69864466	3,751852938	4,009944598	RFFL	17
ENSG00000092929	5,205172566	4,993953824	7,320071909	5,925073018	6,244373412	6,574639221	4,823169405	5,502039094	4,981956811	UNC13D	17
ENSG00000092931	3,642114687	3,636904138	4,696589311	5,222081798	4,716797962	5,111445795	4,286916046	3,739878346	4,108816638	MFSD11	17
ENSG00000092964	7,728161388	6,657315972	5,040789406	4,834757625	5,711503188	5,043141592	7,136876085	7,709725552	8,283524153	DPYSL2	8
ENSG00000092969	3,674917426	3,824430692	5,496488184	3,912784445	4,57739737	4,276759671	3,769507151	2,920270163	5,021974655	TGFB2	1
ENSG00000092978	3,857461647	3,686120017	4,21925872	4,072026934	3,712597818	4,152586247	3,894545863	4,216758442	4,230914573	GPATCH2	1
ENSG00000093000	5,882614847	5,920623699	6,382221591	6,179487331	5,859264989	6,219829362	5,976198532	5,982920945	6,120381541	NUP50	22
ENSG00000093009	1,284286113	1,198547049	3,617579836	2,896235144	3,453797575	3,168776893	1,530251502	1,639567263	1,099513218	CDC45	22
ENSG00000093010	6,01661458	6,480290481	6,68796655	6,280804823	6,893251127	5,966819709	6,034907885	6,238323374	5,797054003	COMT	22
ENSG00000093072	6,003760995	7,567200055	2,713211819	1,118880453	5,443594073	4,216008505	6,210721571	5,591381501	6,005315762	ADA2	22
ENSG00000093144	5,480352266	5,624972571	5,618081961	5,471057316	5,65097729	5,769561028	5,584696745	5,491365076	5,874037339	ECHDC1	6
ENSG00000093167	5,638389879	6,678751645	5,858158701	6,214056477	5,748081682	5,704710971	6,26622904	5,844396058	5,982318403	LRRFIP2	3
ENSG00000093183	5,384445888	4,783939829	4,773988395	4,975739188	4,935566648	4,732111235	5,170218476	5,259406127	5,25089652	SEC22C	3
ENSG00000093217	1,721146897	1,447197704	1,887331341	1,97433083	3,093411882	3,168776893	1,701109144	1,690228221	1,473904242	XYLB	3
ENSG00000094631	5,742639801	5,370284822	6,050163119	5,824251766	6,208072838	6,610484087	6,06652056	6,042629211	5,514030967	HDAC6	X
ENSG00000094755	6,279134019	5,780358383	0,212624462	1,118880453	0	0	6,578385555	5,731009773	6,714203815	GABRP	5
ENSG00000094804	2,980199379	3,611651932	4,855381424	5,028487869	4,716797962	5,565550731	1,794684642	2,4765136	1,923555879	CDC6	17
ENSG00000094841	3,081543828	3,300085887	2,939106105	3,291069827	3,588993096	3,291621921	3,059279052	3,207922004	3,107491245	UPRT	X
ENSG00000094880	4,836116437	4,538058707	5,428962514	5,244551758	5,555143426	5,438361227	4,360173386	4,827466087	4,489266185	CDC23	5
ENSG00000094914	4,987419166	5,168612833	5,14805381	5,128529674	5,513254259	5,659799332	5,05517007	5,45886084	5,125311068	AAAS	12
ENSG00000094916	5,384445888	5,185825589	5,27180823	5,598640378	5,635440562	5,384170266	5,161461903	5,032799722	5,55357285	CBX5	12
ENSG00000094975	6,257639583	5,593071998	7,077054615	7,097262239	6,444860628	6,156578582	5,909779161	5,835983498	6,569331764	SUCO	1
ENSG00000095002	4,379308162	3,611651932	4,939909645	4,215426697	5,180052734	5,769561028	4,181143543	4,51958677	4,27888883	MSH2	2
ENSG00000095015	5,051275355	4,174082084	5,040789406	4,892813655	5,461326979	4,856733869	5,058318214	4,16396471	5,038791092	MAP3K1	5
ENSG00000095059	1,721146897	2,154958293	2,968672104	2,896235144	2,546958006	2,320894839	2,165496039	1,639567263	2,061607048	DHPS	19
ENSG00000095066	5,587610197	5,070086632	6,967827112	6,734174937	6,552184536	6,777454327	5,860134274	5,59470967	5,644272853	HOOK2	19
ENSG00000095139	7,444063811	7,67626782	7,188048542	6,833865797	6,636549471	6,701932183	7,736218056	7,791762153	7,613148283	ARCN1	11
ENSG00000095203	2,483872015	2,468008343	2,968672104	3,454197194	2,950055528	2,721370123	3,41409456	2,855155916	2,719651891	EPB41L4B	9
ENSG00000095209	3,82859687	2,725093554	3,10804351	3,733758814	3,853554203	4,152586247	3,6659973	3,703346421	4,288295174	TMEM38B	9
ENSG00000095261	5,100400302	5,414762686	3,964312981	4,50322146	4,423072246	3,943650671	4,537579771	5,61451904	5,666084079	PSMD5	9
ENSG00000095303	3,465883737	5,586606356	3,10804351	3,600739024	3,853554203	2,886408204	3,471899275	5,203825547	4,160952126	PTGS1	9
ENSG00000095319	5,442751273	6,103834782	5,241850544	5,683323129	5,389048815	5,726653151	5,675652768	5,824689894	5,344043441	NUP188	9
ENSG00000095321	5,750355475	5,768982079	5,385780576	5,028487869	5,180052734	5,384170266	5,295562972	5,455203635	5,231523084	CRAT	9
ENSG00000095370	4,878979205	4,641491506	1,688457834	1,118880453	3,588993096	0,847422967	3,792375059	5,018001727	4,396632627	SH2D3C	9
ENSG00000095380	5,302848446	6,02950838	6,134103938	6,492743517	5,918234669	5,748266601	5,210394091	5,484204936	5,599635505	NANS	9
ENSG00000095383	5,646682071	5,824987201	5,7258973	5,002354594	6,070420125	5,540994094	5,843807218	5,451537135	5,780485411	TBC1D2	9
ENSG00000095397	6,127417041	6,019942445	4,798892054	5,351933826	4,053847124	4,49701636	7,617984969	6,197315362	5,339526196	WHRN	9
ENSG00000095485	4,118194514	4,224926504	4,823373113	4,804829341	4,973133759	4,971442122	4,128198668	4,425534023	4,108816638	CWF19L1	10
ENSG00000095539	1,721146897	1,056054065	3,579760026	4,834757625	3,826443196	3,607623476	2,857208704	1,291368022	1,600120688	SEMA4G	10
ENSG00000095564	5,646682071	6,282470559	5,516645101	5,527122712	5,521729959	5,811229533	6,318367342	5,915320476	6,143888284	BTAF1	10
ENSG00000095574	4,338940728	4,06667968	4,117346818	3,795935347	3,880165126	4,152586247	4,970809882	4,332913148	4,835658918	IKZF5	10
ENSG00000095585	2,690492427	1,928281494	3,501009504	4,072026934	3,522978409	2,886408204	2,587706273	2,690716522	3,128591295	BLNK	10
ENSG00000095587	0,896364093	1,844051474	0,562066859	1,741388237	0,621264712	1,764623088	0,521830503	0,638555232	1,538392306	TLL2	10
ENSG00000095596	2,556083828	0,720315308	2,527027345	0	1,527961436	1,764623088	2,6221527	2,324447576	1,473904242	CYP26A1	10
ENSG00000095637	4,761721064	5,422044153	5,717214119	5,763309592	5,949983175	4,774859464	6,69624195	4,554188688	4,70127973	SORBS1	10
ENSG00000095739	4,650668775	5,15119223	6,813442354	7,266016072	6,889981309	6,448284474	6,754659897	5,172986295	6,169565393	BAMBI	10
ENSG00000095752	2,556083828	7,612458048	4,403736243	5,176063906	3,588993096	2,721370123	1,33640643	3,920478348	1,716177744	IL11	19
ENSG00000095787	6,775215131	6,817737483	7,113907176	7,293216313	7,00628525	7,466321165	7,03189352	6,845820798	7,028127409	WAC	10
ENSG00000095794	5,889618819	6,638685585	5,223572717	6,083036178	5,478844566	5,411520174	5,962821082	5,561077354	5,743350545	CREM	10
ENSG00000095906	4,776910214	5,308764113	5,613409979	5,244551758	5,619734691	5,790545711	4,537579771	4,833113084	4,722252021	NUBP2	16
ENSG00000095951	4,165128668	4,690553767	4,74864729	4,303674087	4,367730377	2,721370123	4,14013325	4,316881291	4,63646913	HIVEP1	6
ENSG00000095970	3,265090299	4,156727795	3,438990744	2,350848855	5,263278653	2,721370123	2,981813162	4,118444414	3,65021521	TREM2	6
ENSG00000096006	3,465883737	0,720315308	0	0	0	0	1,965386132	4,267688256	4,09815958	CRISP3	6
ENSG00000096060	5,480352266	5,332142885	3,654433485	2,174838213	4,476369392	3,291621921	6,689151373	5,985458755	6,184755122	FKBP5	6
ENSG00000096063	5,100400302	5,443670613	5,708478361	5,545337237	5,681557624	5,704710971	5,19331278	5,332991351	5,410157828	SRPK1	6
ENSG00000096070	5,734882641	5,920623699	5,797667505	5,896978663	5,689102489	5,682429909	5,316749525	6,047495127	6,053000889	BRPF3	6
ENSG00000096080	4,548164969	4,761153887	3,978915658	4,121427622	4,006320042	4,595696855	4,770396044	4,640452208	4,583967673	MRPS18A	6
ENSG00000096092	3,348789912	2,943221481	3,725431337	4,072026934	3,741912404	3,607623476	3,598398951	2,810054197	3,107491245	TMEM14A	6
ENSG00000096093	4,379308162	4,085144561	3,396112415	3,529327934	3,620901182	2,721370123	4,957382138	4,324919489	4,513530693	EFHC1	6
ENSG00000096384	9,531487925	10,29900395	10,34528319	11,86413127	10,2328889	11,66732782	11,1815223	10,05117839	9,76390798	HSP90AB1	6
ENSG00000096401	5,404143998	5,553836219	5,708478361	5,868326329	5,681557624	5,589696365	5,36585466	5,440481392	5,55357285	CDC5L	6
ENSG00000096433	6,681470956	7,484412641	5,391249533	4,920988446	4,746028186	6,123881959	7,770213746	6,533629357	6,957659144	ITPR3	6
ENSG00000096654	2,753275072	2,816338793	3,053899674	2,896235144	2,546958006	2,069405291	3,312288222	2,786963335	2,973968046	ZNF184	6
ENSG00000096696	5,292316458	5,961175301	9,668650824	9,587035343	9,48550059	9,986542036	6,771062356	5,666051598	6,32160024	DSP	6
ENSG00000096717	4,437817392	4,628960734	5,205060349	5,545337237	4,985441845	4,732111235	4,863321018	4,640452208	5,093471015	SIRT1	10
ENSG00000096746	7,296410728	8,018863845	8,064874132	8,790389134	8,003691876	8,149475605	8,000417594	7,591430534	7,776626106	HNRNPH3	10
ENSG00000096872	4,338940728	3,167735612	2,997644337	3,733758814	3,181634623	3,168776893	4,425020371	3,833002496	3,775897795	IFT74	9
ENSG00000096968	4,359265628	3,661721936	3,793098514	4,540020517	4,935566648	4,547200162	4,68742984	4,199374308	4,560868688	JAK2	9
ENSG00000096996	2,407854425	2,90215478	1,887331341	0,665294409	3,047191302	2,320894839	2,44105514	2,690716522	2,104836802	IL12RB1	19
ENSG00000097007	7,639536036	8,431608484	6,357289483	7,127802192	6,716252342	6,610484087	7,438746899	8,233025145	7,599988991	ABL1	9
ENSG00000097021	3,799142769	4,73800228	4,757143879	4,303674087	4,030279286	4,152586247	3,83705136	4,37996674	3,620733895	ACOT7	1
ENSG00000097033	6,559414967	6,434220441	6,449298653	6,565942874	6,249485443	6,645459909	6,623717395	6,486033471	6,54795452	SH3GLB1	1
ENSG00000097046	4,418576768	2,288433114	3,759661616	3,529327934	4,077036138	3,607623476	4,616586722	4,425534023	4,06570777	CDC7	1
ENSG00000097096	1,84161372	0,897929216	3,672513184	4,020874509	3,093411882	3,168776893	1,294303757	1,73917038	1,473904242	SYDE2	1
ENSG00000099139	5,354385069	4,9841484	5,604020379	6,019306365	4,997645815	6,156578582	4,375398867	4,440408804	4,987742056	PCSK5	9
ENSG00000099194	6,230313219	5,227979893	5,850238257	7,072356093	6,850154289	7,426657151	6,307824829	5,250993406	7,224648982	SCD	10
ENSG00000099203	4,141852442	4,352353324	5,986550874	5,683323129	5,389048815	5,516012222	4,66282167	4,425534023	4,343480595	TMED1	19
ENSG00000099204	7,22344758	6,863917845	4,567276578	4,540020517	3,906294079	3,40482258	7,571368381	7,01310835	7,791586135	ABLIM1	10
ENSG00000099219	6,992475257	6,286465476	5,772742515	5,993004713	5,733561384	5,327864056	7,641790014	7,392581994	6,680666659	ERMP1	9
ENSG00000099246	6,697524128	6,871916058	6,246995112	6,269892359	5,97488834	5,704710971	6,999504226	6,706637597	7,055929203	RAB18	10
ENSG00000099250	7,656059973	6,98439752	8,159250385	7,397161848	7,882241724	7,573119403	8,037978661	7,744600953	6,902070121	NRP1	10
ENSG00000099251	2,753275072	1,844051474	2,062082153	3,600739024	1,527961436	1,377716876	2,981813162	2,356170116	2,444750472	HSD17B7P2	10
ENSG00000099256	2,327607481	2,083284988	1,07830919	1,97433083	1,054116416	2,069405291	2,842675327	2,117899876	3,128591295	PRTFDC1	10
ENSG00000099260	6,76000803	6,635556996	3,210591833	1,463452763	2,332471022	1,377716876	7,080702534	7,760987093	6,578944956	PALMD	1
ENSG00000099282	5,013301784	5,04200553	4,206906535	4,834757625	3,741912404	3,785398315	5,107776091	4,225372581	4,916739213	TSPAN15	10
ENSG00000099284	5,216357793	4,678443733	1,688457834	1,118880453	2,332471022	0	4,856103352	5,081058058	4,886091355	MACROH2A2	10
ENSG00000099290	5,758030104	5,36273668	5,235783629	5,896978663	5,931018033	5,490590127	6,293201922	5,591381501	6,072186849	WASHC2A	10
ENSG00000099308	4,850545986	4,352353324	3,480631384	3,855542577	4,229692544	3,607623476	4,766551608	4,787305827	4,65839776	MAST3	19
ENSG00000099326	5,281707019	5,292965104	4,67881068	3,795935347	4,84390783	4,595696855	5,342802544	5,444176061	5,45678586	MZF1	19
ENSG00000099330	2,242632699	1,844051474	3,725431337	3,202023682	3,652118801	3,40482258	3,033916467	3,154797876	2,877552085	OCEL1	19
ENSG00000099331	7,737896435	8,39229638	8,309064296	7,823802662	8,139307964	8,398737657	7,966886876	8,34447246	8,036611397	MYO9B	19
ENSG00000099337	7,242721142	7,065679712	5,180001778	5,824251766	5,273352259	4,642616193	6,590396541	7,524077547	7,432997058	KCNK6	19
ENSG00000099338	1,284286113	1,056054065	1,947964182	2,507702044	0,621264712	0	1,882558617	2,154443907	1,659315923	CATSPERG	19
ENSG00000099341	6,52384407	6,834205753	6,560272199	6,445033146	6,160016989	6,39447199	6,547353143	6,711244493	6,494099636	PSMD8	19
ENSG00000099364	4,512312122	4,934095993	5,942529019	5,244551758	5,98718153	6,265511637	3,649392327	4,982871106	4,521529012	FBXL19	16
ENSG00000099377	5,534977771	5,26083837	3,617579836	2,350848855	4,25023944	3,291621921	4,898877448	5,391569289	5,171791131	HSD3B7	16
ENSG00000099381	4,667066413	5,506670349	5,501553877	4,948623528	5,416579209	4,391087272	4,157852026	5,646941948	4,816282776	SETD1A	16
ENSG00000099385	4,892988398	4,690553767	4,425221708	4,743043239	5,009747415	5,007737229	4,568820855	4,893813571	4,583967673	BCL7C	16
ENSG00000099622	7,772408517	7,572117595	8,076802247	7,867890739	8,289559022	7,706073629	7,30002098	7,620293967	7,8210487	CIRBP	19
ENSG00000099624	5,227456968	5,520304389	5,418287595	4,426681768	5,65097729	5,811229533	5,089427503	5,280225777	4,770033345	ATP5F1D	19
ENSG00000099625	1,84161372	3,361969927	1,538801995	2,174838213	2,611908634	1,377716876	3,471899275	3,061664876	2,510525395	CBARP	19
ENSG00000099715	0	0	1,947964182	0	1,985583036	1,764623088	0	0	0	PCDH11Y	Y
ENSG00000099725	0	0	3,742647996	0	4,053847124	4,086247169	0	0,152318269	0	PRKY	Y
ENSG00000099783	7,708491979	8,538482915	9,383565965	9,045220931	9,199506059	9,11401445	7,830838751	8,397363804	7,758128418	HNRNPM	19
ENSG00000099785	4,947703198	4,524592205	3,873449786	3,912784445	4,348801057	3,034489808	4,334434977	4,697288312	4,439477441	MARCHF2	19
ENSG00000099795	4,715169882	4,603567873	5,501553877	5,176063906	5,579705278	5,490590127	4,116164534	4,37996674	4,087423214	NDUFB7	19
ENSG00000099797	4,974301618	4,839378251	6,619719513	6,53892647	6,394984979	6,849218926	5,671547018	4,775623094	4,976148272	TECR	19
ENSG00000099800	4,359265628	5,464977667	6,19478433	5,508675279	6,099021457	6,35275305	4,146063721	4,491295004	4,30692585	TIMM13	19
ENSG00000099804	5,205172566	5,586606356	6,446674604	6,405695244	6,052983139	6,982852116	5,466445552	5,480611496	5,25089652	CDC34	19
ENSG00000099810	4,617303554	4,850214805	5,556133234	5,372483395	5,147562115	5,298864837	4,542084416	4,418038723	4,70127973	MTAP	9
ENSG00000099812	1,284286113	3,361969927	3,54092203	2,350848855	1,884056775	2,721370123	3,312288222	3,118262924	2,104836802	MISP	19
ENSG00000099814	5,971116907	6,798283855	7,69760253	6,313055539	6,264713742	6,734784064	6,00910933	6,919333846	6,214663053	CEP170B	14
ENSG00000099817	6,01661458	6,795483228	6,731734524	6,899056667	6,624795203	6,756276946	6,382567979	6,48782457	6,236694022	POLR2E	19
ENSG00000099821	5,313304105	6,157169832	5,789406929	5,545337237	5,956249888	5,948264157	5,636168167	5,866592642	5,25089652	POLRMT	19
ENSG00000099822	0,364149931	0,720315308	2,167831269	1,463452763	0,853863598	2,886408204	1,455808934	1,639567263	0,917518026	HCN2	19
ENSG00000099840	1,589696874	1,659227503	1,757840025	2,507702044	2,546958006	1,764623088	2,381975356	1,73917038	2,146808792	IZUMO4	19
ENSG00000099849	4,141852442	4,441041623	5,346906153	4,575904234	5,158473825	5,769561028	5,058318214	3,972574241	4,27888883	RASSF7	11
ENSG00000099860	6,305559406	7,599671415	8,374032994	9,752960858	6,449310428	8,780726584	9,397967169	6,771304133	6,611158816	GADD45B	19
ENSG00000099864	5,937717041	5,370284822	4,855381424	6,483326832	5,726246062	5,490590127	6,274373986	6,1819084	5,477492266	PALM	19
ENSG00000099869	0,364149931	0,897929216	3,759661616	3,912784445	4,310180614	3,607623476	1,160079971	0,91902042	0,917518026	IGF2-AS	11
ENSG00000099875	6,775215131	6,325817768	7,315764486	7,703251083	6,997196727	8,00882178	8,599527187	6,80904352	6,973780852	MKNK2	19
ENSG00000099889	3,176234053	2,983151489	4,765590721	3,37493791	3,957173771	4,732111235	3,008100017	3,727803532	4,191352395	ARVCF	22
ENSG00000099899	5,182538543	5,520304389	5,115382312	4,540020517	5,021748348	5,659799332	4,707620794	5,395391198	4,809765798	TRMT2A	22
ENSG00000099901	5,313304105	6,466271131	6,444045774	6,863203771	6,723618385	7,054000466	5,227275526	5,577991515	4,970316254	RANBP1	22
ENSG00000099904	5,646682071	6,000618163	5,369248206	5,351933826	5,530156156	5,589696365	5,578131753	5,746054269	5,093471015	ZDHHC8	22
ENSG00000099910	3,913514376	3,824430692	4,660810222	2,896235144	3,931958211	3,034489808	3,866085002	4,284273011	3,891503364	KLHL22	22
ENSG00000099917	6,321185383	7,072636576	7,365234901	7,340920626	6,922350705	7,054000466	6,931600894	6,806175282	6,530225331	MED15	22
ENSG00000099940	5,507923542	5,464977667	5,668499334	4,920988446	5,045454818	5,438361227	5,246724072	5,557670594	5,62954666	SNAP29	22
ENSG00000099942	5,924137537	5,830469969	7,38729705	7,335697378	6,991105746	7,872773025	6,277078782	5,896565832	6,357789654	CRKL	22
ENSG00000099949	3,73836676	3,686120017	4,243650274	4,303674087	4,099858314	4,49701636	3,499955685	3,462294324	3,528493175	LZTR1	22
ENSG00000099953	6,315995507	2,007863942	6,134103938	4,215426697	4,985441845	7,765574391	4,501027119	5,136914828	6,772338319	MMP11	22
ENSG00000099954	3,608548722	2,007863942	3,978915658	4,575904234	4,973133759	4,086247169	3,777170132	2,61406861	3,544282021	CECR2	22
ENSG00000099956	5,663124827	5,884181248	6,428171396	6,202625218	6,149116989	6,908012151	5,544851064	5,907312606	5,923168151	SMARCB1	22
ENSG00000099957	0	0,720315308	2,908921493	1,741388237	1,985583036	2,721370123	1,112412461	0,41582531	0,172462452	P2RX6	22
ENSG00000099958	1,84161372	3,059841545	3,026046185	2,174838213	1,386628397	3,607623476	1,66851814	2,002362142	1,659315923	DERL3	22
ENSG00000099960	0,364149931	0	3,672513184	3,529327934	2,733645448	3,785398315	0,446940634	0,290079613	0,172462452	SLC7A4	22
ENSG00000099968	4,974301618	4,913578471	6,060497718	5,66677957	5,8525615	5,831620999	5,456934839	5,155063295	4,892273233	BCL2L13	22
ENSG00000099985	3,574183165	3,585949837	2,115925417	3,529327934	2,080431954	3,291621921	3,258557776	2,587586864	5,431539384	OSM	22
ENSG00000099991	6,054502188	6,290449362	6,354492464	5,993004713	6,087648876	5,540994094	6,433160769	6,559408401	6,156783963	CABIN1	22
ENSG00000099992	3,265090299	3,710112345	5,329919582	5,545337237	4,731487101	5,790545711	4,69957829	3,292333574	3,378033119	TBC1D10A	22
ENSG00000099994	2,152337917	1,557104299	2,713211819	1,97433083	3,620901182	1,377716876	3,046653493	2,154443907	4,297640586	SUSD2	22
ENSG00000099995	6,459403257	6,798283855	6,60567396	6,994948997	6,328906443	6,908012151	6,730194721	6,816189265	6,573184731	SF3A1	22
ENSG00000099998	6,34685836	6,494174908	2,878091827	1,97433083	2,253251493	2,534984001	6,19650447	6,669243047	7,620614336	GGT5	22
ENSG00000099999	4,297411196	3,846246194	4,74864729	3,855542577	4,208848786	4,086247169	4,198368686	4,154974827	3,891503364	RNF215	22
ENSG00000100003	1,84161372	3,391944162	1,371805702	0,665294409	1,386628397	0,847422967	2,99501646	1,73917038	1,923555879	SEC14L2	22
ENSG00000100014	4,530349916	4,61632017	4,991231092	4,892813655	5,033650276	4,971442122	4,318768598	4,512565672	4,334428375	SPECC1L	22
ENSG00000100023	5,561533987	5,824987201	6,084327722	4,804829341	5,398284109	5,851728259	5,636168167	5,574624509	5,246077497	PPIL2	22
ENSG00000100027	4,475545528	3,636904138	0,709446896	1,118880453	1,386628397	0,847422967	3,033916467	3,665865348	4,140323461	YPEL1	22
ENSG00000100028	4,715169882	4,39737887	5,180001778	4,610917045	4,716797962	4,445023821	4,23777849	4,646879039	4,413923537	SNRPD3	22
ENSG00000100029	6,208073233	7,334269591	6,683515827	6,415630734	6,809196516	6,474456265	5,510784478	6,555997694	5,935193805	PES1	22
ENSG00000100030	6,632211018	6,27846455	5,797667505	5,966214641	5,711503188	6,021096008	6,78633145	6,677113911	6,646331301	MAPK1	22
ENSG00000100031	1,721146897	1,557104299	0	0	0	0	1,294303757	0,831453385	1,77088316	GGT1	22
ENSG00000100034	6,091420212	5,946101708	6,384965415	5,451873994	6,734597408	5,871559126	5,5693317	6,099964249	5,610924986	PPM1F	22
ENSG00000100036	1,952792037	3,533129793	1,07830919	1,118880453	1,656675835	0	2,233917023	2,786963335	2,104836802	SLC35E4	22
ENSG00000100038	4,379308162	4,795199251	4,206906535	4,215426697	3,826443196	4,547200162	5,155594521	4,99299602	4,687126891	TOP3B	22
ENSG00000100055	6,336643926	6,195915761	4,425221708	3,600739024	5,658683357	4,642616193	5,759279682	6,6210942	6,816891116	CYTH4	22
ENSG00000100056	4,210583933	4,783939829	4,705397137	4,46545914	4,609560104	4,086247169	3,799917848	4,387661937	4,129897453	ESS2	22
ENSG00000100058	4,069681992	4,029025438	2,402570866	2,896235144	2,79086658	1,377716876	4,313508438	3,44764463	4,054726233	CRYBB2P1	22
ENSG00000100060	4,494045945	4,085144561	2,358579441	1,118880453	4,077036138	2,320894839	4,181143543	4,491295004	3,963728277	MFNG	22
ENSG00000100065	3,73836676	4,305877168	3,617579836	4,020874509	3,906294079	3,40482258	4,559963649	4,071440926	4,387908833	CARD10	22
ENSG00000100068	2,980199379	3,421308289	2,167831269	3,733758814	2,332471022	2,886408204	4,243321599	2,690716522	3,65021521	LRP5L	22
ENSG00000100075	5,452243794	5,567033731	6,55784259	5,925073018	6,850154289	6,586686736	5,501562538	5,740055284	4,999243412	SLC25A1	22
ENSG00000100077	4,338940728	4,39737887	4,947354006	4,303674087	5,09173018	5,411520174	3,132796502	4,447789075	4,829229076	GRK3	22
ENSG00000100079	0,364149931	1,557104299	0,709446896	0,665294409	2,674060703	0	0,446940634	1,475947125	1,182567859	LGALS2	22
ENSG00000100083	5,917299551	6,174518836	6,231834161	6,095451148	6,404182472	6,798325336	6,16472476	6,321024271	5,935193805	GGA1	22
ENSG00000100084	2,871194304	3,391944162	2,968672104	2,350848855	3,343378224	2,721370123	2,497810427	2,877188823	2,997097836	HIRA	22
ENSG00000100092	2,753275072	2,350808326	3,306332154	2,649161737	3,853554203	4,216008505	2,068907854	2,61406861	2,061607048	SH3BP1	22
ENSG00000100097	9,44973292	9,032823499	6,909947076	7,503465588	7,250210059	7,162618539	8,280012601	8,916031475	9,175557021	LGALS1	22
ENSG00000100099	5,354385069	4,61632017	5,618081961	5,392744364	5,521729959	5,077697887	5,478246446	4,931152431	5,279477443	HPS4	22
ENSG00000100100	5,281707019	4,305877168	5,068362392	4,072026934	5,211827725	3,509783585	5,992747774	4,781476286	6,28212756	PIK3IP1	22
ENSG00000100104	3,674917426	3,611651932	4,007684939	3,912784445	3,906294079	3,699247434	3,343591472	3,587849038	3,620733895	SRRD	22
ENSG00000100105	4,906862864	4,274039865	4,21925872	4,121427622	4,290475647	3,866693286	4,514843119	4,425534023	4,790036348	PATZ1	22
ENSG00000100106	7,472330553	7,749001732	7,617040989	6,981634184	7,471977204	6,712966139	7,411925345	7,954744475	7,132345717	TRIOBP	22
ENSG00000100109	5,561533987	5,593071998	5,385780576	5,199256324	5,169303624	4,547200162	4,40042295	5,588045637	5,15131797	TFIP11	22
ENSG00000100116	3,465883737	3,235427915	3,235129116	3,107117764	3,181634623	3,40482258	3,769507151	2,832781297	3,210034596	GCAT	22
ENSG00000100124	4,118194514	4,274039865	3,964312981	4,386833265	4,25023944	4,152586247	3,674228662	4,425534023	3,789209927	ANKRD54	22
ENSG00000100129	6,003760995	5,436497753	7,030500762	7,221400004	7,033212258	7,088300695	6,228996794	6,173029981	5,842458638	EIF3L	22
ENSG00000100138	5,646682071	6,341262969	5,57066701	6,095451148	5,389048815	5,298864837	5,704070435	5,571249628	5,298221599	SNU13	22
ENSG00000100139	5,333990805	6,103834782	8,033741173	7,00814205	7,482870191	7,293337294	4,830553307	5,700441786	4,993504196	MICALL1	22
ENSG00000100142	4,776910214	5,492906231	5,496488184	5,545337237	5,180052734	5,966819709	3,6659973	4,581284845	4,379131966	POLR2F	22
ENSG00000100147	4,01948124	3,235427915	4,392872316	3,668781468	4,270497811	4,445023821	3,144693265	3,259159228	3,735208135	CCDC134	22
ENSG00000100150	2,753275072	3,450086652	3,54092203	3,733758814	3,304610369	3,509783585	3,258557776	3,190430418	2,997097836	DEPDC5	22
ENSG00000100151	4,141852442	3,888911823	5,645800524	5,222081798	5,360982833	5,464712015	4,834231133	4,181778143	4,171156892	PICK1	22
ENSG00000100154	5,323684533	4,913578471	3,053899674	4,540020517	4,25023944	3,866693286	5,551568904	4,998031955	5,460950985	TTC28	22
ENSG00000100162	1,445058174	1,056054065	2,968672104	1,741388237	2,79086658	1,764623088	3,179806024	1,786506552	1,659315923	CENPM	22
ENSG00000100167	0,364149931	0,720315308	5,012679157	5,351933826	4,609560104	6,408114453	1,882558617	1,587062373	0,465651958	SEPTIN3	22
ENSG00000100181	3,348789912	2,576398597	3,708006737	3,202023682	3,488802627	4,547200162	2,570169646	3,533391172	1,971055943	TPTEP1	22
ENSG00000100196	4,399076067	3,802280238	4,477575845	4,774267028	3,304610369	4,445023821	4,215390592	4,356631768	3,412850882	KDELR3	22
ENSG00000100201	9,234871766	8,899631737	9,012917825	8,745798534	9,263443561	9,295626575	9,582029462	8,982329421	9,22812768	DDX17	22
ENSG00000100207	5,364475099	4,954325809	5,541451552	4,610917045	4,973133759	5,043141592	5,201878715	5,136914828	5,44000406	TCF20	22
ENSG00000100209	3,940744668	3,391944162	2,677847671	2,777981159	3,343378224	3,034489808	3,120800819	3,519449337	3,528493175	HSCB	22
ENSG00000100211	4,699312938	4,06667968	5,160918018	5,508675279	5,201313629	4,816377396	4,385460646	4,372230277	4,325318997	CBY1	22
ENSG00000100216	4,761721064	5,308764113	5,434270498	5,8390934	5,673973094	5,464712015	4,800788206	4,909934415	4,742923803	TOMM22	22
ENSG00000100219	8,158993444	7,800195096	8,680228861	8,375165043	8,180037311	8,017747965	8,412304141	7,993082627	8,21489386	XBP1	22
ENSG00000100220	5,773257958	6,473297835	7,056549245	6,906121554	6,816104071	6,777454327	5,812453815	5,975280618	5,733054735	RTCB	22
ENSG00000100221	6,357000982	6,071787095	6,467534561	6,344601042	5,425640487	5,327864056	6,594739498	6,231925417	6,62235883	JOSD1	22
ENSG00000100225	6,939463482	7,473940993	6,552971064	6,454702279	6,348096863	6,936534023	6,934173662	6,935173576	6,660888015	FBXO7	22
ENSG00000100226	5,679382291	6,195915761	6,19478433	6,344601042	5,804744132	6,235218071	7,09303486	5,70968038	6,300837538	GTPBP1	22
ENSG00000100227	6,162537531	6,507926984	6,881084418	6,803918813	6,763472779	6,808648697	6,15887066	6,36456687	6,303159316	POLDIP3	22
ENSG00000100228	2,556083828	3,059841545	3,210591833	2,350848855	3,264771915	2,320894839	2,941462404	3,118262924	3,169887576	RAB36	22
ENSG00000100234	14,30035148	14,9242898	12,6776974	11,22436991	11,33008411	11,78636642	13,67400241	14,4862015	14,11152702	TIMP3	22
ENSG00000100239	6,003760995	6,54508292	6,343249842	6,083036178	6,667433895	6,324254758	6,055534745	6,581383596	5,938184621	PPP6R2	22
ENSG00000100241	6,848935296	7,287197536	7,925769643	7,441600519	7,452160135	7,614896132	7,024669067	7,398307056	7,019681312	SBF1	22
ENSG00000100242	7,86415758	7,801591523	7,569591244	6,788708938	7,275489395	7,812495248	7,885921018	8,105842006	7,814553264	SUN2	22
ENSG00000100243	7,633290438	7,861733429	6,867414987	6,693920085	6,218537967	6,421629118	8,021136588	7,997489766	7,640030853	CYB5R3	22
ENSG00000100246	3,38888648	3,710112345	3,888996645	3,454197194	3,880165126	3,699247434	3,754057988	3,787191672	3,559899943	DNAL4	22
ENSG00000100258	5,825324223	6,057831404	7,340004903	6,601195333	6,925548056	7,472827096	6,14709071	6,319013491	5,719211686	LMF2	22
ENSG00000100263	3,967470506	4,156727795	5,580275486	4,303674087	5,253134213	5,043141592	3,452887221	4,190603053	3,928067744	RHBDD3	22
ENSG00000100266	6,224785281	6,657315972	7,614705203	6,927110976	6,84002334	7,062652278	7,022252854	6,507381283	6,524266853	PACSIN2	22
ENSG00000100271	2,690492427	2,007863942	1,688457834	1,463452763	1,386628397	1,377716876	2,99501646	2,560609922	2,633709554	TTLL1	22
ENSG00000100276	1,84161372	1,198547049	1,371805702	3,005526188	1,884056775	2,320894839	0,90423485	1,786506552	1,261100279	RASL10A	22
ENSG00000100280	6,636380866	6,801079057	7,53418733	6,726213322	7,656476319	7,079801787	6,677938148	6,9166769	6,555764762	AP1B1	22
ENSG00000100281	4,850545986	4,892764941	4,815258831	4,920988446	5,033650276	4,216008505	4,68742984	4,793111907	4,886091355	HMGXB4	22
ENSG00000100284	6,357000982	7,016019078	7,271967778	6,773336999	6,906256788	7,096749829	7,009297594	6,640546991	6,979598911	TOM1	22
ENSG00000100285	1,952792037	2,576398597	1,824038032	0	2,478944861	1,377716876	1,910699473	2,61406861	1,182567859	NEFH	22
ENSG00000100292	6,841730503	9,005818681	7,335756671	7,319913202	6,972676974	7,877684314	5,98615084	7,733320913	6,260784659	HMOX1	22
ENSG00000100294	2,871194304	3,930351837	3,134372015	2,649161737	3,522978409	2,721370123	2,783031959	3,810278909	2,902266854	MCAT	22
ENSG00000100296	4,600327046	4,761153887	4,414518972	4,260225031	4,609560104	4,816377396	4,453994174	4,838738063	4,87364756	THOC5	22
ENSG00000100297	4,210583933	4,441041623	6,422840883	6,202625218	6,596990316	6,869084078	4,482397531	4,46243731	4,043660464	MCM5	22
ENSG00000100298	2,624852833	2,223238751	1,615569586	1,463452763	1,386628397	0,847422967	1,938301905	1,690228221	2,662929557	APOBEC3H	22
ENSG00000100299	5,638389879	4,257853809	6,032772553	4,774267028	5,658683357	5,682429909	5,702059061	5,835983498	5,473374692	ARSA	22
ENSG00000100300	5,147907442	5,716648515	5,217428284	4,892813655	5,496151998	4,895992103	5,298228369	5,624322651	5,767092156	TSPO	22
ENSG00000100302	2,871194304	2,083284988	0,397899923	0,665294409	0,343818851	0	2,299239483	2,38721011	1,335577611	RASD2	22
ENSG00000100304	5,638389879	5,862936088	5,241850544	4,610917045	5,283356014	5,007737229	5,722047714	5,672365643	5,431539384	TTLL12	22
ENSG00000100307	5,570278531	5,168612833	3,329306421	3,202023682	3,880165126	2,069405291	5,020079352	5,208177829	5,361972296	CBX7	22
ENSG00000100311	3,940744668	5,751747633	6,10111134	5,152492552	5,530156156	5,356291837	4,45876707	4,242448077	3,940052795	PDGFB	22
ENSG00000100316	10,43410407	10,31571499	10,73892927	11,28287202	10,80752099	11,05466916	10,88778147	10,50575733	10,16140978	RPL3	22
ENSG00000100319	4,01948124	3,361969927	2,814382754	1,118880453	3,093411882	2,320894839	2,798175554	3,292333574	3,169887576	ZMAT5	22
ENSG00000100320	6,816226548	6,571516757	7,711878086	7,340920626	7,262905095	7,877684314	7,035891528	6,796091304	6,758868862	RBFOX2	22
ENSG00000100321	5,112424551	4,39737887	3,54092203	3,733758814	3,798812948	3,785398315	4,841558779	4,925877111	4,489266185	SYNGR1	22
ENSG00000100324	4,806817022	4,455307077	5,054641771	4,743043239	5,341964185	4,934210292	4,542084416	4,757919671	4,405303986	TAB1	22
ENSG00000100325	6,416403406	6,954580132	6,493192388	6,119965106	5,733561384	6,003229835	6,404998225	6,807610114	6,433924611	ASCC2	22
ENSG00000100330	5,94445916	5,846794353	6,569949922	6,934040134	6,580857849	6,39447199	6,472631172	5,89926004	6,364475256	MTMR3	22
ENSG00000100335	5,271018981	5,15119223	5,501553877	4,920988446	5,416579209	5,298864837	3,880385614	5,104595079	4,970316254	MIEF1	22
ENSG00000100336	4,512312122	2,576398597	2,878091827	3,795935347	2,478944861	2,320894839	3,312288222	4,455131784	4,694220666	APOL4	22
ENSG00000100342	8,055361251	7,54736054	6,586731281	6,502099137	6,35759719	6,280423174	8,050284801	7,754306152	7,708193515	APOL1	22
ENSG00000100345	10,57816651	11,31734708	11,48232581	11,17331109	10,95796967	11,53990218	11,03216733	10,87376857	10,673267	MYH9	22
ENSG00000100347	3,913514376	4,39737887	4,27948139	4,303674087	4,290475647	5,516012222	4,192649792	4,455131784	3,987021496	SAMM50	22
ENSG00000100348	5,124349411	5,051426759	6,376718239	5,993004713	6,49306948	6,622237161	5,373457565	5,212517021	4,952677395	TXN2	22
ENSG00000100350	3,38888648	3,201978749	3,99337201	3,202023682	4,57739737	4,642616193	3,214084463	3,43284465	3,149387191	FOXRED2	22
ENSG00000100351	3,706990875	2,350808326	0,562066859	0	1,229930937	0,847422967	3,033916467	2,810054197	2,444750472	GRAP2	22
ENSG00000100353	6,946197463	7,51197104	6,80731883	7,014693607	6,963373552	7,162618539	7,115877627	7,151744305	7,093973034	EIF3D	22
ENSG00000100354	5,112424551	4,923873706	3,636124336	3,291069827	4,458821542	4,016709989	5,751520825	4,872035016	5,485692326	TNRC6B	22
ENSG00000100359	0,654661008	0,720315308	1,947964182	2,174838213	1,656675835	2,721370123	0,660868778	0,531484268	0,172462452	SGSM3	22
ENSG00000100360	4,836116437	4,367518512	3,857733562	3,912784445	4,077036138	4,086247169	4,370341539	4,395316306	4,553086103	IFT27	22
ENSG00000100364	5,964498506	6,758571509	6,182219887	5,128529674	6,160016989	5,589696365	5,720061265	6,073968205	6,058508677	KIAA0930	22
ENSG00000100365	4,069681992	3,710112345	3,949560986	3,107117764	4,997645815	3,943650671	3,353876751	3,951961073	4,27888883	NCF4	22
ENSG00000100368	4,044799956	4,257853809	8,25983827	6,032279535	6,741870613	8,415720681	4,88120877	5,640515398	5,584444114	CSF2RB	22
ENSG00000100372	4,210583933	4,085144561	4,586474725	4,50322146	4,476369392	4,391087272	4,116164534	4,233935592	3,987021496	SLC25A17	22
ENSG00000100376	5,013301784	5,316599207	5,141578433	6,773336999	5,968702239	5,948264157	4,950621107	4,587980107	4,970316254	FAM118A	22
ENSG00000100379	4,667066413	5,097631573	3,672513184	3,855542577	4,122325078	3,40482258	4,385460646	5,276085814	4,553086103	KCTD17	22
ENSG00000100380	7,909656623	7,695924752	8,342620219	8,925164139	8,355052733	8,513623111	8,291762996	7,972122828	8,002728436	ST13	22
ENSG00000100385	9,073556197	8,291544286	8,231916179	5,615979254	6,343323136	7,672553698	8,287409728	9,135571385	8,367459449	IL2RB	22
ENSG00000100387	4,746370296	4,828459685	6,159965321	5,598640378	5,918234669	6,435018356	4,085632563	4,316881291	4,63646913	RBX1	22
ENSG00000100393	6,619628667	6,397753002	6,674572977	6,083036178	6,294696438	6,512844713	6,336633371	6,438666842	6,689568089	EP300	22
ENSG00000100395	4,58314839	5,347520877	5,712852852	5,222081798	5,755287392	5,726653151	4,603715717	5,022951276	4,513530693	L3MBTL2	22
ENSG00000100401	6,775215131	7,442062134	7,854310471	7,793643855	7,48720446	8,137240701	6,894211311	7,259467845	7,151800261	RANGAP1	22
ENSG00000100403	7,206719938	7,484412641	6,767921	6,6356069	7,030245067	6,701932183	6,963855106	7,613747337	7,155659886	ZC3H7B	22
ENSG00000100410	4,254650668	4,382525944	4,633381292	4,743043239	4,441057622	4,547200162	3,970036308	4,002952074	4,043660464	PHF5A	22
ENSG00000100412	6,426070296	6,663473018	6,586731281	6,454702279	6,705132277	6,67960783	7,272498924	6,752057657	6,368915173	ACO2	22
ENSG00000100413	4,600327046	5,74595676	5,180001778	4,386833265	5,06877803	5,298864837	4,097922998	5,07630422	4,370301377	POLR3H	22
ENSG00000100416	4,987419166	5,492906231	5,198836393	4,774267028	5,47011236	5,811229533	5,181811838	4,967549242	5,033207364	TRMU	22
ENSG00000100417	4,297411196	3,930351837	5,695274734	5,563324661	5,603855956	5,910421362	4,395452737	4,216758442	4,560868688	PMM1	22
ENSG00000100418	5,205172566	5,643779731	4,902100504	4,743043239	4,909967199	4,642616193	5,271350177	5,372306377	4,976148272	DESI1	22
ENSG00000100422	7,639536036	6,989307716	4,467255906	4,260225031	5,06877803	4,335055674	6,765294523	7,49320206	7,875110126	CERK	22
ENSG00000100425	5,818000244	5,878899216	6,250008276	5,731845137	6,081928789	6,073404173	5,627716113	6,00810037	5,877157523	BRD1	22
ENSG00000100426	4,776910214	4,964335326	5,283619266	4,386833265	5,021748348	4,732111235	3,956601329	4,888399676	4,892273233	ZBED4	22
ENSG00000100427	3,307547011	5,637537879	3,374185689	4,678492176	4,053847124	4,086247169	3,499955685	2,356170116	2,719651891	MLC1	22
ENSG00000100439	5,013301784	4,839378251	4,790638508	4,215426697	3,741912404	3,943650671	5,778496209	5,340940534	5,130550089	ABHD4	14
ENSG00000100441	6,435672844	6,195915761	7,943560141	6,961428682	7,639052626	7,054000466	6,082070871	6,678682945	6,880464983	KHNYN	14
ENSG00000100442	5,354385069	5,422044153	5,536524267	5,824251766	6,011458053	5,811229533	5,396028798	5,617794318	5,316725342	FKBP3	14
ENSG00000100445	4,399076067	4,577720052	4,518132861	4,16919259	4,593568363	3,943650671	4,32400965	4,46243731	4,191352395	SDR39U1	14
ENSG00000100450	2,871194304	3,478302163	0,397899923	0	0,621264712	0	2,381975356	2,61406861	2,410703176	GZMH	14
ENSG00000100453	7,030993678	6,564953566	1,280450672	1,118880453	1,774841321	0,847422967	6,684065254	7,126672756	6,459129743	GZMB	14
ENSG00000100461	5,795802543	5,612296861	6,685742905	6,652509701	6,510208105	6,586686736	5,629833773	6,236193873	5,907993735	RBM23	14
ENSG00000100462	5,100400302	5,899912293	5,636620049	5,824251766	5,611817169	5,704710971	5,181811838	5,763902993	5,004959888	PRMT5	14
ENSG00000100473	0	1,328222674	1,457718791	1,741388237	2,080431954	3,291621921	0,787677373	0,831453385	0,326492297	COCH	14
ENSG00000100478	3,221346155	2,350808326	3,374185689	3,005526188	3,588993096	2,721370123	2,81316184	2,505093857	3,064342158	AP4S1	14
[truncated: 13,265 more rows]
