# Supplementary material for: Immune Dysregulation and Trophoblastic Dysfunction as a Potential Cause of Idiopathic Recurrent Pregnancy Loss
Source: Biology (Basel). 2025 Jul 4;14(7):811. doi: 10.3390/biology14070811 (PMC12292758; doi:10.3390/biology14070811)
Supplement: Supplementary file 1 [file biology-14-00811-s001.zip › Supplementary data/Table S2.xlsx]

## Sheet: Table S2
	geneId	avgLog2CPM	avgLog2FC	P.Value	FDR	DE	chromosome	startPos	endPos	geneStrand	geneLength	exonLength	geneGC	exonGC	intronGC	geneType	diffexpressed	delabel
MYORG	ENSG00000164976	4.79641	-4.87367	5.94128e-116	9.02539e-112	-1	9	34366666	34376898	-	10233	6445	0.539289	0.545074	0.529443	protein_coding	Down	MYORG
MBNL3	ENSG00000076770	5.28776	-5.69123	8.55415e-113	6.49731e-109	-1	X	132369317	132489968	-	120652	12832	0.369636	0.375312	0.368961	protein_coding	Down	MBNL3
FOXO4	ENSG00000184481	6.32098	-5.15948	1.20342e-104	6.09369e-101	-1	X	71095851	71103532	+	7682	3786	0.528707	0.567882	0.490629	protein_coding	Down	FOXO4
XAGE3	ENSG00000171402	3.15878	-9.89982	2.26605e-99	8.6059e-96	-1	X	52862525	52868083	-	5559	561	0.379993	0.472371	0.369622	protein_coding	Down	XAGE3
SLC52A1	ENSG00000132517	3.02456	-7.31389	1.00738e-94	3.06061e-91	-1	17	5032600	5052009	-	19410	3930	0.503941	0.540967	0.494541	protein_coding	Down	SLC52A1
SIGLEC6	ENSG00000105492	3.67154	-8.62715	4.12676e-94	1.04483e-90	-1	19	51517819	51531856	-	14038	4270	0.469687	0.490867	0.460428	protein_coding	Down	SIGLEC6
ATP6V1C2	ENSG00000143882	3.84969	-6.33437	7.27528e-93	1.57884e-89	-1	2	10721100	10785110	+	64011	3486	0.499266	0.4607	0.501487	protein_coding	Down	ATP6V1C2
SLC19A3	ENSG00000135917	2.82263	-6.85196	6.69366e-89	1.27104e-85	-1	2	227683763	227718028	-	34266	7759	0.417569	0.438587	0.411416	protein_coding	Down	SLC19A3
CMAS	ENSG00000111726	5.88226	-2.7326	1.08894e-80	1.83801e-77	-1	12	22046218	22065674	+	19457	1966	0.373921	0.414547	0.369354	protein_coding	Down	CMAS
DUSP9	ENSG00000130829	3.30284	-10.3349	1.06016e-78	1.61049e-75	-1	X	153642492	153651326	+	8835	2763	0.636858	0.661238	0.625762	protein_coding	Down	DUSP9
SP6	ENSG00000189120	2.90562	-7.49681	6.49654e-77	8.97172e-74	-1	17	47844908	47855874	-	10967	4042	0.552344	0.602672	0.522964	protein_coding	Down	SP6
MORC4	ENSG00000133131	6.00004	-4.12808	4.00274e-76	5.06713e-73	-1	X	106813871	107000212	-	186342	6002	0.397647	0.440686	0.396215	protein_coding	Down	MORC4
DYNLL2	ENSG00000264364	7.35279	-2.17975	5.88855e-75	6.88099e-72	-1	17	58083419	58095542	+	12124	6804	0.49006	0.477072	0.506674	protein_coding	Down	DYNLL2
TINCR	ENSG00000223573	3.46644	-6.1964	9.13075e-75	9.90751e-72	-1	19	5558167	5578349	-	20183	4423	0.522495	0.581958	0.505806	protein_coding	Down	TINCR
SKP2	ENSG00000145604	5.45177	-4.39424	7.29724e-73	7.39016e-70	-1	5	36151989	36196849	+	44861	17366	0.392577	0.382068	0.399214	protein_coding	Down	SKP2
GRAMD2A	ENSG00000175318	2.91535	-8.45704	5.24988e-71	4.98443e-68	-1	15	72159806	72197787	-	37982	4971	0.494142	0.527862	0.489064	protein_coding	Down	GRAMD2A
MDFI	ENSG00000112559	3.98825	-5.22745	5.52653e-69	4.93844e-66	-1	6	41636882	41654244	+	17363	2528	0.581327	0.658623	0.568154	protein_coding	Down	MDFI
PKIB	ENSG00000135549	3.22223	-5.46675	9.49747e-69	8.01534e-66	-1	6	122471917	122726373	+	254457	3416	0.372827	0.41774	0.372216	protein_coding	Down	PKIB
EGFL6	ENSG00000198759	4.48625	-8.25211	8.42713e-67	6.73771e-64	-1	X	13569601	13633575	+	63975	2598	0.409354	0.465743	0.406967	protein_coding	Down	EGFL6
FBN2	ENSG00000138829	5.71688	-6.42588	6.44258e-66	4.89346e-63	-1	5	128257909	128659185	-	401277	13145	0.371206	0.464511	0.368046	protein_coding	Down	FBN2
NFE2L3	ENSG00000050344	4.18426	-5.94648	2.74915e-65	1.89828e-62	-1	7	26152198	26187137	+	34940	4299	0.44675	0.45685	0.445333	protein_coding	Down	NFE2L3
ISYNA1	ENSG00000105655	6.11008	-4.50545	5.55062e-65	3.66607e-62	-1	19	18434388	18438167	-	3780	3144	0.66208	0.648855	0.727559	protein_coding	Down	ISYNA1
PHGDH	ENSG00000092621	3.17137	-5.06966	9.30709e-63	5.65536e-60	-1	1	119648411	119744218	+	95808	9163	0.437839	0.517734	0.429389	protein_coding	Down	PHGDH
PEG3	ENSG00000198300	6.84936	-5.52581	1.92473e-62	1.12456e-59	-1	19	56810077	56840728	-	30652	9755	0.457408	0.441927	0.464634	protein_coding	Down	PEG3
ARID3A	ENSG00000116017	7.25821	-3.05747	1.4297e-61	8.04391e-59	-1	19	925781	975939	+	50159	7205	0.589378	0.592089	0.588923	protein_coding	Down	ARID3A
PCDH10	ENSG00000138650	2.84801	-7.22775	1.61857e-61	8.78131e-59	-1	4	133149294	133208606	+	59313	10176	0.339324	0.419713	0.322676	protein_coding	Down	PCDH10
SMYD2	ENSG00000143499	5.22239	-2.91669	1.89041e-61	9.9025e-59	-1	1	214281102	214337131	+	56030	4879	0.435792	0.480631	0.431515	protein_coding	Down	SMYD2
MCM2	ENSG00000073111	4.8886	-3.48805	5.11873e-59	2.50834e-56	-1	3	127598410	127622436	+	24027	4698	0.505619	0.559813	0.492446	protein_coding	Down	MCM2
MYO7A	ENSG00000137474	5.42392	-3.27216	3.03257e-57	1.39599e-54	-1	11	77128246	77215241	+	86996	10399	0.550526	0.585152	0.545825	protein_coding	Down	MYO7A
STARD10	ENSG00000214530	5.01279	-3.17282	4.82869e-57	2.15743e-54	-1	11	72754729	72794047	-	39319	4062	0.544153	0.603397	0.537327	protein_coding	Down	STARD10
RAB11FIP4	ENSG00000131242	5.20826	-3.38379	1.26496e-56	5.4903e-54	-1	17	31391675	31538211	+	146537	15308	0.513696	0.569114	0.507232	protein_coding	Down	RAB11FIP4
KCNN4	ENSG00000104783	3.60786	-6.04522	1.07233e-55	4.52493e-53	-1	19	43766533	43781257	-	14725	3396	0.551616	0.595112	0.538577	protein_coding	Down	KCNN4
IGF2	ENSG00000167244	6.03729	-6.0807	1.98534e-55	8.15117e-53	-1	11	2129112	2141238	-	12127	6252	0.632278	0.606046	0.660197	protein_coding	Down	IGF2
BMP7	ENSG00000101144	2.3729	-9.77161	2.61055e-55	1.0436e-52	-1	20	57168753	57266641	-	97889	5412	0.499877	0.562823	0.496194	protein_coding	Down	BMP7
IGF2BP1	ENSG00000159217	2.43776	-6.954	9.45149e-55	3.68148e-52	-1	17	48997385	49056145	+	58761	9613	0.472941	0.493602	0.468899	protein_coding	Down	IGF2BP1
LRP5	ENSG00000162337	6.25942	-3.02483	2.05256e-53	7.79511e-51	-1	11	68312591	68449275	+	136685	6155	0.546238	0.625833	0.542485	protein_coding	Down	LRP5
SMAGP	ENSG00000170545	3.84345	-4.78813	2.12055e-53	7.8569e-51	-1	12	51244558	51270415	-	25858	3076	0.46587	0.532835	0.456828	protein_coding	Down	SMAGP
KANK4	ENSG00000132854	2.30717	-7.48778	2.47358e-53	8.9467e-51	-1	1	62236165	62319434	-	83270	6804	0.469575	0.530864	0.464121	protein_coding	Down	KANK4
PEG10	ENSG00000242265	6.31428	-8.84813	1.21879e-52	4.20789e-50	-1	7	94656325	94669695	+	13371	6686	0.432162	0.44825	0.416068	protein_coding	Down	PEG10
DNMT1	ENSG00000130816	7.65108	-2.5044	1.56956e-52	5.29848e-50	-1	19	10133342	10231286	-	97945	15336	0.504349	0.539841	0.497761	protein_coding	Down	DNMT1
ECH1	ENSG00000104823	5.09457	-2.57059	2.16259e-52	7.14173e-50	-1	19	38815422	38831841	-	16420	2297	0.514221	0.583805	0.502903	protein_coding	Down	ECH1
DDB1	ENSG00000167986	8.49088	-1.92302	2.86249e-52	9.25195e-50	-1	11	61299451	61342596	-	43146	15492	0.476718	0.478376	0.475789	protein_coding	Down	DDB1
ZDHHC8P1	ENSG00000133519	2.16561	-6.11746	6.44303e-52	2.03908e-49	-1	22	23390606	23402726	-	12121	3261	0.627888	0.625882	0.628626	transcribed_unprocessed_pseudogene	Down	ZDHHC8P1
CTSV	ENSG00000136943	3.47415	-5.79571	1.75353e-50	5.2231e-48	-1	9	97029677	97156556	-	126880	7313	0.431285	0.438808	0.430825	protein_coding	Down	CTSV
DSC3	ENSG00000134762	2.04436	-9.48288	1.83033e-50	5.24723e-48	-1	18	30989365	31042815	-	53451	7682	0.361665	0.392216	0.356537	protein_coding	Down	DSC3
HIC2	ENSG00000169635	5.37102	-2.83869	3.34027e-50	9.39667e-48	-1	22	21417371	21451463	+	34093	7248	0.561686	0.598234	0.551818	protein_coding	Down	HIC2
OLR1	ENSG00000173391	5.02346	-5.06698	1.86742e-49	5.06571e-47	-1	12	10158301	10172138	-	13838	3048	0.387801	0.401575	0.38391	protein_coding	Down	OLR1
FAM184A	ENSG00000111879	2.12156	-6.88516	1.73012e-48	4.61091e-46	-1	6	118959763	119149387	-	189625	7689	0.395514	0.387827	0.395839	protein_coding	Down	FAM184A
STK26	ENSG00000134602	4.62643	-3.06036	3.91207e-48	1.00726e-45	-1	X	132023302	132075943	+	52642	3304	0.365969	0.373789	0.365446	protein_coding	Down	STK26
LIPG	ENSG00000101670	4.96041	-3.6205	4.92888e-48	1.24791e-45	-1	18	49560699	49599185	+	38487	13078	0.479135	0.461386	0.488271	protein_coding	Down	LIPG
SLC27A6	ENSG00000113396	2.45733	-6.3173	5.76904e-48	1.43668e-45	-1	5	128538013	129033642	+	495630	3120	0.372236	0.436218	0.371831	protein_coding	Down	SLC27A6
MPP7	ENSG00000150054	3.75596	-3.85453	7.0752e-48	1.73354e-45	-1	10	28050993	28334486	-	283494	6347	0.387844	0.397038	0.387633	protein_coding	Down	MPP7
VAV3	ENSG00000134215	5.05432	-3.26746	4.14376e-47	9.83561e-45	-1	1	107571161	107965180	-	394020	7267	0.375436	0.437044	0.374279	protein_coding	Down	VAV3
DACT2	ENSG00000164488	2.99724	-6.12493	5.5236e-47	1.29091e-44	-1	6	168292830	168319777	-	26948	4239	0.511486	0.581033	0.498503	protein_coding	Down	DACT2
HTATSF1	ENSG00000102241	6.50425	-1.57948	1.08571e-46	2.49895e-44	-1	X	136497079	136512346	+	15268	3045	0.378856	0.467652	0.356734	protein_coding	Down	HTATSF1
NLRP2	ENSG00000022556	5.52866	-5.19431	2.40961e-46	5.30499e-44	-1	19	54953130	55001142	+	48013	6293	0.490877	0.507548	0.488363	protein_coding	Down	NLRP2
PRKCZ	ENSG00000067606	5.09623	-2.87101	1.00667e-45	2.12393e-43	-1	1	2050411	2185395	+	134985	7659	0.564534	0.594595	0.562725	protein_coding	Down	PRKCZ
SLC38A9	ENSG00000177058	4.58909	-3.03971	9.6429e-45	1.97953e-42	-1	5	55625845	55773194	-	147350	8797	0.387705	0.43242	0.384866	protein_coding	Down	SLC38A9
HS6ST2	ENSG00000171004	2.56443	-5.30104	1.78605e-44	3.61758e-42	-1	X	132626016	132961395	-	335380	4993	0.412143	0.446826	0.411619	protein_coding	Down	HS6ST2
CRYBG1	ENSG00000112297	5.74853	-3.64861	4.12223e-44	8.23958e-42	-1	6	106360717	106572017	+	211301	10958	0.401434	0.469246	0.397725	protein_coding	Down	CRYBG1
H19	ENSG00000130600	11.8049	-3.99712	6.54141e-43	1.27398e-40	-1	11	1995176	2001470	-	6295	2893	0.621544	0.63187	0.612761	lncRNA	Down	H19
DCXR	ENSG00000169738	5.18341	-2.74383	7.30726e-43	1.40512e-40	-1	17	82035136	82037709	-	2574	1876	0.619899	0.651919	0.533716	protein_coding	Down	DCXR
LCMT1.AS2	ENSG00000260034	2.18977	-7.94138	1.37755e-42	2.61579e-40	-1	16	25140577	25149032	-	8456	7988	0.478297	0.477717	0.488223	lncRNA	Down	LCMT1.AS2
MSH6	ENSG00000116062	5.78211	-1.94297	2.94547e-42	5.52403e-40	-1	2	47695530	47810063	+	114534	10937	0.4465	0.436866	0.447517	protein_coding	Down	MSH6
CDK2	ENSG00000123374	5.84751	-3.22169	1.40134e-41	2.56478e-39	-1	12	55966781	55972789	+	6009	3881	0.477031	0.495233	0.443818	protein_coding	Down	CDK2
MEST	ENSG00000106484	7.63692	-2.95214	8.93215e-41	1.61534e-38	-1	7	130486171	130506465	+	20295	4749	0.449492	0.482838	0.439305	protein_coding	Down	MEST
SLC6A4	ENSG00000108576	1.97232	-8.92398	3.39285e-40	5.92424e-38	-1	17	30194319	30236002	-	41684	6968	0.46868	0.455224	0.471381	protein_coding	Down	SLC6A4
TDRP	ENSG00000180190	5.09108	-3.31338	5.45915e-40	9.31798e-38	-1	8	489803	545781	-	55979	3444	0.428597	0.432346	0.428351	protein_coding	Down	TDRP
ITIH5	ENSG00000123243	6.28131	-4.47316	5.66995e-40	9.57024e-38	-1	10	7559270	7666998	-	107729	14609	0.43724	0.464987	0.432887	protein_coding	Down	ITIH5
CDC42BPG	ENSG00000171219	4.74605	-4.48272	6.36191e-40	1.06202e-37	-1	11	64823052	64844653	-	21602	6494	0.608027	0.626732	0.599987	protein_coding	Down	CDC42BPG
ADRB1	ENSG00000043591	2.7731	-5.92376	3.00967e-39	4.76248e-37	-1	10	114043866	114046904	+	3039	3038	0.587887	0.587887	0	protein_coding	Down	ADRB1
CAMK2G	ENSG00000148660	5.74911	-2.61331	3.0027e-39	4.76248e-37	-1	10	73812501	73874591	-	62091	7248	0.516444	0.523455	0.515517	protein_coding	Down	CAMK2G
QPRT	ENSG00000103485	5.48779	-3.51878	2.60956e-38	3.96418e-36	-1	16	29663279	29698699	+	35421	3676	0.516262	0.556855	0.511561	protein_coding	Down	QPRT
C1orf115	ENSG00000162817	5.88622	-4.69835	2.98361e-38	4.48753e-36	-1	1	220690363	220699153	+	8791	2889	0.478385	0.533056	0.451618	protein_coding	Down	C1orf115
ESRRG	ENSG00000196482	2.80045	-4.09598	5.61669e-38	8.28381e-36	-1	1	216503246	217137755	-	634510	10905	0.380586	0.397524	0.380289	protein_coding	Down	ESRRG
TRIML2	ENSG00000179046	1.68444	-6.87405	1.927e-37	2.7358e-35	-1	4	188091272	188109603	-	18332	3040	0.441656	0.464145	0.437185	protein_coding	Down	TRIML2
AKR1B1	ENSG00000085662	7.23093	-2.82874	2.414e-37	3.39547e-35	-1	7	134442356	134459284	-	16929	3646	0.500414	0.537301	0.490288	protein_coding	Down	AKR1B1
CDO1	ENSG00000129596	4.20275	-4.14338	3.31946e-37	4.58418e-35	-1	5	115804733	115816659	-	11927	1886	0.397786	0.449099	0.388147	protein_coding	Down	CDO1
ACSS1	ENSG00000154930	6.50273	-4.07016	5.11588e-37	7.00138e-35	-1	20	25006230	25058980	-	52751	8675	0.519962	0.560346	0.512014	protein_coding	Down	ACSS1
CLEC1A	ENSG00000150048	3.348	-3.03703	6.89622e-37	9.35362e-35	-1	12	10069554	10111627	-	42074	3161	0.388563	0.434989	0.384791	protein_coding	Down	CLEC1A
ARID3B	ENSG00000179361	5.48796	-2.23735	1.65132e-36	2.21993e-34	-1	15	74541206	74598131	+	56926	6175	0.466509	0.545425	0.456906	protein_coding	Down	ARID3B
GGH	ENSG00000137563	3.92064	-3.68946	1.9119e-36	2.5477e-34	-1	8	63014881	63039407	-	24527	10613	0.390932	0.391501	0.390498	protein_coding	Down	GGH
LRRC1	ENSG00000137269	4.6892	-3.48564	3.31914e-36	4.38444e-34	-1	6	53794497	53924125	+	129629	4885	0.397206	0.442579	0.395429	protein_coding	Down	LRRC1
HSD17B1	ENSG00000108786	4.63894	-5.32197	7.39552e-36	9.52079e-34	-1	17	42552922	42555214	+	2293	1947	0.647906	0.640986	0.686957	protein_coding	Down	HSD17B1
GM2A	ENSG00000196743	6.44213	-2.55615	8.20295e-36	1.04715e-33	-1	5	151212150	151270440	+	58291	4180	0.474095	0.475598	0.473979	protein_coding	Down	GM2A
PKMYT1	ENSG00000127564	2.72898	-4.10105	2.69023e-35	3.40561e-33	-1	16	2968024	2980479	-	12456	4959	0.621598	0.64025	0.609258	protein_coding	Down	PKMYT1
S100P	ENSG00000163993	4.72115	-6.39691	3.61222e-35	4.53498e-33	-1	4	6693878	6697170	+	3293	469	0.535541	0.52452	0.537372	protein_coding	Down	S100P
SLIT2	ENSG00000145147	4.09258	-4.54149	5.00266e-35	6.22913e-33	-1	4	20251905	20620561	+	368657	11024	0.361204	0.469702	0.357859	protein_coding	Down	SLIT2
PLEKHF2	ENSG00000175895	4.73076	-2.11159	2.53237e-34	3.07754e-32	-1	8	95133785	95156685	+	22901	3154	0.371921	0.409956	0.365846	protein_coding	Down	PLEKHF2
ATP7B	ENSG00000123191	4.63041	-3.15697	2.91756e-34	3.51751e-32	-1	13	51930436	52012125	-	81690	18786	0.446976	0.466571	0.441124	protein_coding	Down	ATP7B
CDCA5	ENSG00000146670	3.17467	-3.40473	3.50586e-34	4.16075e-32	-1	11	65066300	65084164	-	17865	3892	0.526702	0.564234	0.516247	protein_coding	Down	CDCA5
SLC13A4	ENSG00000164707	2.55247	-8.81828	5.1224e-34	5.97674e-32	-1	7	135681231	135729258	-	48028	8007	0.468049	0.51455	0.458746	protein_coding	Down	SLC13A4
SLC43A2	ENSG00000167703	6.92165	-2.95693	1.4011e-33	1.61243e-31	-1	17	1569268	1628886	-	59619	10586	0.546278	0.58379	0.538179	protein_coding	Down	SLC43A2
GATA3	ENSG00000107485	6.05876	-4.47411	1.41617e-33	1.61753e-31	-1	10	8045378	8075198	+	29821	3388	0.515493	0.550177	0.511047	protein_coding	Down	GATA3
CRYBG2	ENSG00000176092	3.69102	-5.21923	2.19876e-33	2.43806e-31	-1	1	26321698	26360080	-	38383	6870	0.526158	0.618632	0.505998	protein_coding	Down	CRYBG2
PPP1R13L	ENSG00000104881	5.71541	-2.71917	2.9206e-33	3.19185e-31	-1	19	45379638	45406349	-	26712	5014	0.534499	0.603111	0.518643	protein_coding	Down	PPP1R13L
CLDN6	ENSG00000184697	1.86559	-7.57385	1.31686e-32	1.40876e-30	-1	16	3014712	3020071	-	5360	1736	0.569323	0.592166	0.558377	protein_coding	Down	CLDN6
SLC13A3	ENSG00000158296	2.89357	-4.5955	1.47573e-32	1.55679e-30	-1	20	46557823	46684467	-	126645	6035	0.450791	0.499089	0.448374	protein_coding	Down	SLC13A3
MSX2	ENSG00000120149	3.04116	-5.4086	1.71527e-32	1.7847e-30	-1	5	174724582	174730896	+	6315	2222	0.468641	0.472997	0.466276	protein_coding	Down	MSX2
RAB15	ENSG00000139998	4.50925	-3.34132	2.12339e-32	2.19431e-30	-1	14	64945814	64973226	-	27413	4928	0.521633	0.558644	0.513521	protein_coding	Down	RAB15
ITGB4	ENSG00000132470	6.40102	-3.94569	2.16579e-32	2.22301e-30	-1	17	75721328	75757818	+	36491	6720	0.579803	0.639286	0.566376	protein_coding	Down	ITGB4
DSC2	ENSG00000134755	5.35026	-4.06504	2.19979e-32	2.24275e-30	-1	18	31058840	31102522	-	43683	12482	0.370977	0.391604	0.362724	protein_coding	Down	DSC2
HGF	ENSG00000019991	5.44682	-5.03683	2.56337e-32	2.59601e-30	-1	7	81699010	81770438	-	71429	9733	0.344221	0.358882	0.341908	protein_coding	Down	HGF
EPHB3	ENSG00000182580	4.32893	-3.5104	3.74205e-32	3.7646e-30	-1	3	184561785	184582408	+	20624	4514	0.584348	0.625388	0.572847	protein_coding	Down	EPHB3
PRSS12	ENSG00000164099	3.70491	-6.65861	4.50181e-32	4.46973e-30	-1	4	118280038	118353003	-	72966	5710	0.365093	0.460946	0.356955	protein_coding	Down	PRSS12
FRZB	ENSG00000162998	3.62491	-5.36288	6.64556e-32	6.47132e-30	-1	2	182833275	182866637	-	33363	2631	0.365536	0.440517	0.359116	protein_coding	Down	FRZB
EPS8L1	ENSG00000131037	6.423	-2.94953	7.20529e-32	6.97169e-30	-1	19	55072020	55087923	+	15904	5321	0.582594	0.63879	0.554338	protein_coding	Down	EPS8L1
MYCL	ENSG00000116990	3.08574	-4.19509	7.90944e-32	7.60458e-30	-1	1	39895426	39902256	-	6831	5060	0.53675	0.550988	0.496045	protein_coding	Down	MYCL
RASA1	ENSG00000145715	6.74186	-2.78189	9.29856e-32	8.88393e-30	-1	5	87267883	87391931	+	124049	5209	0.357676	0.434632	0.354303	protein_coding	Down	RASA1
HMGB3	ENSG00000029993	6.49707	-4.52279	1.02485e-31	9.66985e-30	-1	X	150980509	150990771	+	10263	3907	0.511791	0.453289	0.547758	protein_coding	Down	HMGB3
SEMA6D	ENSG00000137872	2.78109	-4.47575	1.79369e-31	1.68197e-29	-1	15	47184101	47774228	+	590128	8494	0.38824	0.444902	0.387413	protein_coding	Down	SEMA6D
DSP	ENSG00000096696	7.62665	-3.54793	2.08806e-31	1.94599e-29	-1	6	7541617	7586714	+	45098	13319	0.422999	0.456341	0.409025	protein_coding	Down	DSP
WNK2	ENSG00000165238	3.87008	-3.72034	2.97893e-31	2.75933e-29	-1	9	93184916	93320572	+	135657	13165	0.523655	0.596582	0.515817	protein_coding	Down	WNK2
CHAF1A	ENSG00000167670	4.42736	-2.86531	3.34068e-31	3.07565e-29	-1	19	4402640	4445018	+	42379	4309	0.511586	0.576004	0.504295	protein_coding	Down	CHAF1A
COLEC12	ENSG00000158270	5.84245	-3.44571	3.86042e-31	3.53275e-29	-1	18	316737	500722	-	183986	7334	0.431307	0.486092	0.429032	protein_coding	Down	COLEC12
SPINT2	ENSG00000167642	7.07175	-2.98141	5.56165e-31	5.0591e-29	-1	19	38244035	38292615	+	48581	5078	0.512227	0.563805	0.506207	protein_coding	Down	SPINT2
CCNB1	ENSG00000134057	4.42487	-3.84058	5.63378e-31	5.09422e-29	-1	5	69167135	69178245	+	11111	2424	0.434383	0.434818	0.434262	protein_coding	Down	CCNB1
GLDC	ENSG00000178445	3.96059	-5.27	7.06107e-31	6.30969e-29	-1	9	6532467	6645729	-	113263	8850	0.44292	0.484181	0.439423	protein_coding	Down	GLDC
LOXL1	ENSG00000129038	4.26201	-2.74309	8.53534e-31	7.58247e-29	-1	15	73925989	73952137	+	26149	3630	0.550138	0.648485	0.534284	protein_coding	Down	LOXL1
FRAS1	ENSG00000138759	3.46892	-4.83269	1.18966e-30	1.0507e-28	-1	4	78057323	78544269	+	486947	20246	0.397683	0.472637	0.394431	protein_coding	Down	FRAS1
TP63	ENSG00000073282	1.33744	-8.21754	1.81631e-30	1.58572e-28	-1	3	189631389	189897276	+	265888	7462	0.371331	0.421067	0.369895	protein_coding	Down	TP63
PITX2	ENSG00000164093	1.43535	-11.2427	2.53166e-30	2.18514e-28	-1	4	110617423	110642123	-	24701	5778	0.493684	0.554863	0.475003	protein_coding	Down	PITX2
IL1RAP	ENSG00000196083	5.67579	-3.182	4.23447e-30	3.59362e-28	-1	3	190514051	190659750	+	145700	11537	0.379357	0.385109	0.378863	protein_coding	Down	IL1RAP
FAM13A	ENSG00000138640	5.88796	-2.37897	6.32647e-30	5.30969e-28	-1	4	88725955	89111398	-	385444	13186	0.382715	0.410739	0.381723	protein_coding	Down	FAM13A
ANLN	ENSG00000011426	3.97933	-3.52756	7.3436e-30	6.12949e-28	-1	7	36389821	36453791	+	63971	5969	0.378678	0.401742	0.376304	protein_coding	Down	ANLN
TMEM40	ENSG00000088726	1.41409	-8.77944	1.05334e-29	8.74388e-28	-1	3	12733528	12769457	-	35930	3283	0.486153	0.504721	0.484286	protein_coding	Down	TMEM40
TENM3	ENSG00000218336	4.41268	-5.65764	3.00884e-29	2.45738e-27	-1	4	182143987	182803024	+	659038	11977	0.389174	0.46773	0.38772	protein_coding	Down	TENM3
COL8A2	ENSG00000171812	2.73702	-4.9349	3.03247e-29	2.46343e-27	-1	1	36095239	36125222	-	29984	4665	0.556315	0.616506	0.545225	protein_coding	Down	COL8A2
SLC5A6	ENSG00000138074	6.27738	-2.32054	4.76247e-29	3.82787e-27	-1	2	27199587	27212958	-	13372	5569	0.534889	0.55791	0.518457	protein_coding	Down	SLC5A6
IGF2BP3	ENSG00000136231	3.1618	-6.6007	5.18954e-29	4.14918e-27	-1	7	23310209	23470491	-	160283	8511	0.416285	0.438844	0.41502	protein_coding	Down	IGF2BP3
VAMP8	ENSG00000118640	6.31359	-1.95431	9.2907e-29	7.31269e-27	-1	2	85561562	85582031	+	20470	890	0.479506	0.540449	0.476735	protein_coding	Down	VAMP8
L1TD1	ENSG00000240563	1.673	-7.14199	1.00388e-28	7.82051e-27	-1	1	62194849	62212328	+	17480	3827	0.432633	0.40371	0.440741	protein_coding	Down	L1TD1
TCF21	ENSG00000118526	1.3846	-6.86418	4.0964e-28	3.11142e-26	-1	6	133889113	133895553	+	6441	3676	0.476553	0.493743	0.45369	protein_coding	Down	TCF21
SLC19A1	ENSG00000173638	4.29715	-3.39838	1.14233e-27	8.54834e-26	-1	21	45493572	45573365	-	79794	11218	0.566253	0.614726	0.558323	protein_coding	Down	SLC19A1
AXIN2	ENSG00000168646	4.23161	-3.23426	1.5547e-27	1.15772e-25	-1	17	65528563	65561648	-	33086	5212	0.513193	0.5566	0.505077	protein_coding	Down	AXIN2
NR6A1	ENSG00000148200	3.29366	-4.36172	1.96613e-27	1.45695e-25	-1	9	124517275	124771311	-	254037	7114	0.406962	0.501968	0.404225	protein_coding	Down	NR6A1
IRX2	ENSG00000170561	2.41807	-5.86291	2.1174e-27	1.56143e-25	-1	5	2745845	2751677	-	5833	3395	0.577503	0.541384	0.627821	protein_coding	Down	IRX2
MYBL2	ENSG00000101057	3.28295	-3.82359	2.23938e-27	1.6355e-25	-1	20	43667019	43716495	+	49477	2762	0.498828	0.605358	0.492529	protein_coding	Down	MYBL2
MCM5	ENSG00000100297	5.26589	-2.18211	2.6331e-27	1.91385e-25	-1	22	35400134	35425431	+	25298	7247	0.524568	0.550435	0.514183	protein_coding	Down	MCM5
SDK2	ENSG00000069188	2.07712	-5.11986	3.27757e-27	2.3597e-25	-1	17	73334384	73644445	-	310062	11916	0.523197	0.58476	0.520737	protein_coding	Down	SDK2
TK1	ENSG00000167900	3.67574	-3.23233	3.27324e-27	2.3597e-25	-1	17	78174091	78187233	-	13143	1839	0.531959	0.620446	0.517562	protein_coding	Down	TK1
BIRC7	ENSG00000101197	2.2224	-6.69286	3.96944e-27	2.84433e-25	-1	20	63235883	63240495	+	4613	1543	0.642671	0.652625	0.637667	protein_coding	Down	BIRC7
SLC26A2	ENSG00000155850	5.38764	-2.85511	6.12464e-27	4.32742e-25	-1	5	149960758	149993455	+	32698	8575	0.411597	0.395102	0.417461	protein_coding	Down	SLC26A2
PKP3	ENSG00000184363	5.42001	-3.42168	6.1746e-27	4.34251e-25	-1	11	392614	404908	+	12295	3780	0.697088	0.670635	0.708833	protein_coding	Down	PKP3
SLC27A2	ENSG00000140284	3.50321	-4.64173	7.91657e-27	5.51654e-25	-1	15	50182196	50236385	+	54190	2780	0.422484	0.476978	0.419537	protein_coding	Down	SLC27A2
SNHG8	ENSG00000269893	4.06562	-2.37724	8.86661e-27	6.15035e-25	-1	4	118278709	118285316	+	6608	6607	0.3911	0.3911	0	lncRNA	Down	SNHG8
CDC25A	ENSG00000164045	2.17532	-3.41242	1.00318e-26	6.92699e-25	-1	3	48157146	48188417	-	31272	4130	0.450449	0.510169	0.441362	protein_coding	Down	CDC25A
RAD51	ENSG00000051180	2.32331	-3.78882	1.08294e-26	7.44383e-25	-1	15	40694774	40732340	+	37567	3072	0.434648	0.492513	0.429495	protein_coding	Down	RAD51
SHCBP1	ENSG00000171241	3.22253	-3.97847	1.57138e-26	1.07044e-24	-1	16	46578591	46621379	-	42789	6163	0.392213	0.391855	0.392273	protein_coding	Down	SHCBP1
PAK6	ENSG00000137843	3.31953	-3.84369	1.74448e-26	1.18306e-24	-1	15	40217428	40277487	+	60060	6679	0.510714	0.595299	0.500131	protein_coding	Down	PAK6
BIRC5	ENSG00000089685	3.29636	-3.34386	1.85768e-26	1.24868e-24	-1	17	78214186	78225636	+	11451	3810	0.492664	0.506299	0.485864	protein_coding	Down	BIRC5
CD274	ENSG00000120217	3.72122	-3.3169	2.71371e-26	1.80017e-24	-1	9	5450503	5470566	+	20064	4101	0.381498	0.412338	0.373575	protein_coding	Down	CD274
STXBP2	ENSG00000076944	5.43005	-2.26495	3.05801e-26	2.01101e-24	-1	19	7636881	7647873	+	10993	6020	0.611627	0.605814	0.618665	protein_coding	Down	STXBP2
TFDP2	ENSG00000114126	5.26994	-2.58499	3.809e-26	2.46223e-24	-1	3	141944428	142149544	-	205117	11877	0.398872	0.450703	0.395686	protein_coding	Down	TFDP2
DNAJC9	ENSG00000213551	4.84677	-1.82046	4.14965e-26	2.67107e-24	-1	10	73183362	73247255	-	63894	3210	0.399073	0.401869	0.398926	protein_coding	Down	DNAJC9
GPC3	ENSG00000147257	5.99414	-5.09156	4.40695e-26	2.82472e-24	-1	X	133535745	133985594	-	449850	2857	0.396284	0.459573	0.39588	protein_coding	Down	GPC3
CCNE1	ENSG00000105173	3.98424	-6.05714	4.68452e-26	2.99002e-24	-1	19	29811991	29824312	+	12322	2450	0.472364	0.520816	0.460338	protein_coding	Down	CCNE1
SEMA6A	ENSG00000092421	4.70243	-4.08224	6.4405e-26	4.05966e-24	-1	5	116443555	116574823	-	131269	10880	0.405506	0.45239	0.401269	protein_coding	Down	SEMA6A
MAGEA8	ENSG00000156009	1.27936	-8.25078	9.31251e-26	5.82166e-24	-1	X	149881141	149885835	+	4695	2359	0.552194	0.528614	0.576017	protein_coding	Down	MAGEA8
FANCA	ENSG00000187741	3.85564	-2.41877	1.16138e-25	7.14274e-24	-1	16	89737549	89816657	-	79109	9694	0.504551	0.561791	0.496557	protein_coding	Down	FANCA
SLC44A5	ENSG00000137968	1.57356	-5.08274	1.1698e-25	7.16248e-24	-1	1	75202131	75611116	-	408986	6272	0.369886	0.370536	0.369876	protein_coding	Down	SLC44A5
CCSAP	ENSG00000154429	4.79424	-3.38725	1.17402e-25	7.16248e-24	-1	1	229321011	229343294	-	22284	6252	0.435803	0.413628	0.444451	protein_coding	Down	CCSAP
MB21D2	ENSG00000180611	3.11868	-3.37684	1.48054e-25	8.99633e-24	-1	3	192796815	192917856	-	121042	3061	0.426467	0.438419	0.426157	protein_coding	Down	MB21D2
FGFR3	ENSG00000068078	2.95693	-4.89245	1.50002e-25	9.07838e-24	-1	4	1793293	1808872	+	15580	4830	0.658386	0.624224	0.673737	protein_coding	Down	FGFR3
MAP7D2	ENSG00000184368	2.56307	-4.9721	1.72976e-25	1.04273e-23	-1	X	20006713	20116907	-	110195	4347	0.444325	0.461008	0.44364	protein_coding	Down	MAP7D2
PKP2	ENSG00000057294	5.22219	-4.55821	1.77665e-25	1.06676e-23	-1	12	32790755	32896777	-	106023	6955	0.407708	0.443134	0.405221	protein_coding	Down	PKP2
CSF2RA	ENSG00000198223	5.78246	-2.38479	2.08793e-25	1.24873e-23	-1	X	1268800	1310381	+	41582	3811	0.508838	0.501181	0.509611	protein_coding	Down	CSF2RA
RPL13A	ENSG00000142541	10.0225	-1.2501	2.09733e-25	1.24944e-23	-1	19	49487510	49493057	+	5548	3225	0.522625	0.530853	0.511197	protein_coding	Down	RPL13A
MTARC1	ENSG00000186205	1.87756	-4.82	2.46669e-25	1.45238e-23	-1	1	220786913	220819659	+	32747	9094	0.451414	0.459974	0.448123	protein_coding	Down	MTARC1
NASP	ENSG00000132780	7.0889	-1.73808	2.69057e-25	1.57202e-23	-1	1	45583846	45618904	+	35059	8285	0.428975	0.448039	0.423075	protein_coding	Down	NASP
MCM4	ENSG00000104738	5.4003	-2.4642	3.06863e-25	1.78604e-23	-1	8	47960185	47978160	+	17976	6955	0.458025	0.481093	0.443466	protein_coding	Down	MCM4
STC2	ENSG00000113739	4.99993	-4.48015	3.74023e-25	2.15219e-23	-1	5	173314723	173328447	-	13725	5056	0.50408	0.507911	0.501846	protein_coding	Down	STC2
PPARG	ENSG00000132170	3.6545	-3.77592	3.85888e-25	2.21209e-23	-1	3	12287368	12434356	+	146989	11961	0.387147	0.398044	0.386182	protein_coding	Down	PPARG
FSTL3	ENSG00000070404	9.04424	-5.42586	4.19619e-25	2.3964e-23	-1	19	676392	683392	+	7001	3027	0.649429	0.656426	0.644098	protein_coding	Down	FSTL3
HMGN3	ENSG00000118418	6.02448	-2.84932	5.1504e-25	2.91939e-23	-1	6	79201245	79234738	-	33494	1007	0.38617	0.431976	0.38475	protein_coding	Down	HMGN3
COL21A1	ENSG00000124749	4.86327	-4.68553	5.40556e-25	3.05264e-23	-1	6	56056590	56394094	-	337505	6880	0.367252	0.395203	0.36667	protein_coding	Down	COL21A1
ALDH4A1	ENSG00000159423	4.54034	-3.5461	5.83215e-25	3.28134e-23	-1	1	18871430	18902724	-	31295	3615	0.550457	0.592531	0.544962	protein_coding	Down	ALDH4A1
EML4	ENSG00000143924	6.62714	-1.85241	5.96207e-25	3.34206e-23	-1	2	42169353	42332548	+	163196	8328	0.380208	0.39049	0.379655	protein_coding	Down	EML4
IGDCC4	ENSG00000103742	2.74542	-4.52444	6.18155e-25	3.45235e-23	-1	15	65381484	65422947	-	41464	7598	0.517932	0.563964	0.507604	protein_coding	Down	IGDCC4
KIF22	ENSG00000079616	5.04851	-2.30719	6.36532e-25	3.52904e-23	-1	16	29790719	29805384	+	14666	4301	0.501807	0.56266	0.476553	protein_coding	Down	KIF22
FAM3B	ENSG00000183844	2.38321	-5.15173	6.48293e-25	3.58117e-23	-1	21	41304212	41357727	+	53516	3817	0.443745	0.484674	0.440601	protein_coding	Down	FAM3B
ADAM12	ENSG00000148848	7.28212	-4.20363	7.00707e-25	3.84276e-23	-1	10	126012381	126388477	-	376097	9856	0.431119	0.474939	0.429939	protein_coding	Down	ADAM12
SPIRE2	ENSG00000204991	4.12131	-3.76982	7.45526e-25	4.07208e-23	-1	16	89818179	89871319	+	53141	7980	0.547911	0.579449	0.542338	protein_coding	Down	SPIRE2
RADX	ENSG00000147231	1.55733	-5.28472	7.58222e-25	4.09749e-23	-1	X	106611930	106679439	+	67510	4835	0.351627	0.392761	0.348454	protein_coding	Down	RADX
F11R	ENSG00000158769	6.15829	-3.17296	7.83284e-25	4.18974e-23	-1	1	160995211	161021343	-	26133	5051	0.472295	0.477925	0.470945	protein_coding	Down	F11R
DAG1	ENSG00000173402	6.97999	-1.84481	1.01763e-24	5.42416e-23	-1	3	49468703	49535618	+	66916	6912	0.475125	0.544416	0.467143	protein_coding	Down	DAG1
COL9A3	ENSG00000092758	2.91018	-5.56547	1.15084e-24	6.02841e-23	-1	20	62816244	62841159	+	24916	4808	0.618423	0.632072	0.615159	protein_coding	Down	COL9A3
TNK2	ENSG00000061938	6.27559	-1.60942	1.20746e-24	6.30327e-23	-1	3	195863364	195911945	-	48582	12220	0.582738	0.645336	0.561701	protein_coding	Down	TNK2
CGB8	ENSG00000213030	1.6402	-11.3557	1.22269e-24	6.36094e-23	-1	19	49047638	49049111	-	1474	884	0.646979	0.650452	0.641766	protein_coding	Down	CGB8
MPP2	ENSG00000108852	1.36877	-4.83675	2.26039e-24	1.16005e-22	-1	17	43875357	43909711	-	34355	6095	0.522879	0.583593	0.509784	protein_coding	Down	MPP2
BZW2	ENSG00000136261	6.35031	-3.10577	2.76545e-24	1.41448e-22	-1	7	16646131	16706523	+	60393	3646	0.377716	0.404553	0.375991	protein_coding	Down	BZW2
DLX4	ENSG00000108813	1.49974	-5.27948	3.72812e-24	1.89411e-22	-1	17	49968970	49974959	+	5990	3625	0.590082	0.594483	0.583333	protein_coding	Down	DLX4
FIGN	ENSG00000182263	1.34499	-5.16067	6.60351e-24	3.33269e-22	-1	2	163593396	163736012	-	142617	9938	0.363024	0.391527	0.360889	protein_coding	Down	FIGN
GINS1	ENSG00000101003	2.55802	-3.84513	8.2099e-24	4.08907e-22	-1	20	25407673	25452628	+	44956	4120	0.41417	0.423301	0.413248	protein_coding	Down	GINS1
ANXA8L1	ENSG00000264230	1.44626	-6.71938	1.45279e-23	7.18869e-22	-1	10	46375627	46391784	+	16158	2848	0.540261	0.545295	0.539184	protein_coding	Down	ANXA8L1
CEBPA	ENSG00000245848	4.98873	-4.20258	1.69055e-23	8.28423e-22	-1	19	33299934	33302534	-	2601	2600	0.658846	0.658846	0	protein_coding	Down	CEBPA
ACSF2	ENSG00000167107	4.56268	-3.10269	1.85543e-23	9.06298e-22	-1	17	50426158	50474845	+	48688	5773	0.499641	0.569894	0.49019	protein_coding	Down	ACSF2
TYMS	ENSG00000176890	4.1725	-2.62832	2.0355e-23	9.91066e-22	-1	18	657653	673578	+	15926	2412	0.456641	0.512023	0.446755	protein_coding	Down	TYMS
GPR87	ENSG00000138271	1.22154	-7.62643	2.09017e-23	1.01444e-21	-1	3	151294086	151316820	-	22735	1563	0.398654	0.420985	0.397005	protein_coding	Down	GPR87
ADCY6	ENSG00000174233	5.99802	-1.49373	2.55524e-23	1.2362e-21	-1	12	48766194	48789089	-	22896	8444	0.54418	0.568806	0.52979	protein_coding	Down	ADCY6
PIDD1	ENSG00000177595	4.82066	-1.5904	3.13763e-23	1.50359e-21	-1	11	799179	809753	-	10575	5843	0.625969	0.65771	0.586768	protein_coding	Down	PIDD1
TOP2A	ENSG00000131747	5.46412	-2.60349	3.39985e-23	1.61903e-21	-1	17	40388525	40417896	-	29372	6339	0.397944	0.384761	0.401572	protein_coding	Down	TOP2A
SLC29A1	ENSG00000112759	5.79203	-2.3274	3.88458e-23	1.84408e-21	-1	6	44219553	44234142	+	14590	4282	0.568031	0.581037	0.562627	protein_coding	Down	SLC29A1
BEX3	ENSG00000166681	6.39724	-2.53399	4.1663e-23	1.96553e-21	-1	X	103376395	103378164	+	1770	1109	0.555681	0.51578	0.622727	protein_coding	Down	BEX3
LINC02864	ENSG00000263711	0.851617	-6.44436	4.68723e-23	2.20445e-21	-1	18	73151241	73264480	-	113240	9507	0.355902	0.377196	0.353951	lncRNA	Down	LINC02864
EXO1	ENSG00000174371	1.8008	-4.28533	5.38988e-23	2.51931e-21	-1	1	241847967	241895148	+	47182	4117	0.395816	0.440612	0.391534	protein_coding	Down	EXO1
MYCN	ENSG00000134323	3.79368	-5.49087	8.07126e-23	3.72676e-21	-1	2	15940550	15947007	+	6458	2613	0.537711	0.56946	0.516129	protein_coding	Down	MYCN
EPHA3	ENSG00000044524	1.16046	-5.872	8.53759e-23	3.93014e-21	-1	3	89107621	89482134	+	374514	6560	0.345919	0.394055	0.34506	protein_coding	Down	EPHA3
FOXO6	ENSG00000204060	0.878302	-7.07331	9.85035e-23	4.50713e-21	-1	1	41361922	41383590	+	21669	2396	0.580257	0.706177	0.564601	protein_coding	Down	FOXO6
TMEM25	ENSG00000149582	3.03886	-2.69156	1.05883e-22	4.81578e-21	-1	11	118531041	118547280	+	16240	5524	0.494796	0.546162	0.468315	protein_coding	Down	TMEM25
CD36	ENSG00000135218	4.68761	-4.0253	1.11775e-22	5.06856e-21	-1	7	80369575	80679277	+	309703	10854	0.360279	0.362631	0.360193	protein_coding	Down	CD36
RPS23	ENSG00000186468	8.99289	-1.7436	1.12864e-22	5.10274e-21	-1	5	82273320	82278396	-	5077	4058	0.44602	0.439872	0.47053	protein_coding	Down	RPS23
DLK1	ENSG00000185559	4.22287	-11.1445	1.14058e-22	5.11989e-21	-1	14	100725705	100738224	+	12520	5240	0.55891	0.55687	0.560379	protein_coding	Down	DLK1
PNCK	ENSG00000130822	3.78368	-4.33826	1.24145e-22	5.53046e-21	-1	X	153669733	153689010	-	19278	5059	0.566271	0.648547	0.536995	protein_coding	Down	PNCK
IGF2.AS	ENSG00000099869	1.68669	-3.90395	1.51052e-22	6.67044e-21	-1	11	2140501	2148666	+	8166	2867	0.574893	0.625044	0.547754	lncRNA	Down	IGF2.AS
PDE4DIP	ENSG00000178104	6.35258	-2.10799	1.77344e-22	7.78623e-21	-1	1	148808181	149048286	+	240106	27565	0.409983	0.456485	0.403952	protein_coding	Down	PDE4DIP
BMP5	ENSG00000112175	0.939674	-10.25	1.80662e-22	7.90906e-21	-1	6	55753653	55875590	-	121938	3963	0.340971	0.360838	0.340304	protein_coding	Down	BMP5
TRMT112	ENSG00000173113	6.35366	-1.49813	1.89687e-22	8.28026e-21	-1	11	64316460	64317559	-	1100	1099	0.576888	0.576888	0	protein_coding	Down	TRMT112
RAC3	ENSG00000169750	2.58203	-4.53075	2.26514e-22	9.74781e-21	-1	17	82031678	82034204	+	2527	1467	0.684877	0.678255	0.694051	protein_coding	Down	RAC3
F5	ENSG00000198734	3.58383	-5.68416	2.54983e-22	1.08197e-20	-1	1	169511951	169586588	-	74638	9348	0.380522	0.430466	0.373371	protein_coding	Down	F5
LRP2	ENSG00000081479	3.40796	-6.29461	3.05977e-22	1.29473e-20	-1	2	169127109	169362534	-	235426	16029	0.39582	0.454364	0.391543	protein_coding	Down	LRP2
DSG2	ENSG00000046604	5.70972	-3.38407	3.38884e-22	1.42603e-20	-1	18	31498177	31549008	+	50832	9478	0.39167	0.39407	0.39112	protein_coding	Down	DSG2
ERVFRD.1	ENSG00000244476	1.27902	-7.03315	3.61229e-22	1.51169e-20	-1	6	11102489	11111725	-	9237	3233	0.469684	0.472317	0.468266	protein_coding	Down	ERVFRD.1
MPDZ	ENSG00000107186	5.45284	-2.06142	5.33195e-22	2.20702e-20	-1	9	13105706	13279692	-	173987	11325	0.358379	0.415276	0.354418	protein_coding	Down	MPDZ
SLC16A12	ENSG00000152779	1.57268	-4.57375	6.63028e-22	2.72955e-20	-1	10	89430299	89556641	-	126343	4863	0.40164	0.422373	0.40081	protein_coding	Down	SLC16A12
TTC7B	ENSG00000165914	4.83792	-1.68864	6.72486e-22	2.76101e-20	-1	14	90524564	90816479	-	291916	21239	0.464635	0.522106	0.460126	protein_coding	Down	TTC7B
PLAC8	ENSG00000145287	2.93034	-4.33664	8.46353e-22	3.45617e-20	-1	4	83090048	83137075	-	47028	3777	0.417186	0.421234	0.416832	protein_coding	Down	PLAC8
CGB3	ENSG00000104827	1.50401	-8.73727	8.74423e-22	3.56122e-20	-1	19	49022869	49024333	-	1465	874	0.650273	0.655606	0.642373	protein_coding	Down	CGB3
RAD1	ENSG00000113456	4.61282	-1.55887	8.94588e-22	3.63361e-20	-1	5	34905260	34918989	-	13730	6760	0.403161	0.414793	0.391878	protein_coding	Down	RAD1
XRCC3	ENSG00000126215	3.1944	-2.3952	9.18175e-22	3.71947e-20	-1	14	103697609	103715504	-	17896	7493	0.597877	0.611237	0.588252	protein_coding	Down	XRCC3
NR2F6	ENSG00000160113	5.38272	-2.39444	1.08444e-21	4.36968e-20	-1	19	17231883	17245919	-	14037	2650	0.589627	0.708679	0.561918	protein_coding	Down	NR2F6
GDF6	ENSG00000156466	0.923357	-9.4434	1.14136e-21	4.58688e-20	-1	8	96142333	96160806	-	18474	3710	0.517296	0.53531	0.512768	protein_coding	Down	GDF6
TEX10	ENSG00000136891	4.96446	-1.98695	1.38862e-21	5.50771e-20	-1	9	100302077	100352942	-	50866	7248	0.379534	0.403284	0.375588	protein_coding	Down	TEX10
PLBD1	ENSG00000121316	4.63987	-2.05225	1.40277e-21	5.54933e-20	-1	12	14503661	14567883	-	64223	2363	0.40564	0.469742	0.403191	protein_coding	Down	PLBD1
ISL1	ENSG00000016082	1.34392	-4.74364	1.51801e-21	5.94332e-20	-1	5	51383448	51394730	+	11283	2810	0.442652	0.45089	0.43992	protein_coding	Down	ISL1
PHKA2	ENSG00000044446	5.61789	-2.34351	1.51658e-21	5.94332e-20	-1	X	18892298	18984114	-	91817	8514	0.455988	0.526897	0.448741	protein_coding	Down	PHKA2
CPOX	ENSG00000080819	5.01478	-2.37633	1.53859e-21	6.00841e-20	-1	3	98579446	98593648	-	14203	3149	0.403535	0.457606	0.38813	protein_coding	Down	CPOX
RCOR1	ENSG00000089902	6.1091	-1.9851	1.60246e-21	6.24179e-20	-1	14	102592649	102730561	+	137913	6187	0.434872	0.445289	0.434382	protein_coding	Down	RCOR1
CHAT	ENSG00000070748	1.05141	-9.03839	1.77939e-21	6.91323e-20	-1	10	49609095	49667942	+	58848	6566	0.509389	0.53975	0.505576	protein_coding	Down	CHAT
CLIC3	ENSG00000169583	3.68558	-5.35785	1.96851e-21	7.62849e-20	-1	9	136994608	136996568	-	1961	965	0.684184	0.691192	0.677387	protein_coding	Down	CLIC3
ZNF850	ENSG00000267041	2.47495	-3.25702	2.00036e-21	7.73218e-20	-1	19	36714383	36772825	-	58443	7844	0.411536	0.419939	0.410234	protein_coding	Down	ZNF850
TCL6	ENSG00000187621	0.944739	-8.72438	2.35823e-21	9.09234e-20	-1	14	95650498	95679833	+	29336	10553	0.463644	0.473609	0.458045	lncRNA	Down	TCL6
SIAH1	ENSG00000196470	5.50499	-2.23033	3.01386e-21	1.15908e-19	-1	16	48356364	48448402	-	92039	6677	0.451965	0.458589	0.451447	protein_coding	Down	SIAH1
PGF	ENSG00000119630	5.04693	-5.19266	3.17645e-21	1.21852e-19	-1	14	74941834	74955626	-	13793	5798	0.558875	0.576751	0.545909	protein_coding	Down	PGF
RNF128	ENSG00000133135	1.03629	-7.90233	3.23901e-21	1.23939e-19	-1	X	106693794	106797016	+	103223	3410	0.367257	0.414076	0.365657	protein_coding	Down	RNF128
PCNA	ENSG00000132646	5.22818	-1.83013	3.36462e-21	1.281e-19	-1	20	5114953	5126626	-	11674	1396	0.425426	0.454155	0.421524	protein_coding	Down	PCNA
PCOLCE2	ENSG00000163710	3.86882	-4.20938	3.42049e-21	1.29902e-19	-1	3	142815922	142889206	-	73285	3518	0.409243	0.457931	0.406788	protein_coding	Down	PCOLCE2
TINAGL1	ENSG00000142910	7.20273	-4.35365	4.56402e-21	1.70768e-19	-1	1	31576485	31587686	+	11202	5272	0.554861	0.592754	0.521167	protein_coding	Down	TINAGL1
GJA5	ENSG00000265107	5.63013	-4.41996	5.09065e-21	1.89539e-19	-1	1	147756199	147773362	-	17164	3285	0.461691	0.504718	0.451506	protein_coding	Down	GJA5
ARHGAP11A	ENSG00000198826	3.62706	-2.12883	6.24201e-21	2.3184e-19	-1	15	32615144	32639941	+	24798	6393	0.378957	0.389645	0.375245	protein_coding	Down	ARHGAP11A
MARVELD3	ENSG00000140832	2.81566	-2.92868	7.40337e-21	2.72972e-19	-1	16	71626161	71642114	+	15954	6342	0.478343	0.483128	0.475185	protein_coding	Down	MARVELD3
KRT23	ENSG00000108244	5.865	-3.03973	8.60635e-21	3.15795e-19	-1	17	40922700	40937646	-	14947	2901	0.415964	0.488108	0.398589	protein_coding	Down	KRT23
AMOT	ENSG00000126016	4.24848	-4.26087	8.77462e-21	3.21193e-19	-1	X	112774503	112840831	-	66329	8504	0.419717	0.469426	0.412407	protein_coding	Down	AMOT
EDARADD	ENSG00000186197	0.939902	-6.63103	8.90896e-21	3.23926e-19	-1	1	236348257	236502915	+	154659	3983	0.447723	0.509666	0.446086	protein_coding	Down	EDARADD
HSPD1P6	ENSG00000230067	0.803558	-9.15432	8.91324e-21	3.23926e-19	-1	3	36767117	36784167	-	17051	2177	0.379355	0.438677	0.370672	transcribed_processed_pseudogene	Down	HSPD1P6
SOD1	ENSG00000142168	6.50954	-1.61704	9.38391e-21	3.40217e-19	-1	21	31659666	31668931	+	9266	1969	0.444145	0.542915	0.417489	protein_coding	Down	SOD1
SH3GLB2	ENSG00000148341	6.90432	-2.27743	1.01145e-20	3.65833e-19	-1	9	129007036	129028331	-	21296	6831	0.557877	0.613673	0.531527	protein_coding	Down	SH3GLB2
ALDH7A1	ENSG00000164904	6.11025	-3.08369	1.0369e-20	3.74146e-19	-1	5	126531200	126595362	-	64163	17891	0.430379	0.433346	0.429232	protein_coding	Down	ALDH7A1
LIFR	ENSG00000113594	5.50384	-2.67577	1.1287e-20	4.04388e-19	-1	5	38474668	38608354	-	133687	12132	0.394357	0.383119	0.395479	protein_coding	Down	LIFR
ELMO3	ENSG00000102890	4.36961	-2.28744	1.22311e-20	4.37182e-19	-1	16	67199111	67204029	+	4919	2555	0.640098	0.624266	0.657215	protein_coding	Down	ELMO3
RPIA	ENSG00000153574	5.20623	-2.02338	1.22768e-20	4.37648e-19	-1	2	88691673	88750929	+	59257	1804	0.41233	0.482816	0.410116	protein_coding	Down	RPIA
RECQL4	ENSG00000160957	3.2425	-2.70871	1.45771e-20	5.1498e-19	-1	8	144511288	144517845	-	6558	4215	0.655178	0.652906	0.659266	protein_coding	Down	RECQL4
LIMK2	ENSG00000182541	7.56382	-1.38111	1.81548e-20	6.35461e-19	-1	22	31212239	31280080	+	67842	6152	0.473489	0.530722	0.467782	protein_coding	Down	LIMK2
FZD7	ENSG00000155760	2.22238	-4.65971	2.22787e-20	7.72685e-19	-1	2	202033855	202038441	+	4587	4586	0.564108	0.564108	0	protein_coding	Down	FZD7
GRHL1	ENSG00000134317	4.73682	-4.36902	2.38569e-20	8.25535e-19	-1	2	9951693	10002277	+	50585	7936	0.426202	0.420993	0.427171	protein_coding	Down	GRHL1
NEURL1	ENSG00000107954	2.35365	-5.40847	2.76895e-20	9.51653e-19	-1	10	103493979	103592552	+	98574	4952	0.504591	0.635097	0.497687	protein_coding	Down	NEURL1
PABPC4L	ENSG00000254535	2.57657	-3.4335	2.97067e-20	1.01868e-18	-1	4	134196333	134201789	-	5457	4983	0.362537	0.335541	0.646934	protein_coding	Down	PABPC4L
MACIR	ENSG00000181751	3.40703	-3.77876	3.12532e-20	1.0693e-18	-1	5	103258763	103278660	+	19898	3502	0.374227	0.439178	0.360354	protein_coding	Down	MACIR
SMIM13	ENSG00000224531	4.56665	-1.92941	3.31558e-20	1.13184e-18	-1	6	11093834	11138733	+	44900	4885	0.423105	0.396725	0.426326	protein_coding	Down	SMIM13
VSTM5	ENSG00000214376	1.02808	-6.12904	3.7859e-20	1.2895e-18	-1	11	93818232	93850618	-	32387	3933	0.462607	0.47165	0.461357	protein_coding	Down	VSTM5
ERVV.1	ENSG00000269526	1.147	-5.26088	5.07518e-20	1.71708e-18	-1	19	53013921	53016122	+	2202	2201	0.470241	0.470241	0	protein_coding	Down	ERVV.1
GPSM2	ENSG00000121957	3.62765	-2.46075	5.58648e-20	1.86106e-18	-1	1	108875350	108934545	+	59196	19558	0.387786	0.398558	0.382471	protein_coding	Down	GPSM2
EZH2	ENSG00000106462	4.52662	-1.92283	5.87246e-20	1.95205e-18	-1	7	148807257	148884321	-	77065	10757	0.391921	0.402993	0.390125	protein_coding	Down	EZH2
PHLDA3	ENSG00000174307	4.98863	-2.50211	5.88732e-20	1.95271e-18	-1	1	201464278	201469237	-	4960	3239	0.574108	0.582896	0.557558	protein_coding	Down	PHLDA3
MAGED1	ENSG00000179222	8.05248	-1.73232	6.68134e-20	2.20165e-18	-1	X	51803007	51902354	+	99348	6003	0.390027	0.519574	0.381696	protein_coding	Down	MAGED1
PLEKHA6	ENSG00000143850	4.83086	-2.64147	7.06747e-20	2.32385e-18	-1	1	204218853	204377665	-	158813	9623	0.489144	0.557103	0.484761	protein_coding	Down	PLEKHA6
LINC01949	ENSG00000288569	0.794285	-8.39895	7.36317e-20	2.41585e-18	-1	5	87205408	87240145	-	34738	3360	0.370268	0.452679	0.361443	lncRNA	Down	LINC01949
TRABD2A	ENSG00000186854	1.88067	-4.98233	7.70416e-20	2.51686e-18	-1	2	84821650	84907008	-	85359	8757	0.459805	0.464771	0.459237	protein_coding	Down	TRABD2A
HAPLN3	ENSG00000140511	5.64272	-3.49962	9.23458e-20	3.00391e-18	-1	15	88877294	88895597	-	18304	3482	0.528165	0.576106	0.516902	protein_coding	Down	HAPLN3
TRIM71	ENSG00000206557	1.07426	-5.85165	9.69543e-20	3.14708e-18	-1	3	32817997	32897824	+	79828	8700	0.455523	0.474253	0.453232	protein_coding	Down	TRIM71
POLE	ENSG00000177084	5.11669	-2.21925	9.91905e-20	3.2128e-18	-1	12	132623753	132687376	-	63624	16745	0.508464	0.535563	0.498784	protein_coding	Down	POLE
CLDN23	ENSG00000253958	3.64597	-2.48943	1.05486e-19	3.40945e-18	-1	8	8701937	8704096	+	2160	2159	0.608152	0.608152	0	protein_coding	Down	CLDN23
DSN1	ENSG00000149636	4.14967	-2.10346	1.07653e-19	3.47208e-18	-1	20	36751791	36773818	-	22028	2729	0.44845	0.45218	0.447922	protein_coding	Down	DSN1
DPPA4	ENSG00000121570	0.770802	-5.95996	1.24464e-19	3.98889e-18	-1	3	109326141	109337572	-	11432	4989	0.438544	0.424534	0.449395	protein_coding	Down	DPPA4
SLC35B4	ENSG00000205060	5.1595	-1.68608	1.30145e-19	4.16219e-18	-1	7	134289332	134316930	-	27599	6977	0.403979	0.433854	0.39387	protein_coding	Down	SLC35B4
CKMT1B	ENSG00000237289	0.71992	-5.99948	1.47387e-19	4.684e-18	-1	15	43593054	43604901	+	11848	3298	0.498438	0.510309	0.493859	protein_coding	Down	CKMT1B
HPDL	ENSG00000186603	1.20463	-4.44143	1.59457e-19	5.00477e-18	-1	1	45326895	45328710	+	1816	1815	0.603306	0.603306	0	protein_coding	Down	HPDL
CDT1	ENSG00000167513	2.49052	-4.27306	1.61158e-19	5.04773e-18	-1	16	88803789	88809258	+	5470	2750	0.652953	0.642909	0.663111	protein_coding	Down	CDT1
SH2D5	ENSG00000189410	1.11399	-5.03875	1.68154e-19	5.25602e-18	-1	1	20719731	20732837	-	13107	4473	0.613917	0.617036	0.612302	protein_coding	Down	SH2D5
SOWAHD	ENSG00000187808	1.84041	-4.56629	1.95653e-19	6.06564e-18	-1	X	119758588	119760202	+	1615	1614	0.654895	0.654895	0	protein_coding	Down	SOWAHD
CDKN1C	ENSG00000129757	9.08275	-2.65379	2.19024e-19	6.76257e-18	-1	11	2883213	2885775	-	2563	2478	0.676034	0.673123	0.761905	protein_coding	Down	CDKN1C
ZFP42	ENSG00000179059	0.878301	-6.21599	2.45995e-19	7.53409e-18	-1	4	187995771	188005046	+	9276	2648	0.445822	0.441088	0.447714	protein_coding	Down	ZFP42
IDH1	ENSG00000138413	6.44976	-1.62845	2.50546e-19	7.65804e-18	-1	2	208236229	208266074	-	29846	4686	0.412732	0.444942	0.406733	protein_coding	Down	IDH1
NEBL	ENSG00000078114	3.70871	-3.40476	2.59443e-19	7.91406e-18	-1	10	20779973	21293011	-	513039	17759	0.399471	0.388254	0.399874	protein_coding	Down	NEBL
FDX1	ENSG00000137714	5.00319	-2.07097	2.6362e-19	8.02536e-18	-1	11	110429948	110464884	+	34937	3140	0.397641	0.414331	0.395993	protein_coding	Down	FDX1
ERVMER34.1	ENSG00000226887	3.21274	-3.38061	2.96558e-19	8.97412e-18	-1	4	52722618	52751586	-	28969	4017	0.412938	0.454817	0.406196	protein_coding	Down	ERVMER34.1
PAK4	ENSG00000130669	5.7922	-1.60261	2.99639e-19	9.04934e-18	-1	19	39125770	39182816	+	57047	7101	0.561687	0.594564	0.557013	protein_coding	Down	PAK4
HNRNPD	ENSG00000138668	8.36356	-1.46892	3.57537e-19	1.07552e-17	-1	4	82352498	82374503	-	22006	6973	0.387548	0.395095	0.384047	protein_coding	Down	HNRNPD
EPN3	ENSG00000049283	3.01551	-4.02197	3.77238e-19	1.1303e-17	-1	17	50532682	50543750	+	11069	4491	0.586465	0.606769	0.572601	protein_coding	Down	EPN3
MIR205HG	ENSG00000230937	0.680839	-7.51416	3.87449e-19	1.15633e-17	-1	1	209428817	209432838	+	4022	3520	0.478985	0.475	0.506986	lncRNA	Down	MIR205HG
HAPLN1	ENSG00000145681	3.53544	-6.31792	4.06273e-19	1.21014e-17	-1	5	83637805	83720855	-	83051	6189	0.361493	0.358539	0.361731	protein_coding	Down	HAPLN1
SLC1A3	ENSG00000079215	4.28553	-3.59702	4.19867e-19	1.24818e-17	-1	5	36596588	36688334	+	91747	21209	0.40392	0.415814	0.400343	protein_coding	Down	SLC1A3
CCR3	ENSG00000183625	1.21896	-4.10904	4.44166e-19	1.31527e-17	-1	3	46130890	46266706	+	135817	6090	0.413088	0.442529	0.411706	protein_coding	Down	CCR3
DCP2	ENSG00000172795	5.61124	-1.98187	5.64662e-19	1.66559e-17	-1	5	112976702	113022195	+	45494	11357	0.377772	0.377124	0.377988	protein_coding	Down	DCP2
ENSG00000286125	ENSG00000286125	0.964006	-5.73781	5.80506e-19	1.70901e-17	-1	19	56669941	56823395	+	153455	19307	0.429184	0.428705	0.429253	lncRNA	Down	ENSG00000286125
CTNNB1	ENSG00000168036	8.60319	-1.50603	5.98839e-19	1.75957e-17	-1	3	41194741	41260096	+	65356	11742	0.399036	0.408448	0.396975	protein_coding	Down	CTNNB1
EPB41L4A.AS1	ENSG00000224032	3.77479	-2.19503	6.30701e-19	1.84961e-17	-1	5	112160526	112164818	+	4293	3901	0.439422	0.441169	0.421995	lncRNA	Down	EPB41L4A.AS1
HMGN2P5	ENSG00000234664	1.9177	-3.38247	6.74701e-19	1.97104e-17	-1	15	29730713	29730985	+	273	272	0.518382	0.518382	0	processed_pseudogene	Down	HMGN2P5
SLC22A11	ENSG00000168065	3.17269	-9.28362	6.84265e-19	1.99514e-17	-1	11	64555690	64572875	+	17186	5148	0.566948	0.570707	0.56534	protein_coding	Down	SLC22A11
ENSG00000267943	ENSG00000267943	0.810574	-6.99671	7.07943e-19	2.06022e-17	-1	19	53007512	53013180	+	5669	4058	0.493472	0.489157	0.504348	lncRNA	Down	ENSG00000267943
FANCE	ENSG00000112039	3.67123	-3.21362	7.62774e-19	2.21554e-17	-1	6	35452338	35467102	+	14765	2698	0.50447	0.579318	0.487734	protein_coding	Down	FANCE
RTN2	ENSG00000125744	3.48209	-2.38824	8.40019e-19	2.43061e-17	-1	19	45485294	45497055	-	11762	3217	0.541195	0.614548	0.513577	protein_coding	Down	RTN2
RPS3	ENSG00000149273	10.0909	-1.61857	9.40265e-19	2.69501e-17	-1	11	75399515	75422280	+	22766	5851	0.484999	0.44471	0.498936	protein_coding	Down	RPS3
EFNB1	ENSG00000090776	6.00578	-2.52957	1.0526e-18	3.00564e-17	-1	X	68829021	68842160	+	13140	3298	0.563894	0.604002	0.550452	protein_coding	Down	EFNB1
TICRR	ENSG00000140534	2.13478	-3.63153	1.07902e-18	3.0753e-17	-1	15	89575469	89631056	+	55588	8392	0.426772	0.525381	0.409238	protein_coding	Down	TICRR
RBM47	ENSG00000163694	6.34448	-1.99886	1.13904e-18	3.24031e-17	-1	4	40423267	40630875	-	207609	8531	0.432223	0.469113	0.430642	protein_coding	Down	RBM47
ARL6IP6	ENSG00000177917	4.47298	-1.73042	1.31513e-18	3.72726e-17	-1	2	152717893	152762396	+	44504	3861	0.369773	0.389277	0.36792	protein_coding	Down	ARL6IP6
FOXI3	ENSG00000214336	0.71836	-8.1565	1.51708e-18	4.28362e-17	-1	2	88446787	88452693	-	5907	2839	0.504064	0.575907	0.437561	protein_coding	Down	FOXI3
OPN3	ENSG00000054277	4.37743	-3.15137	1.61175e-18	4.54251e-17	-1	1	241590102	241677376	-	87275	3713	0.396223	0.451118	0.393784	protein_coding	Down	OPN3
PCSK6	ENSG00000140479	5.54269	-2.76211	1.66828e-18	4.69311e-17	-1	15	101289784	101525202	-	235419	21708	0.479844	0.50995	0.476786	protein_coding	Down	PCSK6
B3GNT5	ENSG00000176597	5.20889	-2.1003	1.84194e-18	5.16253e-17	-1	3	183253253	183298504	+	45252	8117	0.421383	0.427251	0.4201	protein_coding	Down	B3GNT5
RSPO2	ENSG00000147655	0.465415	-9.14163	1.89698e-18	5.30701e-17	-1	8	107899316	108083642	-	184327	4344	0.37744	0.472836	0.375138	protein_coding	Down	RSPO2
BEX4	ENSG00000102409	5.09028	-1.97738	1.92473e-18	5.37474e-17	-1	X	103215108	103217246	+	2139	1309	0.519177	0.436211	0.650181	protein_coding	Down	BEX4
INSL4	ENSG00000120211	0.601197	-8.62286	2.02343e-18	5.63998e-17	-1	9	5231419	5235304	+	3886	1950	0.399485	0.420513	0.378295	protein_coding	Down	INSL4
CDK7	ENSG00000134058	5.47015	-2.34618	2.11995e-18	5.89821e-17	-1	5	69234795	69277430	+	42636	2403	0.404714	0.419476	0.403833	protein_coding	Down	CDK7
E2F2	ENSG00000007968	1.69843	-3.72853	2.19648e-18	6.09994e-17	-1	1	23506438	23531233	-	24796	5455	0.516515	0.564803	0.502896	protein_coding	Down	E2F2
RNF43	ENSG00000108375	1.60196	-3.64898	2.3692e-18	6.5676e-17	-1	17	58353676	58417595	-	63920	6319	0.430185	0.505934	0.421875	protein_coding	Down	RNF43
WNT7A	ENSG00000154764	3.48588	-4.09506	2.43573e-18	6.73973e-17	-1	3	13816258	13880071	-	63814	4522	0.518311	0.545113	0.516267	protein_coding	Down	WNT7A
ENSG00000218416	ENSG00000218416	1.32954	-5.85142	2.63658e-18	7.28224e-17	-1	2	240449315	240456714	-	7400	3233	0.65671	0.588617	0.709554	lncRNA	Down	ENSG00000218416
MGST3	ENSG00000143198	5.86073	-1.75517	2.70921e-18	7.46926e-17	-1	1	165631213	165661796	+	30584	8039	0.43328	0.446946	0.428407	protein_coding	Down	MGST3
CENPX	ENSG00000169689	4.81864	-2.87102	2.74016e-18	7.54091e-17	-1	17	82018702	82024107	-	5406	1528	0.654209	0.645288	0.657725	protein_coding	Down	CENPX
IL11RA	ENSG00000137070	3.02993	-2.60019	2.80623e-18	7.70875e-17	-1	9	34650702	34661902	+	11201	4267	0.541875	0.559878	0.530795	protein_coding	Down	IL11RA
FMNL2	ENSG00000157827	6.47586	-2.23014	3.10581e-18	8.47043e-17	-1	2	152335174	152649826	+	314653	6546	0.405734	0.432325	0.405169	protein_coding	Down	FMNL2
ERGIC3	ENSG00000125991	7.54252	-1.48622	3.5349e-18	9.57195e-17	-1	20	35542038	35557634	+	15597	5981	0.509041	0.52115	0.501508	protein_coding	Down	ERGIC3
XRCC2	ENSG00000196584	2.29408	-3.11651	3.60519e-18	9.74493e-17	-1	7	152644776	152676141	-	31366	4828	0.425602	0.401823	0.429928	protein_coding	Down	XRCC2
USP27X	ENSG00000273820	2.88647	-3.66632	3.63581e-18	9.81023e-17	-1	X	49879484	49882558	+	3075	3074	0.512362	0.512362	0	protein_coding	Down	USP27X
ZNF367	ENSG00000165244	2.12041	-3.4032	3.74221e-18	1.00794e-16	-1	9	96385941	96418370	-	32430	3682	0.428906	0.440521	0.427419	protein_coding	Down	ZNF367
TSPAN13	ENSG00000106537	5.41763	-2.67216	3.78365e-18	1.0173e-16	-1	7	16753755	16784536	+	30782	1997	0.390078	0.417126	0.388202	protein_coding	Down	TSPAN13
POLE4	ENSG00000115350	4.08344	-1.95397	4.08506e-18	1.09447e-16	-1	2	74958643	74970128	+	11486	1993	0.386939	0.458103	0.371997	protein_coding	Down	POLE4
IFFO2	ENSG00000169991	5.22885	-2.88179	4.49083e-18	1.19895e-16	-1	1	18904280	18956676	-	52397	6170	0.543305	0.567261	0.540107	protein_coding	Down	IFFO2
COL16A1	ENSG00000084636	5.33434	-4.67071	4.57243e-18	1.21859e-16	-1	1	31652263	31704319	-	52057	9179	0.560032	0.604314	0.550552	protein_coding	Down	COL16A1
PIK3CB	ENSG00000051382	5.62151	-2.37782	5.34694e-18	1.42002e-16	-1	3	138652698	138834928	-	182231	7816	0.405872	0.395855	0.406321	protein_coding	Down	PIK3CB
BCAR3	ENSG00000137936	4.64493	-2.27322	5.45978e-18	1.44614e-16	-1	1	93561741	93847150	-	285410	6892	0.450757	0.53105	0.44877	protein_coding	Down	BCAR3
TACC2	ENSG00000138162	6.01656	-2.53916	5.83232e-18	1.53817e-16	-1	10	121989163	122254545	+	265383	18821	0.482942	0.54147	0.478474	protein_coding	Down	TACC2
GRIN2D	ENSG00000105464	2.10561	-4.3898	6.05379e-18	1.59382e-16	-1	19	48393668	48444931	+	51264	5497	0.529212	0.690558	0.509833	protein_coding	Down	GRIN2D
ROGDI	ENSG00000067836	2.03924	-3.09679	6.98708e-18	1.83317e-16	-1	16	4796968	4802880	-	5913	3606	0.630244	0.642263	0.611448	protein_coding	Down	ROGDI
KAT14	ENSG00000149474	4.16863	-2.46525	1.21023e-17	3.12664e-16	-1	20	18137228	18188387	+	51160	5005	0.426279	0.501499	0.418122	protein_coding	Down	KAT14
UBAC1	ENSG00000130560	5.22481	-1.51397	1.2963e-17	3.33199e-16	-1	9	135932969	135961373	-	28405	2961	0.518166	0.561297	0.513147	protein_coding	Down	UBAC1
HEG1	ENSG00000173706	7.00229	-1.80755	1.31963e-17	3.38623e-16	-1	3	124965710	125055997	-	90288	9944	0.449943	0.491553	0.444793	protein_coding	Down	HEG1
ANP32B	ENSG00000136938	7.68304	-1.65931	1.47582e-17	3.77427e-16	-1	9	97983341	98015943	+	32603	1861	0.435219	0.476625	0.432712	protein_coding	Down	ANP32B
BCL2L12	ENSG00000126453	3.97124	-2.09301	1.64262e-17	4.16578e-16	-1	19	49665142	49673916	+	8775	2209	0.543424	0.58986	0.527799	protein_coding	Down	BCL2L12
KRT8P3	ENSG00000254285	1.89405	-5.26044	1.67131e-17	4.23147e-16	-1	8	61578220	61579668	+	1449	1448	0.58011	0.58011	0	processed_pseudogene	Down	KRT8P3
SLC29A2	ENSG00000174669	2.05095	-4.04563	1.77923e-17	4.47488e-16	-1	11	66362521	66372214	-	9694	2707	0.582792	0.618397	0.568995	protein_coding	Down	SLC29A2
MED12L	ENSG00000144893	1.50978	-3.72458	2.18645e-17	5.4629e-16	-1	3	151085697	151437072	+	351376	12571	0.388058	0.434333	0.386341	protein_coding	Down	MED12L
EPHB4	ENSG00000196411	6.6458	-2.39479	2.27491e-17	5.66527e-16	-1	7	100802565	100827523	-	24959	6420	0.54776	0.608723	0.526648	protein_coding	Down	EPHB4
CKS1B	ENSG00000173207	4.34114	-2.51425	2.39407e-17	5.94429e-16	-1	1	154974653	154979251	+	4599	2335	0.444106	0.443255	0.444985	protein_coding	Down	CKS1B
ENSG00000215861	ENSG00000215861	3.31909	-2.47751	2.95352e-17	7.31924e-16	-1	1	149197992	149321732	-	123741	1025	0.407015	0.557073	0.405761	transcribed_unprocessed_pseudogene	Down	ENSG00000215861
CMYA5	ENSG00000164309	3.22654	-3.30242	3.59223e-17	8.84433e-16	-1	5	79689836	79800240	+	110405	14208	0.406869	0.426872	0.403915	protein_coding	Down	CMYA5
RBBP7	ENSG00000102054	6.80116	-1.6234	3.62058e-17	8.89971e-16	-1	X	16839283	16870362	-	31080	7328	0.421925	0.443777	0.415183	protein_coding	Down	RBBP7
CYP2W1	ENSG00000073067	0.520646	-9.4768	3.68677e-17	9.04777e-16	-1	7	983181	989640	+	6460	2783	0.668215	0.679123	0.659956	protein_coding	Down	CYP2W1
CMTR1	ENSG00000137200	6.18977	-1.37811	3.9137e-17	9.58919e-16	-1	6	37433219	37482827	+	49609	5251	0.458777	0.526185	0.450797	protein_coding	Down	CMTR1
ACAN	ENSG00000157766	3.32485	-6.18697	4.162e-17	1.01485e-15	-1	15	88803436	88875353	+	71918	10895	0.502649	0.556035	0.493117	protein_coding	Down	ACAN
SLC7A4	ENSG00000099960	0.724571	-5.42463	4.88995e-17	1.18474e-15	-1	22	21028718	21032840	-	4123	2444	0.624454	0.61743	0.634684	protein_coding	Down	SLC7A4
RHOBTB1	ENSG00000072422	5.4368	-3.02821	5.18561e-17	1.25437e-15	-1	10	60869438	61001440	-	132003	4765	0.389418	0.460651	0.386751	protein_coding	Down	RHOBTB1
FANCI	ENSG00000140525	4.37942	-1.68779	5.80612e-17	1.39558e-15	-1	15	89243945	89317261	+	73317	11811	0.40114	0.423758	0.396797	protein_coding	Down	FANCI
MTRNR2L12	ENSG00000269028	0.892006	-6.67033	5.85717e-17	1.40563e-15	-1	3	96617188	96618236	-	1049	1048	0.40458	0.40458	0	protein_coding	Down	MTRNR2L12
GLDN	ENSG00000186417	0.781692	-6.91847	5.88016e-17	1.40892e-15	-1	15	51341655	51408005	+	66351	7099	0.447536	0.472884	0.444499	protein_coding	Down	GLDN
PI4KAP2	ENSG00000183506	5.75581	-1.64163	6.37027e-17	1.51678e-15	-1	22	21473000	21517533	-	44534	7458	0.557676	0.586082	0.551962	transcribed_unitary_pseudogene	Down	PI4KAP2
ENSG00000251095	ENSG00000251095	0.556624	-6.71632	6.82639e-17	1.6195e-15	-1	4	89410960	89726752	+	315793	6957	0.37057	0.375593	0.370457	lncRNA	Down	ENSG00000251095
RPA1	ENSG00000132383	6.16768	-0.991008	7.10628e-17	1.68149e-15	-1	17	1829702	1900082	+	70381	5472	0.444871	0.477339	0.442133	protein_coding	Down	RPA1
HEXB	ENSG00000049860	7.25804	-2.16941	7.95293e-17	1.87017e-15	-1	5	74640023	74722647	+	82625	4999	0.421076	0.424685	0.420844	protein_coding	Down	HEXB
MFAP2	ENSG00000117122	4.39324	-3.19538	7.94802e-17	1.87017e-15	-1	1	16974502	16980632	-	6131	2706	0.62137	0.603104	0.635806	protein_coding	Down	MFAP2
PTPRF	ENSG00000142949	8.76162	-3.21561	8.67018e-17	2.02941e-15	-1	1	43525187	43623666	+	98480	10673	0.5569	0.587089	0.553231	protein_coding	Down	PTPRF
SMARCA2	ENSG00000080503	7.35004	-1.87598	9.1425e-17	2.12361e-15	-1	9	1980290	2193624	+	213335	18533	0.403691	0.447742	0.3995	protein_coding	Down	SMARCA2
PRDX5	ENSG00000126432	7.88324	-1.33847	9.86083e-17	2.27653e-15	-1	11	64318121	64321811	+	3691	854	0.5729	0.604215	0.56347	protein_coding	Down	PRDX5
ENSG00000270504	ENSG00000270504	3.42655	-2.3545	1.02188e-16	2.34846e-15	-1	6	3751111	3753871	+	2761	2760	0.622101	0.622101	0	lncRNA	Down	ENSG00000270504
MKRN4P	ENSG00000238222	0.614599	-7.98816	1.09272e-16	2.49992e-15	-1	X	40834485	40836005	+	1521	1520	0.532237	0.532237	0	processed_pseudogene	Down	MKRN4P
RTL1	ENSG00000254656	0.246589	-8.60221	1.19011e-16	2.71863e-15	-1	14	100879753	100903722	-	23970	5394	0.513956	0.588802	0.492221	protein_coding	Down	RTL1
CYB5R1	ENSG00000159348	6.2465	-2.22822	1.21308e-16	2.76403e-15	-1	1	202961873	202967275	-	5403	4490	0.502777	0.488864	0.571272	protein_coding	Down	CYB5R1
TFAP2A	ENSG00000137203	3.58267	-5.89542	1.21903e-16	2.7722e-15	-1	6	10393186	10419659	-	26474	8204	0.475768	0.478669	0.474465	protein_coding	Down	TFAP2A
ACER2	ENSG00000177076	3.61757	-2.53072	1.28276e-16	2.91278e-15	-1	9	19409009	19452505	+	43497	2767	0.434132	0.466209	0.431953	protein_coding	Down	ACER2
FHDC1	ENSG00000137460	4.63377	-2.7307	1.32857e-16	3.01228e-15	-1	4	152936323	152979671	+	43349	6585	0.449825	0.520121	0.437233	protein_coding	Down	FHDC1
SNRPF	ENSG00000139343	4.05759	-1.96722	1.34406e-16	3.04287e-15	-1	12	95858928	95903828	+	44901	3036	0.390869	0.348814	0.393918	protein_coding	Down	SNRPF
NEDD4	ENSG00000069869	4.55899	-1.86727	1.51968e-16	3.43023e-15	-1	15	55826922	55993660	-	166739	9001	0.384867	0.385402	0.384837	protein_coding	Down	NEDD4
ZNF90	ENSG00000213988	2.15716	-3.11084	1.56191e-16	3.52032e-15	-1	19	20077994	20127076	+	49083	6080	0.410008	0.407072	0.410423	protein_coding	Down	ZNF90
GRHL3	ENSG00000158055	0.611037	-5.36626	1.62543e-16	3.65805e-15	-1	1	24319357	24364482	+	45126	3886	0.510072	0.518013	0.509324	protein_coding	Down	GRHL3
SEPTIN3	ENSG00000100167	2.43728	-5.03278	1.71584e-16	3.85013e-15	-1	22	41969475	41998221	+	28747	7140	0.522855	0.532493	0.51967	protein_coding	Down	SEPTIN3
MCM10	ENSG00000065328	1.77069	-3.23007	1.72112e-16	3.85628e-15	-1	10	13161558	13211110	+	49553	5437	0.435865	0.440868	0.435249	protein_coding	Down	MCM10
ELOVL2	ENSG00000197977	2.08897	-4.60046	2.10798e-16	4.69537e-15	-1	6	10980759	11044305	-	63547	3980	0.396343	0.394472	0.396468	protein_coding	Down	ELOVL2
FAU	ENSG00000149806	5.96603	-2.32927	2.69195e-16	5.95247e-15	-1	11	65120630	65122177	-	1548	1547	0.534583	0.534583	0	protein_coding	Down	FAU
AFAP1L1	ENSG00000157510	5.03218	-2.07894	2.77188e-16	6.1203e-15	-1	5	149271859	149343637	+	71779	6548	0.462119	0.496793	0.458639	protein_coding	Down	AFAP1L1
DLX3	ENSG00000064195	2.59119	-4.93735	3.12041e-16	6.85002e-15	-1	17	49990005	49995224	-	5220	2712	0.574248	0.582227	0.565616	protein_coding	Down	DLX3
BEAN1	ENSG00000166546	1.5269	-4.29463	3.12602e-16	6.85244e-15	-1	16	66427295	66493529	+	66235	7372	0.505767	0.565654	0.498267	protein_coding	Down	BEAN1
SLC18A3	ENSG00000187714	0.344152	-9.03345	3.6102e-16	7.86837e-15	-1	10	49610310	49612720	+	2411	2410	0.671784	0.671784	0	protein_coding	Down	SLC18A3
HERC5	ENSG00000138646	3.7447	-2.31177	3.63023e-16	7.90069e-15	-1	4	88457119	88506163	+	49045	4739	0.394034	0.430049	0.390182	protein_coding	Down	HERC5
EVA1A	ENSG00000115363	3.35159	-3.38624	3.78958e-16	8.23209e-15	-1	2	75469302	75569722	-	100421	2734	0.417586	0.483541	0.41574	protein_coding	Down	EVA1A
FLOT2	ENSG00000132589	7.04044	-1.53656	3.79334e-16	8.23209e-15	-1	17	28879335	28897733	-	18399	3377	0.544244	0.5878	0.534452	protein_coding	Down	FLOT2
CYP2J2	ENSG00000134716	3.17728	-4.17233	3.96003e-16	8.58157e-15	-1	1	59893308	59926773	-	33466	2963	0.397729	0.433007	0.394302	protein_coding	Down	CYP2J2
OXGR1	ENSG00000165621	0.653939	-6.82475	4.43103e-16	9.58857e-15	-1	13	96985713	96994730	-	9018	2660	0.427304	0.424812	0.428347	protein_coding	Down	OXGR1
CDK6	ENSG00000105810	5.19182	-1.63807	4.56225e-16	9.85849e-15	-1	7	92604921	92836573	-	231653	12229	0.381944	0.403958	0.380717	protein_coding	Down	CDK6
CGA	ENSG00000135346	4.20732	-9.77231	5.37577e-16	1.15019e-14	-1	6	87085498	87095106	-	9609	1978	0.367714	0.386249	0.36291	protein_coding	Down	CGA
PROSER2.AS1	ENSG00000225778	1.98087	-3.64515	5.38512e-16	1.15057e-14	-1	10	11849608	11894700	-	45093	3267	0.505833	0.511478	0.505392	lncRNA	Down	PROSER2.AS1
RPS27A	ENSG00000143947	8.54348	-1.36564	5.43681e-16	1.15998e-14	-1	2	55231903	55235853	+	3951	2936	0.458228	0.455722	0.465483	protein_coding	Down	RPS27A
CCNA2	ENSG00000145386	3.54058	-2.61138	6.00862e-16	1.2766e-14	-1	4	121816444	121823883	-	7440	2740	0.393467	0.418248	0.379017	protein_coding	Down	CCNA2
PLEKHG6	ENSG00000008323	3.47198	-4.86491	6.1741e-16	1.30993e-14	-1	12	6310436	6328506	+	18071	4296	0.557167	0.610801	0.540439	protein_coding	Down	PLEKHG6
ADCK2	ENSG00000133597	4.30982	-2.32688	7.29662e-16	1.5331e-14	-1	7	140672945	140696261	+	23317	3100	0.507634	0.6	0.493471	protein_coding	Down	ADCK2
SWAP70	ENSG00000133789	6.80134	-2.12555	7.28484e-16	1.5331e-14	-1	11	9664077	9752993	+	88917	7177	0.399681	0.41842	0.398035	protein_coding	Down	SWAP70
CENPH	ENSG00000153044	2.13217	-2.9846	7.28905e-16	1.5331e-14	-1	5	69189574	69210357	+	20784	2209	0.426262	0.386148	0.431033	protein_coding	Down	CENPH
CCNB2	ENSG00000157456	2.52798	-2.78806	7.39843e-16	1.55234e-14	-1	15	59105126	59125045	+	19920	2746	0.425875	0.453023	0.421534	protein_coding	Down	CCNB2
GCM1	ENSG00000137270	3.20143	-6.18385	7.46234e-16	1.56359e-14	-1	6	53126961	53148841	-	21881	2774	0.424223	0.461067	0.418874	protein_coding	Down	GCM1
TBX4	ENSG00000121075	0.433224	-9.33663	7.81403e-16	1.63278e-14	-1	17	61452404	61485110	+	32707	3983	0.52816	0.536028	0.527069	protein_coding	Down	TBX4
LINC00643	ENSG00000186369	0.531041	-7.81904	8.15064e-16	1.69611e-14	-1	14	62114353	62130962	+	16610	4630	0.383647	0.365011	0.390851	transcribed_unitary_pseudogene	Down	LINC00643
ENSG00000232729	ENSG00000232729	1.5004	-5.25058	8.76109e-16	1.81817e-14	-1	7	74688864	74729001	-	40138	2916	0.402447	0.433471	0.400016	lncRNA	Down	ENSG00000232729
PSG6	ENSG00000170848	1.37652	-6.25126	8.79109e-16	1.8219e-14	-1	19	42902086	42919563	-	17478	5125	0.455627	0.511024	0.432642	protein_coding	Down	PSG6
RALGPS2	ENSG00000116191	4.09623	-1.84122	8.83723e-16	1.82897e-14	-1	1	178725147	178921841	+	196695	9158	0.368181	0.363398	0.368415	protein_coding	Down	RALGPS2
RPL26	ENSG00000161970	2.98059	-2.80993	8.90597e-16	1.84069e-14	-1	17	8377516	8383213	-	5698	2471	0.43795	0.442331	0.434594	protein_coding	Down	RPL26
COX14	ENSG00000178449	1.69248	-3.13362	9.06449e-16	1.86584e-14	-1	12	50112082	50120457	+	8376	966	0.493015	0.569358	0.483061	protein_coding	Down	COX14
BABAM1	ENSG00000105393	2.94632	-2.35888	9.49013e-16	1.94817e-14	-1	19	17267376	17281249	+	13874	2571	0.524688	0.558538	0.516988	protein_coding	Down	BABAM1
FAM83D	ENSG00000101447	2.93777	-4.36735	9.66007e-16	1.97771e-14	-1	20	38926312	38953106	+	26795	2471	0.464992	0.511938	0.460223	protein_coding	Down	FAM83D
BRDT	ENSG00000137948	0.566613	-6.5863	1.12628e-15	2.29655e-14	-1	1	91949343	92014426	+	65084	4610	0.394512	0.418004	0.392721	protein_coding	Down	BRDT
FZD5	ENSG00000163251	4.15965	-2.72492	1.21209e-15	2.46822e-14	-1	2	207762598	207769906	-	7309	7037	0.514915	0.513429	0.553506	protein_coding	Down	FZD5
RHOBTB2	ENSG00000008853	5.30818	-1.59722	1.24018e-15	2.51866e-14	-1	8	22987417	23020199	+	32783	6595	0.535111	0.591509	0.520907	protein_coding	Down	RHOBTB2
SLC12A9	ENSG00000146828	5.83707	-1.76106	1.38196e-15	2.79168e-14	-1	7	100826820	100867010	+	40191	8891	0.519259	0.585086	0.500559	protein_coding	Down	SLC12A9
NRP2	ENSG00000118257	6.26575	-2.50186	1.39154e-15	2.80729e-14	-1	2	205681990	205798133	+	116144	13872	0.458805	0.486952	0.454987	protein_coding	Down	NRP2
PAGE4	ENSG00000101951	3.17777	-11.274	1.62934e-15	3.27832e-14	-1	X	49829260	49834264	+	5005	2235	0.380695	0.463087	0.314193	protein_coding	Down	PAGE4
PTMAP4	ENSG00000231503	1.37835	-4.54859	1.65424e-15	3.32402e-14	-1	12	9239986	9240331	-	346	345	0.515942	0.515942	0	processed_pseudogene	Down	PTMAP4
RPS12	ENSG00000112306	8.91006	-1.38494	1.72613e-15	3.45476e-14	-1	6	132814569	132817564	+	2996	633	0.421703	0.486572	0.404318	protein_coding	Down	RPS12
TMEM52B	ENSG00000165685	0.888188	-5.43759	1.72607e-15	3.45476e-14	-1	12	10170542	10191804	+	21263	3484	0.418352	0.452641	0.411632	protein_coding	Down	TMEM52B
IRF2BPL	ENSG00000119669	6.37373	-1.48195	1.81252e-15	3.62289e-14	-1	14	77024543	77028708	-	4166	4165	0.628571	0.628571	0	protein_coding	Down	IRF2BPL
COL3A1	ENSG00000168542	12.2826	-3.09894	2.06643e-15	4.11956e-14	-1	2	188974373	189012746	+	38374	6709	0.33792	0.480996	0.307605	protein_coding	Down	COL3A1
MCM3	ENSG00000112118	5.87318	-1.74991	2.10751e-15	4.19595e-14	-1	6	52264014	52284881	-	20868	3627	0.431734	0.504825	0.416357	protein_coding	Down	MCM3
QARS1	ENSG00000172053	7.04927	-1.18886	2.17172e-15	4.30687e-14	-1	3	49095932	49105130	-	9199	4686	0.534138	0.55079	0.516844	protein_coding	Down	QARS1
TRPV4	ENSG00000111199	3.10367	-2.43868	2.18127e-15	4.32017e-14	-1	12	109783087	109833406	-	50320	3859	0.520459	0.606893	0.51328	protein_coding	Down	TRPV4
PLAC1	ENSG00000170965	0.456075	-7.7729	2.21355e-15	4.3784e-14	-1	X	134565838	134764322	-	198485	1899	0.420664	0.439705	0.42048	protein_coding	Down	PLAC1
RRM2	ENSG00000171848	4.46812	-2.77844	2.33297e-15	4.60861e-14	-1	2	10120698	10211725	+	91028	9136	0.507904	0.487412	0.51019	protein_coding	Down	RRM2
RMI2	ENSG00000175643	2.84662	-3.41347	2.43735e-15	4.80855e-14	-1	16	11249619	11381662	+	132044	3603	0.499368	0.515959	0.498902	protein_coding	Down	RMI2
CDK1	ENSG00000170312	3.71527	-2.93663	2.48471e-15	4.89562e-14	-1	10	60778331	60794852	+	16522	3921	0.350766	0.348381	0.351508	protein_coding	Down	CDK1
FAM83B	ENSG00000168143	2.57652	-3.82475	3.0406e-15	5.94462e-14	-1	6	54846771	54945099	+	98329	6239	0.358453	0.377464	0.357165	protein_coding	Down	FAM83B
C19orf48	ENSG00000167747	4.27293	-2.18926	3.27132e-15	6.3711e-14	-1	19	50797704	50804929	-	7226	3250	0.547958	0.576	0.525031	transcribed_unitary_pseudogene	Down	C19orf48
GH2	ENSG00000136487	0.589743	-7.02251	3.36072e-15	6.52847e-14	-1	17	63880215	63881944	-	1730	1152	0.565067	0.565104	0.564991	protein_coding	Down	GH2
INF2	ENSG00000203485	7.70806	-2.14653	3.49872e-15	6.78788e-14	-1	14	104681146	104722535	+	41390	13595	0.624079	0.622288	0.624955	protein_coding	Down	INF2
PARP1	ENSG00000143799	7.34424	-1.51766	3.55496e-15	6.87066e-14	-1	1	226360210	226408154	-	47945	18378	0.468547	0.479976	0.461442	protein_coding	Down	PARP1
TARBP1	ENSG00000059588	5.28801	-2.09686	3.7045e-15	7.13246e-14	-1	1	234391313	234479179	-	87867	7786	0.403057	0.453763	0.398127	protein_coding	Down	TARBP1
FDFT1	ENSG00000079459	6.1427	-1.71959	4.11589e-15	7.87462e-14	-1	8	11795573	11839304	+	43732	5185	0.443667	0.499518	0.436154	protein_coding	Down	FDFT1
FRRS1	ENSG00000156869	4.10153	-1.96531	4.39638e-15	8.39012e-14	-1	1	99703970	99766635	-	62666	8605	0.382031	0.402789	0.378727	protein_coding	Down	FRRS1
MEAK7	ENSG00000140950	5.40654	-1.75092	4.78872e-15	9.10456e-14	-1	16	84476355	84554033	-	77679	8143	0.496318	0.490237	0.49703	protein_coding	Down	MEAK7
KIF23	ENSG00000137807	3.95011	-2.79291	5.03655e-15	9.56378e-14	-1	15	69414246	69448427	+	34182	6553	0.39364	0.401495	0.391776	protein_coding	Down	KIF23
MCM7	ENSG00000166508	6.01072	-2.05311	5.07646e-15	9.62753e-14	-1	7	100092728	100101940	-	9213	4373	0.542119	0.572376	0.514776	protein_coding	Down	MCM7
PACSIN3	ENSG00000165912	4.31744	-1.83001	5.15237e-15	9.74715e-14	-1	11	47177522	47186443	-	8922	2741	0.596682	0.631157	0.581392	protein_coding	Down	PACSIN3
ZWINT	ENSG00000122952	3.78426	-2.73906	5.28805e-15	9.97898e-14	-1	10	56357227	56361273	-	4047	2371	0.480475	0.472796	0.491343	protein_coding	Down	ZWINT
GATA4	ENSG00000136574	0.697192	-7.86557	5.4244e-15	1.01983e-13	-1	8	11676959	11760002	+	83044	4432	0.483183	0.593412	0.476969	protein_coding	Down	GATA4
FMN1	ENSG00000248905	3.93111	-1.92064	5.49366e-15	1.03157e-13	-1	15	32765544	33194714	-	429171	20243	0.396384	0.439609	0.394244	protein_coding	Down	FMN1
ZNF488	ENSG00000265763	0.656348	-6.79966	5.57235e-15	1.04506e-13	-1	10	47365496	47384293	-	18798	3514	0.496143	0.546386	0.484591	protein_coding	Down	ZNF488
LMTK3	ENSG00000142235	3.30198	-3.74236	6.22715e-15	1.16355e-13	-1	19	48485271	48513935	-	28665	6106	0.584915	0.690305	0.556388	protein_coding	Down	LMTK3
ERVW.1	ENSG00000242950	3.2096	-8.21794	6.37161e-15	1.18762e-13	-1	7	92468380	92477986	-	9607	6127	0.46752	0.464501	0.472837	protein_coding	Down	ERVW.1
VIT	ENSG00000205221	0.526731	-7.88743	6.56316e-15	1.22033e-13	-1	2	36696690	36814792	+	118103	3693	0.432889	0.468725	0.431732	protein_coding	Down	VIT
SNHG32	ENSG00000204387	4.13155	-2.0783	6.59023e-15	1.22386e-13	-1	6	31834608	31839766	+	5159	1796	0.488368	0.498886	0.482748	lncRNA	Down	SNHG32
KRT19	ENSG00000171345	9.19758	-2.96997	6.83129e-15	1.26554e-13	-1	17	41523617	41528308	-	4692	2332	0.574504	0.599914	0.549385	protein_coding	Down	KRT19
ENSG00000287093	ENSG00000287093	1.49869	-5.37747	7.08328e-15	1.31062e-13	-1	7	24778444	24795496	-	17053	1321	0.442646	0.526874	0.435573	lncRNA	Down	ENSG00000287093
ALAS1	ENSG00000023330	5.73976	-1.32254	7.32502e-15	1.3537e-13	-1	3	52198086	52214327	+	16242	2524	0.454775	0.518225	0.4431	protein_coding	Down	ALAS1
EXTL2	ENSG00000162694	4.62491	-1.6666	7.37013e-15	1.36038e-13	-1	1	100872372	100895179	-	22808	4008	0.381462	0.388473	0.379967	protein_coding	Down	EXTL2
RPS15A	ENSG00000134419	4.35308	-2.13134	7.70569e-15	1.41544e-13	-1	16	18781295	18790383	-	9089	6675	0.464018	0.473708	0.437215	protein_coding	Down	RPS15A
DOCK9	ENSG00000088387	5.85003	-1.98759	9.63471e-15	1.75073e-13	-1	13	98793429	99086625	-	293197	14754	0.417833	0.443541	0.416471	protein_coding	Down	DOCK9
GSTA3	ENSG00000174156	0.450628	-6.84075	9.93225e-15	1.80049e-13	-1	6	52896639	52909698	-	13060	908	0.42262	0.438326	0.421447	protein_coding	Down	GSTA3
LUC7L2	ENSG00000146963	4.78468	-1.62512	1.15885e-14	2.0858e-13	-1	7	139340359	139423457	+	83099	6302	0.403632	0.427483	0.401675	protein_coding	Down	LUC7L2
SLC25A5	ENSG00000005022	6.78806	-1.63152	1.16403e-14	2.09264e-13	-1	X	119468422	119471396	+	2975	1550	0.525555	0.484516	0.570225	protein_coding	Down	SLC25A5
DEPDC1	ENSG00000024526	2.14178	-3.47941	1.16604e-14	2.09377e-13	-1	1	68474152	68497221	-	23070	5892	0.34943	0.349457	0.349421	protein_coding	Down	DEPDC1
MAN1C1	ENSG00000117643	5.09697	-1.83009	1.17794e-14	2.11265e-13	-1	1	25616791	25786206	+	169416	9683	0.486267	0.547041	0.482583	protein_coding	Down	MAN1C1
AGL	ENSG00000162688	5.09059	-1.84732	1.57679e-14	2.81139e-13	-1	1	99850361	99924023	+	73663	8121	0.363322	0.367812	0.362765	protein_coding	Down	AGL
TNNT1	ENSG00000105048	0.560905	-8.93146	1.68639e-14	2.99976e-13	-1	19	55132698	55149206	-	16509	2102	0.554882	0.604662	0.547619	protein_coding	Down	TNNT1
AMOTL1	ENSG00000166025	5.91266	-1.55857	1.83881e-14	3.26325e-13	-1	11	94706431	94876748	+	170318	10013	0.417868	0.490862	0.413308	protein_coding	Down	AMOTL1
POLD1	ENSG00000062822	4.28698	-2.06757	1.84955e-14	3.27847e-13	-1	19	50384204	50418018	+	33815	4906	0.55063	0.647574	0.534177	protein_coding	Down	POLD1
FABP7	ENSG00000164434	0.179528	-8.64759	1.85208e-14	3.27914e-13	-1	6	122779716	122784074	+	4359	2483	0.370124	0.392267	0.3408	protein_coding	Down	FABP7
FLT1	ENSG00000102755	8.70285	-3.1955	1.86923e-14	3.3018e-13	-1	13	28300346	28495145	-	194800	12528	0.416101	0.422893	0.415634	protein_coding	Down	FLT1
NCAPG	ENSG00000109805	2.98669	-2.92436	1.92503e-14	3.39247e-13	-1	4	17810979	17844865	+	33887	4826	0.353568	0.38189	0.348864	protein_coding	Down	NCAPG
KNL1	ENSG00000137812	2.34499	-2.40813	2.23214e-14	3.89305e-13	-1	15	40594020	40664342	+	70323	10223	0.412289	0.375232	0.418593	protein_coding	Down	KNL1
EIF2AK1	ENSG00000086232	6.78568	-1.16289	2.36799e-14	4.11109e-13	-1	7	6022247	6059175	-	36929	5474	0.446761	0.453782	0.44554	protein_coding	Down	EIF2AK1
TNNI2	ENSG00000130598	2.76379	-4.83	2.48968e-14	4.31743e-13	-1	11	1838981	1841680	+	2700	1081	0.651352	0.629047	0.666255	protein_coding	Down	TNNI2
ST3GAL4	ENSG00000110080	4.87283	-2.29977	2.74185e-14	4.73311e-13	-1	11	126355640	126440344	+	84705	5942	0.520153	0.570683	0.51634	protein_coding	Down	ST3GAL4
SPINT1	ENSG00000166145	7.76938	-2.46964	2.74872e-14	4.73959e-13	-1	15	40844018	40858207	+	14190	3532	0.536331	0.609853	0.511964	protein_coding	Down	SPINT1
NCAPH2	ENSG00000025770	5.61959	-1.39494	2.75381e-14	4.74298e-13	-1	22	50508224	50524780	+	16557	4439	0.554723	0.600811	0.537839	protein_coding	Down	NCAPH2
FAM120AOS	ENSG00000188938	6.15313	-1.31786	3.05694e-14	5.23539e-13	-1	9	93431441	93453581	-	22141	10132	0.449368	0.481938	0.421885	protein_coding	Down	FAM120AOS
AZIN1	ENSG00000155096	7.60052	-1.78367	3.39673e-14	5.80424e-13	-1	8	102826111	102893864	-	67754	6112	0.407893	0.38678	0.409987	protein_coding	Down	AZIN1
ZDHHC12	ENSG00000160446	3.87746	-1.79309	3.44641e-14	5.88251e-13	-1	9	128720870	128724127	-	3258	2592	0.614369	0.61034	0.630075	protein_coding	Down	ZDHHC12
PMVK	ENSG00000163344	5.18404	-1.8385	3.65948e-14	6.22522e-13	-1	1	154924740	154936719	-	11980	997	0.496786	0.588766	0.488436	protein_coding	Down	PMVK
RPS6KA4	ENSG00000162302	6.20847	-2.2163	4.21502e-14	7.15423e-13	-1	11	64359148	64372215	+	13068	3790	0.569909	0.646174	0.538752	protein_coding	Down	RPS6KA4
LIG1	ENSG00000105486	5.01407	-2.22064	4.54782e-14	7.69106e-13	-1	19	48115445	48170603	-	55159	6545	0.51483	0.570206	0.507375	protein_coding	Down	LIG1
SPINK5	ENSG00000133710	1.58384	-3.63074	4.85122e-14	8.17017e-13	-1	5	148025683	148137382	+	111700	4435	0.355437	0.419617	0.352784	protein_coding	Down	SPINK5
PDIA2	ENSG00000185615	0.820919	-4.3246	4.89108e-14	8.22816e-13	-1	16	283164	287215	+	4052	2229	0.642064	0.638852	0.645993	protein_coding	Down	PDIA2
IGF2BP2	ENSG00000073792	4.5354	-2.82673	5.0116e-14	8.41228e-13	-1	3	185643130	185825042	-	181913	5310	0.425651	0.472693	0.424236	protein_coding	Down	IGF2BP2
THRB	ENSG00000151090	3.33122	-2.5881	5.22541e-14	8.76151e-13	-1	3	24117153	24495756	-	378604	10947	0.38875	0.451357	0.386886	protein_coding	Down	THRB
C5orf38	ENSG00000186493	0.356119	-6.87476	5.57165e-14	9.32147e-13	-1	5	2752131	2755397	+	3267	1921	0.588794	0.601249	0.571004	lncRNA	Down	C5orf38
GPR37	ENSG00000170775	2.66697	-4.61241	5.79533e-14	9.67438e-13	-1	7	124743885	124765792	-	21908	5296	0.383576	0.453739	0.361206	protein_coding	Down	GPR37
MMP23B	ENSG00000189409	0.762098	-5.58217	5.99508e-14	9.99684e-13	-1	1	1632163	1635263	+	3101	2200	0.703226	0.701818	0.706667	protein_coding	Down	MMP23B
PROM2	ENSG00000155066	3.80395	-3.09686	6.12093e-14	1.01955e-12	-1	2	95274449	95291308	+	16860	6045	0.588706	0.594706	0.585352	protein_coding	Down	PROM2
LINC01819	ENSG00000231826	0.570709	-6.80972	6.33499e-14	1.0506e-12	-1	2	43027823	43040662	-	12840	4154	0.499416	0.536591	0.481635	lncRNA	Down	LINC01819
RASGEF1B	ENSG00000138670	4.18749	-2.43918	6.44338e-14	1.06741e-12	-1	4	81426393	82044244	-	617852	10160	0.390494	0.41378	0.390105	protein_coding	Down	RASGEF1B
NPM1P27	ENSG00000249353	5.64701	-3.52115	6.85168e-14	1.13258e-12	-1	5	93682838	93683667	-	830	829	0.41737	0.41737	0	processed_pseudogene	Down	NPM1P27
FKBP8	ENSG00000105701	7.72952	-0.782111	7.82743e-14	1.28547e-12	-1	19	18531751	18544077	-	12327	2807	0.566364	0.621304	0.550163	protein_coding	Down	FKBP8
PLEKHG4B	ENSG00000153404	1.54571	-5.73833	7.99409e-14	1.31001e-12	-1	5	92151	189972	+	97822	13283	0.49104	0.581872	0.476768	protein_coding	Down	PLEKHG4B
TM2D2	ENSG00000169490	5.75955	-1.03918	8.75261e-14	1.42969e-12	-1	8	38988808	38996824	-	8017	4430	0.423403	0.418962	0.42889	protein_coding	Down	TM2D2
KCNK5	ENSG00000164626	4.38696	-2.61792	8.81697e-14	1.43865e-12	-1	6	39188971	39229475	-	40505	3778	0.519677	0.588407	0.512607	protein_coding	Down	KCNK5
KRT18	ENSG00000111057	9.20384	-3.58615	8.86863e-14	1.44398e-12	-1	12	52948871	52952906	+	4036	3065	0.561586	0.556607	0.57732	protein_coding	Down	KRT18
GXYLT1	ENSG00000151233	5.37295	-1.59205	9.69993e-14	1.57427e-12	-1	12	42081845	42144874	-	63030	7484	0.376065	0.37667	0.375983	protein_coding	Down	GXYLT1
CPM	ENSG00000135678	5.36569	-2.56323	9.73741e-14	1.57867e-12	-1	12	68842197	68971570	-	129374	7522	0.4146	0.423691	0.414038	protein_coding	Down	CPM
TBX20	ENSG00000164532	-0.100222	-7.67382	9.7583e-14	1.58037e-12	-1	7	35202430	35254100	-	51671	1820	0.368976	0.565385	0.361805	protein_coding	Down	TBX20
SRSF5	ENSG00000100650	8.66778	-1.54965	9.84113e-14	1.59208e-12	-1	14	69726900	69772005	+	45106	5352	0.436781	0.451794	0.43476	protein_coding	Down	SRSF5
SMDT1	ENSG00000183172	4.57949	-1.4142	1.07255e-13	1.73147e-12	-1	22	42079691	42084284	+	4594	1728	0.483997	0.492477	0.478883	protein_coding	Down	SMDT1
TJP3	ENSG00000105289	3.54032	-2.23285	1.09819e-13	1.77098e-12	-1	19	3708362	3750813	+	42452	3941	0.537608	0.622938	0.528876	protein_coding	Down	TJP3
SEPTIN8	ENSG00000164402	6.42167	-1.51279	1.13105e-13	1.82011e-12	-1	5	132750819	132807241	-	56423	7692	0.481231	0.49818	0.478555	protein_coding	Down	SEPTIN8
KRT14	ENSG00000186847	2.14701	-8.73607	1.15814e-13	1.86172e-12	-1	17	41582279	41586895	-	4617	2248	0.552426	0.591192	0.515625	protein_coding	Down	KRT14
GINS2	ENSG00000131153	1.40928	-3.37643	1.21036e-13	1.94156e-12	-1	16	85676198	85690073	-	13876	3212	0.49773	0.510274	0.493951	protein_coding	Down	GINS2
CXCR6	ENSG00000172215	2.58798	-4.64753	1.23867e-13	1.98279e-12	-1	3	45940933	45948351	+	7419	3772	0.455244	0.481442	0.42814	protein_coding	Down	CXCR6
RBM8A	ENSG00000265241	6.54155	-1.23643	1.28848e-13	2.06035e-12	-1	1	145917714	145927678	-	9965	5537	0.467784	0.441755	0.500339	protein_coding	Down	RBM8A
ASCL2	ENSG00000183734	4.27722	-4.47299	1.32576e-13	2.1155e-12	-1	11	2268498	2270588	-	2091	1483	0.699522	0.696561	0.706755	protein_coding	Down	ASCL2
ETFA	ENSG00000140374	6.0743	-1.47219	1.34143e-13	2.13827e-12	-1	15	76215353	76311472	-	96120	5016	0.401367	0.417265	0.400492	protein_coding	Down	ETFA
PGM1	ENSG00000079739	6.15357	-1.43812	1.34877e-13	2.14771e-12	-1	1	63593411	63660245	+	66835	4062	0.423542	0.504185	0.418323	protein_coding	Down	PGM1
SLC25A3	ENSG00000075415	8.14826	-1.26377	1.35547e-13	2.15613e-12	-1	12	98593591	98606379	+	12789	8891	0.423913	0.43201	0.40544	protein_coding	Down	SLC25A3
COL11A1	ENSG00000060718	1.08307	-7.12612	1.3598e-13	2.16075e-12	-1	1	102876467	103108872	-	232406	9019	0.331787	0.450826	0.326981	protein_coding	Down	COL11A1
CROT	ENSG00000005469	4.45552	-2.91958	1.42727e-13	2.26558e-12	-1	7	87345664	87399794	+	54131	4975	0.374321	0.36603	0.37516	protein_coding	Down	CROT
CCNYL1	ENSG00000163249	4.84926	-1.67793	1.46281e-13	2.31475e-12	-1	2	207711540	207761839	+	50300	4694	0.415495	0.433745	0.413617	protein_coding	Down	CCNYL1
DTX4	ENSG00000110042	5.70847	-2.9389	1.56634e-13	2.46063e-12	-1	11	59171430	59208588	+	37159	6422	0.476048	0.544379	0.461771	protein_coding	Down	DTX4
TPX2	ENSG00000088325	4.59403	-2.11444	1.57397e-13	2.47006e-12	-1	20	31739271	31801805	+	62535	3586	0.415246	0.467931	0.412041	protein_coding	Down	TPX2
CHST14	ENSG00000169105	4.919	-1.33208	1.63274e-13	2.55437e-12	-1	15	40470984	40473158	+	2175	2174	0.617295	0.617295	0	protein_coding	Down	CHST14
AP1S1	ENSG00000106367	5.43482	-1.56794	1.80044e-13	2.81095e-12	-1	7	101154456	101161596	+	7141	1691	0.547059	0.565346	0.541384	protein_coding	Down	AP1S1
RGPD1	ENSG00000187627	1.11816	-5.09021	1.81497e-13	2.83072e-12	-1	2	86907953	87013976	+	106024	7258	0.404158	0.41375	0.403453	protein_coding	Down	RGPD1
LSR	ENSG00000105699	5.57137	-1.78841	1.83717e-13	2.86241e-12	-1	19	35248330	35267964	+	19635	2905	0.542528	0.634423	0.526571	protein_coding	Down	LSR
P2RY6	ENSG00000171631	3.86596	-2.96967	1.91976e-13	2.98495e-12	-1	11	73264498	73305103	+	40606	10770	0.515725	0.514206	0.516273	protein_coding	Down	P2RY6
HSD17B2	ENSG00000086696	3.94018	-3.4084	1.94237e-13	3.01702e-12	-1	16	82035004	82098534	+	63531	9523	0.423863	0.430117	0.42276	protein_coding	Down	HSD17B2
CD47	ENSG00000196776	5.93573	-1.11018	1.9623e-13	3.04488e-12	-1	3	108043091	108091862	-	48772	8221	0.373829	0.389125	0.370727	protein_coding	Down	CD47
CYFIP2	ENSG00000055163	5.47814	-1.84342	2.04822e-13	3.16204e-12	-1	5	157266079	157395595	+	129517	10460	0.442911	0.511759	0.436862	protein_coding	Down	CYFIP2
PPP2R3B	ENSG00000167393	4.4286	-1.67694	2.04648e-13	3.16204e-12	-1	X	333933	386955	-	53023	9033	0.582852	0.636998	0.571734	protein_coding	Down	PPP2R3B
GRIP1	ENSG00000155974	2.66841	-3.19044	2.12827e-13	3.27896e-12	-1	12	66347431	67069162	-	721732	6537	0.385925	0.442711	0.385406	protein_coding	Down	GRIP1
MME	ENSG00000196549	7.18018	-2.17145	2.1841e-13	3.35477e-12	-1	3	155024124	155183704	+	159581	9830	0.37521	0.39766	0.373736	protein_coding	Down	MME
GRHL2	ENSG00000083307	4.34605	-2.57148	2.24536e-13	3.44538e-12	-1	8	101492439	101669726	+	177288	6037	0.40915	0.486334	0.406429	protein_coding	Down	GRHL2
ILVBL	ENSG00000105135	6.24664	-2.16116	2.25002e-13	3.44905e-12	-1	19	15114984	15125786	-	10803	5606	0.572394	0.597396	0.54542	protein_coding	Down	ILVBL
TENM3.AS1	ENSG00000177822	1.1855	-3.87942	2.31121e-13	3.53215e-12	-1	4	181874438	182145249	-	270812	6135	0.39357	0.51687	0.390712	lncRNA	Down	TENM3.AS1
CHML	ENSG00000203668	4.34045	-2.28505	2.35871e-13	3.59389e-12	-1	1	241628851	241640369	-	11519	7775	0.382358	0.37299	0.401817	protein_coding	Down	CHML
DMD	ENSG00000198947	3.74914	-2.01125	2.37111e-13	3.60918e-12	-1	X	31097677	33339609	-	2241933	54936	0.364202	0.377658	0.363864	protein_coding	Down	DMD
TTC4P1	ENSG00000221971	0.0258154	-8.30015	2.49212e-13	3.78577e-12	-1	7	45999621	46000778	-	1158	1157	0.461538	0.461538	0	processed_pseudogene	Down	TTC4P1
ANXA3	ENSG00000138772	4.45204	-3.32079	2.65265e-13	4.01758e-12	-1	4	78551747	78610451	+	58705	4879	0.399019	0.435745	0.39569	protein_coding	Down	ANXA3
RAD54L	ENSG00000085999	1.97288	-3.76523	2.67081e-13	4.04106e-12	-1	1	46246461	46278480	+	32020	4056	0.468753	0.53575	0.459035	protein_coding	Down	RAD54L
STS	ENSG00000101846	5.8428	-1.88196	2.85615e-13	4.3129e-12	-1	X	7147237	7804358	+	657122	12323	0.396895	0.437556	0.396118	protein_coding	Down	STS
ALDH3B2	ENSG00000132746	1.41452	-3.72515	2.87163e-13	4.33197e-12	-1	11	67662160	67681224	-	19065	3649	0.525808	0.596328	0.509114	protein_coding	Down	ALDH3B2
GALNT1	ENSG00000141429	6.32548	-1.30814	3.02589e-13	4.56015e-12	-1	18	35581117	35711834	+	130718	5111	0.384946	0.379182	0.385181	protein_coding	Down	GALNT1
CGB5	ENSG00000189052	2.1166	-9.11873	3.09221e-13	4.65087e-12	-1	19	49043848	49045311	+	1464	874	0.649351	0.653318	0.643463	protein_coding	Down	CGB5
IRF6	ENSG00000117595	5.79664	-2.97233	3.20034e-13	4.80399e-12	-1	1	209785617	209806175	-	20559	4961	0.449509	0.472284	0.442265	protein_coding	Down	IRF6
SIVA1	ENSG00000184990	5.40422	-1.26244	3.45869e-13	5.17645e-12	-1	14	104753147	104768494	+	15348	4723	0.522513	0.572306	0.500377	protein_coding	Down	SIVA1
PSG11	ENSG00000243130	1.33546	-5.43291	3.51292e-13	5.25243e-12	-1	19	43007656	43026474	-	18819	4984	0.43198	0.45947	0.422076	protein_coding	Down	PSG11
FN1	ENSG00000115414	11.9855	-4.14627	3.93134e-13	5.86074e-12	-1	2	215360440	215436073	-	75634	17175	0.393902	0.443377	0.379366	protein_coding	Down	FN1
SLC18B1	ENSG00000146409	3.68023	-2.30823	4.05263e-13	6.01271e-12	-1	6	132769370	132813339	-	43970	2826	0.396666	0.429582	0.394405	protein_coding	Down	SLC18B1
CNTFR	ENSG00000122756	1.73724	-6.27271	4.2765e-13	6.3318e-12	-1	9	34551432	34590140	-	38709	2087	0.562623	0.626737	0.558969	protein_coding	Down	CNTFR
MYH10	ENSG00000133026	7.77974	-2.65968	4.62273e-13	6.79805e-12	-1	17	8474207	8630761	-	156555	8965	0.41997	0.475851	0.416576	protein_coding	Down	MYH10
SMIM43	ENSG00000164112	0.020658	-7.29492	4.95345e-13	7.2633e-12	-1	4	121758881	121765427	-	6547	3053	0.425756	0.477891	0.380189	protein_coding	Down	SMIM43
GGCT	ENSG00000006625	2.47045	-2.98833	4.98461e-13	7.30195e-12	-1	7	30496621	30504841	-	8221	1589	0.405474	0.415356	0.403107	protein_coding	Down	GGCT
HUNK	ENSG00000142149	4.36645	-2.23034	5.02343e-13	7.35173e-12	-1	21	31873020	32044633	+	171614	8577	0.459155	0.518596	0.456028	protein_coding	Down	HUNK
MELK	ENSG00000165304	2.52988	-3.09662	5.6004e-13	8.11791e-12	-1	9	36572862	36677683	+	104822	3068	0.41983	0.432529	0.419447	protein_coding	Down	MELK
QSOX1	ENSG00000116260	9.60124	-3.32497	5.96216e-13	8.61761e-12	-1	1	180154869	180204030	+	49162	9264	0.51848	0.546308	0.512018	protein_coding	Down	QSOX1
RPS20	ENSG00000008988	8.82575	-1.05963	6.15741e-13	8.89136e-12	-1	8	56067254	56074510	-	7257	6762	0.41731	0.41748	0.41498	protein_coding	Down	RPS20
CHMP4C	ENSG00000164695	3.39988	-1.96659	6.26972e-13	9.04494e-12	-1	8	81732448	81759515	+	27068	1847	0.380648	0.449377	0.375615	protein_coding	Down	CHMP4C
RPGRIP1	ENSG00000092200	1.93371	-5.94401	6.6334e-13	9.56053e-12	-1	14	21280083	21351301	+	71219	5521	0.444649	0.46296	0.44311	protein_coding	Down	RPGRIP1
ST8SIA6.AS1	ENSG00000204832	0.128889	-6.80786	6.85313e-13	9.85852e-12	-1	10	17386919	17445758	+	58840	2777	0.427845	0.426359	0.427919	lncRNA	Down	ST8SIA6.AS1
CDCA4	ENSG00000170779	3.80901	-2.42837	7.03522e-13	1.01109e-11	-1	14	105009573	105021083	-	11511	2446	0.519027	0.515127	0.520079	protein_coding	Down	CDCA4
MYCNUT	ENSG00000223850	0.581797	-5.78196	7.4352e-13	1.06756e-11	-1	2	15920399	15936017	+	15619	1036	0.456909	0.501931	0.45371	lncRNA	Down	MYCNUT
LRATD1	ENSG00000162981	5.34594	-2.52566	7.52367e-13	1.07925e-11	-1	2	14632700	14650814	+	18115	8358	0.41548	0.443408	0.391554	protein_coding	Down	LRATD1
ENSG00000250131	ENSG00000250131	0.440366	-4.92001	7.66264e-13	1.09608e-11	-1	4	177442519	177681381	+	238863	6007	0.380764	0.392709	0.380456	lncRNA	Down	ENSG00000250131
TSR2	ENSG00000158526	5.5101	-1.24702	7.67799e-13	1.09724e-11	-1	X	54440404	54448032	+	7629	4071	0.489906	0.52395	0.450942	protein_coding	Down	TSR2
ZNF440	ENSG00000171295	5.09885	-1.93359	7.75079e-13	1.1066e-11	-1	19	11814273	11835216	+	20944	6447	0.440863	0.437723	0.44226	protein_coding	Down	ZNF440
CCDC85C	ENSG00000205476	4.04792	-1.73186	8.05197e-13	1.14744e-11	-1	14	99500190	99604207	-	104018	17609	0.560976	0.525697	0.568165	protein_coding	Down	CCDC85C
ASF1B	ENSG00000105011	2.31901	-2.37939	8.12917e-13	1.15736e-11	-1	19	14119512	14136613	-	17102	1954	0.507865	0.550154	0.50241	protein_coding	Down	ASF1B
CAPN6	ENSG00000077274	3.94179	-7.06736	8.65564e-13	1.23001e-11	-1	X	111245099	111270483	-	25385	3519	0.413607	0.478829	0.40311	protein_coding	Down	CAPN6
ERVV.2	ENSG00000268964	0.452408	-5.91578	9.27783e-13	1.31229e-11	-1	19	53044740	53051680	+	6941	3031	0.484726	0.466183	0.499105	protein_coding	Down	ERVV.2
EZR	ENSG00000092820	8.99892	-2.30876	9.37772e-13	1.32513e-11	-1	6	158765741	158819368	-	53628	3282	0.461465	0.514016	0.45804	protein_coding	Down	EZR
NAA11	ENSG00000156269	0.141016	-6.96656	9.90732e-13	1.39483e-11	-1	4	79225694	79326061	-	100368	2714	0.381171	0.442889	0.379456	protein_coding	Down	NAA11
TFPI2	ENSG00000105825	7.09962	-2.68442	1.03339e-12	1.45219e-11	-1	7	93885396	93890753	-	5358	2439	0.38193	0.378434	0.384853	protein_coding	Down	TFPI2
SH3BGRL2	ENSG00000198478	4.26907	-2.25864	1.04173e-12	1.46256e-11	-1	6	79631329	79703655	+	72327	4599	0.388145	0.388563	0.388117	protein_coding	Down	SH3BGRL2
STMN1	ENSG00000117632	5.78478	-1.98272	1.0687e-12	1.49904e-11	-1	1	25884181	25906991	-	22811	6237	0.482376	0.457912	0.491583	protein_coding	Down	STMN1
ESRP2	ENSG00000103067	4.72024	-2.21057	1.09077e-12	1.52858e-11	-1	16	68229033	68238102	-	9070	5176	0.590032	0.568199	0.61906	protein_coding	Down	ESRP2
ADAMTSL4	ENSG00000143382	8.45302	-1.49738	1.13267e-12	1.58438e-11	-1	1	150549369	150560937	+	11569	6411	0.601314	0.609733	0.590847	protein_coding	Down	ADAMTSL4
CDCA2	ENSG00000184661	1.61224	-3.01319	1.1755e-12	1.63675e-11	-1	8	25459199	25507911	+	48713	3681	0.396329	0.438468	0.392885	protein_coding	Down	CDCA2
CDC20	ENSG00000117399	3.38393	-2.90411	1.18611e-12	1.65002e-11	-1	1	43358981	43363203	+	4223	2002	0.521554	0.574426	0.473874	protein_coding	Down	CDC20
PSG8	ENSG00000124467	0.317719	-5.34375	1.20873e-12	1.67842e-11	-1	19	42752686	42855691	-	103006	4082	0.426183	0.490446	0.423531	protein_coding	Down	PSG8
RPS19	ENSG00000105372	8.67061	-1.33347	1.23181e-12	1.70734e-11	-1	19	41860255	41872925	+	12671	3452	0.533149	0.564311	0.52148	protein_coding	Down	RPS19
UTP18	ENSG00000011260	5.55328	-1.36826	1.30179e-12	1.80105e-11	-1	17	51260546	51297936	+	37391	2687	0.403584	0.426498	0.40181	protein_coding	Down	UTP18
HSD3BP5	ENSG00000198857	-0.0448812	-8.07676	1.31901e-12	1.82321e-11	-1	1	119601340	119609250	+	7911	1129	0.457901	0.504872	0.450081	transcribed_unprocessed_pseudogene	Down	HSD3BP5
TUBA5P	ENSG00000214796	0.423152	-5.13789	1.36e-12	1.87817e-11	-1	1	202851828	202861620	-	9793	2952	0.518791	0.530488	0.513743	transcribed_unprocessed_pseudogene	Down	TUBA5P
HNRNPA0	ENSG00000177733	7.83356	-1.06813	1.43619e-12	1.97798e-11	-1	5	137745651	137754363	-	8713	8712	0.410239	0.410239	0	protein_coding	Down	HNRNPA0
LGALS16	ENSG00000249861	-0.0709721	-8.04253	1.444e-12	1.98694e-11	-1	19	39655913	39660647	+	4735	656	0.45564	0.466463	0.453899	protein_coding	Down	LGALS16
C1orf35	ENSG00000143793	4.26894	-1.42215	1.46406e-12	2.01272e-11	-1	1	228100726	228105411	-	4686	4304	0.608751	0.597119	0.740157	protein_coding	Down	C1orf35
VGLL1	ENSG00000102243	2.5971	-7.87772	1.47064e-12	2.01993e-11	-1	X	136532215	136556807	+	24593	1473	0.43628	0.492872	0.432674	protein_coding	Down	VGLL1
TIMELESS	ENSG00000111602	4.81463	-1.80098	1.49183e-12	2.04648e-11	-1	12	56416363	56449426	-	33064	5826	0.466473	0.512873	0.456548	protein_coding	Down	TIMELESS
BCAP31	ENSG00000185825	7.84552	-0.885258	1.50177e-12	2.05711e-11	-1	X	153700492	153724565	-	24074	3289	0.54206	0.589845	0.534498	protein_coding	Down	BCAP31
SLC1A6	ENSG00000105143	0.361994	-7.41666	1.51265e-12	2.07015e-11	-1	19	14950033	15022990	-	72958	7633	0.464904	0.533342	0.456907	protein_coding	Down	SLC1A6
DHRS2	ENSG00000100867	0.342253	-5.59783	1.54378e-12	2.11086e-11	-1	14	23630115	23645639	+	15525	7522	0.49504	0.509306	0.48163	protein_coding	Down	DHRS2
HYAL4	ENSG00000106302	0.110089	-6.83866	1.55143e-12	2.11941e-11	-1	7	123828983	123877481	+	48499	2732	0.392119	0.41142	0.390967	protein_coding	Down	HYAL4
PMM1	ENSG00000100417	4.86522	-1.36551	1.58807e-12	2.16556e-11	-1	22	41576900	41589871	-	12972	5050	0.548146	0.583762	0.525439	protein_coding	Down	PMM1
APELA	ENSG00000248329	-0.157867	-7.57942	1.66783e-12	2.27025e-11	-1	4	164877178	164898965	+	21788	2915	0.378666	0.353688	0.382524	protein_coding	Down	APELA
KIF2C	ENSG00000142945	3.36953	-2.30977	1.68632e-12	2.29336e-11	-1	1	44739818	44767767	+	27950	3624	0.490787	0.513245	0.487441	protein_coding	Down	KIF2C
COX4I1	ENSG00000131143	7.45093	-0.897426	1.82469e-12	2.47932e-11	-1	16	85798633	85807068	+	8436	4812	0.507884	0.496467	0.523047	protein_coding	Down	COX4I1
SUV39H1	ENSG00000101945	3.01379	-2.39712	1.93099e-12	2.61674e-11	-1	X	48695554	48709016	+	13463	3226	0.543381	0.575635	0.533216	protein_coding	Down	SUV39H1
MCM6	ENSG00000076003	4.84639	-1.70723	1.94454e-12	2.63275e-11	-1	2	135839626	135876443	-	36818	4118	0.402912	0.423021	0.400379	protein_coding	Down	MCM6
SEMA4C	ENSG00000168758	7.59987	-3.11345	1.94988e-12	2.63763e-11	-1	2	96859718	96870757	-	11040	6248	0.621795	0.591229	0.661657	protein_coding	Down	SEMA4C
FAR2	ENSG00000064763	3.41051	-2.28032	1.9814e-12	2.6755e-11	-1	12	29149103	29340980	+	191878	5393	0.388989	0.440571	0.387497	protein_coding	Down	FAR2
MTATP6P1	ENSG00000248527	7.05792	-3.25095	2.09321e-12	2.82147e-11	-1	1	633696	634376	+	681	680	0.439706	0.439706	0	unprocessed_pseudogene	Down	MTATP6P1
HES2	ENSG00000069812	3.16989	-4.58075	2.09734e-12	2.82453e-11	-1	1	6412418	6424670	-	12253	5402	0.575171	0.569049	0.58	protein_coding	Down	HES2
CNKSR1	ENSG00000142675	4.34718	-2.326	2.15793e-12	2.90355e-11	-1	1	26177484	26189884	+	12401	3940	0.551532	0.579188	0.538652	protein_coding	Down	CNKSR1
PIR	ENSG00000087842	2.77332	-2.40557	2.23972e-12	3.00562e-11	-1	X	15384799	15493564	-	108766	2500	0.389868	0.4756	0.387851	protein_coding	Down	PIR
CHTF18	ENSG00000127586	4.82147	-2.51377	2.27298e-12	3.04755e-11	-1	16	788046	800737	+	12692	5895	0.665275	0.66514	0.665391	protein_coding	Down	CHTF18
P2RX4	ENSG00000135124	5.09859	-1.82891	2.29966e-12	3.08061e-11	-1	12	121209861	121234106	+	24246	8146	0.503898	0.511908	0.499845	protein_coding	Down	P2RX4
FDXR	ENSG00000161513	3.39765	-2.07064	2.56013e-12	3.40551e-11	-1	17	74862497	74873031	-	10535	3586	0.581166	0.6029	0.569948	protein_coding	Down	FDXR
CYP11A1	ENSG00000140459	5.72277	-2.33126	2.62623e-12	3.48733e-11	-1	15	74337759	74367646	-	29888	3384	0.475759	0.559988	0.465004	protein_coding	Down	CYP11A1
ORC6	ENSG00000091651	2.96546	-2.33716	2.65362e-12	3.51946e-11	-1	16	46689643	46698394	+	8752	4302	0.441664	0.434914	0.448191	protein_coding	Down	ORC6
ENSG00000239828	ENSG00000239828	-0.26347	-7.30465	2.65506e-12	3.51946e-11	-1	3	107272611	107421338	-	148728	4370	0.382183	0.400458	0.38163	lncRNA	Down	ENSG00000239828
TSKS	ENSG00000126467	1.55211	-4.49623	2.81778e-12	3.72216e-11	-1	19	49739753	49763306	-	23554	2356	0.513523	0.617997	0.501911	protein_coding	Down	TSKS
KRT8	ENSG00000170421	9.18305	-4.06417	3.17361e-12	4.17768e-11	-1	12	52897187	52949954	-	52768	6870	0.50579	0.55837	0.497919	protein_coding	Down	KRT8
P2RY2	ENSG00000175591	2.26042	-2.73049	3.17905e-12	4.1812e-11	-1	11	73218281	73242427	+	24147	8949	0.54829	0.565426	0.538198	protein_coding	Down	P2RY2
RPS14	ENSG00000164587	9.63617	-1.27043	3.26617e-12	4.28097e-11	-1	5	150442635	150449739	-	7105	5078	0.483108	0.48011	0.490622	protein_coding	Down	RPS14
CKMT1A	ENSG00000223572	0.188448	-6.18243	3.61303e-12	4.71931e-11	-1	15	43692886	43699222	+	6337	2766	0.502367	0.518438	0.489916	protein_coding	Down	CKMT1A
CRH	ENSG00000147571	0.404633	-7.33135	3.62854e-12	4.73143e-11	-1	8	66176376	66178464	-	2089	1286	0.551245	0.53577	0.57606	protein_coding	Down	CRH
GATA3.AS1	ENSG00000197308	0.233206	-6.3467	3.73128e-12	4.84875e-11	-1	10	8050450	8053484	-	3035	2370	0.607119	0.583122	0.692771	lncRNA	Down	GATA3.AS1
RFC4	ENSG00000163918	3.60635	-1.79837	3.79878e-12	4.93224e-11	-1	3	186789880	186807058	-	17179	2986	0.404995	0.445747	0.396421	protein_coding	Down	RFC4
PRR11	ENSG00000068489	3.63603	-2.51627	3.90666e-12	5.05935e-11	-1	17	59155732	59206709	+	50978	6732	0.443514	0.436126	0.444638	protein_coding	Down	PRR11
BDNF	ENSG00000176697	0.860127	-5.68362	4.1251e-12	5.33768e-11	-1	11	27654893	27722058	-	67166	7729	0.402457	0.46125	0.394811	protein_coding	Down	BDNF
PLAC9	ENSG00000189129	2.78542	-2.67163	4.21756e-12	5.44805e-11	-1	10	80131682	80145359	+	13678	1235	0.503473	0.589474	0.494937	protein_coding	Down	PLAC9
TMEM94	ENSG00000177728	6.44269	-1.28921	4.27469e-12	5.51715e-11	-1	17	75441159	75500452	+	59294	9015	0.520028	0.601775	0.50537	protein_coding	Down	TMEM94
DDX43	ENSG00000080007	1.02281	-4.18605	4.47392e-12	5.75961e-11	-1	6	73394828	73417566	+	22739	2706	0.40782	0.4102	0.407498	protein_coding	Down	DDX43
CCDC47	ENSG00000108588	6.92435	-0.881788	4.53952e-12	5.83911e-11	-1	17	63745255	63776351	-	31097	4338	0.420247	0.414016	0.421257	protein_coding	Down	CCDC47
ZFAT	ENSG00000066827	5.28682	-3.12409	4.89733e-12	6.27809e-11	-1	8	134477788	134713049	-	235262	8877	0.447873	0.503211	0.445703	protein_coding	Down	ZFAT
SGPP1	ENSG00000126821	5.34639	-1.44161	4.93321e-12	6.31875e-11	-1	14	63684216	63728065	-	43850	3333	0.396771	0.405641	0.396041	protein_coding	Down	SGPP1
COL1A2	ENSG00000164692	11.423	-2.48674	5.0132e-12	6.39962e-11	-1	7	94394895	94431227	+	36333	10770	0.373803	0.450975	0.341288	protein_coding	Down	COL1A2
PWWP2B	ENSG00000171813	4.61747	-2.01321	5.16213e-12	6.57868e-11	-1	10	132397168	132417859	+	20692	2644	0.62259	0.66944	0.615726	protein_coding	Down	PWWP2B
SNRNP200	ENSG00000144028	7.51695	-0.811515	5.17105e-12	6.58453e-11	-1	2	96274338	96321271	-	46934	11144	0.472418	0.514178	0.459415	protein_coding	Down	SNRNP200
LINC00540	ENSG00000276476	0.16372	-6.86726	5.94555e-12	7.50156e-11	-1	13	22040972	22276526	+	235555	3091	0.410534	0.459398	0.409885	lncRNA	Down	LINC00540
GCSHP5	ENSG00000224837	0.521939	-4.56588	6.25778e-12	7.87589e-11	-1	1	168055901	168056422	-	522	521	0.493282	0.493282	0	processed_pseudogene	Down	GCSHP5
SFRP1	ENSG00000104332	4.19494	-3.34206	6.39557e-12	8.04264e-11	-1	8	41261962	41309473	-	47512	4729	0.486098	0.504546	0.484059	protein_coding	Down	SFRP1
SH3RF1	ENSG00000154447	4.75826	-1.77678	6.76713e-12	8.50285e-11	-1	4	169094259	169270956	-	176698	5458	0.392412	0.461708	0.390203	protein_coding	Down	SH3RF1
VWA1	ENSG00000179403	7.4718	-1.61601	6.99174e-12	8.76333e-11	-1	1	1434861	1442882	+	8022	5061	0.663508	0.668445	0.655068	protein_coding	Down	VWA1
SYNJ1	ENSG00000159082	4.89646	-1.45009	7.22005e-12	9.01972e-11	-1	21	32628759	32728040	-	99282	8027	0.380758	0.419584	0.377342	protein_coding	Down	SYNJ1
LAMA5	ENSG00000130702	8.90321	-2.03349	7.7515e-12	9.63609e-11	-1	20	62307955	62367312	-	59358	14209	0.618866	0.655852	0.607225	protein_coding	Down	LAMA5
NTF4	ENSG00000225950	-0.229831	-7.41928	8.07121e-12	1.00171e-10	-1	19	49061066	49065054	-	3989	1464	0.570211	0.608607	0.54794	protein_coding	Down	NTF4
KIF4A	ENSG00000090889	2.66334	-2.77852	8.20982e-12	1.01725e-10	-1	X	70290104	70420886	+	130783	4542	0.404819	0.464993	0.402654	protein_coding	Down	KIF4A
TMPO	ENSG00000120802	6.147	-1.63865	8.47006e-12	1.04524e-10	-1	12	98515579	98550351	+	34773	8487	0.396871	0.387652	0.399848	protein_coding	Down	TMPO
CALM1	ENSG00000198668	7.92097	-0.932553	8.59158e-12	1.05937e-10	-1	14	90396502	90408268	+	11767	7825	0.470848	0.460319	0.491753	protein_coding	Down	CALM1
ZNF761	ENSG00000160336	4.98461	-1.47309	8.60307e-12	1.05993e-10	-1	19	53431984	53461862	+	29879	5618	0.441562	0.408686	0.449176	protein_coding	Down	ZNF761
CENPF	ENSG00000117724	4.56802	-1.7095	8.86637e-12	1.0906e-10	-1	1	214603195	214664571	+	61377	11649	0.409199	0.40158	0.410984	protein_coding	Down	CENPF
CIAO2A	ENSG00000166797	4.73146	-1.26129	8.94141e-12	1.09716e-10	-1	15	64072565	64093857	-	21293	2253	0.416307	0.404794	0.417669	protein_coding	Down	CIAO2A
DIO3	ENSG00000197406	4.14907	-3.87968	8.93982e-12	1.09716e-10	-1	14	101561351	101563452	+	2102	2101	0.608282	0.608282	0	protein_coding	Down	DIO3
MAST4	ENSG00000069020	4.6685	-2.80696	9.94402e-12	1.21528e-10	-1	5	66596361	67169595	+	573235	14632	0.391981	0.49877	0.389184	protein_coding	Down	MAST4
LINC02246	ENSG00000281903	1.22647	-5.21552	1.07531e-11	1.3089e-10	-1	21	14819699	14918552	-	98854	3621	0.380413	0.384977	0.38024	lncRNA	Down	LINC02246
LNX1	ENSG00000072201	3.12719	-3.04426	1.09109e-11	1.32704e-10	-1	4	53459301	53701405	-	242105	5604	0.414169	0.451285	0.41329	protein_coding	Down	LNX1
BUB1B	ENSG00000156970	2.48641	-2.02976	1.10257e-11	1.33993e-10	-1	15	40161023	40221123	+	60101	4439	0.387388	0.431854	0.383841	protein_coding	Down	BUB1B
ENSG00000273066	ENSG00000273066	1.10607	-3.65329	1.16036e-11	1.40791e-10	-1	9	136799223	136810042	+	10820	4326	0.609021	0.606334	0.610812	lncRNA	Down	ENSG00000273066
SORT1	ENSG00000134243	5.80711	-2.15196	1.167e-11	1.41484e-10	-1	1	109309568	109397918	-	88351	9102	0.422547	0.462316	0.417979	protein_coding	Down	SORT1
SKP1	ENSG00000113558	6.43111	-1.31868	1.21747e-11	1.4725e-10	-1	5	134148935	134176964	-	28030	12689	0.411716	0.404839	0.417405	protein_coding	Down	SKP1
ALS2CL	ENSG00000178038	5.52218	-2.72829	1.26508e-11	1.52523e-10	-1	3	46668995	46693704	-	24710	9038	0.579384	0.589068	0.573799	protein_coding	Down	ALS2CL
PSRC1	ENSG00000134222	2.49668	-2.78199	1.30229e-11	1.56885e-10	-1	1	109279556	109283186	-	3631	2850	0.536639	0.555088	0.469231	protein_coding	Down	PSRC1
GAA	ENSG00000171298	7.68032	-1.56788	1.44511e-11	1.73093e-10	-1	17	80101556	80119881	+	18326	5216	0.583356	0.639187	0.561141	protein_coding	Down	GAA
SVEP1	ENSG00000165124	6.02039	-2.20015	1.48205e-11	1.76995e-10	-1	9	110365248	110579880	-	214633	14145	0.37883	0.462354	0.372937	protein_coding	Down	SVEP1
PXDC1	ENSG00000168994	6.06376	-2.27709	1.48614e-11	1.77344e-10	-1	6	3722614	3751713	-	29100	2154	0.523489	0.56221	0.520393	protein_coding	Down	PXDC1
ENSG00000269842	ENSG00000269842	0.130914	-7.22916	1.49259e-11	1.77974e-10	-1	19	53761961	53764199	+	2239	2238	0.478105	0.478105	0	lncRNA	Down	ENSG00000269842
SLC9A1	ENSG00000090020	6.69992	-1.27024	1.51309e-11	1.80136e-10	-1	1	27098809	27166981	-	68173	6181	0.517045	0.578224	0.510945	protein_coding	Down	SLC9A1
NMRAL1	ENSG00000153406	4.88972	-1.44784	1.55307e-11	1.84606e-10	-1	16	4461691	4495763	-	34073	3413	0.492927	0.571345	0.484197	protein_coding	Down	NMRAL1
TMEM266	ENSG00000169758	0.374172	-5.16377	1.55793e-11	1.8504e-10	-1	15	76059958	76229121	+	169164	5129	0.479437	0.54728	0.477316	protein_coding	Down	TMEM266
FERMT1	ENSG00000101311	3.44638	-1.9387	1.60123e-11	1.90033e-10	-1	20	6074845	6123030	-	48186	4828	0.4248	0.462717	0.420578	protein_coding	Down	FERMT1
DDX19A	ENSG00000168872	3.52517	-1.71125	1.71405e-11	2.02947e-10	-1	16	70346861	70373383	+	26523	7836	0.470854	0.504084	0.45692	protein_coding	Down	DDX19A
ITM2C	ENSG00000135916	5.47742	-1.99576	1.78122e-11	2.10408e-10	-1	2	230864639	230879248	+	14610	2559	0.584366	0.586166	0.583983	protein_coding	Down	ITM2C
C1GALT1	ENSG00000106392	5.21817	-1.53538	1.79491e-11	2.11861e-10	-1	7	7156934	7248616	+	91683	7765	0.373345	0.360464	0.374537	protein_coding	Down	C1GALT1
COL2A1	ENSG00000139219	0.237311	-7.3743	2.00818e-11	2.35751e-10	-1	12	47972967	48004554	-	31588	6605	0.553867	0.604088	0.540589	protein_coding	Down	COL2A1
TFAP2C	ENSG00000087510	5.0587	-2.48292	2.02759e-11	2.37663e-10	-1	20	56629306	56639283	+	9978	2993	0.489526	0.51587	0.478236	protein_coding	Down	TFAP2C
E2F1	ENSG00000101412	2.34216	-2.46017	2.02733e-11	2.37663e-10	-1	20	33675477	33686385	-	10909	2683	0.554914	0.616101	0.534954	protein_coding	Down	E2F1
IQGAP3	ENSG00000183856	3.69873	-2.10689	2.26432e-11	2.64798e-10	-1	1	156525405	156572604	-	47200	6705	0.508634	0.546905	0.502297	protein_coding	Down	IQGAP3
TAF4B	ENSG00000141384	3.30165	-2.05511	2.34889e-11	2.74265e-10	-1	18	26226445	26391685	+	165241	4870	0.38616	0.450513	0.384205	protein_coding	Down	TAF4B
TRIM58	ENSG00000162722	1.53968	-3.09272	2.35995e-11	2.75346e-10	-1	1	247857187	247880138	+	22952	5164	0.437236	0.480054	0.424805	protein_coding	Down	TRIM58
ENSG00000275266	ENSG00000275266	4.50001	-2.94504	2.39455e-11	2.79168e-10	-1	11	1996540	1996610	+	71	70	0.771429	0.771429	0	misc_RNA	Down	ENSG00000275266
SPPL2B	ENSG00000005206	5.83303	-1.28404	2.41669e-11	2.81534e-10	-1	19	2328615	2355095	+	26481	7400	0.610385	0.638784	0.599371	protein_coding	Down	SPPL2B
UNC45A	ENSG00000140553	6.67499	-0.997761	2.43521e-11	2.83257e-10	-1	15	90930180	90954093	+	23914	7478	0.538243	0.58077	0.518893	protein_coding	Down	UNC45A
BCAM	ENSG00000187244	7.81703	-1.74344	2.47447e-11	2.87603e-10	-1	19	44809071	44821421	+	12351	4984	0.58915	0.619783	0.568422	protein_coding	Down	BCAM
POC1A	ENSG00000164087	2.17645	-2.35182	2.5303e-11	2.93867e-10	-1	3	52075226	52154690	-	79465	2263	0.516662	0.568272	0.515149	protein_coding	Down	POC1A
MKRN3	ENSG00000179455	0.431418	-5.37957	2.5398e-11	2.94745e-10	-1	15	23565674	23630075	+	64402	7119	0.409869	0.419722	0.408645	protein_coding	Down	MKRN3
LAMB4	ENSG00000091128	1.07568	-5.89402	2.65628e-11	3.07793e-10	-1	7	108023548	108130361	-	106814	6984	0.407104	0.460481	0.40337	protein_coding	Down	LAMB4
RAPGEF1	ENSG00000107263	7.4771	-1.44585	2.91192e-11	3.35113e-10	-1	9	131576770	131740076	-	163307	6975	0.484936	0.583656	0.480532	protein_coding	Down	RAPGEF1
RCC1L	ENSG00000274523	5.87116	-1.37018	3.02331e-11	3.46881e-10	-1	7	75027122	75074228	-	47107	4182	0.511251	0.582257	0.504333	protein_coding	Down	RCC1L
TALDO1	ENSG00000177156	6.48444	-1.15141	3.06796e-11	3.51209e-10	-1	11	747415	765012	+	17598	2898	0.518952	0.536232	0.515545	protein_coding	Down	TALDO1
NOS2	ENSG00000007171	2.34361	-4.43141	3.07717e-11	3.51997e-10	-1	17	27756766	27800529	-	43764	4371	0.513562	0.568291	0.507489	protein_coding	Down	NOS2
FIBIN	ENSG00000176971	0.722397	-5.72207	3.165e-11	3.61556e-10	-1	11	26994112	26997087	+	2976	2975	0.447731	0.447731	0	protein_coding	Down	FIBIN
PRAG1	ENSG00000275342	4.51011	-2.04392	3.16549e-11	3.61556e-10	-1	8	8317736	8386439	-	68704	4839	0.438962	0.622443	0.42506	protein_coding	Down	PRAG1
UBE2C	ENSG00000175063	3.23128	-3.10504	3.46345e-11	3.93812e-10	-1	20	45812576	45816957	+	4382	1279	0.513125	0.534011	0.504513	protein_coding	Down	UBE2C
SLC6A15	ENSG00000072041	-0.269933	-7.3281	3.48283e-11	3.95719e-10	-1	12	84859491	84913629	-	54139	20138	0.345414	0.355795	0.339265	protein_coding	Down	SLC6A15
TBX5	ENSG00000089225	0.246462	-7.52616	3.50852e-11	3.98043e-10	-1	12	114353911	114408442	-	54532	4433	0.458547	0.496052	0.455228	protein_coding	Down	TBX5
COL6A6	ENSG00000206384	0.416643	-6.51039	3.5649e-11	4.04137e-10	-1	3	130560334	130678155	+	117822	9683	0.392621	0.44542	0.387893	protein_coding	Down	COL6A6
PLEKHJ1	ENSG00000104886	4.86153	-1.17369	3.59952e-11	4.07758e-10	-1	19	2230084	2237704	-	7621	4651	0.616273	0.614707	0.618727	protein_coding	Down	PLEKHJ1
SERPINB9	ENSG00000170542	6.13313	-2.17041	3.75827e-11	4.24475e-10	-1	6	2887270	2903309	-	16040	4136	0.437808	0.43472	0.438881	protein_coding	Down	SERPINB9
AKR1B15	ENSG00000227471	-0.145789	-7.04435	3.80247e-11	4.2883e-10	-1	7	134549110	134579875	+	30766	3338	0.455258	0.465548	0.454005	protein_coding	Down	AKR1B15
CHEK1	ENSG00000149554	3.18497	-2.0035	3.95637e-11	4.45525e-10	-1	11	125625163	125676255	+	51093	5586	0.377319	0.420337	0.372039	protein_coding	Down	CHEK1
TTK	ENSG00000112742	1.96309	-2.47733	4.00559e-11	4.50733e-10	-1	6	80003887	80042527	+	38641	4554	0.349793	0.410628	0.341665	protein_coding	Down	TTK
MINK1	ENSG00000141503	7.45827	-1.15748	4.17258e-11	4.67446e-10	-1	17	4833340	4898061	+	64722	7839	0.51943	0.610154	0.506927	protein_coding	Down	MINK1
AADACL3	ENSG00000188984	0.0596727	-6.2022	4.23831e-11	4.74459e-10	-1	1	12716110	12728760	+	12651	4051	0.461107	0.488521	0.448192	protein_coding	Down	AADACL3
CCNDBP1	ENSG00000166946	6.27343	-1.17923	4.38215e-11	4.8984e-10	-1	15	43185118	43197177	+	12060	6647	0.409072	0.435083	0.377125	protein_coding	Down	CCNDBP1
NARS2	ENSG00000137513	4.08792	-1.35401	4.38824e-11	4.9016e-10	-1	11	78435968	78574874	-	138907	3131	0.387723	0.431172	0.386721	protein_coding	Down	NARS2
SH3TC2	ENSG00000169247	1.34138	-4.11642	4.69104e-11	5.22829e-10	-1	5	148923639	149063163	-	139525	38093	0.425088	0.423647	0.425629	protein_coding	Down	SH3TC2
NXPH4	ENSG00000182379	0.779519	-4.82048	4.74361e-11	5.27914e-10	-1	12	57216794	57226449	+	9656	2147	0.602071	0.652538	0.58764	protein_coding	Down	NXPH4
EPPK1	ENSG00000261150	1.50579	-4.96473	4.80421e-11	5.33875e-10	-1	8	143857324	143878467	-	21144	16003	0.674313	0.681497	0.651946	protein_coding	Down	EPPK1
UHRF1	ENSG00000276043	2.90487	-1.91042	4.80894e-11	5.3401e-10	-1	19	4903080	4962154	+	59075	5126	0.529878	0.556964	0.527304	protein_coding	Down	UHRF1
BCORL1	ENSG00000085185	4.96054	-1.6523	4.88198e-11	5.41726e-10	-1	X	129981107	130058071	+	76965	7967	0.496986	0.568093	0.488775	protein_coding	Down	BCORL1
ADAMTS7P3	ENSG00000261143	2.65908	-3.36895	5.67726e-11	6.24498e-10	-1	15	77976042	77993057	+	17016	3743	0.615398	0.653754	0.604581	transcribed_unprocessed_pseudogene	Down	ADAMTS7P3
PJA1	ENSG00000181191	5.21517	-1.39634	5.7259e-11	6.29393e-10	-1	X	69160851	69165521	-	4671	2843	0.521199	0.501935	0.551177	protein_coding	Down	PJA1
PDCD4	ENSG00000150593	7.53972	-1.6913	5.7454e-11	6.3108e-10	-1	10	110871795	110900006	+	28212	4533	0.346886	0.381646	0.340231	protein_coding	Down	PDCD4
CORO6	ENSG00000167549	5.7109	-4.63118	5.77743e-11	6.34139e-10	-1	17	29614756	29622912	-	8157	4301	0.603114	0.632644	0.570169	protein_coding	Down	CORO6
GSTA4	ENSG00000170899	4.12373	-1.82547	5.84277e-11	6.40386e-10	-1	6	52977948	52995304	-	17357	2093	0.408965	0.412327	0.408504	protein_coding	Down	GSTA4
ENSG00000248538	ENSG00000248538	1.80246	-3.45295	5.87869e-11	6.43858e-10	-1	8	9151695	9425524	+	273830	17385	0.434015	0.461202	0.432172	lncRNA	Down	ENSG00000248538
PTTG1	ENSG00000164611	2.64159	-2.53373	5.9222e-11	6.48157e-10	-1	5	160421855	160428739	+	6885	1970	0.393231	0.445178	0.372405	protein_coding	Down	PTTG1
ANKS1A	ENSG00000064999	5.68882	-1.18243	5.96306e-11	6.52159e-10	-1	6	34889255	35091406	+	202152	8472	0.449342	0.562323	0.4444	protein_coding	Down	ANKS1A
NAV2	ENSG00000166833	5.72762	-2.51308	6.04528e-11	6.602e-10	-1	11	19350724	20121601	+	770878	15125	0.445052	0.525355	0.443444	protein_coding	Down	NAV2
CA2	ENSG00000104267	3.78793	-3.03425	6.10898e-11	6.66677e-10	-1	8	85463968	85481493	+	17526	1999	0.384365	0.403702	0.381876	protein_coding	Down	CA2
RNF19B	ENSG00000116514	5.27238	-1.56355	6.20067e-11	6.76198e-10	-1	1	32936445	32964809	-	28365	2725	0.445001	0.558532	0.432934	protein_coding	Down	RNF19B
GTSE1	ENSG00000075218	3.04698	-1.88793	6.42188e-11	6.9982e-10	-1	22	46296870	46330810	+	33941	4102	0.500825	0.525597	0.497419	protein_coding	Down	GTSE1
CMTM8	ENSG00000170293	2.29445	-2.59505	6.53757e-11	7.11916e-10	-1	3	32238679	32370321	+	131643	1166	0.430645	0.525729	0.429796	protein_coding	Down	CMTM8
FOXJ3	ENSG00000198815	6.06898	-1.47936	6.60724e-11	7.18987e-10	-1	1	42176539	42335877	-	159339	6880	0.385658	0.423256	0.383961	protein_coding	Down	FOXJ3
ABCG2	ENSG00000118777	3.26305	-2.54982	6.66883e-11	7.2517e-10	-1	4	88090150	88231628	-	141479	5583	0.413838	0.424503	0.4134	protein_coding	Down	ABCG2
FANCD2	ENSG00000144554	3.5237	-2.09514	6.89238e-11	7.4765e-10	-1	3	10026370	10101932	+	75563	11812	0.427887	0.43405	0.426745	protein_coding	Down	FANCD2
RIOX2	ENSG00000170854	4.98646	-1.19069	6.89525e-11	7.4765e-10	-1	3	97941818	97972457	-	30640	6869	0.415451	0.417819	0.414767	protein_coding	Down	RIOX2
YPEL3	ENSG00000090238	5.56182	-1.34976	7.02324e-11	7.60984e-10	-1	16	30092314	30096915	-	4602	3177	0.584221	0.589235	0.573034	protein_coding	Down	YPEL3
FMR1	ENSG00000102081	6.36722	-1.72226	7.81097e-11	8.43329e-10	-1	X	147911919	147951125	+	39207	8930	0.363669	0.369877	0.361838	protein_coding	Down	FMR1
RFC2	ENSG00000049541	4.45323	-1.17573	8.09076e-11	8.72298e-10	-1	7	74231499	74254458	-	22960	2198	0.489655	0.527298	0.48567	protein_coding	Down	RFC2
USP32P3	ENSG00000189423	2.06255	-3.15992	8.2049e-11	8.83976e-10	-1	17	20408311	20434286	+	25976	8267	0.417093	0.410185	0.420319	transcribed_unprocessed_pseudogene	Down	USP32P3
PLAG1	ENSG00000181690	2.06522	-2.53164	8.55514e-11	9.18453e-10	-1	8	56160909	56211324	-	50416	7822	0.387444	0.370877	0.390487	protein_coding	Down	PLAG1
CCDC81	ENSG00000149201	1.76649	-3.16973	8.64566e-11	9.27516e-10	-1	11	86374736	86423109	+	48374	4530	0.398818	0.441501	0.394407	protein_coding	Down	CCDC81
PRKAB2	ENSG00000131791	5.6236	-1.20099	8.8049e-11	9.42275e-10	-1	1	147155106	147172550	-	17445	5451	0.39836	0.413135	0.391645	protein_coding	Down	PRKAB2
ALYREF	ENSG00000183684	5.72019	-1.98377	8.86687e-11	9.479e-10	-1	17	81887835	81891586	-	3752	1575	0.57558	0.581587	0.571232	protein_coding	Down	ALYREF
ADGRB2	ENSG00000121753	2.51129	-4.02057	8.88497e-11	9.49167e-10	-1	1	31727117	31764893	-	37777	7722	0.587489	0.641414	0.573634	protein_coding	Down	ADGRB2
KIF11	ENSG00000138160	3.53125	-1.82175	8.98233e-11	9.56877e-10	-1	10	92574105	92655395	+	81291	5297	0.408181	0.407023	0.408261	protein_coding	Down	KIF11
RFC3	ENSG00000133119	2.87207	-1.84349	9.41456e-11	1.00152e-09	-1	13	33818069	33966558	+	148490	2848	0.378183	0.390801	0.377936	protein_coding	Down	RFC3
UBE2G1	ENSG00000132388	5.60361	-0.988151	9.6602e-11	1.02693e-09	-1	17	4269259	4366675	-	97417	4577	0.417898	0.4208	0.417755	protein_coding	Down	UBE2G1
TMEM179	ENSG00000258986	0.017187	-6.80307	9.93419e-11	1.05311e-09	-1	14	104474678	104605647	-	130970	5351	0.538204	0.615212	0.534923	protein_coding	Down	TMEM179
STEEP1	ENSG00000018610	4.4603	-1.62236	1.01646e-10	1.07529e-09	-1	X	119538149	119565409	-	27261	2574	0.44292	0.463092	0.440817	protein_coding	Down	STEEP1
PAK1	ENSG00000149269	5.21654	-1.32973	1.0192e-10	1.07743e-09	-1	11	77322017	77474635	-	152619	5997	0.399003	0.48691	0.395407	protein_coding	Down	PAK1
CSRP2	ENSG00000175183	4.73193	-3.2559	1.06782e-10	1.12636e-09	-1	12	76858709	76879023	-	20315	5837	0.423501	0.402261	0.432065	protein_coding	Down	CSRP2
MIR9.3HG	ENSG00000255571	1.88485	-2.95078	1.06846e-10	1.12636e-09	-1	15	89361579	89398487	+	36909	9769	0.538203	0.554202	0.532444	lncRNA	Down	MIR9.3HG
ASPG	ENSG00000166183	0.958468	-4.38082	1.07526e-10	1.13275e-09	-1	14	104085686	104115582	+	29897	6103	0.634232	0.642962	0.631993	protein_coding	Down	ASPG
IRX4	ENSG00000113430	1.11721	-5.3633	1.14467e-10	1.20337e-09	-1	5	1877413	1887236	-	9824	2966	0.640741	0.679366	0.624034	protein_coding	Down	IRX4
CDC45	ENSG00000093009	1.85599	-2.43914	1.14999e-10	1.20731e-09	-1	22	19479457	19520612	+	41156	2957	0.48033	0.537031	0.475941	protein_coding	Down	CDC45
TXN2	ENSG00000100348	5.66474	-1.18763	1.15001e-10	1.20731e-09	-1	22	36467046	36481640	-	14595	1644	0.512882	0.552311	0.507876	protein_coding	Down	TXN2
STXBP6	ENSG00000168952	2.97161	-3.0024	1.22284e-10	1.282e-09	-1	14	24809656	25050297	-	240642	8055	0.392385	0.459714	0.390054	protein_coding	Down	STXBP6
TIMMDC1	ENSG00000113845	5.97835	-1.12901	1.24759e-10	1.30705e-09	-1	3	119498547	119525090	+	26544	2708	0.384659	0.424298	0.380155	protein_coding	Down	TIMMDC1
GINS4	ENSG00000147536	2.52481	-2.36425	1.24852e-10	1.30712e-09	-1	8	41529218	41545030	+	15813	5441	0.467303	0.489065	0.455887	protein_coding	Down	GINS4
TAF5L	ENSG00000135801	5.05717	-1.5184	1.27742e-10	1.33553e-09	-1	1	229593121	229626047	-	32927	6395	0.419152	0.445661	0.412762	protein_coding	Down	TAF5L
LGR5	ENSG00000139292	3.3476	-4.20565	1.33978e-10	1.39785e-09	-1	12	71439798	71586310	+	146513	5204	0.385689	0.431399	0.384005	protein_coding	Down	LGR5
GYG2	ENSG00000056998	1.73207	-3.27941	1.36633e-10	1.42456e-09	-1	X	2828822	2882820	+	53999	3608	0.436442	0.532705	0.42955	protein_coding	Down	GYG2
LTBP1	ENSG00000049323	8.04156	-1.79394	1.37146e-10	1.42823e-09	-1	2	32946953	33399509	+	452557	7311	0.402551	0.508138	0.400818	protein_coding	Down	LTBP1
RCOR2	ENSG00000167771	0.767622	-4.00078	1.40819e-10	1.46218e-09	-1	11	63911230	63917164	-	5935	3038	0.618638	0.640224	0.595994	protein_coding	Down	RCOR2
ENSG00000283041	ENSG00000283041	4.35692	-2.8019	1.4595e-10	1.51237e-09	-1	7	133034607	133035920	-	1314	1313	0.543793	0.543793	0	processed_pseudogene	Down	ENSG00000283041
DNMT3B	ENSG00000088305	2.91319	-2.53024	1.46694e-10	1.51894e-09	-1	20	32762385	32809356	+	46972	4606	0.494007	0.544724	0.488493	protein_coding	Down	DNMT3B
LDHB	ENSG00000111716	0.769753	-3.95373	1.52291e-10	1.57264e-09	-1	12	21635342	21757857	-	122516	2971	0.380109	0.433524	0.378781	protein_coding	Down	LDHB
CCDC120	ENSG00000147144	4.04992	-1.84475	1.67498e-10	1.72506e-09	-1	X	49053572	49069857	+	16286	5308	0.554989	0.605878	0.530382	protein_coding	Down	CCDC120
REEP1	ENSG00000068615	1.53262	-2.99213	1.72031e-10	1.77054e-09	-1	2	86213993	86338083	-	124091	5832	0.460464	0.463134	0.460332	protein_coding	Down	REEP1
BAIAP2L1	ENSG00000006453	5.47526	-2.59529	1.75788e-10	1.80433e-09	-1	7	98291650	98401090	-	109441	4805	0.467791	0.516753	0.465542	protein_coding	Down	BAIAP2L1
ST3GAL6	ENSG00000064225	4.13447	-2.0079	1.77091e-10	1.81647e-09	-1	3	98732236	98821201	+	88966	6264	0.388771	0.432471	0.385461	protein_coding	Down	ST3GAL6
TRIM6	ENSG00000121236	1.61991	-3.69535	1.91059e-10	1.95315e-09	-1	11	5596109	5612958	+	16850	3955	0.440916	0.45158	0.437645	protein_coding	Down	TRIM6
CEP152	ENSG00000103995	3.79556	-1.99931	1.91833e-10	1.95974e-09	-1	15	48712928	48811146	-	98219	8134	0.365982	0.411483	0.361873	protein_coding	Down	CEP152
NCAPD2	ENSG00000010292	5.75192	-1.50917	1.98017e-10	2.01884e-09	-1	12	6493356	6531955	+	38600	6438	0.46338	0.518795	0.452287	protein_coding	Down	NCAPD2
FLJ16779	ENSG00000275620	1.06229	-4.99308	2.00359e-10	2.04135e-09	-1	20	63253978	63261615	+	7638	7637	0.61896	0.61896	0	lncRNA	Down	FLJ16779
TUSC3	ENSG00000104723	6.13612	-2.08647	2.12717e-10	2.16435e-09	-1	8	15417215	15766649	+	349435	5174	0.369792	0.38133	0.369619	protein_coding	Down	TUSC3
LARGE2	ENSG00000165905	4.68784	-3.10641	2.30122e-10	2.33363e-09	-1	11	45921621	45929096	+	7476	3138	0.614047	0.632887	0.600415	protein_coding	Down	LARGE2
BRMS1L	ENSG00000100916	3.45035	-1.4686	2.36195e-10	2.39362e-09	-1	14	35826338	35932325	+	105988	3864	0.38934	0.369306	0.390098	protein_coding	Down	BRMS1L
N4BP3	ENSG00000145911	4.76887	-2.86682	2.38669e-10	2.41387e-09	-1	5	178113532	178126081	+	12550	5980	0.605785	0.611204	0.600852	protein_coding	Down	N4BP3
CNTN6	ENSG00000134115	0.343288	-6.68353	2.4e-10	2.42571e-09	-1	3	1092658	1404217	+	311560	5482	0.364551	0.399124	0.363931	protein_coding	Down	CNTN6
HELLS	ENSG00000119969	3.48801	-2.2839	2.48582e-10	2.50911e-09	-1	10	94501434	94613905	+	112472	10124	0.389558	0.375148	0.390984	protein_coding	Down	HELLS
CALHM4	ENSG00000164451	-0.379787	-7.15369	2.50725e-10	2.52738e-09	-1	6	116529013	116558868	+	29856	1928	0.368715	0.434129	0.3642	protein_coding	Down	CALHM4
CYP2S1	ENSG00000167600	2.82566	-2.54521	2.73437e-10	2.74903e-09	-1	19	41193210	41207539	+	14330	2703	0.531649	0.602664	0.515138	protein_coding	Down	CYP2S1
MYL6	ENSG00000092841	8.37109	-1.25754	2.92773e-10	2.92407e-09	-1	12	56158346	56163496	+	5151	4419	0.512427	0.517538	0.481532	protein_coding	Down	MYL6
WFDC1	ENSG00000103175	2.96219	-4.01841	2.96063e-10	2.95111e-09	-1	16	84294846	84329844	+	34999	8573	0.498343	0.509507	0.494721	protein_coding	Down	WFDC1
SYDE2	ENSG00000097096	2.02466	-2.50927	2.9994e-10	2.98779e-09	-1	1	85156889	85201016	-	44128	6398	0.362975	0.399812	0.356728	protein_coding	Down	SYDE2
KLF5	ENSG00000102554	6.2701	-2.06807	3.02703e-10	3.01334e-09	-1	13	73054976	73077541	+	22566	3672	0.38994	0.446623	0.378923	protein_coding	Down	KLF5
MAGEA11	ENSG00000185247	-0.370403	-7.10415	3.04265e-10	3.02691e-09	-1	X	149688228	149717268	+	29041	3460	0.433678	0.523121	0.421579	protein_coding	Down	MAGEA11
CLTA	ENSG00000122705	7.09009	-1.10587	3.10506e-10	3.08653e-09	-1	9	36190856	36304781	+	113926	2504	0.444749	0.502796	0.443444	protein_coding	Down	CLTA
SLC6A19	ENSG00000174358	0.779417	-6.42718	3.20577e-10	3.18085e-09	-1	5	1201595	1225111	+	23517	5259	0.598231	0.567408	0.60711	protein_coding	Down	SLC6A19
FRG1GP	ENSG00000283023	0.237203	-4.93488	3.20378e-10	3.18085e-09	-1	22	12602466	12626642	+	24177	765	0.358372	0.376471	0.357781	unprocessed_pseudogene	Down	FRG1GP
GSDME	ENSG00000105928	5.66988	-2.47299	3.30923e-10	3.27922e-09	-1	7	24698355	24757940	-	59586	8585	0.457145	0.484333	0.452569	protein_coding	Down	GSDME
EIF1AY	ENSG00000198692	0.166048	-7.59135	3.34662e-10	3.31411e-09	-1	Y	20575776	20593154	+	17379	4017	0.35591	0.342295	0.360003	protein_coding	Down	EIF1AY
COBLL1	ENSG00000082438	6.00145	-2.01311	3.39819e-10	3.36299e-09	-1	2	164653624	164843679	-	190056	17147	0.362674	0.37925	0.36103	protein_coding	Down	COBLL1
H2AX	ENSG00000188486	5.28845	-1.95306	3.40689e-10	3.3694e-09	-1	11	119093854	119095467	-	1614	1613	0.6646	0.6646	0	protein_coding	Down	H2AX
ESRP1	ENSG00000104413	4.81692	-1.9255	3.42107e-10	3.37683e-09	-1	8	94641074	94707466	+	66393	4858	0.403196	0.43907	0.400364	protein_coding	Down	ESRP1
ZNRF3	ENSG00000183579	4.26681	-2.16187	3.58105e-10	3.53245e-09	-1	22	28883572	29057488	+	173917	6979	0.452931	0.532884	0.449589	protein_coding	Down	ZNRF3
TRIP6	ENSG00000087077	6.1548	-1.28973	3.69853e-10	3.64597e-09	-1	7	100867387	100873454	+	6068	2544	0.560903	0.606918	0.527675	protein_coding	Down	TRIP6
POLQ	ENSG00000051341	1.75761	-2.86218	3.73098e-10	3.67557e-09	-1	3	121431431	121545988	-	114558	9153	0.39026	0.410685	0.388486	protein_coding	Down	POLQ
SOX14	ENSG00000168875	-0.43601	-6.86916	3.80925e-10	3.74781e-09	-1	3	137764315	137766334	+	2020	2019	0.565131	0.565131	0	protein_coding	Down	SOX14
KIFC1	ENSG00000237649	3.65366	-1.55431	3.83363e-10	3.76936e-09	-1	6	33391823	33409896	+	18074	3018	0.474409	0.555666	0.45812	protein_coding	Down	KIFC1
COL17A1	ENSG00000065618	5.82116	-4.23123	3.85109e-10	3.78408e-09	-1	10	104031286	104085880	-	54595	6932	0.48324	0.533035	0.475998	protein_coding	Down	COL17A1
SYTL1	ENSG00000142765	4.75324	-1.55965	4.03271e-10	3.95486e-09	-1	1	27342020	27353937	+	11918	5574	0.582361	0.61446	0.554154	protein_coding	Down	SYTL1
ENSG00000213777	ENSG00000213777	0.289411	-4.24517	4.11312e-10	4.02333e-09	-1	19	53503392	53512687	+	9296	1420	0.465734	0.55	0.45054	transcribed_processed_pseudogene	Down	ENSG00000213777
MMP15	ENSG00000102996	5.95236	-4.06433	4.12489e-10	4.02966e-09	-1	16	58025754	58046901	+	21148	4221	0.593749	0.649609	0.579818	protein_coding	Down	MMP15
PGAP3	ENSG00000161395	4.89545	-1.32015	4.12399e-10	4.02966e-09	-1	17	39671122	39696797	-	25676	3610	0.516105	0.587812	0.504373	protein_coding	Down	PGAP3
C4orf19	ENSG00000154274	3.01529	-2.06354	4.32916e-10	4.22107e-09	-1	4	37453925	37623495	+	169571	4464	0.410073	0.465726	0.408568	protein_coding	Down	C4orf19
ATF7IP2	ENSG00000166669	4.14185	-2.52187	4.46868e-10	4.34039e-09	-1	16	10326434	10483638	+	157205	6373	0.414029	0.412678	0.414086	protein_coding	Down	ATF7IP2
SPRR3	ENSG00000163209	-0.266756	-7.8187	4.50841e-10	4.37618e-09	-1	1	153001747	153003856	+	2110	1437	0.440019	0.475992	0.363095	protein_coding	Down	SPRR3
SEM1	ENSG00000127922	6.1162	-1.30972	4.5239e-10	4.38842e-09	-1	7	96481626	96709891	-	228266	11466	0.376571	0.381825	0.376293	protein_coding	Down	SEM1
MIS18A	ENSG00000159055	3.57496	-1.84842	4.56778e-10	4.42816e-09	-1	21	32268228	32279049	-	10822	1689	0.407171	0.4328	0.402431	protein_coding	Down	MIS18A
CENPW	ENSG00000203760	3.34822	-2.09121	4.60295e-10	4.4594e-09	-1	6	126340115	126348875	+	8761	851	0.355936	0.40188	0.350993	protein_coding	Down	CENPW
VSIG10	ENSG00000176834	4.40672	-2.02742	4.6166e-10	4.46978e-09	-1	12	118063593	118136026	-	72434	8343	0.475501	0.481601	0.474707	protein_coding	Down	VSIG10
GLP2R	ENSG00000065325	0.204004	-5.64618	4.74976e-10	4.58992e-09	-1	17	9822206	9892099	+	69894	5680	0.449745	0.48838	0.446327	protein_coding	Down	GLP2R
HNRNPA2B1	ENSG00000122566	9.98411	-0.743269	4.78753e-10	4.62348e-09	-1	7	26171151	26201529	-	30379	12604	0.413885	0.400904	0.42309	protein_coding	Down	HNRNPA2B1
WNT2	ENSG00000105989	5.68938	-2.76454	4.79529e-10	4.62804e-09	-1	7	117275451	117323152	-	47702	4354	0.421333	0.463023	0.417145	protein_coding	Down	WNT2
NCOA3	ENSG00000124151	6.53614	-1.1879	4.88565e-10	4.71225e-09	-1	20	47501887	47656877	+	154991	8392	0.411523	0.42898	0.410524	protein_coding	Down	NCOA3
ECRG4	ENSG00000119147	0.554586	-5.05497	4.91134e-10	4.73102e-09	-1	2	106063246	106078155	+	14910	1697	0.468509	0.492634	0.46541	protein_coding	Down	ECRG4
ASPSCR1	ENSG00000169696	5.88293	-2.35449	4.9617e-10	4.77348e-09	-1	17	81976807	82017406	+	40600	12077	0.607601	0.646932	0.590947	protein_coding	Down	ASPSCR1
ATXN7L3B	ENSG00000253719	6.39282	-1.11114	5.18891e-10	4.97317e-09	-1	12	74537835	74545430	+	7596	7595	0.386702	0.386702	0	protein_coding	Down	ATXN7L3B
ZFY	ENSG00000067646	-0.110115	-7.97689	5.20162e-10	4.98221e-09	-1	Y	2935281	2982506	+	47226	5549	0.372684	0.38169	0.371485	protein_coding	Down	ZFY
CBR3.AS1	ENSG00000236830	2.18954	-2.62567	5.66643e-10	5.41035e-09	-1	21	36131767	36175815	-	44049	8885	0.479023	0.487676	0.476836	lncRNA	Down	CBR3.AS1
HNRNPA1	ENSG00000135486	10.2175	-1.05326	5.70155e-10	5.44047e-09	-1	12	54280193	54287088	+	6896	6694	0.42132	0.423962	0.333333	protein_coding	Down	HNRNPA1
PFN1P1	ENSG00000233328	-0.34197	-7.31892	6.09261e-10	5.80633e-09	-1	1	171670517	171670939	-	423	422	0.561611	0.561611	0	processed_pseudogene	Down	PFN1P1
MAGEA10	ENSG00000124260	-0.107756	-6.33733	6.1526e-10	5.85982e-09	-1	X	152133310	152138578	-	5269	2895	0.513098	0.455268	0.583649	protein_coding	Down	MAGEA10
ANAPC11	ENSG00000141552	5.57537	-1.47437	6.20079e-10	5.89832e-09	-1	17	81890790	81900991	+	10202	4019	0.552985	0.586215	0.531381	protein_coding	Down	ANAPC11
RILPL1	ENSG00000188026	5.42363	-1.12933	6.23583e-10	5.92795e-09	-1	12	123470054	123533719	-	63666	8661	0.504689	0.503983	0.5048	protein_coding	Down	RILPL1
ARHGAP23	ENSG00000275832	6.96723	-1.60934	6.33963e-10	6.01533e-09	-1	17	38419280	38512385	+	93106	8051	0.554417	0.624767	0.547758	protein_coding	Down	ARHGAP23
ENSG00000244675	ENSG00000244675	-0.400322	-7.40074	6.56776e-10	6.22401e-09	-1	3	194496317	194501503	-	5187	2967	0.424412	0.460735	0.375845	lncRNA	Down	ENSG00000244675
GPR32	ENSG00000142511	1.26286	-5.50425	6.72993e-10	6.36182e-09	-1	19	50770464	50771732	+	1269	1268	0.557571	0.557571	0	protein_coding	Down	GPR32
ENSG00000276170	ENSG00000276170	0.882245	-3.55611	6.95125e-10	6.55878e-09	-1	17	38450394	38452444	-	2051	1244	0.567805	0.565916	0.57072	lncRNA	Down	ENSG00000276170
TRAM2	ENSG00000065308	7.07486	-1.15264	7.1198e-10	6.70533e-09	-1	6	52497408	52577060	-	79653	7036	0.466605	0.50199	0.463176	protein_coding	Down	TRAM2
PLD2	ENSG00000129219	5.10767	-1.4811	7.68029e-10	7.22423e-09	-1	17	4807152	4823434	+	16283	4810	0.541457	0.575676	0.527109	protein_coding	Down	PLD2
ENSG00000278948	ENSG00000278948	4.11225	-1.85487	7.68731e-10	7.22635e-09	-1	22	37943050	37944898	+	1849	1848	0.522727	0.522727	0	TEC	Down	ENSG00000278948
SLC38A1	ENSG00000111371	6.85975	-1.41953	7.70123e-10	7.23496e-09	-1	12	46183063	46270017	-	86955	9993	0.399637	0.436506	0.394849	protein_coding	Down	SLC38A1
GPR143	ENSG00000101850	1.59758	-3.30677	7.7131e-10	7.24164e-09	-1	X	9725346	9786297	-	60952	2356	0.471871	0.516978	0.470057	protein_coding	Down	GPR143
OBSL1	ENSG00000124006	7.87567	-1.61531	7.94199e-10	7.43815e-09	-1	2	219550728	219571859	-	21132	9696	0.582888	0.631085	0.54202	protein_coding	Down	OBSL1
ATAD5	ENSG00000176208	2.44666	-2.09518	8.07192e-10	7.55518e-09	-1	17	30831966	30895869	+	63904	7056	0.410231	0.372024	0.414974	protein_coding	Down	ATAD5
PDIA5	ENSG00000065485	6.20639	-1.82267	8.20692e-10	7.67208e-09	-1	3	123067025	123225227	+	158203	4047	0.452207	0.520633	0.45041	protein_coding	Down	PDIA5
ADIRF.AS1	ENSG00000272734	2.26916	-3.2716	8.42911e-10	7.87011e-09	-1	10	86965345	86971311	-	5967	5746	0.592692	0.59276	0.590909	lncRNA	Down	ADIRF.AS1
CSNK1A1P1	ENSG00000223518	-0.110517	-5.95088	8.44698e-10	7.88195e-09	-1	15	36798596	36818459	-	19864	2626	0.377234	0.439452	0.367755	transcribed_processed_pseudogene	Down	CSNK1A1P1
ANP32A	ENSG00000140350	7.10191	-1.27681	8.63336e-10	8.04104e-09	-1	15	68778535	68820897	-	42363	7534	0.493933	0.487921	0.495234	protein_coding	Down	ANP32A
TESK2	ENSG00000070759	2.37958	-2.07643	8.89156e-10	8.26632e-09	-1	1	45343883	45491163	-	147281	3307	0.422271	0.512852	0.42019	protein_coding	Down	TESK2
YIPF2	ENSG00000130733	5.81953	-1.21237	9.22905e-10	8.55913e-09	-1	19	10922185	10928681	-	6497	2512	0.588054	0.621019	0.567269	protein_coding	Down	YIPF2
SPC25	ENSG00000152253	1.25777	-3.09813	9.28081e-10	8.60188e-09	-1	2	168834132	168913371	-	79240	1818	0.393897	0.418042	0.39333	protein_coding	Down	SPC25
LMNB1	ENSG00000113368	5.07893	-2.0449	9.85377e-10	9.11624e-09	-1	5	126776623	126837020	+	60398	3621	0.423283	0.502624	0.418222	protein_coding	Down	LMNB1
CYP19A1	ENSG00000137869	2.6553	-7.96605	9.87875e-10	9.13379e-09	-1	15	51208057	51338601	-	130545	8410	0.440641	0.420452	0.442031	protein_coding	Down	CYP19A1
ADAMTS14	ENSG00000138316	2.70423	-2.94013	1.07633e-09	9.90944e-09	-1	10	70672506	70762441	+	89936	5544	0.529605	0.62518	0.523326	protein_coding	Down	ADAMTS14
ENSG00000196758	ENSG00000196758	-0.259324	-7.92732	1.08937e-09	1.00173e-08	-1	2	239578301	239586094	+	7794	3698	0.52175	0.551109	0.495238	lncRNA	Down	ENSG00000196758
SRSF9	ENSG00000111786	7.15417	-1.2528	1.09937e-09	1.01032e-08	-1	12	120461672	120469748	-	8077	3691	0.46471	0.444324	0.48187	protein_coding	Down	SRSF9
SPAG5	ENSG00000076382	3.53503	-2.11264	1.1107e-09	1.02011e-08	-1	17	28577565	28599025	-	21461	5198	0.462069	0.481339	0.455909	protein_coding	Down	SPAG5
IQCJ.SCHIP1	ENSG00000283154	2.34959	-3.52379	1.14215e-09	1.0471e-08	-1	3	158962235	159897366	+	935132	4392	0.389985	0.496129	0.389484	protein_coding	Down	IQCJ.SCHIP1
TMA7	ENSG00000232112	6.0497	-1.51834	1.15527e-09	1.05849e-08	-1	3	48440257	48444208	+	3952	1137	0.477348	0.506596	0.465529	protein_coding	Down	TMA7
DTL	ENSG00000143476	2.84608	-2.49951	1.16897e-09	1.06975e-08	-1	1	212035553	212107400	+	71848	4907	0.3844	0.414714	0.382178	protein_coding	Down	DTL
CDCA7	ENSG00000144354	4.17228	-2.12474	1.18118e-09	1.07897e-08	-1	2	173354820	173368997	+	14178	3925	0.43232	0.409427	0.441085	protein_coding	Down	CDCA7
RNU6.698P	ENSG00000200393	-0.255926	-8.3312	1.1905e-09	1.08683e-08	-1	19	53653685	53653791	+	107	106	0.424528	0.424528	0	snRNA	Down	RNU6.698P
GTPBP3	ENSG00000130299	4.08811	-1.39972	1.30965e-09	1.19203e-08	-1	19	17334920	17342731	+	7812	4521	0.569837	0.595665	0.534347	protein_coding	Down	GTPBP3
XAGE2	ENSG00000155622	2.8687	-7.90048	1.44147e-09	1.3073e-08	-1	X	52369021	52375680	+	6660	622	0.378435	0.469453	0.369057	protein_coding	Down	XAGE2
CYTH3	ENSG00000008256	5.59871	-2.0465	1.44882e-09	1.31319e-08	-1	7	6161776	6272644	-	110869	5792	0.447758	0.542645	0.442527	protein_coding	Down	CYTH3
H2AZ1	ENSG00000164032	7.14122	-1.18982	1.46662e-09	1.32774e-08	-1	4	99948086	99950355	-	2270	2269	0.492287	0.492287	0	protein_coding	Down	H2AZ1
LIN28B	ENSG00000187772	2.72384	-7.7175	1.48824e-09	1.3465e-08	-1	6	104936616	105083332	+	146717	5935	0.367963	0.398821	0.366662	protein_coding	Down	LIN28B
MICALL1	ENSG00000100139	6.29022	-1.99632	1.50328e-09	1.35931e-08	-1	22	37905657	37942822	+	37166	6996	0.559182	0.606346	0.548245	protein_coding	Down	MICALL1
ENSG00000270977	ENSG00000270977	0.244312	-5.37256	1.50662e-09	1.36152e-08	-1	17	35893707	35911651	-	17945	6374	0.461157	0.480075	0.450735	transcribed_processed_pseudogene	Down	ENSG00000270977
NDUFB11	ENSG00000147123	5.15096	-1.27974	1.5294e-09	1.38128e-08	-1	X	47142216	47145038	-	2823	949	0.502481	0.57745	0.464495	protein_coding	Down	NDUFB11
NADK2	ENSG00000152620	4.57869	-1.31793	1.55289e-09	1.40167e-08	-1	5	36192589	36242279	-	49691	4998	0.359811	0.409564	0.354247	protein_coding	Down	NADK2
TP53I11	ENSG00000175274	5.77108	-1.49421	1.58003e-09	1.42531e-08	-1	11	44885903	44951306	-	65404	7329	0.548538	0.598172	0.542274	protein_coding	Down	TP53I11
MPC2	ENSG00000143158	5.49832	-1.35928	1.595e-09	1.43796e-08	-1	1	167916675	167937072	-	20398	2631	0.379468	0.462562	0.367162	protein_coding	Down	MPC2
TECR	ENSG00000099797	5.71294	-1.47163	1.64262e-09	1.47738e-08	-1	19	14517085	14565980	+	48896	5886	0.535413	0.551138	0.53326	protein_coding	Down	TECR
TNKS2	ENSG00000107854	6.6247	-1.28215	1.64166e-09	1.47738e-08	-1	10	91798426	91865475	+	67050	6215	0.375442	0.414159	0.371486	protein_coding	Down	TNKS2
NCK2	ENSG00000071051	5.7993	-1.07018	1.6743e-09	1.5041e-08	-1	2	105744912	105894274	+	149363	2968	0.445388	0.571429	0.442832	protein_coding	Down	NCK2
RAB25	ENSG00000132698	3.34991	-2.25344	1.6832e-09	1.5112e-08	-1	1	156061160	156070504	+	9345	1684	0.512307	0.568884	0.499869	protein_coding	Down	RAB25
ARHGEF3	ENSG00000163947	5.46876	-1.50792	1.68793e-09	1.51455e-08	-1	3	56727418	57079329	-	351912	6552	0.43617	0.466117	0.435602	protein_coding	Down	ARHGEF3
AURKB	ENSG00000178999	2.7453	-2.34072	1.7029e-09	1.52708e-08	-1	17	8204733	8210600	-	5868	2233	0.527016	0.555755	0.509356	protein_coding	Down	AURKB
FAM234B	ENSG00000084444	3.64034	-1.84639	1.72409e-09	1.54426e-08	-1	12	13044381	13142521	+	98141	6695	0.431975	0.465273	0.429537	protein_coding	Down	FAM234B
ENSG00000230825	ENSG00000230825	0.284929	-5.71302	1.76013e-09	1.57191e-08	-1	7	7255154	7278071	+	22918	3246	0.404023	0.427603	0.400132	lncRNA	Down	ENSG00000230825
CNNM2	ENSG00000148842	3.87065	-1.9243	1.78745e-09	1.59537e-08	-1	10	102918294	103090222	+	171929	16315	0.425864	0.473858	0.420832	protein_coding	Down	CNNM2
TMEM191C	ENSG00000206140	1.38078	-3.07658	1.81258e-09	1.6159e-08	-1	22	21466423	21471269	+	4847	4295	0.574494	0.559721	0.689655	protein_coding	Down	TMEM191C
YES1	ENSG00000176105	5.90257	-1.16126	1.92834e-09	1.71007e-08	-1	18	721588	812546	-	90959	5084	0.400075	0.395751	0.400331	protein_coding	Down	YES1
DIAPH3	ENSG00000139734	3.30402	-3.007	1.97763e-09	1.75275e-08	-1	13	59665583	60163928	-	498346	7351	0.359062	0.384029	0.358689	protein_coding	Down	DIAPH3
AURKA	ENSG00000087586	3.33594	-2.80535	2.0818e-09	1.84186e-08	-1	20	56369389	56392337	-	22949	2917	0.429362	0.473089	0.422994	protein_coding	Down	AURKA
ZFAS1	ENSG00000177410	2.76182	-2.14005	2.09741e-09	1.85458e-08	-1	20	49278178	49299600	+	21423	8308	0.45682	0.471594	0.447461	lncRNA	Down	ZFAS1
AEBP2	ENSG00000139154	5.35079	-1.29442	2.1316e-09	1.88044e-08	-1	12	19404045	19720801	+	316757	6755	0.403295	0.399852	0.40337	protein_coding	Down	AEBP2
NPPB	ENSG00000120937	0.677637	-6.11923	2.16516e-09	1.90562e-08	-1	1	11857464	11858945	-	1482	705	0.546253	0.567376	0.527062	protein_coding	Down	NPPB
SLC25A13	ENSG00000004864	4.76433	-1.16804	2.27117e-09	1.99429e-08	-1	7	96120220	96322147	-	201928	3690	0.397599	0.439566	0.396818	protein_coding	Down	SLC25A13
NET1	ENSG00000173848	6.01469	-2.65374	2.30603e-09	2.02374e-08	-1	10	5412557	5459056	+	46500	4749	0.370008	0.419667	0.364359	protein_coding	Down	NET1
GDPD2	ENSG00000130055	-0.318701	-7.9111	2.37679e-09	2.08223e-08	-1	X	70423031	70433390	+	10360	2622	0.514432	0.554157	0.500969	protein_coding	Down	GDPD2
DOCK5	ENSG00000147459	6.16324	-1.80307	2.489e-09	2.17676e-08	-1	8	25184689	25418082	+	233394	15934	0.423719	0.441697	0.422401	protein_coding	Down	DOCK5
MRFAP1	ENSG00000179010	8.63318	-1.05362	2.5729e-09	2.24755e-08	-1	4	6640091	6642745	+	2655	2654	0.530897	0.530897	0	protein_coding	Down	MRFAP1
FOXM1	ENSG00000111206	3.33249	-2.04224	2.63802e-09	2.30179e-08	-1	12	2857680	2877174	-	19495	4909	0.480917	0.532491	0.463558	protein_coding	Down	FOXM1
SESN2	ENSG00000130766	5.59951	-1.49577	2.73413e-09	2.37882e-08	-1	1	28259518	28282491	+	22974	3452	0.500675	0.594728	0.484043	protein_coding	Down	SESN2
RPS6KA5	ENSG00000100784	4.08361	-1.91231	2.78479e-09	2.42012e-08	-1	14	90847861	91060641	-	212781	27960	0.387898	0.383727	0.388529	protein_coding	Down	RPS6KA5
FLT4	ENSG00000037280	5.7319	-2.55467	2.83636e-09	2.46213e-08	-1	5	180601506	180649624	-	48119	8826	0.602394	0.624632	0.597399	protein_coding	Down	FLT4
ORC1	ENSG00000085840	1.52964	-2.57583	2.84814e-09	2.46812e-08	-1	1	52372829	52404423	-	31595	3104	0.447458	0.505155	0.441172	protein_coding	Down	ORC1
SAPCD2	ENSG00000186193	1.85763	-3.03447	2.87736e-09	2.49202e-08	-1	9	137062127	137070557	-	8431	3808	0.636418	0.664391	0.613371	protein_coding	Down	SAPCD2
SPC24	ENSG00000161888	1.8162	-2.5361	2.90674e-09	2.51603e-08	-1	19	11131520	11155808	-	24289	2832	0.535285	0.535311	0.535282	protein_coding	Down	SPC24
PLK4	ENSG00000142731	2.74528	-2.17855	3.06656e-09	2.64682e-08	-1	4	127880893	127899224	+	18332	4463	0.362828	0.376652	0.358379	protein_coding	Down	PLK4
TEDC2	ENSG00000162062	1.02928	-3.06557	3.08944e-09	2.66354e-08	-1	16	2460086	2464963	+	4878	2842	0.620463	0.65095	0.577887	protein_coding	Down	TEDC2
HIF3A	ENSG00000124440	1.29946	-3.51506	3.26196e-09	2.80591e-08	-1	19	46297042	46343433	+	46392	8356	0.502015	0.543801	0.492836	protein_coding	Down	HIF3A
RP2	ENSG00000102218	5.08546	-1.38564	3.26399e-09	2.80608e-08	-1	X	46837043	46882358	+	45316	3695	0.392607	0.351556	0.396252	protein_coding	Down	RP2
TNFAIP8	ENSG00000145779	5.38118	-1.68214	3.37735e-09	2.90024e-08	-1	5	119268692	119399688	+	130997	8499	0.414608	0.412166	0.414778	protein_coding	Down	TNFAIP8
NPM1	ENSG00000181163	9.23268	-1.40305	3.38288e-09	2.90335e-08	-1	5	171387116	171411810	+	24695	8302	0.435774	0.403156	0.452294	protein_coding	Down	NPM1
KISS1	ENSG00000170498	2.66827	-7.87893	3.40069e-09	2.91534e-08	-1	1	204190341	204196491	-	6151	711	0.516911	0.656821	0.498621	protein_coding	Down	KISS1
SMARCA1	ENSG00000102038	6.10396	-1.6404	3.4154e-09	2.92631e-08	-1	X	129446501	129523500	-	77000	4339	0.368719	0.395022	0.367148	protein_coding	Down	SMARCA1
MVB12B	ENSG00000196814	4.03429	-1.72031	3.44386e-09	2.94903e-08	-1	9	126326829	126507041	+	180213	7892	0.472327	0.551698	0.468692	protein_coding	Down	MVB12B
FAM110A	ENSG00000125898	4.19208	-2.16811	3.51153e-09	3.00359e-08	-1	20	833715	857463	+	23749	2716	0.518865	0.591311	0.509509	protein_coding	Down	FAM110A
LHX2	ENSG00000106689	0.579858	-4.76885	3.51945e-09	3.00706e-08	-1	9	124001670	124033301	+	31632	2490	0.518321	0.595582	0.511719	protein_coding	Down	LHX2
PPP4R2	ENSG00000163605	6.20324	-0.99698	3.60347e-09	3.07703e-08	-1	3	72996803	73069198	+	72396	5933	0.388065	0.358166	0.390735	protein_coding	Down	PPP4R2
RASSF6	ENSG00000169435	3.72453	-2.5978	3.6237e-09	3.09083e-08	-1	4	73571550	73620631	-	49082	6616	0.370836	0.383615	0.368845	protein_coding	Down	RASSF6
MICAL3	ENSG00000243156	5.38832	-2.19234	3.64654e-09	3.10682e-08	-1	22	17787649	18024561	-	236913	22397	0.497826	0.547127	0.492679	protein_coding	Down	MICAL3
DPP10	ENSG00000175497	-0.0990164	-6.77191	3.70514e-09	3.15321e-08	-1	2	114442299	115845780	+	1403482	9995	0.366207	0.405903	0.365923	protein_coding	Down	DPP10
KLHDC3	ENSG00000124702	5.786	-0.868433	3.76186e-09	3.19969e-08	-1	6	43014103	43021298	+	7196	2008	0.523975	0.569721	0.506266	protein_coding	Down	KLHDC3
PSMA1	ENSG00000129084	2.14737	-2.28865	3.84095e-09	3.25966e-08	-1	11	14504874	14643635	-	138762	3040	0.402123	0.424342	0.401625	protein_coding	Down	PSMA1
MED16	ENSG00000175221	5.95497	-1.08634	3.91988e-09	3.32293e-08	-1	19	867630	893218	-	25589	4204	0.6267	0.647479	0.622615	protein_coding	Down	MED16
PCYT2	ENSG00000185813	4.15155	-1.84942	3.96712e-09	3.3552e-08	-1	17	81900958	81911432	-	10475	6862	0.644071	0.65564	0.622093	protein_coding	Down	PCYT2
SARS1	ENSG00000031698	7.36669	-0.711869	4.0851e-09	3.45143e-08	-1	1	109213918	109238182	+	24265	3838	0.431215	0.48567	0.420983	protein_coding	Down	SARS1
SERPINE2	ENSG00000135919	7.99779	-3.80118	4.17953e-09	3.52143e-08	-1	2	223975045	224039318	-	64274	8944	0.432017	0.44678	0.42963	protein_coding	Down	SERPINE2
MYCBP	ENSG00000214114	3.28825	-1.47141	4.33919e-09	3.64785e-08	-1	1	38862493	38873368	-	10876	2767	0.433471	0.422118	0.437346	protein_coding	Down	MYCBP
TMED1	ENSG00000099203	4.90361	-1.23946	4.4308e-09	3.72074e-08	-1	19	10832067	10836318	-	4252	1879	0.567631	0.61256	0.53204	protein_coding	Down	TMED1
TRPV3	ENSG00000167723	1.38412	-3.30759	4.53688e-09	3.79932e-08	-1	17	3510502	3557812	-	47311	9577	0.516276	0.533779	0.511833	protein_coding	Down	TRPV3
TRIM37	ENSG00000108395	4.59509	-1.0242	4.55261e-09	3.81039e-08	-1	17	58982638	59106921	-	124284	5455	0.397126	0.430797	0.39558	protein_coding	Down	TRIM37
GPR1.AS	ENSG00000279220	-0.563717	-6.81517	4.68843e-09	3.91544e-08	-1	2	206203543	206265326	+	61784	3039	0.434893	0.46693	0.433236	lncRNA	Down	GPR1.AS
RAB13	ENSG00000143545	3.42072	-2.0889	4.75588e-09	3.96741e-08	-1	1	153981617	153986358	-	4742	2747	0.487028	0.498726	0.470913	protein_coding	Down	RAB13
ATP1A4	ENSG00000132681	1.19158	-3.931	4.82985e-09	4.0247e-08	-1	1	160151586	160186980	+	35395	6248	0.457592	0.513604	0.445584	protein_coding	Down	ATP1A4
SLC29A3	ENSG00000198246	3.32306	-2.01951	4.84754e-09	4.03723e-08	-1	10	71319259	71381423	+	62165	5428	0.506499	0.536293	0.503648	protein_coding	Down	SLC29A3
PRR5	ENSG00000186654	3.43793	-2.00528	4.85061e-09	4.03757e-08	-1	22	44668547	44737681	+	69135	5229	0.567319	0.629566	0.562225	protein_coding	Down	PRR5
SERTAD4	ENSG00000082497	2.21964	-2.83362	5.13732e-09	4.2622e-08	-1	1	210232796	210246631	+	13836	5464	0.431442	0.401903	0.450723	protein_coding	Down	SERTAD4
TCEAL9	ENSG00000185222	7.15861	-1.90193	5.1349e-09	4.2622e-08	-1	X	103356489	103358462	+	1974	1973	0.437912	0.437912	0	protein_coding	Down	TCEAL9
ALDH2	ENSG00000111275	4.85259	-1.69874	5.24204e-09	4.34672e-08	-1	12	111766887	111817532	+	50646	9709	0.487946	0.477701	0.490375	protein_coding	Down	ALDH2
STBD1	ENSG00000118804	0.561338	-3.62634	5.26303e-09	4.36174e-08	-1	4	76306733	76311130	+	4398	2242	0.486468	0.464318	0.509513	protein_coding	Down	STBD1
EEF1A1P11	ENSG00000228502	0.907029	-3.33788	5.3482e-09	4.42749e-08	-1	1	96446930	96448318	+	1389	1388	0.467579	0.467579	0	processed_pseudogene	Down	EEF1A1P11
TBX5.AS1	ENSG00000255399	-0.327643	-6.56787	5.53641e-09	4.57582e-08	-1	12	114408173	114412831	+	4659	4199	0.499356	0.485354	0.627451	lncRNA	Down	TBX5.AS1
COBL	ENSG00000106078	4.27415	-2.3021	5.58515e-09	4.61359e-08	-1	7	51016212	51316818	-	300607	14330	0.434412	0.464689	0.432897	protein_coding	Down	COBL
PGAP1	ENSG00000197121	4.19304	-2.05353	5.63002e-09	4.64561e-08	-1	2	196833004	196927796	-	94793	12732	0.36003	0.344094	0.362503	protein_coding	Down	PGAP1
GCN1	ENSG00000089154	7.79381	-1.49295	5.67215e-09	4.67783e-08	-1	12	120127202	120194715	-	67514	9604	0.496719	0.559767	0.486263	protein_coding	Down	GCN1
TACC3	ENSG00000013810	5.11879	-1.26585	5.68783e-09	4.68821e-08	-1	4	1712858	1745171	+	32314	8807	0.569214	0.594186	0.559857	protein_coding	Down	TACC3
ITGBL1	ENSG00000198542	2.76957	-4.66439	5.70718e-09	4.69907e-08	-1	13	101452593	101720856	+	268264	6163	0.364221	0.402726	0.363316	protein_coding	Down	ITGBL1
ARPC5	ENSG00000162704	7.73892	-0.776209	5.78455e-09	4.7499e-08	-1	1	183620846	183635783	-	14938	10647	0.384281	0.381986	0.389977	protein_coding	Down	ARPC5
RBX1	ENSG00000100387	5.15572	-1.48863	5.90825e-09	4.84362e-08	-1	22	40951347	40973309	+	21963	3087	0.449185	0.44736	0.449483	protein_coding	Down	RBX1
CHRNB1	ENSG00000170175	3.06268	-2.08734	5.93114e-09	4.85976e-08	-1	17	7445061	7457710	+	12650	4324	0.519092	0.541859	0.507267	protein_coding	Down	CHRNB1
SLC44A2	ENSG00000129353	8.0959	-1.16441	5.96494e-09	4.88219e-08	-1	19	10602457	10644557	+	42101	4929	0.517292	0.562183	0.511339	protein_coding	Down	SLC44A2
AAMP	ENSG00000127837	6.95657	-0.979142	5.97772e-09	4.89001e-08	-1	2	218264129	218270178	-	6050	3048	0.564391	0.593176	0.535155	protein_coding	Down	AAMP
ENSG00000229119	ENSG00000229119	0.824338	-4.54814	6.08626e-09	4.97344e-08	-1	5	166382305	166382599	+	295	294	0.55102	0.55102	0	processed_pseudogene	Down	ENSG00000229119
SERF2	ENSG00000140264	8.50522	-0.896933	6.19839e-09	5.06235e-08	-1	15	43777087	43804427	+	27341	9175	0.490454	0.52218	0.474429	protein_coding	Down	SERF2
NBPF3	ENSG00000142794	3.72168	-2.25718	6.29146e-09	5.13285e-08	-1	1	21440128	21485005	+	44878	6786	0.430532	0.485264	0.420782	protein_coding	Down	NBPF3
BEGAIN	ENSG00000183092	1.27727	-3.74051	6.36406e-09	5.1865e-08	-1	14	100537147	100587413	-	50267	7864	0.609716	0.64738	0.602731	protein_coding	Down	BEGAIN
D2HGDH	ENSG00000180902	5.43066	-1.42106	6.39151e-09	5.20608e-08	-1	2	241734602	241768816	+	34215	5244	0.568685	0.636156	0.556472	protein_coding	Down	D2HGDH
SRSF3	ENSG00000112081	8.42154	-1.22202	6.45529e-09	5.25522e-08	-1	6	36594353	36605600	+	11248	7112	0.402152	0.400028	0.405804	protein_coding	Down	SRSF3
MTF2	ENSG00000143033	4.91356	-1.20556	6.47564e-09	5.26896e-08	-1	1	93079235	93139079	+	59845	5890	0.373688	0.369949	0.374096	protein_coding	Down	MTF2
PXN	ENSG00000089159	8.11987	-1.24147	6.51788e-09	5.29765e-08	-1	12	120210439	120265771	-	55333	7439	0.530073	0.590402	0.520702	protein_coding	Down	PXN
TRIAP1	ENSG00000170855	3.93966	-1.40687	6.83571e-09	5.53525e-08	-1	12	120443964	120446384	-	2421	1409	0.442562	0.452803	0.428289	protein_coding	Down	TRIAP1
ATP10D	ENSG00000145246	5.71642	-1.77993	6.92561e-09	5.60207e-08	-1	4	47485275	47593486	+	108212	7953	0.376071	0.420345	0.372559	protein_coding	Down	ATP10D
CERCAM	ENSG00000167123	6.62503	-1.78226	6.96229e-09	5.62575e-08	-1	9	128411751	128437351	+	25601	6043	0.551094	0.619725	0.529887	protein_coding	Down	CERCAM
LINC00456	ENSG00000233124	0.669009	-4.99743	6.96926e-09	5.62839e-08	-1	13	97168751	97187578	-	18828	4689	0.406119	0.408403	0.405361	lncRNA	Down	LINC00456
LRRC61	ENSG00000127399	1.28959	-2.86809	6.99156e-09	5.6434e-08	-1	7	150323263	150338156	+	14894	1964	0.539448	0.632383	0.525331	protein_coding	Down	LRRC61
SLC12A4	ENSG00000124067	6.89396	-1.4544	7.20591e-09	5.80101e-08	-1	16	67943474	67969601	-	26128	8273	0.569066	0.60087	0.55433	protein_coding	Down	SLC12A4
TMEM54	ENSG00000121900	3.59542	-2.14707	7.399e-09	5.947e-08	-1	1	32894594	32901438	-	6845	1410	0.573203	0.633333	0.5576	protein_coding	Down	TMEM54
TMEM243	ENSG00000135185	4.1558	-1.65695	7.50621e-09	6.02998e-08	-1	7	87196160	87220587	-	24428	3263	0.438941	0.425988	0.440937	protein_coding	Down	TMEM243
GALT	ENSG00000213930	3.18516	-2.32751	7.53751e-09	6.05192e-08	-1	9	34638133	34651035	+	12903	4403	0.50155	0.547581	0.477703	protein_coding	Down	GALT
ELF4	ENSG00000102034	6.37912	-1.33743	7.71853e-09	6.19071e-08	-1	X	130063955	130110716	-	46762	5227	0.516841	0.545246	0.513266	protein_coding	Down	ELF4
PDXDC1	ENSG00000179889	7.44967	-0.991357	7.90449e-09	6.33318e-08	-1	16	14974591	15139339	+	164749	9385	0.46491	0.467448	0.464757	protein_coding	Down	PDXDC1
ESPN	ENSG00000187017	1.09073	-3.74074	8.00842e-09	6.41307e-08	-1	1	6424776	6461367	+	36592	6930	0.601514	0.678644	0.583493	protein_coding	Down	ESPN
SHISA5	ENSG00000164054	7.44346	-0.912651	8.06329e-09	6.45021e-08	-1	3	48467798	48504826	-	37029	4406	0.501485	0.600545	0.488106	protein_coding	Down	SHISA5
TONSL	ENSG00000160949	3.60066	-2.12453	8.14003e-09	6.50475e-08	-1	8	144428775	144444440	-	15666	7086	0.628982	0.63689	0.62245	protein_coding	Down	TONSL
AFG3L2	ENSG00000141385	5.92905	-1.02421	8.25136e-09	6.59025e-08	-1	18	12328944	12377227	-	48284	6690	0.446389	0.447235	0.446253	protein_coding	Down	AFG3L2
REPS1	ENSG00000135597	5.26293	-0.928883	8.38976e-09	6.69374e-08	-1	6	138903493	138988261	-	84769	9581	0.373207	0.38879	0.371221	protein_coding	Down	REPS1
ENSG00000235859	ENSG00000235859	3.13399	-1.67014	8.56068e-09	6.81657e-08	-1	7	30371508	30372741	+	1234	1233	0.476075	0.476075	0	processed_pseudogene	Down	ENSG00000235859
TEAD3	ENSG00000007866	6.50452	-1.28949	9.04689e-09	7.18407e-08	-1	6	35473597	35497079	-	23483	3035	0.567541	0.595387	0.563408	protein_coding	Down	TEAD3
IDH2	ENSG00000182054	7.06141	-1.66488	9.41001e-09	7.44906e-08	-1	15	90083045	90102477	-	19433	2775	0.524907	0.551712	0.520442	protein_coding	Down	IDH2
FAM83H	ENSG00000180921	5.16866	-2.10915	9.63652e-09	7.60854e-08	-1	8	143723933	143738234	-	14302	6214	0.64478	0.664628	0.629529	protein_coding	Down	FAM83H
ADAM19	ENSG00000135074	6.77254	-2.68137	9.71958e-09	7.67014e-08	-1	5	157395534	157575775	-	180242	7679	0.446602	0.522855	0.443209	protein_coding	Down	ADAM19
BCAR4	ENSG00000262117	1.18973	-4.40694	9.78314e-09	7.71628e-08	-1	16	11819829	11828845	-	9017	1324	0.453083	0.432779	0.456578	lncRNA	Down	BCAR4
OSR1	ENSG00000143867	0.25564	-4.35903	9.83997e-09	7.75306e-08	-1	2	19351485	19358623	-	7139	5275	0.557159	0.566445	0.530864	protein_coding	Down	OSR1
HEY1	ENSG00000164683	3.12132	-3.68715	9.86186e-09	7.76628e-08	-1	8	79762371	79767857	-	5487	5486	0.452424	0.452424	0	protein_coding	Down	HEY1
OVCH2	ENSG00000183378	0.119922	-4.68253	1.03106e-08	8.08195e-08	-1	11	7689437	7706477	-	17041	2129	0.414143	0.463598	0.407082	protein_coding	Down	OVCH2
WNT11	ENSG00000085741	2.66814	-3.43032	1.07168e-08	8.38302e-08	-1	11	76186325	76210736	-	24412	2364	0.578387	0.623096	0.573593	protein_coding	Down	WNT11
IGDCC3	ENSG00000174498	3.95875	-2.8877	1.07355e-08	8.39332e-08	-1	15	65327127	65378002	-	50876	5496	0.518428	0.584607	0.510412	protein_coding	Down	IGDCC3
FAM43A	ENSG00000185112	6.00407	-2.24356	1.08071e-08	8.445e-08	-1	3	194685883	194689037	+	3155	3154	0.619848	0.619848	0	protein_coding	Down	FAM43A
NRK	ENSG00000123572	2.92588	-6.62241	1.08869e-08	8.503e-08	-1	X	105822539	105958610	+	136072	9546	0.357857	0.410015	0.353922	protein_coding	Down	NRK
LGALS13	ENSG00000105198	-0.527903	-6.81332	1.0997e-08	8.58454e-08	-1	19	39602501	39607474	+	4974	705	0.450835	0.470922	0.447516	protein_coding	Down	LGALS13
MAD2L1	ENSG00000164109	2.87506	-1.62388	1.10901e-08	8.65278e-08	-1	4	120055623	120066858	-	11236	5512	0.376858	0.380443	0.373406	protein_coding	Down	MAD2L1
CENPN	ENSG00000166451	3.5655	-2.02494	1.15445e-08	8.98882e-08	-1	16	81006552	81033114	+	26563	5664	0.431933	0.468044	0.422146	protein_coding	Down	CENPN
SPIN4	ENSG00000186767	2.95036	-1.57543	1.17122e-08	9.11473e-08	-1	X	63347228	63351332	-	4105	4104	0.373051	0.373051	0	protein_coding	Down	SPIN4
PP12613	ENSG00000226757	-0.142763	-6.22565	1.1989e-08	9.31582e-08	-1	4	121764585	121766814	+	2230	2229	0.542396	0.542396	0	lncRNA	Down	PP12613
DES	ENSG00000175084	6.08457	-3.077	1.22284e-08	9.4873e-08	-1	2	219418377	219426735	+	8359	2480	0.552764	0.624597	0.522457	protein_coding	Down	DES
RGPD2	ENSG00000185304	2.18045	-3.33045	1.24702e-08	9.66501e-08	-1	2	87755960	87825952	-	69993	6993	0.39616	0.409981	0.394625	protein_coding	Down	RGPD2
OPHN1	ENSG00000079482	4.33873	-2.13695	1.2507e-08	9.6886e-08	-1	X	67949349	68433913	-	484565	20674	0.394817	0.427348	0.393367	protein_coding	Down	OPHN1
ESRRA	ENSG00000173153	6.00492	-1.49026	1.32207e-08	1.02311e-07	-1	11	64305497	64316743	+	11247	3093	0.571314	0.641772	0.544585	protein_coding	Down	ESRRA
FN3KRP	ENSG00000141560	5.19825	-1.24829	1.39269e-08	1.07666e-07	-1	17	82716706	82730328	+	13623	2934	0.53208	0.547376	0.527882	protein_coding	Down	FN3KRP
TENT5A	ENSG00000112773	6.01406	-2.43881	1.39896e-08	1.08096e-07	-1	6	81491439	81752774	-	261336	6048	0.360308	0.414352	0.359027	protein_coding	Down	TENT5A
IGSF8	ENSG00000162729	5.87411	-2.00051	1.42155e-08	1.0973e-07	-1	1	160091340	160098943	-	7604	2583	0.58911	0.639954	0.562948	protein_coding	Down	IGSF8
PPP4R1	ENSG00000154845	6.25303	-1.05396	1.454e-08	1.12007e-07	-1	18	9546791	9615240	-	68450	8105	0.391445	0.463294	0.381794	protein_coding	Down	PPP4R1
PDZRN4	ENSG00000165966	0.581684	-4.38551	1.47711e-08	1.13729e-07	-1	12	41188320	41574745	+	386426	4859	0.363781	0.478699	0.362317	protein_coding	Down	PDZRN4
HOOK2	ENSG00000095066	6.0693	-1.13752	1.4908e-08	1.14662e-07	-1	19	12763003	12872740	-	109738	5927	0.536364	0.586975	0.533475	protein_coding	Down	HOOK2
ENSG00000260912	ENSG00000260912	3.19982	-2.00942	1.49149e-08	1.14662e-07	-1	9	19453209	19455173	+	1965	1964	0.367617	0.367617	0	lncRNA	Down	ENSG00000260912
RPS21	ENSG00000171858	6.72057	-1.84108	1.51468e-08	1.16268e-07	-1	20	62387103	62388520	+	1418	1033	0.594213	0.563408	0.677083	protein_coding	Down	RPS21
HMMR	ENSG00000072571	2.65364	-2.01748	1.53824e-08	1.17898e-07	-1	5	163460203	163491941	+	31739	3914	0.369746	0.375575	0.368926	protein_coding	Down	HMMR
DEPDC1B	ENSG00000035499	2.39697	-2.01446	1.55579e-08	1.19123e-07	-1	5	60596912	60700190	-	103279	3792	0.386268	0.378956	0.386547	protein_coding	Down	DEPDC1B
NUFIP2	ENSG00000108256	6.96516	-0.704244	1.55856e-08	1.19275e-07	-1	17	29255839	29294148	-	38310	10873	0.416403	0.373678	0.433336	protein_coding	Down	NUFIP2
ABHD8	ENSG00000127220	3.71406	-1.82761	1.59921e-08	1.22262e-07	-1	19	17292131	17310236	-	18106	2155	0.54902	0.655684	0.534608	protein_coding	Down	ABHD8
PRG2	ENSG00000186652	0.940361	-4.39315	1.6043e-08	1.2259e-07	-1	11	57386780	57390650	-	3871	1840	0.510078	0.524457	0.497044	protein_coding	Down	PRG2
TET3	ENSG00000187605	5.43363	-1.69496	1.69059e-08	1.28602e-07	-1	2	73984910	74108176	+	123267	12929	0.470341	0.528192	0.463562	protein_coding	Down	TET3
PCTP	ENSG00000141179	4.29272	-1.23045	1.72004e-08	1.30664e-07	-1	17	55751051	55842830	+	91780	5799	0.402946	0.454389	0.399477	protein_coding	Down	PCTP
CRKL	ENSG00000099942	6.63998	-1.29427	1.74692e-08	1.32554e-07	-1	22	20917407	20953747	+	36341	5339	0.457677	0.49204	0.45176	protein_coding	Down	CRKL
GPR157	ENSG00000180758	5.18787	-1.64161	1.80993e-08	1.37199e-07	-1	1	9100305	9129102	-	28798	5300	0.49974	0.535094	0.491765	protein_coding	Down	GPR157
VLDLR	ENSG00000147852	5.77938	-1.85721	1.82744e-08	1.38457e-07	-1	9	2621182	2660056	+	38875	16496	0.424474	0.423921	0.424882	protein_coding	Down	VLDLR
MT.ND4L	ENSG00000212907	7.36858	-2.45693	1.86201e-08	1.41006e-07	-1	MT	10470	10766	+	297	296	0.432432	0.432432	0	protein_coding	Down	MT.ND4L
GATA2	ENSG00000179348	6.46201	-1.9106	1.93431e-08	1.46044e-07	-1	3	128479427	128493201	-	13775	4465	0.604617	0.609406	0.60232	protein_coding	Down	GATA2
PSMD4	ENSG00000159352	6.91076	-0.966792	1.94125e-08	1.46495e-07	-1	1	151254709	151267479	+	12771	3011	0.476664	0.50548	0.467773	protein_coding	Down	PSMD4
NBPF13P	ENSG00000283342	-0.0475575	-4.77428	1.94757e-08	1.46899e-07	-1	1	147099482	147124285	-	24804	2077	0.447204	0.482427	0.443985	unprocessed_pseudogene	Down	NBPF13P
MAGEF1	ENSG00000177383	4.88704	-1.06373	1.98597e-08	1.49722e-07	-1	3	184710364	184712064	-	1701	1700	0.538824	0.538824	0	protein_coding	Down	MAGEF1
ENSG00000240731	ENSG00000240731	2.06862	-2.16149	2.07078e-08	1.55806e-07	-1	1	1317581	1318689	-	1109	384	0.480144	0.419271	0.512431	lncRNA	Down	ENSG00000240731
RASSF3	ENSG00000153179	5.24412	-1.33723	2.09724e-08	1.57719e-07	-1	12	64507001	64697564	+	190564	4232	0.438684	0.450378	0.438419	protein_coding	Down	RASSF3
DCAF16	ENSG00000163257	5.06459	-0.882084	2.15644e-08	1.61531e-07	-1	4	17800655	17810758	-	10104	4812	0.393744	0.424771	0.365526	protein_coding	Down	DCAF16
PSPC1	ENSG00000121390	6.01638	-1.14044	2.18224e-08	1.63302e-07	-1	13	19674752	19783019	-	108268	4805	0.402902	0.431634	0.401568	protein_coding	Down	PSPC1
TYSND1	ENSG00000156521	3.81547	-1.69736	2.20594e-08	1.64995e-07	-1	10	70137981	70146700	-	8720	4617	0.532859	0.58956	0.469039	protein_coding	Down	TYSND1
LY6E	ENSG00000160932	7.84047	-1.91051	2.2549e-08	1.68325e-07	-1	8	143017982	143023832	+	5851	2630	0.635726	0.638403	0.63354	protein_coding	Down	LY6E
ARFGAP2	ENSG00000149182	6.41979	-1.02361	2.26589e-08	1.6898e-07	-1	11	47164299	47177125	-	12827	5905	0.531888	0.564098	0.504407	protein_coding	Down	ARFGAP2
DSCR8	ENSG00000198054	-0.408923	-6.4703	2.30988e-08	1.72176e-07	-1	21	38121451	38156511	+	35061	827	0.401854	0.419589	0.401426	lncRNA	Down	DSCR8
NDUFA1	ENSG00000125356	4.56446	-1.74573	2.41843e-08	1.79825e-07	-1	X	119871832	119876662	+	4831	418	0.420704	0.447368	0.418178	protein_coding	Down	NDUFA1
C16orf72	ENSG00000182831	5.99523	-0.911637	2.451e-08	1.82069e-07	-1	16	9091644	9121635	+	29992	15870	0.420326	0.414997	0.426315	protein_coding	Down	C16orf72
ATP5PO	ENSG00000241837	2.15717	-2.61548	2.50327e-08	1.85771e-07	-1	21	33903453	33915814	-	12362	3164	0.432327	0.444058	0.428292	protein_coding	Down	ATP5PO
TRIM29	ENSG00000137699	4.34305	-3.23098	2.52195e-08	1.86974e-07	-1	11	120111286	120185529	-	74244	10020	0.488773	0.572455	0.475717	protein_coding	Down	TRIM29
DGKA	ENSG00000065357	5.28529	-1.22248	2.52847e-08	1.87366e-07	-1	12	55927319	55954027	+	26709	10080	0.487157	0.521329	0.466442	protein_coding	Down	DGKA
NDUFB9	ENSG00000147684	5.64383	-1.34756	2.6205e-08	1.93807e-07	-1	8	124539101	124580648	+	41548	16584	0.454329	0.450133	0.457117	protein_coding	Down	NDUFB9
ANXA1	ENSG00000135046	9.45833	-1.66643	2.66574e-08	1.97057e-07	-1	9	73151865	73170393	+	18529	4439	0.346826	0.366524	0.34062	protein_coding	Down	ANXA1
CDKL5	ENSG00000008086	3.85861	-1.7446	2.69969e-08	1.99373e-07	-1	X	18425583	18653629	+	228047	19026	0.402116	0.421213	0.400378	protein_coding	Down	CDKL5
RACGAP1	ENSG00000161800	4.7335	-1.9487	2.73365e-08	2.01685e-07	-1	12	49976923	50033136	-	56214	4462	0.4365	0.448678	0.435451	protein_coding	Down	RACGAP1
KMT5C	ENSG00000133247	4.72177	-2.2861	2.86503e-08	2.1107e-07	-1	19	55339853	55348121	+	8269	4768	0.648645	0.642408	0.657143	protein_coding	Down	KMT5C
ARHGAP32	ENSG00000134909	4.43909	-1.79309	3.03343e-08	2.23044e-07	-1	11	128965060	129279324	-	314265	12945	0.368645	0.444032	0.365407	protein_coding	Down	ARHGAP32
KCNG1	ENSG00000026559	2.21436	-4.08516	3.04514e-08	2.23688e-07	-1	20	51003656	51023107	-	19452	5409	0.521773	0.576262	0.500783	protein_coding	Down	KCNG1
RHBDL3	ENSG00000141314	-0.113774	-5.03594	3.07211e-08	2.2556e-07	-1	17	32265832	32324659	+	58828	5736	0.51354	0.579672	0.506395	protein_coding	Down	RHBDL3
ZNF702P	ENSG00000242779	3.0131	-1.95692	3.1373e-08	2.29791e-07	-1	19	52966896	53037898	-	71003	6607	0.455297	0.416377	0.45929	transcribed_processed_pseudogene	Down	ZNF702P
ENSG00000243679	ENSG00000243679	5.11991	-1.69957	3.15928e-08	2.31179e-07	-1	7	128653969	128654722	+	754	753	0.673307	0.673307	0	processed_pseudogene	Down	ENSG00000243679
HMGB3P6	ENSG00000213070	-0.640652	-6.39513	3.22101e-08	2.35356e-07	-1	1	164356767	164357364	+	598	597	0.450586	0.450586	0	processed_pseudogene	Down	HMGB3P6
SLC22A23	ENSG00000137266	5.00124	-1.85148	3.28693e-08	2.39711e-07	-1	6	3268962	3457050	-	188089	8907	0.476144	0.565398	0.471707	protein_coding	Down	SLC22A23
NCAPG2	ENSG00000146918	4.11093	-1.545	3.29809e-08	2.40409e-07	-1	7	158631169	158704804	-	73636	7069	0.418048	0.41392	0.418487	protein_coding	Down	NCAPG2
SUZ12	ENSG00000178691	5.80432	-1.1427	3.31482e-08	2.41397e-07	-1	17	31937007	32001038	+	64032	6535	0.410114	0.383474	0.413142	protein_coding	Down	SUZ12
CST6	ENSG00000175315	1.52943	-3.85548	3.53582e-08	2.56752e-07	-1	11	66012008	66013505	+	1498	589	0.613226	0.640068	0.595815	protein_coding	Down	CST6
FGFR4	ENSG00000160867	2.17863	-2.41568	3.55444e-08	2.57858e-07	-1	5	177086905	177098144	+	11240	4791	0.601299	0.626592	0.582506	protein_coding	Down	FGFR4
PABPN1	ENSG00000100836	4.66943	-1.26047	3.66897e-08	2.65913e-07	-1	14	23321457	23326163	+	4707	3681	0.501912	0.529204	0.403902	protein_coding	Down	PABPN1
ETFB	ENSG00000105379	2.93603	-2.15676	3.68467e-08	2.66923e-07	-1	19	51345169	51366388	-	21220	6490	0.514539	0.498921	0.52142	protein_coding	Down	ETFB
ENSG00000273760	ENSG00000273760	-0.524089	-6.27223	3.7971e-08	2.74544e-07	-1	10	47970043	47973496	-	3454	824	0.504489	0.503641	0.504755	lncRNA	Down	ENSG00000273760
NPM1P39	ENSG00000225159	0.801475	-4.29928	3.96057e-08	2.85955e-07	-1	1	27206930	27207796	+	867	866	0.41455	0.41455	0	processed_pseudogene	Down	NPM1P39
DAPP1	ENSG00000070190	3.50673	-1.54076	3.99269e-08	2.88001e-07	-1	4	99816827	99870190	+	53364	4580	0.386954	0.376856	0.387902	protein_coding	Down	DAPP1
BEX2	ENSG00000133134	1.80924	-3.67405	4.04957e-08	2.91826e-07	-1	X	103309346	103311007	-	1662	1134	0.56773	0.544092	0.618596	protein_coding	Down	BEX2
AMMECR1	ENSG00000101935	3.96018	-1.45225	4.08228e-08	2.93626e-07	-1	X	110194186	110440318	-	246133	6702	0.387828	0.406744	0.387299	protein_coding	Down	AMMECR1
MGAT5B	ENSG00000167889	0.546902	-4.44061	4.23309e-08	3.03898e-07	-1	17	76868404	76950393	+	81990	6417	0.541451	0.625526	0.534312	protein_coding	Down	MGAT5B
SLC46A1	ENSG00000076351	4.4918	-1.68129	4.24959e-08	3.04938e-07	-1	17	28394642	28407197	-	12556	7946	0.524333	0.535112	0.50575	protein_coding	Down	SLC46A1
DMAP1	ENSG00000178028	5.44897	-0.865873	4.25584e-08	3.05243e-07	-1	1	44213455	44220681	+	7227	5591	0.523388	0.514756	0.552905	protein_coding	Down	DMAP1
ADAMTSL2	ENSG00000197859	1.73151	-3.72603	4.28447e-08	3.06862e-07	-1	9	133532164	133575519	+	43356	4657	0.594303	0.647412	0.587912	protein_coding	Down	ADAMTSL2
CDC6	ENSG00000094804	3.51658	-2.50525	4.3007e-08	3.07734e-07	-1	17	40287879	40304657	+	16779	5300	0.435272	0.434528	0.435616	protein_coding	Down	CDC6
USP48	ENSG00000090686	6.25973	-0.869129	4.32864e-08	3.09588e-07	-1	1	21678298	21783606	-	105309	9467	0.418401	0.407732	0.419455	protein_coding	Down	USP48
EIF3L	ENSG00000100129	6.43679	-1.07001	4.35406e-08	3.11259e-07	-1	22	37848868	37889407	+	40540	4281	0.460051	0.509694	0.454189	protein_coding	Down	EIF3L
HCAR1	ENSG00000196917	1.18215	-3.66753	4.39752e-08	3.14218e-07	-1	12	122726076	122730844	-	4769	4768	0.489513	0.489513	0	protein_coding	Down	HCAR1
MAPKBP1	ENSG00000137802	5.75835	-1.48146	4.47303e-08	3.19163e-07	-1	15	41774434	41827855	+	53422	10330	0.490893	0.573863	0.471003	protein_coding	Down	MAPKBP1
SIAH2	ENSG00000181788	5.77106	-1.81614	4.50504e-08	3.21296e-07	-1	3	150741125	150763477	-	22353	2617	0.449803	0.568208	0.434102	protein_coding	Down	SIAH2
MOV10	ENSG00000155363	6.42019	-1.05597	4.52986e-08	3.22763e-07	-1	1	112673141	112700746	+	27606	6488	0.486035	0.555487	0.464697	protein_coding	Down	MOV10
MATN1	ENSG00000162510	0.00598686	-4.79429	4.56285e-08	3.24962e-07	-1	1	30711277	30723585	-	12309	4596	0.563698	0.558747	0.566649	protein_coding	Down	MATN1
CAPN1	ENSG00000014216	7.68288	-0.987571	4.68581e-08	3.33094e-07	-1	11	65180566	65212006	+	31441	7482	0.511768	0.604117	0.482928	protein_coding	Down	CAPN1
MFSD4B	ENSG00000173214	4.48439	-1.58729	4.69938e-08	3.33902e-07	-1	6	111259327	111445354	+	186028	18064	0.379117	0.412256	0.375553	protein_coding	Down	MFSD4B
ENSG00000253967	ENSG00000253967	0.18876	-4.83841	4.71994e-08	3.35206e-07	-1	8	70471134	70485687	+	14554	2363	0.415103	0.441811	0.409926	lncRNA	Down	ENSG00000253967
PDP2	ENSG00000172840	3.7458	-1.24243	4.77344e-08	3.38531e-07	-1	16	66878589	66895754	+	17166	8208	0.482493	0.465156	0.498381	protein_coding	Down	PDP2
AREG	ENSG00000109321	3.01628	-3.71187	4.89959e-08	3.46991e-07	-1	4	74445136	74455005	+	9870	1636	0.368832	0.42665	0.357342	protein_coding	Down	AREG
PSMD13	ENSG00000185627	6.55935	-0.78429	4.92114e-08	3.48193e-07	-1	11	236966	252984	+	16019	4340	0.439755	0.471889	0.427813	protein_coding	Down	PSMD13
ENSG00000248103	ENSG00000248103	-0.223297	-5.5374	4.94095e-08	3.49432e-07	-1	5	181281375	181283652	+	2278	547	0.633289	0.606947	0.641618	lncRNA	Down	ENSG00000248103
ZNRF2	ENSG00000180233	3.73445	-1.53164	5.00282e-08	3.53478e-07	-1	7	30284597	30367689	+	83093	3397	0.366197	0.486311	0.361077	protein_coding	Down	ZNRF2
AHCYL2	ENSG00000158467	4.72602	-1.72976	5.03722e-08	3.55743e-07	-1	7	129225023	129430211	+	205189	6836	0.399731	0.451726	0.397939	protein_coding	Down	AHCYL2
DQX1	ENSG00000144045	-0.143202	-4.66645	5.05266e-08	3.56668e-07	-1	2	74518131	74526281	-	8151	2875	0.494479	0.534261	0.472796	protein_coding	Down	DQX1
CSE1L	ENSG00000124207	6.08046	-0.982448	5.06843e-08	3.57615e-07	-1	20	49046246	49096960	+	50715	3775	0.413278	0.399735	0.414368	protein_coding	Down	CSE1L
FIRRE	ENSG00000213468	0.953912	-2.89514	5.15265e-08	3.6322e-07	-1	X	131688779	131830862	-	142084	12138	0.40938	0.415966	0.408765	lncRNA	Down	FIRRE
NEK2	ENSG00000117650	1.80163	-2.92508	5.29811e-08	3.73128e-07	-1	1	211658657	211675630	-	16974	3086	0.39498	0.412508	0.391085	protein_coding	Down	NEK2
SERINC2	ENSG00000168528	5.84834	-1.53377	5.40924e-08	3.80425e-07	-1	1	31409565	31434680	+	25116	3438	0.528051	0.602385	0.516261	protein_coding	Down	SERINC2
GNAS	ENSG00000087460	9.53267	-0.719044	5.41409e-08	3.8049e-07	-1	20	58839718	58911192	+	71475	22204	0.470899	0.504684	0.455673	protein_coding	Down	GNAS
CTDSPL	ENSG00000144677	5.22572	-1.34228	5.41518e-08	3.8049e-07	-1	3	37861880	37984469	+	122590	5863	0.42317	0.488828	0.419872	protein_coding	Down	CTDSPL
SNRPE	ENSG00000182004	4.56717	-1.22973	5.5779e-08	3.912e-07	-1	1	203861599	203871152	+	9554	2076	0.423951	0.424374	0.423833	protein_coding	Down	SNRPE
NCAPH	ENSG00000121152	2.51635	-1.86303	5.58327e-08	3.91396e-07	-1	2	96335766	96377091	+	41326	6527	0.451591	0.461315	0.449767	protein_coding	Down	NCAPH
UTP6	ENSG00000108651	5.77958	-0.969787	5.6328e-08	3.94504e-07	-1	17	31860904	31901708	-	40805	6366	0.440962	0.433239	0.442389	protein_coding	Down	UTP6
LYPLA1	ENSG00000120992	5.58501	-0.997513	5.66932e-08	3.96879e-07	-1	8	54046367	54102017	-	55651	4682	0.415454	0.393635	0.417458	protein_coding	Down	LYPLA1
NDC80	ENSG00000080986	2.7175	-1.88374	5.71852e-08	4.00138e-07	-1	18	2571557	2616635	+	45079	3534	0.363304	0.395303	0.360582	protein_coding	Down	NDC80
UBE2A	ENSG00000077721	6.16688	-1.45756	5.74082e-08	4.01144e-07	-1	X	119574536	119591083	+	16548	5201	0.400314	0.428379	0.387449	protein_coding	Down	UBE2A
RBMXL1	ENSG00000213516	4.0454	-1.16477	6.16324e-08	4.28886e-07	-1	1	88979456	88992960	-	13505	5084	0.411878	0.421322	0.406176	protein_coding	Down	RBMXL1
LINC00882	ENSG00000242759	0.585733	-3.36094	6.31079e-08	4.38551e-07	-1	3	106449775	107240671	-	790897	19108	0.371022	0.410666	0.370041	lncRNA	Down	LINC00882
HSPB8	ENSG00000152137	6.11211	-2.93656	6.32864e-08	4.3959e-07	-1	12	119171555	119224855	+	53301	3569	0.45788	0.492575	0.45539	protein_coding	Down	HSPB8
PLAC4	ENSG00000280109	3.50469	-6.02686	6.49866e-08	4.50576e-07	-1	21	41175231	41186788	-	11558	10567	0.468893	0.467588	0.482828	lncRNA	Down	PLAC4
MTND1P23	ENSG00000225972	-0.575825	-7.0345	6.5245e-08	4.51955e-07	-1	1	629062	629433	+	372	371	0.444744	0.444744	0	unprocessed_pseudogene	Down	MTND1P23
ATIC	ENSG00000138363	6.00382	-0.986005	6.66578e-08	4.61531e-07	-1	2	215311956	215349773	+	37818	3772	0.410477	0.470042	0.403877	protein_coding	Down	ATIC
DNAJC21	ENSG00000168724	6.0446	-0.903967	6.81728e-08	4.71591e-07	-1	5	34929559	34958964	+	29406	9541	0.39296	0.410125	0.384716	protein_coding	Down	DNAJC21
LYVE1	ENSG00000133800	5.62623	-1.93307	6.86176e-08	4.7402e-07	-1	11	10556966	10611689	-	54724	3508	0.434315	0.416477	0.435536	protein_coding	Down	LYVE1
EPHX2	ENSG00000120915	2.69611	-2.45131	6.8993e-08	4.76396e-07	-1	8	27490781	27545564	+	54784	4164	0.475439	0.536023	0.470456	protein_coding	Down	EPHX2
ANO7	ENSG00000146205	1.45023	-3.21947	6.97479e-08	4.81172e-07	-1	2	241188509	241225377	+	36869	5673	0.581317	0.610788	0.575958	protein_coding	Down	ANO7
PKP1	ENSG00000081277	1.85185	-4.20455	7.15404e-08	4.92643e-07	-1	1	201283452	201332993	+	49542	6195	0.522456	0.55222	0.518202	protein_coding	Down	PKP1
VWA2	ENSG00000165816	0.459194	-4.13961	7.21829e-08	4.96617e-07	-1	10	114239254	114294489	+	55236	6339	0.482448	0.498344	0.480387	protein_coding	Down	VWA2
MBD3	ENSG00000071655	6.02393	-1.67526	7.23956e-08	4.9763e-07	-1	19	1573596	1592865	-	19270	7900	0.581348	0.63	0.547542	protein_coding	Down	MBD3
TNS3	ENSG00000136205	7.32908	-1.8104	7.26245e-08	4.98977e-07	-1	7	47275154	47582558	-	307405	11724	0.484626	0.543927	0.482275	protein_coding	Down	TNS3
CCDC125	ENSG00000183323	4.17316	-1.64838	7.47549e-08	5.12687e-07	-1	5	69280175	69332809	-	52635	7967	0.437588	0.427011	0.439474	protein_coding	Down	CCDC125
ERVH48.1	ENSG00000233056	3.75001	-6.80263	7.57997e-08	5.19383e-07	-1	21	42916803	42925646	-	8844	2788	0.505937	0.492109	0.512304	protein_coding	Down	ERVH48.1
DPH1	ENSG00000108963	4.64782	-1.15477	7.59458e-08	5.2015e-07	-1	17	2030137	2043898	+	13762	6189	0.562314	0.576184	0.550977	protein_coding	Down	DPH1
CDCA8	ENSG00000134690	2.34224	-1.7764	7.61846e-08	5.21315e-07	-1	1	37692481	37709719	+	17239	2396	0.457652	0.511686	0.448929	protein_coding	Down	CDCA8
PFKFB4	ENSG00000114268	5.03418	-2.11973	7.99213e-08	5.45901e-07	-1	3	48517684	48562015	-	44332	6085	0.519072	0.555793	0.51323	protein_coding	Down	PFKFB4
MC1R	ENSG00000258839	2.61978	-1.94902	8.28475e-08	5.6386e-07	-1	16	89912119	89920973	+	8855	4755	0.581771	0.6	0.560625	protein_coding	Down	MC1R
CEBPG	ENSG00000153879	5.03183	-1.3124	8.44014e-08	5.74179e-07	-1	19	33373685	33382686	+	9002	4053	0.438396	0.417962	0.455133	protein_coding	Down	CEBPG
IQANK1	ENSG00000203499	2.25805	-1.96981	8.537e-08	5.80383e-07	-1	8	143734139	143790645	+	56507	4969	0.499062	0.589455	0.490347	protein_coding	Down	IQANK1
ACHE	ENSG00000087085	2.37259	-2.78924	8.6015e-08	5.84371e-07	-1	7	100889994	100896974	-	6981	4067	0.644986	0.648635	0.63989	protein_coding	Down	ACHE
KPNA2	ENSG00000182481	6.09507	-1.40752	9.06839e-08	6.14442e-07	-1	17	68035636	68047364	+	11729	7360	0.437585	0.424321	0.459936	protein_coding	Down	KPNA2
ACBD6	ENSG00000230124	4.86621	-1.09559	9.07462e-08	6.1459e-07	-1	1	180269653	180502954	-	233302	7497	0.376724	0.51714	0.372062	protein_coding	Down	ACBD6
TRIM24	ENSG00000122779	4.83687	-1.16064	9.34059e-08	6.31477e-07	-1	7	138460259	138589996	+	129738	9279	0.392032	0.429141	0.389173	protein_coding	Down	TRIM24
MRPL9	ENSG00000143436	4.88674	-0.990344	9.54904e-08	6.4385e-07	-1	1	151759647	151763496	-	3850	1732	0.479345	0.489607	0.470949	protein_coding	Down	MRPL9
NRIP1	ENSG00000180530	6.00722	-1.62098	9.68922e-08	6.52723e-07	-1	21	14961235	15065936	-	104702	8489	0.365928	0.394864	0.363375	protein_coding	Down	NRIP1
UCHL3	ENSG00000118939	0.94522	-2.61136	9.71038e-08	6.53858e-07	-1	13	75549480	75606020	+	56541	1894	0.357782	0.396515	0.35644	protein_coding	Down	UCHL3
NAP1L1	ENSG00000187109	8.17226	-0.956115	9.97809e-08	6.70629e-07	-1	12	76036585	76084735	-	48151	17043	0.370135	0.378102	0.36577	protein_coding	Down	NAP1L1
RPS29	ENSG00000213741	6.3565	-2.20307	1.00076e-07	6.72087e-07	-1	14	49570984	49599164	-	28181	9836	0.434351	0.451505	0.425153	protein_coding	Down	RPS29
ADAMTS20	ENSG00000173157	0.465695	-7.9081	1.00246e-07	6.72633e-07	-1	12	43353866	43552203	-	198338	7484	0.353777	0.421299	0.351129	protein_coding	Down	ADAMTS20
UBL5	ENSG00000198258	5.72864	-1.2328	1.00239e-07	6.72633e-07	-1	19	9827892	9830115	+	2224	1928	0.524067	0.508299	0.627119	protein_coding	Down	UBL5
ACAT2	ENSG00000120437	3.73289	-1.57313	1.01596e-07	6.81086e-07	-1	6	159762045	159779112	+	17068	2630	0.436163	0.459696	0.431876	protein_coding	Down	ACAT2
MAGED2	ENSG00000102316	7.80455	-0.891192	1.02694e-07	6.88147e-07	-1	X	54807599	54816015	+	8417	2930	0.523645	0.549488	0.509843	protein_coding	Down	MAGED2
FOXF1	ENSG00000103241	2.76496	-3.20295	1.06922e-07	7.1364e-07	-1	16	86510527	86515422	+	4896	3518	0.552809	0.51137	0.658678	protein_coding	Down	FOXF1
RAD51AP1	ENSG00000111247	2.00043	-2.13516	1.07889e-07	7.19465e-07	-1	12	4538798	4560047	+	21250	2545	0.364017	0.366994	0.363612	protein_coding	Down	RAD51AP1
NIBAN2	ENSG00000136830	9.17302	-1.07206	1.08037e-07	7.20138e-07	-1	9	127505339	127578989	-	73651	4601	0.543082	0.629646	0.537314	protein_coding	Down	NIBAN2
LINC01446	ENSG00000205628	-0.575491	-5.92493	1.11244e-07	7.40537e-07	-1	7	53655508	53811952	-	156445	7921	0.354382	0.390733	0.352444	lncRNA	Down	LINC01446
SYCP2L	ENSG00000153157	-0.0634477	-4.28655	1.11971e-07	7.45054e-07	-1	6	10886831	10979320	+	92490	3927	0.404654	0.414057	0.404237	protein_coding	Down	SYCP2L
EEF1A1P13	ENSG00000250182	1.27444	-2.70646	1.12854e-07	7.50268e-07	-1	5	14651941	14653329	-	1389	1388	0.477666	0.477666	0	processed_pseudogene	Down	EEF1A1P13
GDNF	ENSG00000168621	1.00536	-4.25367	1.16337e-07	7.73085e-07	-1	5	37812677	37840041	-	27365	4622	0.464296	0.511467	0.454709	protein_coding	Down	GDNF
LPIN2	ENSG00000101577	5.75082	-0.997196	1.18714e-07	7.88534e-07	-1	18	2916994	3013144	-	96151	6605	0.415621	0.489023	0.410207	protein_coding	Down	LPIN2
SIN3B	ENSG00000127511	7.43704	-1.06452	1.19317e-07	7.92196e-07	-1	19	16829398	16880353	+	50956	8759	0.529762	0.559881	0.523509	protein_coding	Down	SIN3B
BLMH	ENSG00000108578	5.28794	-1.13518	1.23598e-07	8.199e-07	-1	17	30248203	30292056	-	43854	5105	0.401797	0.458962	0.394266	protein_coding	Down	BLMH
PPP1CA	ENSG00000172531	7.09734	-1.02196	1.24337e-07	8.24448e-07	-1	11	67398181	67421183	-	23003	4067	0.611599	0.618884	0.610034	protein_coding	Down	PPP1CA
NDUFV1	ENSG00000167792	6.77629	-0.934251	1.24448e-07	8.24824e-07	-1	11	67605653	67612554	+	6902	5051	0.562092	0.57256	0.533514	protein_coding	Down	NDUFV1
PGPEP1	ENSG00000130517	5.46889	-1.586	1.25132e-07	8.28273e-07	-1	19	18340598	18369950	+	29353	7502	0.513117	0.531458	0.506819	protein_coding	Down	PGPEP1
ENSG00000270823	ENSG00000270823	-0.281773	-5.14738	1.2585e-07	8.31935e-07	-1	7	130495794	130498427	-	2634	2633	0.38853	0.38853	0	lncRNA	Down	ENSG00000270823
INPPL1	ENSG00000165458	7.44071	-0.972816	1.27358e-07	8.41175e-07	-1	11	72223701	72239147	+	15447	6548	0.58533	0.609805	0.567318	protein_coding	Down	INPPL1
MATN2	ENSG00000132561	5.61157	-2.32068	1.2801e-07	8.44743e-07	-1	8	97868840	98036724	+	167885	6918	0.447333	0.479763	0.445939	protein_coding	Down	MATN2
CLDN7	ENSG00000181885	4.88132	-1.60887	1.2893e-07	8.50073e-07	-1	17	7259903	7263983	-	4081	2487	0.615441	0.597105	0.644068	protein_coding	Down	CLDN7
NUDT15	ENSG00000136159	4.21027	-1.07455	1.30439e-07	8.59015e-07	-1	13	48037726	48047221	+	9496	1935	0.411374	0.408786	0.412037	protein_coding	Down	NUDT15
ENSG00000286214	ENSG00000286214	4.03138	-1.91676	1.30455e-07	8.59015e-07	-1	7	130538954	130546900	+	7947	7946	0.443494	0.443494	0	lncRNA	Down	ENSG00000286214
TPBG	ENSG00000146242	5.45621	-1.46412	1.3058e-07	8.5946e-07	-1	6	82363206	82367420	+	4215	3477	0.538681	0.524303	0.606513	protein_coding	Down	TPBG
JPT1	ENSG00000189159	6.63343	-2.15135	1.33592e-07	8.78144e-07	-1	17	75135248	75168281	-	33034	3397	0.462689	0.530468	0.45492	protein_coding	Down	JPT1
SLC6A10P	ENSG00000214617	0.390849	-4.80224	1.36083e-07	8.93745e-07	-1	16	32877469	32885501	-	8033	4467	0.621514	0.618984	0.624684	transcribed_unprocessed_pseudogene	Down	SLC6A10P
EXOSC7	ENSG00000075914	4.313	-1.13916	1.36621e-07	8.96681e-07	-1	3	44975241	45036066	+	60826	4417	0.468722	0.481549	0.467717	protein_coding	Down	EXOSC7
GID8	ENSG00000101193	5.97698	-0.889966	1.36648e-07	8.96681e-07	-1	20	62938147	62948475	+	10329	4588	0.48751	0.48714	0.487805	protein_coding	Down	GID8
MSMO1	ENSG00000052802	4.35447	-1.16445	1.39242e-07	9.12522e-07	-1	4	165327667	165343164	+	15498	2846	0.369943	0.387913	0.3659	protein_coding	Down	MSMO1
FOLR1	ENSG00000110195	4.24449	-2.70699	1.39901e-07	9.1526e-07	-1	11	72189558	72196323	+	6766	1594	0.506282	0.550188	0.492748	protein_coding	Down	FOLR1
GALK1	ENSG00000108479	3.90707	-1.62039	1.40644e-07	9.19328e-07	-1	17	75751594	75765236	-	13643	2411	0.601598	0.636251	0.594159	protein_coding	Down	GALK1
EMC1	ENSG00000127463	6.62825	-1.28067	1.40589e-07	9.19328e-07	-1	1	19215660	19251527	-	35868	9578	0.466083	0.464815	0.466545	protein_coding	Down	EMC1
ANKRD50	ENSG00000151458	4.89272	-1.52794	1.40986e-07	9.2077e-07	-1	4	124664048	124712732	-	48685	8793	0.351491	0.391675	0.342634	protein_coding	Down	ANKRD50
CYTL1	ENSG00000170891	0.871687	-2.97921	1.41341e-07	9.22693e-07	-1	4	5014586	5019458	-	4873	985	0.429803	0.473096	0.418832	protein_coding	Down	CYTL1
ASH2L	ENSG00000129691	5.2025	-0.95979	1.42418e-07	9.29329e-07	-1	8	38105493	38144076	+	38584	5640	0.428608	0.461348	0.423003	protein_coding	Down	ASH2L
RPL13AP25	ENSG00000136149	0.562803	-4.06754	1.43536e-07	9.35419e-07	-1	13	54440704	54441315	-	612	611	0.572831	0.572831	0	processed_pseudogene	Down	RPL13AP25
CSNK2B	ENSG00000204435	1.34907	-3.02491	1.44748e-07	9.42504e-07	-1	6	31665227	31670343	+	5117	3783	0.526974	0.504362	0.591148	protein_coding	Down	CSNK2B
RPL24	ENSG00000114391	8.43942	-0.858088	1.44983e-07	9.4363e-07	-1	3	101681091	101686718	-	5628	2615	0.423494	0.45086	0.399734	protein_coding	Down	RPL24
GATA5	ENSG00000130700	0.0867093	-5.37913	1.45225e-07	9.44801e-07	-1	20	62463497	62475995	-	12499	2613	0.616899	0.634902	0.61214	protein_coding	Down	GATA5
KIF14	ENSG00000118193	2.37386	-2.12141	1.47671e-07	9.59202e-07	-1	1	200551497	200620751	-	69255	7264	0.378332	0.381057	0.378013	protein_coding	Down	KIF14
MRPL48	ENSG00000175581	3.637	-1.1266	1.47738e-07	9.59202e-07	-1	11	73787872	73865133	+	77262	3817	0.433362	0.458213	0.432071	protein_coding	Down	MRPL48
ENC1	ENSG00000171617	5.13789	-2.06301	1.48683e-07	9.64823e-07	-1	5	74627406	74641424	-	14019	8277	0.456485	0.475051	0.429716	protein_coding	Down	ENC1
TRAPPC6A	ENSG00000007255	3.51159	-1.51142	1.49334e-07	9.68562e-07	-1	19	45162928	45178237	-	15310	927	0.568685	0.64617	0.563691	protein_coding	Down	TRAPPC6A
ZFYVE19	ENSG00000166140	5.18011	-0.964485	1.49432e-07	9.68562e-07	-1	15	40807086	40815084	+	7999	4771	0.535384	0.562356	0.495507	protein_coding	Down	ZFYVE19
DNMT3A	ENSG00000119772	5.8131	-1.34605	1.49863e-07	9.69991e-07	-1	2	25227855	25342590	-	114736	13754	0.534344	0.540134	0.533556	protein_coding	Down	DNMT3A
CHAF1B	ENSG00000159259	1.92656	-2.05916	1.50233e-07	9.71969e-07	-1	21	36385392	36419015	+	33624	5089	0.467121	0.482806	0.464323	protein_coding	Down	CHAF1B
CCDC144CP	ENSG00000154898	0.334997	-3.45565	1.55203e-07	1.00285e-06	-1	17	20321164	20403557	+	82394	8125	0.381052	0.391262	0.379935	transcribed_processed_pseudogene	Down	CCDC144CP
TSTD1	ENSG00000215845	1.71246	-1.95046	1.55286e-07	1.00296e-06	-1	1	161037631	161038977	-	1347	1195	0.60104	0.589121	0.695364	protein_coding	Down	TSTD1
WEE1	ENSG00000166483	6.21703	-3.00399	1.5811e-07	1.01946e-06	-1	11	9573670	9593457	+	19788	9239	0.405519	0.421041	0.391923	protein_coding	Down	WEE1
SMS	ENSG00000102172	7.06223	-1.40815	1.59962e-07	1.03053e-06	-1	X	21940709	21994837	+	54129	2014	0.433934	0.500993	0.431343	protein_coding	Down	SMS
SYDE1	ENSG00000105137	6.11404	-1.83335	1.60374e-07	1.03274e-06	-1	19	15107401	15114985	+	7585	3958	0.602584	0.645275	0.555985	protein_coding	Down	SYDE1
PSMB4	ENSG00000159377	6.89193	-0.962393	1.60985e-07	1.03624e-06	-1	1	151399560	151401937	+	2378	2123	0.491376	0.475742	0.622047	protein_coding	Down	PSMB4
PLK2	ENSG00000145632	6.7023	-2.62085	1.67889e-07	1.08022e-06	-1	5	58453982	58460139	-	6158	4637	0.417411	0.424197	0.396711	protein_coding	Down	PLK2
RHOT2	ENSG00000140983	6.66777	-0.955211	1.72754e-07	1.10917e-06	-1	16	668105	674174	+	6070	5147	0.663371	0.661745	0.672451	protein_coding	Down	RHOT2
ENSG00000286058	ENSG00000286058	-0.227075	-6.05204	1.7423e-07	1.11818e-06	-1	2	130026845	130051131	-	24287	4096	0.420077	0.467529	0.410451	lncRNA	Down	ENSG00000286058
TOMM34	ENSG00000025772	5.21656	-1.29179	1.7517e-07	1.12374e-06	-1	20	44942130	44960397	-	18268	1966	0.449554	0.52238	0.440771	protein_coding	Down	TOMM34
FRAT2	ENSG00000181274	3.69015	-1.97637	1.76979e-07	1.13438e-06	-1	10	97332497	97334729	-	2233	2232	0.603495	0.603495	0	protein_coding	Down	FRAT2
ENSG00000276850	ENSG00000276850	0.574144	-5.25476	1.7777e-07	1.13875e-06	-1	10	47908064	47991877	-	83814	2493	0.455944	0.494986	0.454747	lncRNA	Down	ENSG00000276850
TRAIP	ENSG00000183763	1.48673	-2.10015	1.84302e-07	1.17896e-06	-1	3	49828601	49856574	-	27974	3247	0.498373	0.535879	0.493448	protein_coding	Down	TRAIP
PSG1	ENSG00000231924	2.59447	-5.77336	1.84322e-07	1.17896e-06	-1	19	42866464	42879822	-	13359	4953	0.457554	0.442762	0.46627	protein_coding	Down	PSG1
RASGRF2	ENSG00000113319	4.07084	-2.66977	1.8651e-07	1.19245e-06	-1	5	80960363	81230162	+	269800	11001	0.409772	0.454595	0.407866	protein_coding	Down	RASGRF2
PMEL	ENSG00000185664	1.33909	-3.0408	1.88764e-07	1.20535e-06	-1	12	55954105	55973317	-	19213	3655	0.486987	0.514364	0.480555	protein_coding	Down	PMEL
COPS5	ENSG00000121022	4.84986	-1.08071	1.901e-07	1.21286e-06	-1	8	67043079	67083783	-	40705	7767	0.398192	0.434659	0.389592	protein_coding	Down	COPS5
MYO7B	ENSG00000169994	3.26227	-3.4451	1.91456e-07	1.22099e-06	-1	2	127535802	127637729	+	101928	8747	0.510238	0.611181	0.500762	protein_coding	Down	MYO7B
BMS1P10	ENSG00000237238	0.81529	-3.29984	1.92293e-07	1.22582e-06	-1	9	63299453	63385117	-	85665	1584	0.433309	0.438763	0.433206	transcribed_unprocessed_pseudogene	Down	BMS1P10
LSM4	ENSG00000130520	5.60208	-1.42914	1.99048e-07	1.26728e-06	-1	19	18306236	18323112	-	16877	2855	0.562811	0.607005	0.553812	protein_coding	Down	LSM4
SCN7A	ENSG00000136546	-0.0372462	-5.9303	2.00698e-07	1.27725e-06	-1	2	166403573	166611482	-	207910	9701	0.352606	0.381919	0.351171	protein_coding	Down	SCN7A
MTFR2	ENSG00000146410	0.788946	-3.0333	2.03532e-07	1.29475e-06	-1	6	136231024	136250335	-	19312	2441	0.398115	0.399836	0.397866	protein_coding	Down	MTFR2
OCA2	ENSG00000104044	-0.598438	-7.09215	2.07676e-07	1.3189e-06	-1	15	27754875	28099315	-	344441	3232	0.434906	0.521968	0.434081	protein_coding	Down	OCA2
CFAP20	ENSG00000070761	4.65525	-1.08853	2.16952e-07	1.37666e-06	-1	16	58113592	58129381	-	15790	2297	0.448223	0.469308	0.444634	protein_coding	Down	CFAP20
LYPD3	ENSG00000124466	4.69968	-3.39647	2.17078e-07	1.37688e-06	-1	19	43460787	43465608	-	4822	2463	0.568347	0.612261	0.522477	protein_coding	Down	LYPD3
NOP53	ENSG00000105373	8.30443	-0.849116	2.17229e-07	1.37726e-06	-1	19	47745546	47757058	+	11513	5307	0.572012	0.596005	0.551491	protein_coding	Down	NOP53
SERPINB7	ENSG00000166396	1.94069	-4.0278	2.1941e-07	1.38762e-06	-1	18	63752935	63805376	+	52442	2626	0.373238	0.42003	0.370772	protein_coding	Down	SERPINB7
SNX2	ENSG00000205302	6.68385	-1.06579	2.21475e-07	1.4001e-06	-1	5	122775079	122834543	+	59465	8591	0.357914	0.361541	0.357302	protein_coding	Down	SNX2
TOE1	ENSG00000132773	3.69822	-1.46994	2.22629e-07	1.40681e-06	-1	1	45340052	45343973	+	3922	2350	0.525376	0.542979	0.499045	protein_coding	Down	TOE1
TMEM74B	ENSG00000125895	2.60498	-1.92087	2.25717e-07	1.42513e-06	-1	20	1180561	1185415	-	4855	2513	0.557478	0.604457	0.507048	protein_coding	Down	TMEM74B
GAMT	ENSG00000130005	1.71676	-2.48084	2.26288e-07	1.42814e-06	-1	19	1397026	1401570	-	4545	2397	0.642606	0.610763	0.678156	protein_coding	Down	GAMT
RPS7P10	ENSG00000226525	-0.523566	-6.17091	2.26986e-07	1.43195e-06	-1	13	21628413	21629015	-	603	602	0.458472	0.458472	0	processed_pseudogene	Down	RPS7P10
PTRHD1	ENSG00000184924	3.54655	-1.2523	2.27204e-07	1.43274e-06	-1	2	24789728	24793391	-	3664	1928	0.459186	0.471992	0.444957	protein_coding	Down	PTRHD1
CMIP	ENSG00000153815	7.18883	-1.40911	2.29793e-07	1.44726e-06	-1	16	81444808	81711762	+	266955	13050	0.513763	0.554559	0.511666	protein_coding	Down	CMIP
ENSG00000268119	ENSG00000268119	0.647123	-2.96113	2.31588e-07	1.45796e-06	-1	19	21444241	21463908	-	19668	6220	0.408146	0.391318	0.415929	lncRNA	Down	ENSG00000268119
NUP205	ENSG00000155561	5.61347	-1.01153	2.33729e-07	1.47022e-06	-1	7	135557917	135648757	+	90841	7575	0.389883	0.436832	0.385612	protein_coding	Down	NUP205
ROMO1	ENSG00000125995	4.33546	-1.67661	2.36906e-07	1.48713e-06	-1	20	35699272	35700984	+	1713	700	0.502336	0.631429	0.413043	protein_coding	Down	ROMO1
HRAS	ENSG00000174775	4.70917	-1.23624	2.37377e-07	1.48946e-06	-1	11	532242	537321	-	5080	2426	0.6899	0.656224	0.720694	protein_coding	Down	HRAS
GJA3	ENSG00000121743	-0.134642	-5.09755	2.51407e-07	1.5723e-06	-1	13	20138255	20161052	-	22798	5212	0.456157	0.465081	0.453512	protein_coding	Down	GJA3
LINC02616	ENSG00000261761	-0.663762	-6.48467	2.53769e-07	1.58577e-06	-1	4	37001772	37023499	+	21728	3645	0.384084	0.38107	0.384692	lncRNA	Down	LINC02616
GLI3	ENSG00000106571	4.06493	-2.3774	2.60623e-07	1.62659e-06	-1	7	41960949	42264100	-	303152	13773	0.416954	0.48508	0.413711	protein_coding	Down	GLI3
TNNC1	ENSG00000114854	-0.236949	-4.66995	2.74106e-07	1.70934e-06	-1	3	52451100	52454041	-	2942	1135	0.595716	0.576211	0.607973	protein_coding	Down	TNNC1
VHL	ENSG00000134086	6.42026	-0.952671	2.80725e-07	1.7456e-06	-1	3	10141778	10153667	+	11890	4886	0.471612	0.473393	0.47037	protein_coding	Down	VHL
KRT7	ENSG00000135480	9.10596	-2.71023	2.82175e-07	1.75246e-06	-1	12	52232520	52252186	+	19667	3985	0.543476	0.574906	0.535489	protein_coding	Down	KRT7
NANOS1	ENSG00000188613	1.07353	-3.84238	2.84176e-07	1.76345e-06	-1	10	119029714	119033730	+	4017	4016	0.508964	0.508964	0	protein_coding	Down	NANOS1
RBP7	ENSG00000162444	0.318692	-3.97174	2.86477e-07	1.777e-06	-1	1	9997206	10016021	+	18816	857	0.483285	0.513419	0.481847	protein_coding	Down	RBP7
KIF18B	ENSG00000186185	2.55336	-2.01422	2.87363e-07	1.78104e-06	-1	17	44924709	44947773	-	23065	4702	0.493019	0.582943	0.469992	protein_coding	Down	KIF18B
ZNF703	ENSG00000183779	5.92489	-1.58232	2.88028e-07	1.78444e-06	-1	8	37695782	37700019	+	4238	3314	0.659429	0.652082	0.685807	protein_coding	Down	ZNF703
HMCES	ENSG00000183624	5.11913	-1.02193	2.90787e-07	1.8008e-06	-1	3	129278828	129306186	+	27359	2775	0.445245	0.533694	0.43526	protein_coding	Down	HMCES
NLGN3	ENSG00000196338	0.661031	-2.97293	2.98243e-07	1.84471e-06	-1	X	71144831	71171201	+	26371	3998	0.520971	0.558029	0.514348	protein_coding	Down	NLGN3
MRPL15	ENSG00000137547	4.86203	-1.40829	3.01253e-07	1.86106e-06	-1	8	54135241	54148514	+	13274	1768	0.432834	0.45362	0.429639	protein_coding	Down	MRPL15
AAK1	ENSG00000115977	6.10846	-0.778344	3.021e-07	1.86553e-06	-1	2	69457997	69674349	-	216353	24819	0.419488	0.427132	0.418497	protein_coding	Down	AAK1
KCTD3	ENSG00000136636	5.79655	-0.929514	3.02636e-07	1.86808e-06	-1	1	215567304	215621807	+	54504	4998	0.360934	0.421369	0.354833	protein_coding	Down	KCTD3
GALNT6	ENSG00000139629	4.7537	-1.92982	3.03266e-07	1.86969e-06	-1	12	51351247	51392867	-	41621	7331	0.498895	0.539626	0.490186	protein_coding	Down	GALNT6
S1PR2	ENSG00000267534	5.6455	-0.976486	3.03159e-07	1.86969e-06	-1	19	10221433	10231331	-	9899	3641	0.568903	0.570448	0.568004	protein_coding	Down	S1PR2
MAZ	ENSG00000103495	6.47923	-1.20854	3.04845e-07	1.8779e-06	-1	16	29806106	29811164	+	5059	3504	0.665283	0.658676	0.68018	protein_coding	Down	MAZ
TBC1D12	ENSG00000108239	4.47426	-1.19978	3.11717e-07	1.9179e-06	-1	10	94402541	94536332	+	133792	7273	0.38516	0.420459	0.383131	protein_coding	Down	TBC1D12
SLC25A16	ENSG00000122912	4.53017	-0.995247	3.17261e-07	1.95043e-06	-1	10	68477998	68527523	-	49526	7854	0.433761	0.419404	0.436467	protein_coding	Down	SLC25A16
BLM	ENSG00000197299	2.33042	-1.63895	3.24942e-07	1.99442e-06	-1	15	90717346	90816166	+	98821	7849	0.407316	0.417378	0.406448	protein_coding	Down	BLM
CDIPT	ENSG00000103502	6.16935	-0.802757	3.29352e-07	2.01985e-06	-1	16	29858357	29863414	-	5058	2999	0.563377	0.575859	0.54519	protein_coding	Down	CDIPT
SPPL2A	ENSG00000138600	6.10177	-0.755744	3.33486e-07	2.04438e-06	-1	15	50702266	50765709	-	63444	8029	0.403827	0.379624	0.407334	protein_coding	Down	SPPL2A
TNNT3	ENSG00000130595	3.10172	-3.00702	3.35831e-07	2.05793e-06	-1	11	1919703	1938706	+	19004	2695	0.611903	0.615584	0.611295	protein_coding	Down	TNNT3
TMEM62	ENSG00000137842	4.37234	-1.37318	3.3641e-07	2.06065e-06	-1	15	43123279	43185144	+	61866	4729	0.405544	0.441531	0.402566	protein_coding	Down	TMEM62
TLE3	ENSG00000140332	6.46659	-1.44316	3.52672e-07	2.15591e-06	-1	15	70047790	70098176	-	50387	12619	0.521474	0.57873	0.502343	protein_coding	Down	TLE3
EBP	ENSG00000147155	1.99331	-2.45208	3.52537e-07	2.15591e-06	-1	X	48521799	48528716	+	6918	1762	0.494434	0.538593	0.47934	protein_coding	Down	EBP
MT.ATP8	ENSG00000228253	5.23364	-3.5069	3.55206e-07	2.17053e-06	-1	MT	8366	8572	+	207	206	0.398058	0.398058	0	protein_coding	Down	MT.ATP8
JADE3	ENSG00000102221	4.15782	-1.59191	3.5667e-07	2.1786e-06	-1	X	46912276	47061242	+	148967	5136	0.403945	0.463006	0.401836	protein_coding	Down	JADE3
PPP1CC	ENSG00000186298	6.58395	-0.829953	3.57771e-07	2.18269e-06	-1	12	110719680	110742939	-	23260	6899	0.415194	0.411074	0.416932	protein_coding	Down	PPP1CC
ENSG00000247287	ENSG00000247287	2.34225	-1.72111	3.59997e-07	2.19539e-06	-1	14	61294909	61322838	-	27930	5690	0.428623	0.389982	0.438509	lncRNA	Down	ENSG00000247287
ECEL1P2	ENSG00000244280	-0.100478	-4.88418	3.63525e-07	2.21601e-06	-1	2	232385750	232387457	-	1708	1707	0.581722	0.581722	0	transcribed_unprocessed_pseudogene	Down	ECEL1P2
SLC39A7	ENSG00000112473	8.00491	-1.15478	3.67485e-07	2.23925e-06	-1	6	33200445	33204439	+	3995	2838	0.529044	0.557787	0.458478	protein_coding	Down	SLC39A7
FHL2	ENSG00000115641	6.65776	-1.80485	3.81284e-07	2.31962e-06	-1	2	105357712	105438513	-	80802	6616	0.445366	0.497582	0.440709	protein_coding	Down	FHL2
NUDT14	ENSG00000183828	3.6396	-1.3789	3.82328e-07	2.32504e-06	-1	14	105172938	105181323	-	8386	1908	0.645796	0.637317	0.648294	protein_coding	Down	NUDT14
MFAP5	ENSG00000197614	5.25514	-3.48907	3.82482e-07	2.32504e-06	-1	12	8637346	8662888	-	25543	3873	0.425104	0.40976	0.427846	protein_coding	Down	MFAP5
PDHA1	ENSG00000131828	5.97899	-0.974562	3.87588e-07	2.3542e-06	-1	X	19343893	19361718	+	17826	4493	0.444432	0.458491	0.439694	protein_coding	Down	PDHA1
DUT	ENSG00000128951	5.70199	-0.735009	3.91394e-07	2.37447e-06	-1	15	48331011	48343373	+	12363	3667	0.399612	0.430325	0.386659	protein_coding	Down	DUT
GAS5	ENSG00000234741	6.50852	-1.5634	3.9722e-07	2.40501e-06	-1	1	173858559	173868882	-	10324	4838	0.445123	0.422282	0.465269	lncRNA	Down	GAS5
RAB38	ENSG00000123892	2.30332	-2.32802	4.06968e-07	2.46109e-06	-1	11	88113251	88175443	-	62193	1429	0.384213	0.464661	0.382321	protein_coding	Down	RAB38
HJURP	ENSG00000123485	2.51691	-1.79241	4.10911e-07	2.48222e-06	-1	2	233833416	233854566	-	21151	3811	0.482459	0.477565	0.483534	protein_coding	Down	HJURP
GALNT12	ENSG00000119514	2.42681	-2.77959	4.20289e-07	2.53559e-06	-1	9	98807670	98850081	+	42412	3155	0.455141	0.477021	0.453383	protein_coding	Down	GALNT12
IGSF5	ENSG00000183067	0.073044	-4.01832	4.21496e-07	2.54085e-06	-1	21	39745407	39802096	+	56690	2640	0.424915	0.453788	0.423505	protein_coding	Down	IGSF5
MOCS1	ENSG00000124615	4.34492	-1.423	4.23556e-07	2.55226e-06	-1	6	39899578	39934551	-	34974	5161	0.503217	0.538655	0.497082	protein_coding	Down	MOCS1
TRAF4	ENSG00000076604	6.24084	-1.95243	4.26999e-07	2.57198e-06	-1	17	28744005	28750956	+	6952	4566	0.595885	0.581253	0.623899	protein_coding	Down	TRAF4
HMGB2	ENSG00000164104	6.87517	-1.68883	4.28663e-07	2.58098e-06	-1	4	173331376	173334432	-	3057	2398	0.45517	0.409091	0.6231	protein_coding	Down	HMGB2
MEGF6	ENSG00000162591	4.3261	-2.01202	4.39219e-07	2.63931e-06	-1	1	3487951	3611508	-	123558	8982	0.624287	0.640949	0.622981	protein_coding	Down	MEGF6
ENSG00000232346	ENSG00000232346	-0.333247	-5.25388	4.4596e-07	2.67453e-06	-1	22	32039490	32039896	+	407	406	0.507389	0.507389	0	processed_pseudogene	Down	ENSG00000232346
AXIN1	ENSG00000103126	5.66641	-1.23642	4.62026e-07	2.76433e-06	-1	16	287440	352723	-	65284	7528	0.543786	0.638417	0.531452	protein_coding	Down	AXIN1
SLC23A4P	ENSG00000276067	0.267133	-3.61312	4.65618e-07	2.78473e-06	-1	7	135246113	135317752	-	71640	2673	0.46631	0.57875	0.461952	transcribed_unprocessed_pseudogene	Down	SLC23A4P
C18orf54	ENSG00000166845	2.78366	-1.81371	4.78237e-07	2.85682e-06	-1	18	54357906	54385218	+	27313	6164	0.347796	0.353991	0.34599	protein_coding	Down	C18orf54
ENSG00000288714	ENSG00000288714	-0.108269	-4.48627	4.81249e-07	2.87369e-06	-1	6	140148490	140785421	+	636932	3096	0.355026	0.405685	0.354778	lncRNA	Down	ENSG00000288714
SQLE	ENSG00000104549	5.5642	-1.67424	4.87732e-07	2.91011e-06	-1	8	124998497	125022283	+	23787	4293	0.375893	0.423014	0.365516	protein_coding	Down	SQLE
SYNE3	ENSG00000176438	4.57057	-1.85065	4.96526e-07	2.95793e-06	-1	14	95407266	95516650	-	109385	18202	0.503803	0.514284	0.501711	protein_coding	Down	SYNE3
MPP1	ENSG00000130830	6.0473	-1.54677	5.17029e-07	3.07525e-06	-1	X	154778684	154821007	-	42324	5382	0.416842	0.460052	0.410547	protein_coding	Down	MPP1
UBE2T	ENSG00000077152	1.85138	-2.15388	5.22965e-07	3.10934e-06	-1	1	202331657	202341980	-	10324	1647	0.407149	0.403764	0.407792	protein_coding	Down	UBE2T
NUP160	ENSG00000030066	5.77754	-0.749583	5.30236e-07	3.15011e-06	-1	11	47778087	47848555	-	70469	8540	0.418559	0.414754	0.419083	protein_coding	Down	NUP160
TXNRD2	ENSG00000184470	4.74652	-1.13299	5.34561e-07	3.1696e-06	-1	22	19875517	19941820	-	66304	8178	0.540911	0.565053	0.537514	protein_coding	Down	TXNRD2
ORC2	ENSG00000115942	4.49252	-1.14237	5.40443e-07	3.20073e-06	-1	2	200908977	200963680	-	54704	5812	0.390582	0.408809	0.388415	protein_coding	Down	ORC2
EGR2	ENSG00000122877	3.5715	-1.89986	5.47567e-07	3.23661e-06	-1	10	62811996	62919900	-	107905	4052	0.426407	0.535538	0.422149	protein_coding	Down	EGR2
CDC42EP1	ENSG00000128283	5.92433	-1.55554	5.50279e-07	3.25011e-06	-1	22	37560480	37569405	+	8926	2534	0.587675	0.63457	0.569082	protein_coding	Down	CDC42EP1
MCM8	ENSG00000125885	2.13415	-1.99529	5.51566e-07	3.25645e-06	-1	20	5950652	5998977	+	48326	7671	0.39402	0.421457	0.388842	protein_coding	Down	MCM8
CSF2RB	ENSG00000100368	5.95644	-2.62618	5.61649e-07	3.31469e-06	-1	22	36913628	36940439	+	26812	4975	0.519563	0.557588	0.510899	protein_coding	Down	CSF2RB
CADM3	ENSG00000162706	1.83089	-4.20919	5.66818e-07	3.3426e-06	-1	1	159171609	159203313	+	31705	3837	0.461992	0.572843	0.446729	protein_coding	Down	CADM3
TTPA	ENSG00000137561	-0.187083	-5.49381	5.69495e-07	3.35708e-06	-1	8	63048553	63086053	-	37501	2678	0.38432	0.39171	0.383752	protein_coding	Down	TTPA
RPS15P4	ENSG00000233762	0.279844	-3.38687	5.75143e-07	3.38774e-06	-1	2	171517270	171517716	-	447	446	0.630045	0.630045	0	processed_pseudogene	Down	RPS15P4
NAXD	ENSG00000213995	5.80432	-1.0823	5.78775e-07	3.4065e-06	-1	13	110615545	110639996	+	24452	2962	0.500838	0.563808	0.492159	protein_coding	Down	NAXD
RPL22P1	ENSG00000213178	1.8543	-3.46886	5.89133e-07	3.46343e-06	-1	3	169483671	169484080	-	410	409	0.415648	0.415648	0	processed_pseudogene	Down	RPL22P1
RGL2	ENSG00000237441	6.42219	-0.961315	5.90001e-07	3.4672e-06	-1	6	33291654	33298942	-	7289	4143	0.566959	0.595221	0.52973	protein_coding	Down	RGL2
LINC00470	ENSG00000132204	-0.0705353	-4.52289	6.00812e-07	3.52663e-06	-1	18	1254383	1408344	-	153962	9071	0.369652	0.399846	0.367762	lncRNA	Down	LINC00470
RPS16	ENSG00000105193	8.8289	-0.853636	6.02994e-07	3.53808e-06	-1	19	39433137	39435949	-	2813	2672	0.507468	0.501123	0.628571	protein_coding	Down	RPS16
WDR62	ENSG00000075702	2.21773	-1.62997	6.07173e-07	3.56122e-06	-1	19	36054649	36105108	+	50460	12189	0.514913	0.564936	0.498981	protein_coding	Down	WDR62
TMEM64	ENSG00000180694	3.58423	-1.42259	6.08368e-07	3.56686e-06	-1	8	90621995	90791632	-	169638	5861	0.385358	0.413581	0.384348	protein_coding	Down	TMEM64
PLK1	ENSG00000166851	3.71975	-1.82127	6.10149e-07	3.57454e-06	-1	16	23677656	23690367	+	12712	4751	0.506884	0.570406	0.46897	protein_coding	Down	PLK1
ENSG00000274976	ENSG00000274976	-0.34757	-5.91325	6.17402e-07	3.61007e-06	-1	12	32820142	32820567	-	426	425	0.32	0.32	0	lncRNA	Down	ENSG00000274976
ANKRD27	ENSG00000105186	5.43122	-0.865356	6.18998e-07	3.61801e-06	-1	19	32597006	32676597	-	79592	7820	0.489766	0.527366	0.48567	protein_coding	Down	ANKRD27
FER1L4	ENSG00000088340	4.95644	-3.06632	6.19531e-07	3.61834e-06	-1	20	35558737	35607562	-	48826	10188	0.496016	0.576855	0.4747	transcribed_unitary_pseudogene	Down	FER1L4
B4GAT1	ENSG00000174684	4.51109	-1.19591	6.20578e-07	3.62306e-06	-1	11	66345374	66347629	-	2256	2005	0.568071	0.570075	0.552	protein_coding	Down	B4GAT1
FDPS	ENSG00000160752	6.13653	-0.817457	6.56108e-07	3.81875e-06	-1	1	155308748	155320666	+	11919	3711	0.504867	0.549448	0.484708	protein_coding	Down	FDPS
MEOX2	ENSG00000106511	-0.228582	-4.96973	6.79604e-07	3.95248e-06	-1	7	15611212	15686683	-	75472	2368	0.348253	0.449747	0.344965	protein_coding	Down	MEOX2
NECTIN4	ENSG00000143217	5.6228	-3.24924	6.82953e-07	3.96739e-06	-1	1	161070998	161089558	-	18561	3449	0.525216	0.554364	0.518563	protein_coding	Down	NECTIN4
LEMD2	ENSG00000161904	6.27911	-0.829641	6.94347e-07	4.02742e-06	-1	6	33771202	33789130	-	17929	6774	0.531627	0.558754	0.515152	protein_coding	Down	LEMD2
NEK7	ENSG00000151414	5.59847	-0.676997	7.03957e-07	4.07849e-06	-1	1	198156994	198322420	+	165427	5439	0.35836	0.343445	0.358867	protein_coding	Down	NEK7
LTK	ENSG00000062524	1.09426	-2.73586	7.1601e-07	4.14674e-06	-1	15	41503637	41513887	-	10251	3473	0.579024	0.63605	0.549801	protein_coding	Down	LTK
TTYH2	ENSG00000141540	3.07977	-2.02994	7.30502e-07	4.22423e-06	-1	17	74213571	74262020	+	48450	5301	0.544469	0.575552	0.540651	protein_coding	Down	TTYH2
ANO6	ENSG00000177119	6.5634	-0.921228	7.34387e-07	4.24508e-06	-1	12	45215987	45482280	+	266294	8787	0.393931	0.418459	0.393094	protein_coding	Down	ANO6
CILK1	ENSG00000112144	4.12265	-1.15768	7.3542e-07	4.24943e-06	-1	6	53001279	53061824	-	60546	6287	0.408638	0.41053	0.408419	protein_coding	Down	CILK1
NDFIP2	ENSG00000102471	6.07374	-1.35813	7.3584e-07	4.25025e-06	-1	13	79481124	79556075	+	74952	4984	0.354658	0.355738	0.354581	protein_coding	Down	NDFIP2
TCAF1	ENSG00000198420	6.74538	-1.40384	7.6136e-07	4.38099e-06	-1	7	143851375	143902198	-	50824	6298	0.390729	0.477136	0.378506	protein_coding	Down	TCAF1
IRF3	ENSG00000126456	6.55049	-1.08812	7.63394e-07	4.39103e-06	-1	19	49659569	49665875	-	6307	3788	0.571836	0.594509	0.537728	protein_coding	Down	IRF3
ITGA6	ENSG00000091409	7.05199	-1.99616	7.64703e-07	4.39524e-06	-1	2	172427354	172506459	+	79106	6651	0.417824	0.423996	0.417258	protein_coding	Down	ITGA6
RCC2	ENSG00000179051	6.62848	-1.39039	7.65845e-07	4.40013e-06	-1	1	17406760	17439677	-	32918	4066	0.516906	0.539843	0.513674	protein_coding	Down	RCC2
ATP5MC3	ENSG00000154518	6.40445	-1.01006	7.72768e-07	4.43823e-06	-1	2	175176258	175181710	-	5453	3880	0.397836	0.389433	0.418575	protein_coding	Down	ATP5MC3
KDM1A	ENSG00000004487	6.52699	-0.852529	7.77853e-07	4.46406e-06	-1	1	23019443	23083689	+	64247	5421	0.391666	0.465597	0.384853	protein_coding	Down	KDM1A
ZNF114	ENSG00000178150	0.979202	-2.93123	7.95968e-07	4.56457e-06	-1	19	48270081	48287608	+	17528	3006	0.491299	0.482369	0.493148	protein_coding	Down	ZNF114
CKAP2	ENSG00000136108	4.1076	-1.31663	8.00158e-07	4.58341e-06	-1	13	52455429	52476628	+	21200	4537	0.388603	0.364338	0.395211	protein_coding	Down	CKAP2
REEP6	ENSG00000115255	2.0446	-2.43013	8.00558e-07	4.58397e-06	-1	19	1491166	1497927	+	6762	2024	0.608342	0.643775	0.593202	protein_coding	Down	REEP6
HSPA14	ENSG00000187522	3.23865	-1.32879	8.18031e-07	4.67345e-06	-1	10	14838306	14871741	+	33436	2487	0.394287	0.388018	0.394791	protein_coding	Down	HSPA14
PTH1R	ENSG00000160801	4.60539	-3.09215	8.21434e-07	4.69113e-06	-1	3	46877721	46903799	+	26079	2763	0.579531	0.631922	0.573322	protein_coding	Down	PTH1R
EML2	ENSG00000125746	5.98052	-0.846045	8.27497e-07	4.72398e-06	-1	19	45606994	45645602	-	38609	8144	0.526886	0.587672	0.510636	protein_coding	Down	EML2
WRNIP1	ENSG00000124535	5.72832	-1.03869	8.40834e-07	4.79471e-06	-1	6	2765393	2786952	+	21560	3891	0.447099	0.546646	0.425175	protein_coding	Down	WRNIP1
TNNT2	ENSG00000118194	-0.103498	-4.72773	8.44439e-07	4.80985e-06	-1	1	201359008	201377764	-	18757	7327	0.546119	0.539784	0.550179	protein_coding	Down	TNNT2
SLC16A4	ENSG00000168679	3.97999	-1.86883	8.44208e-07	4.80985e-06	-1	1	110362851	110391082	-	28232	3154	0.404024	0.41059	0.403198	protein_coding	Down	SLC16A4
ATP5MJ	ENSG00000156411	4.38522	-1.25089	8.82995e-07	5.02381e-06	-1	14	103912288	103928269	-	15982	3409	0.477692	0.444999	0.486557	protein_coding	Down	ATP5MJ
PTMAP5	ENSG00000214182	3.30613	-2.95509	8.86519e-07	5.04197e-06	-1	13	81689911	81691072	+	1162	1161	0.446167	0.446167	0	transcribed_processed_pseudogene	Down	PTMAP5
INO80C	ENSG00000153391	2.38461	-1.6392	9.02412e-07	5.12277e-06	-1	18	35452230	35497979	-	45750	5064	0.422851	0.428712	0.422121	protein_coding	Down	INO80C
UQCRH	ENSG00000173660	5.78877	-1.04711	9.0654e-07	5.14236e-06	-1	1	46303698	46316776	+	13079	1337	0.462303	0.470456	0.461375	protein_coding	Down	UQCRH
CRLF3	ENSG00000176390	4.36892	-0.907794	9.54847e-07	5.40025e-06	-1	17	30769388	30824692	-	55305	4372	0.423984	0.435727	0.422976	protein_coding	Down	CRLF3
AGXT	ENSG00000172482	-0.0612998	-4.27877	9.55717e-07	5.40316e-06	-1	2	240868824	240880502	+	11679	4103	0.617743	0.59225	0.631551	protein_coding	Down	AGXT
FLVCR2	ENSG00000119686	4.5256	-1.50796	9.66493e-07	5.45799e-06	-1	14	75578620	75663214	+	84595	4895	0.454784	0.498876	0.452076	protein_coding	Down	FLVCR2
ENSG00000259692	ENSG00000259692	-0.271775	-4.70278	9.67011e-07	5.45889e-06	-1	15	81633426	82013579	-	380154	7150	0.403893	0.438042	0.403238	lncRNA	Down	ENSG00000259692
ZNRF1	ENSG00000186187	4.20358	-1.2264	9.74016e-07	5.49639e-06	-1	16	74999024	75110994	+	111971	8821	0.458471	0.556513	0.450087	protein_coding	Down	ZNRF1
SET	ENSG00000119335	8.3418	-0.919634	9.85429e-07	5.55666e-06	-1	9	128683424	128696400	+	12977	4346	0.49476	0.464795	0.509849	protein_coding	Down	SET
TNRC18	ENSG00000182095	8.09707	-0.964302	1.01567e-06	5.71656e-06	-1	7	5306790	5425414	-	118625	12827	0.546803	0.651516	0.534108	protein_coding	Down	TNRC18
LINC02327	ENSG00000258038	-0.448588	-5.07638	1.01651e-06	5.7192e-06	-1	14	28829881	28968400	+	138520	5376	0.356312	0.399554	0.354566	lncRNA	Down	LINC02327
PPFIBP1	ENSG00000110841	5.97231	-1.36722	1.03884e-06	5.834e-06	-1	12	27523431	27695564	+	172134	11656	0.398111	0.416352	0.396786	protein_coding	Down	PPFIBP1
LGSN	ENSG00000146166	-0.193691	-4.24681	1.0545e-06	5.91539e-06	-1	6	63275951	63319983	-	44033	5824	0.368891	0.395089	0.364897	protein_coding	Down	LGSN
SCRIB	ENSG00000180900	6.64133	-1.11872	1.06787e-06	5.98378e-06	-1	8	143790920	143815773	-	24854	6548	0.628174	0.671961	0.61251	protein_coding	Down	SCRIB
COLEC10	ENSG00000184374	0.120587	-4.16511	1.0961e-06	6.1329e-06	-1	8	118995452	119108455	+	113004	3528	0.371433	0.413265	0.370084	protein_coding	Down	COLEC10
WDR59	ENSG00000103091	5.77731	-0.944821	1.09834e-06	6.14318e-06	-1	16	74871362	75000173	-	128812	9368	0.447275	0.486123	0.444229	protein_coding	Down	WDR59
FASN	ENSG00000169710	8.36298	-1.84192	1.10703e-06	6.18496e-06	-1	17	82078338	82098294	-	19957	9275	0.666566	0.650458	0.680554	protein_coding	Down	FASN
PSG9	ENSG00000183668	3.00504	-3.15583	1.1296e-06	6.3018e-06	-1	19	43211791	43269530	-	57740	5041	0.420738	0.456259	0.41734	protein_coding	Down	PSG9
KLF8	ENSG00000102349	4.0167	-1.62787	1.13982e-06	6.35411e-06	-1	X	56232356	56291531	+	59176	12724	0.388171	0.40121	0.384599	protein_coding	Down	KLF8
KBTBD8	ENSG00000163376	2.55444	-1.771	1.14861e-06	6.39841e-06	-1	3	66998307	67011210	+	12904	4732	0.366891	0.366864	0.366907	protein_coding	Down	KBTBD8
ATP5PD	ENSG00000167863	6.18539	-0.765852	1.14987e-06	6.40313e-06	-1	17	75038863	75046985	-	8123	3226	0.476114	0.468072	0.481413	protein_coding	Down	ATP5PD
KIF20A	ENSG00000112984	2.53622	-2.04438	1.15465e-06	6.42503e-06	-1	5	138178719	138187723	+	9005	3833	0.452466	0.482912	0.429898	protein_coding	Down	KIF20A
CDH3	ENSG00000062038	3.50867	-1.95096	1.15995e-06	6.45214e-06	-1	16	68636189	68727468	+	91280	6371	0.49215	0.531942	0.489165	protein_coding	Down	CDH3
ADGRG1	ENSG00000205336	7.59972	-1.66358	1.17565e-06	6.52754e-06	-1	16	57610652	57665580	+	54929	8978	0.555072	0.58855	0.548531	protein_coding	Down	ADGRG1
C3orf52	ENSG00000114529	3.44706	-2.44459	1.1782e-06	6.53927e-06	-1	3	112086335	112131004	+	44670	6010	0.424411	0.436938	0.422463	protein_coding	Down	C3orf52
TSC22D2	ENSG00000196428	6.13741	-1.65196	1.1796e-06	6.54464e-06	-1	3	150408335	150466431	+	58097	11670	0.365171	0.434619	0.347715	protein_coding	Down	TSC22D2
ACVR2B	ENSG00000114739	3.73119	-1.81897	1.19773e-06	6.64283e-06	-1	3	38453890	38493142	+	39253	15695	0.476256	0.478687	0.474636	protein_coding	Down	ACVR2B
ALDOA	ENSG00000149925	2.83485	-2.02754	1.2016e-06	6.65943e-06	-1	16	30064164	30070457	+	6294	3821	0.592722	0.572887	0.623382	protein_coding	Down	ALDOA
TIGD2	ENSG00000180346	3.25026	-1.50742	1.20274e-06	6.66332e-06	-1	4	89111533	89114901	+	3369	3184	0.428741	0.431219	0.38587	protein_coding	Down	TIGD2
EED	ENSG00000074266	4.41353	-1.21555	1.20376e-06	6.66654e-06	-1	11	86244753	86278813	+	34061	6797	0.370376	0.361189	0.372666	protein_coding	Down	EED
SMIM1	ENSG00000235169	-0.403645	-4.61376	1.21535e-06	6.72791e-06	-1	1	3772749	3775982	+	3234	990	0.650789	0.685859	0.63531	protein_coding	Down	SMIM1
UQCRC1	ENSG00000010256	6.83141	-0.774986	1.21874e-06	6.73968e-06	-1	3	48599002	48610976	-	11975	3193	0.530483	0.583464	0.511217	protein_coding	Down	UQCRC1
PRSS8	ENSG00000052344	6.47445	-2.88769	1.2289e-06	6.79337e-06	-1	16	31131433	31135727	-	4295	2969	0.58966	0.594813	0.578113	protein_coding	Down	PRSS8
SREBF2	ENSG00000198911	6.8461	-0.925441	1.24176e-06	6.86198e-06	-1	22	41833079	41907307	+	74229	7532	0.482055	0.561737	0.473057	protein_coding	Down	SREBF2
ABCB9	ENSG00000150967	1.94799	-2.13748	1.25931e-06	6.94378e-06	-1	12	122920951	122981649	-	60699	13271	0.524729	0.584131	0.508107	protein_coding	Down	ABCB9
PPIAP46	ENSG00000260266	0.510146	-3.61114	1.27674e-06	7.03482e-06	-1	15	74350768	74364620	+	13853	3698	0.430913	0.439968	0.427615	transcribed_processed_pseudogene	Down	PPIAP46
PDHX	ENSG00000110435	4.73811	-0.935307	1.28145e-06	7.0547e-06	-1	11	34915829	35020591	+	104763	3705	0.366812	0.437247	0.36423	protein_coding	Down	PDHX
ZBED9	ENSG00000232040	1.77471	-2.10035	1.28448e-06	7.06647e-06	-1	6	28570535	28616212	-	45678	8149	0.397071	0.419438	0.392214	protein_coding	Down	ZBED9
RPSA	ENSG00000168028	8.94676	-0.97553	1.31787e-06	7.23516e-06	-1	3	39406716	39412542	+	5827	3904	0.451081	0.455943	0.441207	protein_coding	Down	RPSA
E2F7	ENSG00000165891	0.964657	-2.28498	1.33625e-06	7.32816e-06	-1	12	77021248	77065569	-	44322	6277	0.401796	0.426637	0.397697	protein_coding	Down	E2F7
GAB1	ENSG00000109458	4.59123	-1.77032	1.34233e-06	7.35885e-06	-1	4	143336762	143474568	+	137807	10100	0.386123	0.38604	0.386129	protein_coding	Down	GAB1
TPST2	ENSG00000128294	6.28544	-1.11821	1.35132e-06	7.39478e-06	-1	22	26521996	26596717	-	74722	6900	0.484857	0.490145	0.484319	protein_coding	Down	TPST2
POMT1	ENSG00000130714	5.25747	-1.24837	1.3817e-06	7.55559e-06	-1	9	131502789	131523806	+	21018	12749	0.533996	0.531022	0.538582	protein_coding	Down	POMT1
ABRACL	ENSG00000146386	4.15798	-0.975637	1.39081e-06	7.59994e-06	-1	6	139028745	139043302	+	14558	1134	0.441368	0.396825	0.445131	protein_coding	Down	ABRACL
LMNB2	ENSG00000176619	6.82137	-1.70567	1.42474e-06	7.77137e-06	-1	19	2427638	2456959	-	29322	5381	0.597285	0.622561	0.591604	protein_coding	Down	LMNB2
NDUFA6	ENSG00000184983	5.26853	-0.85127	1.44336e-06	7.86729e-06	-1	22	42085526	42090884	-	5359	1341	0.486562	0.466816	0.493154	protein_coding	Down	NDUFA6
DENR	ENSG00000139726	6.14572	-0.942478	1.46002e-06	7.94666e-06	-1	12	122752824	122771064	+	18241	3518	0.420614	0.396248	0.426437	protein_coding	Down	DENR
TMEM191B	ENSG00000278558	0.380027	-3.34848	1.46307e-06	7.95755e-06	-1	22	18527802	18530573	+	2772	2063	0.678095	0.670868	0.699153	protein_coding	Down	TMEM191B
PRSS16	ENSG00000112812	3.33356	-1.38879	1.47709e-06	8.03093e-06	-1	6	27247701	27256624	+	8924	5278	0.498263	0.510042	0.481207	protein_coding	Down	PRSS16
KDF1	ENSG00000175707	2.05057	-2.14114	1.48656e-06	8.07954e-06	-1	1	26949562	26960468	-	10907	1851	0.514029	0.602377	0.495969	protein_coding	Down	KDF1
GABARAP	ENSG00000170296	1.71352	-2.45308	1.49011e-06	8.09593e-06	-1	17	7240008	7242449	-	2442	1948	0.499385	0.500513	0.494929	protein_coding	Down	GABARAP
SDF2	ENSG00000132581	5.51389	-0.918356	1.4914e-06	8.10007e-06	-1	17	28648346	28662189	-	13844	3206	0.470996	0.44791	0.477954	protein_coding	Down	SDF2
EVI5	ENSG00000067208	4.62519	-0.943919	1.50609e-06	8.1769e-06	-1	1	92508696	92792404	-	283709	8254	0.381857	0.383935	0.381795	protein_coding	Down	EVI5
THOC3	ENSG00000051596	4.17535	-1.77477	1.52471e-06	8.27209e-06	-1	5	175917873	176034680	-	116808	3437	0.430111	0.482688	0.428517	protein_coding	Down	THOC3
RNFT2	ENSG00000135119	0.85379	-3.16155	1.54489e-06	8.36964e-06	-1	12	116738178	116853631	+	115454	7606	0.471517	0.530371	0.467366	protein_coding	Down	RNFT2
LINC02055	ENSG00000254101	-0.139924	-3.67869	1.55811e-06	8.43823e-06	-1	8	135859369	137092183	+	1232815	25443	0.378148	0.406241	0.377556	lncRNA	Down	LINC02055
SMG9	ENSG00000105771	5.08037	-0.791045	1.59117e-06	8.60503e-06	-1	19	43727983	43754962	-	26980	7894	0.502168	0.542564	0.48546	protein_coding	Down	SMG9
CCDC162P	ENSG00000203799	1.14994	-3.50059	1.60629e-06	8.68058e-06	-1	6	109165831	109355063	+	189233	9960	0.419681	0.464056	0.417215	transcribed_unitary_pseudogene	Down	CCDC162P
MTCL1	ENSG00000168502	3.59124	-2.59619	1.61009e-06	8.69803e-06	-1	18	8705661	8832778	+	127118	12640	0.454479	0.553639	0.44353	protein_coding	Down	MTCL1
HNRNPL	ENSG00000104824	7.17846	-0.804706	1.62777e-06	8.78106e-06	-1	19	38836370	38852347	-	15978	6478	0.537398	0.529176	0.543005	protein_coding	Down	HNRNPL
ZNF394	ENSG00000160908	5.09268	-0.86928	1.64597e-06	8.87291e-06	-1	7	99473877	99504857	-	30981	8603	0.479148	0.487853	0.475801	protein_coding	Down	ZNF394
MTMR11	ENSG00000014914	4.31916	-1.45157	1.67884e-06	9.03728e-06	-1	1	149928651	149936879	-	8229	4559	0.499757	0.508884	0.488416	protein_coding	Down	MTMR11
XKR8	ENSG00000158156	4.11592	-1.0429	1.70112e-06	9.14749e-06	-1	1	27959588	27968093	+	8506	5177	0.554733	0.557659	0.55018	protein_coding	Down	XKR8
CENPI	ENSG00000102384	1.7936	-2.73899	1.71605e-06	9.22453e-06	-1	X	101098188	101166126	+	67939	6957	0.406003	0.410522	0.405487	protein_coding	Down	CENPI
ALAD	ENSG00000148218	5.96043	-0.89696	1.72538e-06	9.27139e-06	-1	9	113386312	113401290	-	14979	4931	0.513687	0.524437	0.50841	protein_coding	Down	ALAD
RCN1P2	ENSG00000214455	2.35361	-2.07394	1.74111e-06	9.34271e-06	-1	13	45390353	45391267	-	915	914	0.486871	0.486871	0	processed_pseudogene	Down	RCN1P2
SH3GL3	ENSG00000140600	-0.772002	-6.195	1.74444e-06	9.35396e-06	-1	15	83447228	83618743	+	171516	3349	0.407953	0.453568	0.407044	protein_coding	Down	SH3GL3
TMPRSS6	ENSG00000187045	0.434478	-3.79727	1.76687e-06	9.46757e-06	-1	22	37065436	37109713	-	44278	4211	0.552657	0.609119	0.546723	protein_coding	Down	TMPRSS6
TRAF2	ENSG00000127191	4.39365	-1.25825	1.78019e-06	9.53219e-06	-1	9	136881912	136926607	+	44696	3646	0.551247	0.613001	0.545762	protein_coding	Down	TRAF2
NEDD9	ENSG00000111859	5.72167	-1.69049	1.79179e-06	9.58755e-06	-1	6	11183298	11382348	-	199051	10342	0.430877	0.456972	0.429447	protein_coding	Down	NEDD9
CBWD1	ENSG00000172785	4.58204	-1.26166	1.80818e-06	9.66163e-06	-1	9	121038	179147	-	58110	14153	0.362629	0.352858	0.365775	protein_coding	Down	CBWD1
ANK3	ENSG00000151150	3.88012	-1.94201	1.81233e-06	9.68043e-06	-1	10	60026298	60733490	-	707193	25700	0.377473	0.414942	0.37606	protein_coding	Down	ANK3
TFAM	ENSG00000108064	4.91466	-1.1267	1.8198e-06	9.7169e-06	-1	10	58385345	58399220	+	13876	5274	0.374631	0.363671	0.381351	protein_coding	Down	TFAM
CMTM4	ENSG00000183723	5.27685	-2.16082	1.90463e-06	1.0152e-05	-1	16	66614750	66696743	-	81994	8149	0.452758	0.479077	0.449854	protein_coding	Down	CMTM4
GSE1	ENSG00000131149	7.79569	-1.16728	1.92161e-06	1.02389e-05	-1	16	85169525	85676204	+	506680	13352	0.565761	0.576093	0.565481	protein_coding	Down	GSE1
LAIR2	ENSG00000167618	3.14932	-6.80236	1.94316e-06	1.03501e-05	-1	19	54497879	54510687	+	12809	1038	0.492427	0.541426	0.488105	protein_coding	Down	LAIR2
PSMB5	ENSG00000100804	6.18555	-0.915852	1.96298e-06	1.04447e-05	-1	14	23016543	23035230	-	18688	1543	0.466421	0.523655	0.461269	protein_coding	Down	PSMB5
PHLPP1	ENSG00000081913	4.07995	-1.35301	1.96439e-06	1.04485e-05	-1	18	62715541	62980433	+	264893	9029	0.394606	0.509691	0.390545	protein_coding	Down	PHLPP1
INHA	ENSG00000123999	4.20848	-2.08656	2.05058e-06	1.08955e-05	-1	2	219569162	219575711	+	6550	1633	0.580852	0.60196	0.573841	protein_coding	Down	INHA
CCT8	ENSG00000156261	7.08053	-0.779367	2.07196e-06	1.10014e-05	-1	21	29055805	29073797	-	17993	3326	0.38317	0.418521	0.375153	protein_coding	Down	CCT8
RPS24P19	ENSG00000227008	-0.172448	-4.72032	2.07471e-06	1.10122e-05	-1	X	133670971	133671386	+	416	415	0.424096	0.424096	0	processed_pseudogene	Down	RPS24P19
RPL21P28	ENSG00000220749	0.115134	-3.81406	2.09846e-06	1.11305e-05	-1	1	212051524	212052006	-	483	482	0.431535	0.431535	0	processed_pseudogene	Down	RPL21P28
GET4	ENSG00000239857	3.61073	-1.27304	2.10431e-06	1.11576e-05	-1	7	876554	896436	+	19883	5380	0.597576	0.616171	0.590677	protein_coding	Down	GET4
CLSPN	ENSG00000092853	2.47488	-1.89433	2.14152e-06	1.13391e-05	-1	1	35720218	35769978	-	49761	9564	0.427894	0.439565	0.425117	protein_coding	Down	CLSPN
SELENOH	ENSG00000211450	1.41387	-2.37817	2.14644e-06	1.13611e-05	-1	11	57741250	57743554	+	2305	2304	0.516927	0.516927	0	protein_coding	Down	SELENOH
OIP5	ENSG00000104147	0.214452	-3.23572	2.17209e-06	1.14854e-05	-1	15	41309273	41332591	-	23319	1196	0.454327	0.461538	0.453937	protein_coding	Down	OIP5
MID1	ENSG00000101871	3.7776	-1.55351	2.20571e-06	1.16587e-05	-1	X	10445310	10833654	-	388345	9432	0.392832	0.427905	0.391959	protein_coding	Down	MID1
IQSEC1	ENSG00000144711	6.4613	-1.24945	2.22171e-06	1.17375e-05	-1	3	12897043	13283281	-	386239	10157	0.533824	0.598602	0.532074	protein_coding	Down	IQSEC1
FRG1DP	ENSG00000282870	0.464408	-3.35883	2.24323e-06	1.18405e-05	-1	20	29080390	29102761	+	22372	762	0.35108	0.387139	0.349808	unprocessed_pseudogene	Down	FRG1DP
NHSL1	ENSG00000135540	3.76811	-1.31907	2.27603e-06	1.1997e-05	-1	6	138422043	138692571	-	270529	8728	0.409658	0.497365	0.406734	protein_coding	Down	NHSL1
FMR1.IT1	ENSG00000236337	1.19515	-2.44452	2.28264e-06	1.20234e-05	-1	X	147946941	147947583	+	643	341	0.459502	0.407625	0.518272	lncRNA	Down	FMR1.IT1
UPF1	ENSG00000005007	7.20861	-0.769097	2.30774e-06	1.21338e-05	-1	19	18831959	18868230	+	36272	8545	0.551377	0.595319	0.537835	protein_coding	Down	UPF1
RPS9	ENSG00000170889	9.29544	-0.72954	2.3178e-06	1.21791e-05	-1	19	54200809	54249003	+	48195	4298	0.517803	0.557469	0.513919	protein_coding	Down	RPS9
SLC9A7	ENSG00000065923	2.58947	-1.73348	2.32494e-06	1.22081e-05	-1	X	46599251	46759118	-	159868	9963	0.410604	0.447456	0.408155	protein_coding	Down	SLC9A7
RPS23P8	ENSG00000230629	1.85555	-3.70382	2.34544e-06	1.23115e-05	-1	X	70962964	70963293	+	330	329	0.43465	0.43465	0	processed_pseudogene	Down	RPS23P8
MRS2	ENSG00000124532	4.71206	-0.942757	2.34957e-06	1.2329e-05	-1	6	24402908	24426194	+	23287	5121	0.39294	0.415544	0.386568	protein_coding	Down	MRS2
PMPCA	ENSG00000165688	5.78173	-1.06384	2.37329e-06	1.24491e-05	-1	9	136410641	136423761	+	13121	6508	0.538262	0.536263	0.54023	protein_coding	Down	PMPCA
TMEM254.AS1	ENSG00000230091	1.21912	-3.39944	2.40286e-06	1.25999e-05	-1	10	80046860	80078912	-	32053	3132	0.428554	0.489144	0.421992	lncRNA	Down	TMEM254.AS1
MIIP	ENSG00000116691	5.36593	-1.23846	2.41501e-06	1.26592e-05	-1	1	12019466	12032045	+	12580	2813	0.556165	0.63882	0.532357	protein_coding	Down	MIIP
ANO8	ENSG00000074855	5.27242	-1.54967	2.49082e-06	1.30296e-05	-1	19	17323223	17334855	-	11633	4988	0.626805	0.668003	0.595876	protein_coding	Down	ANO8
EGFR	ENSG00000146648	8.40493	-1.39782	2.49978e-06	1.30675e-05	-1	7	55019017	55211628	+	192612	12474	0.445686	0.475228	0.44364	protein_coding	Down	EGFR
SLC6A11	ENSG00000132164	0.180664	-5.02466	2.52142e-06	1.3167e-05	-1	3	10816201	10940714	+	124514	6666	0.469991	0.4997	0.468311	protein_coding	Down	SLC6A11
NBPF14	ENSG00000270629	3.86284	-1.0183	2.52248e-06	1.3168e-05	-1	1	148531385	148679742	-	148358	11909	0.413334	0.482744	0.407276	protein_coding	Down	NBPF14
ECHDC3	ENSG00000134463	3.00266	-2.41689	2.57191e-06	1.34122e-05	-1	10	11742366	11764070	+	21705	2179	0.47512	0.596604	0.461562	protein_coding	Down	ECHDC3
NALCN	ENSG00000102452	0.0950963	-4.0809	2.58238e-06	1.34604e-05	-1	13	101053776	101416508	-	362733	19384	0.379889	0.415858	0.377859	protein_coding	Down	NALCN
EBI3	ENSG00000105246	4.49037	-4.6187	2.58292e-06	1.34604e-05	-1	19	4229523	4237528	+	8006	1251	0.53679	0.605116	0.524134	protein_coding	Down	EBI3
NDUFB7	ENSG00000099795	4.80738	-1.03233	2.59415e-06	1.35051e-05	-1	19	14566078	14572066	-	5989	532	0.574816	0.650376	0.567449	protein_coding	Down	NDUFB7
IGSF3	ENSG00000143061	6.38063	-1.61274	2.6176e-06	1.36178e-05	-1	1	116574399	116667755	-	93357	7387	0.461417	0.53012	0.455513	protein_coding	Down	IGSF3
GALM	ENSG00000143891	3.93693	-1.27001	2.61877e-06	1.36192e-05	-1	2	38666081	38741237	+	75157	2606	0.452446	0.498849	0.450779	protein_coding	Down	GALM
SMC3	ENSG00000108055	6.18894	-0.702174	2.63556e-06	1.36925e-05	-1	10	110567695	110606048	+	38354	5653	0.36696	0.377852	0.365076	protein_coding	Down	SMC3
COX6A1	ENSG00000111775	1.67502	-2.28523	2.66132e-06	1.38216e-05	-1	12	120438090	120440737	+	2648	1336	0.482811	0.454341	0.511823	protein_coding	Down	COX6A1
GTSF1	ENSG00000170627	1.18055	-3.01671	2.67397e-06	1.38731e-05	-1	12	54455950	54473602	-	17653	2512	0.396329	0.402468	0.39531	protein_coding	Down	GTSF1
AGPAT4	ENSG00000026652	5.22489	-1.4068	2.70241e-06	1.40015e-05	-1	6	161129967	161274061	-	144095	14242	0.453558	0.488625	0.449712	protein_coding	Down	AGPAT4
STEAP3	ENSG00000115107	4.32113	-1.50163	2.71377e-06	1.40508e-05	-1	2	119223831	119265652	+	41822	4554	0.516702	0.567413	0.510505	protein_coding	Down	STEAP3
PHLDA2	ENSG00000181649	4.65164	-4.83672	2.72546e-06	1.41065e-05	-1	11	2928273	2929420	-	1148	918	0.647777	0.627451	0.729258	protein_coding	Down	PHLDA2
GPR146	ENSG00000164849	3.70139	-2.71349	2.73212e-06	1.41313e-05	-1	7	1044546	1059261	+	14716	3184	0.5877	0.592651	0.586332	protein_coding	Down	GPR146
CDC34	ENSG00000099804	5.8545	-1.04088	2.75443e-06	1.42348e-05	-1	19	531760	542092	+	10333	1888	0.646438	0.658369	0.643771	protein_coding	Down	CDC34
CLDN19	ENSG00000164007	2.29881	-6.65291	2.77305e-06	1.43186e-05	-1	1	42733093	42740254	-	7162	3598	0.595587	0.599778	0.591356	protein_coding	Down	CLDN19
TLE1	ENSG00000196781	6.18333	-1.20766	2.77285e-06	1.43186e-05	-1	9	81583683	81689547	-	105865	5234	0.434973	0.53974	0.429524	protein_coding	Down	TLE1
SCRN2	ENSG00000141295	4.41955	-0.97884	2.77903e-06	1.43446e-05	-1	17	47837692	47841289	-	3598	2994	0.591326	0.599532	0.55058	protein_coding	Down	SCRN2
HOXA13	ENSG00000106031	-0.00514349	-4.10551	2.7977e-06	1.44361e-05	-1	7	27193503	27200091	-	6589	5068	0.453552	0.438043	0.505263	protein_coding	Down	HOXA13
UNC13D	ENSG00000092929	5.70563	-1.46049	2.86693e-06	1.47833e-05	-1	17	75827225	75844552	-	17328	7455	0.59566	0.620926	0.57658	protein_coding	Down	UNC13D
SLC39A8	ENSG00000138821	5.62825	-1.59744	2.90879e-06	1.49853e-05	-1	4	102251080	102431258	-	180179	8462	0.381556	0.435122	0.378916	protein_coding	Down	SLC39A8
RBL1	ENSG00000080839	2.94028	-1.41973	2.93651e-06	1.51113e-05	-1	20	36996349	37095997	-	99649	5933	0.430696	0.399124	0.432695	protein_coding	Down	RBL1
PSMD1	ENSG00000173692	6.80515	-0.741058	2.93895e-06	1.51187e-05	-1	2	231056845	231173116	+	116272	15768	0.378916	0.396372	0.376178	protein_coding	Down	PSMD1
VWCE	ENSG00000167992	2.46891	-3.2382	2.98818e-06	1.5346e-05	-1	11	61258286	61295316	-	37031	4745	0.515231	0.610116	0.501285	protein_coding	Down	VWCE
RPS6	ENSG00000137154	9.88709	-0.893926	3.00922e-06	1.54332e-05	-1	9	19375715	19380236	-	4522	2692	0.406547	0.43425	0.365774	protein_coding	Down	RPS6
SNX24	ENSG00000064652	4.45464	-1.00127	3.10027e-06	1.58946e-05	-1	5	122843439	123029354	+	185916	3457	0.403157	0.42291	0.402783	protein_coding	Down	SNX24
DNA2	ENSG00000138346	2.78326	-1.35371	3.14303e-06	1.60868e-05	-1	10	68414064	68472121	-	58058	4902	0.422567	0.376377	0.426827	protein_coding	Down	DNA2
TEN1.CDK3	ENSG00000261408	0.421142	-3.07627	3.14633e-06	1.60983e-05	-1	17	75979231	76005999	+	26769	3889	0.509676	0.60144	0.494078	protein_coding	Down	TEN1.CDK3
SUOX	ENSG00000139531	4.74761	-1.22695	3.15539e-06	1.61393e-05	-1	12	55997180	56006641	+	9462	5002	0.522144	0.522991	0.521193	protein_coding	Down	SUOX
BTG3	ENSG00000154640	5.78346	-1.5187	3.15743e-06	1.61442e-05	-1	21	17593653	17612945	-	19293	2297	0.377358	0.433609	0.369756	protein_coding	Down	BTG3
ADAM17	ENSG00000151694	5.9391	-0.992412	3.16475e-06	1.61708e-05	-1	2	9488486	9556732	-	68247	10704	0.413108	0.392564	0.41693	protein_coding	Down	ADAM17
PLXNA1	ENSG00000114554	6.87239	-1.27176	3.17254e-06	1.62051e-05	-1	3	126982693	127037389	+	54697	11201	0.622916	0.616909	0.624463	protein_coding	Down	PLXNA1
LSM6	ENSG00000164167	3.73805	-1.51531	3.19925e-06	1.63251e-05	-1	4	146175703	146200000	+	24298	3970	0.396963	0.427708	0.390958	protein_coding	Down	LSM6
CYRIA	ENSG00000197872	5.04394	-1.16523	3.22002e-06	1.64256e-05	-1	2	16549459	16666331	-	116873	5432	0.429795	0.420839	0.430232	protein_coding	Down	CYRIA
SUB1	ENSG00000113387	6.72281	-0.813709	3.23382e-06	1.64849e-05	-1	5	32531633	32604079	+	72447	9256	0.428733	0.374028	0.436746	protein_coding	Down	SUB1
FAM76A	ENSG00000009780	3.79219	-1.20912	3.26102e-06	1.66179e-05	-1	1	27725961	27763116	+	37156	4035	0.433751	0.414622	0.436081	protein_coding	Down	FAM76A
CEP78	ENSG00000148019	4.02874	-1.12689	3.26569e-06	1.66362e-05	-1	9	78236062	78279690	+	43629	14337	0.371986	0.375392	0.370319	protein_coding	Down	CEP78
SLIRP	ENSG00000119705	3.36499	-1.59914	3.36496e-06	1.71018e-05	-1	14	77708071	77761104	+	53034	2623	0.412894	0.462829	0.410296	protein_coding	Down	SLIRP
PEX14	ENSG00000142655	4.67244	-0.924233	3.36694e-06	1.71061e-05	-1	1	10472288	10630758	+	158471	2920	0.450331	0.603425	0.447457	protein_coding	Down	PEX14
ADIRF	ENSG00000148671	1.90879	-2.26566	3.40348e-06	1.72686e-05	-1	10	86968432	86983934	+	15503	754	0.495613	0.584881	0.49105	protein_coding	Down	ADIRF
FUT8	ENSG00000033170	4.96616	-1.16177	3.45127e-06	1.74994e-05	-1	14	65410592	65744121	+	333530	6955	0.374123	0.436233	0.372801	protein_coding	Down	FUT8
RPL37A	ENSG00000197756	8.42587	-1.19658	3.48081e-06	1.76316e-05	-1	2	216498825	216579180	+	80356	6200	0.444154	0.43	0.445337	protein_coding	Down	RPL37A
ZNF726	ENSG00000213967	1.65729	-1.80309	3.4937e-06	1.76791e-05	-1	19	23914876	23945159	+	30284	6281	0.373708	0.377806	0.372636	protein_coding	Down	ZNF726
BTBD11	ENSG00000151136	0.787909	-2.75659	3.51512e-06	1.77698e-05	-1	12	107318421	107659642	+	341222	7896	0.461167	0.532548	0.459476	protein_coding	Down	BTBD11
XYLT1	ENSG00000103489	5.60511	-1.27219	3.61048e-06	1.82034e-05	-1	16	17101769	17470960	-	369192	11068	0.45892	0.518251	0.457086	protein_coding	Down	XYLT1
ECHDC2	ENSG00000121310	6.49056	-1.31097	3.62435e-06	1.82672e-05	-1	1	52895910	52927212	-	31303	11560	0.470896	0.488322	0.460693	protein_coding	Down	ECHDC2
FABP5	ENSG00000164687	4.62949	-1.64075	3.63195e-06	1.82995e-05	-1	8	81280536	81284777	+	4242	1899	0.442584	0.446024	0.439795	protein_coding	Down	FABP5
ANXA8	ENSG00000265190	1.54491	-6.27846	3.6568e-06	1.84186e-05	-1	10	47460162	47484158	-	23997	4941	0.529755	0.515685	0.533403	protein_coding	Down	ANXA8
WLS	ENSG00000116729	6.31665	-1.1383	3.69665e-06	1.86006e-05	-1	1	68098473	68233120	-	134648	4438	0.415702	0.468004	0.413919	protein_coding	Down	WLS
NPEPPS	ENSG00000141279	7.43677	-0.955612	3.69659e-06	1.86006e-05	-1	17	47522942	47624665	+	101724	12858	0.413053	0.39874	0.415124	protein_coding	Down	NPEPPS
TMEM141	ENSG00000244187	2.28173	-2.06719	3.74816e-06	1.88413e-05	-1	9	136791344	136793317	+	1974	1511	0.621896	0.630046	0.595238	protein_coding	Down	TMEM141
FABP5P7	ENSG00000234964	0.657607	-3.52357	3.78027e-06	1.89964e-05	-1	11	59781318	59781722	-	405	404	0.443069	0.443069	0	processed_pseudogene	Down	FABP5P7
THOC6	ENSG00000131652	5.37072	-1.57451	3.79636e-06	1.9071e-05	-1	16	3024027	3027755	+	3729	1851	0.572693	0.592112	0.553543	protein_coding	Down	THOC6
AJUBA	ENSG00000129474	4.49775	-1.14878	3.79793e-06	1.90725e-05	-1	14	22971177	22982551	-	11375	5874	0.528398	0.517875	0.539636	protein_coding	Down	AJUBA
UBALD1	ENSG00000153443	5.37502	-1.27904	3.85032e-06	1.92973e-05	-1	16	4608883	4615027	-	6145	3587	0.646973	0.676052	0.606179	protein_coding	Down	UBALD1
ARAP1	ENSG00000186635	7.35173	-0.712236	3.86107e-06	1.93385e-05	-1	11	72685069	72793599	-	108531	9023	0.549129	0.599246	0.544585	protein_coding	Down	ARAP1
GNA12	ENSG00000146535	7.34972	-1.24177	3.86625e-06	1.9358e-05	-1	7	2728105	2844308	-	116204	6102	0.45862	0.550639	0.45352	protein_coding	Down	GNA12
NEDD8	ENSG00000129559	2.87249	-1.87585	3.89533e-06	1.94972e-05	-1	14	24216857	24232367	-	15511	3781	0.435074	0.431367	0.436269	protein_coding	Down	NEDD8
CRISPLD1	ENSG00000121005	1.29491	-3.47217	3.90204e-06	1.95243e-05	-1	8	74984505	75034558	+	50054	4537	0.352207	0.388362	0.348603	protein_coding	Down	CRISPLD1
HAUS8	ENSG00000131351	3.09409	-1.64529	3.90582e-06	1.95368e-05	-1	19	17049729	17075625	-	25897	5522	0.496447	0.527888	0.487926	protein_coding	Down	HAUS8
NUP107	ENSG00000111581	5.02377	-1.11079	3.9159e-06	1.95808e-05	-1	12	68686951	68745809	+	58859	8073	0.392538	0.388208	0.393226	protein_coding	Down	NUP107
BPGM	ENSG00000172331	4.99881	-1.40184	3.97636e-06	1.98635e-05	-1	7	134646811	134679816	+	33006	2533	0.396546	0.450059	0.392098	protein_coding	Down	BPGM
ESPL1	ENSG00000135476	3.78746	-1.21539	3.99168e-06	1.99269e-05	-1	12	53268299	53293638	+	25340	8856	0.516871	0.552168	0.497907	protein_coding	Down	ESPL1
ITGB6	ENSG00000115221	4.26901	-2.7594	4.08911e-06	2.03858e-05	-1	2	160099667	160200313	-	100647	5770	0.392634	0.410225	0.391564	protein_coding	Down	ITGB6
ADSS2	ENSG00000035687	5.56274	-0.738339	4.22392e-06	2.10186e-05	-1	1	244408494	244451909	-	43416	3428	0.380859	0.374854	0.381374	protein_coding	Down	ADSS2
P3H1	ENSG00000117385	6.85579	-1.41354	4.28991e-06	2.13177e-05	-1	1	42746335	42767084	-	20750	6751	0.500361	0.523034	0.489427	protein_coding	Down	P3H1
NUDT4	ENSG00000173598	6.3888	-1.32856	4.33319e-06	2.14957e-05	-1	12	93377883	93408146	+	30264	10070	0.419687	0.416485	0.421285	protein_coding	Down	NUDT4
VTN	ENSG00000109072	4.29774	-1.70897	4.42789e-06	2.19387e-05	-1	17	28367284	28373091	-	5808	1896	0.596521	0.590717	0.599335	protein_coding	Down	VTN
EME1	ENSG00000154920	1.0038	-2.59808	4.55281e-06	2.25283e-05	-1	17	50373220	50381483	+	8264	3287	0.478882	0.4892	0.472066	protein_coding	Down	EME1
RPL41	ENSG00000229117	8.70926	-1.2354	4.56337e-06	2.25585e-05	-1	12	56116590	56117967	+	1378	1106	0.4626	0.471971	0.424354	protein_coding	Down	RPL41
CENPO	ENSG00000138092	3.14718	-1.77355	4.5817e-06	2.26343e-05	-1	2	24793136	24822376	+	29241	5510	0.43933	0.517967	0.42107	protein_coding	Down	CENPO
FEZ2	ENSG00000171055	5.3914	-0.900609	4.59452e-06	2.26903e-05	-1	2	36531805	36646087	-	114283	8921	0.405409	0.387961	0.406887	protein_coding	Down	FEZ2
POMC	ENSG00000115138	1.89604	-3.13779	4.60847e-06	2.27518e-05	-1	2	25160853	25168903	-	8051	1534	0.511553	0.648631	0.479282	protein_coding	Down	POMC
ABHD12	ENSG00000100997	5.63019	-1.14284	4.61279e-06	2.27657e-05	-1	20	25294742	25390835	-	96094	4454	0.47377	0.581949	0.468512	protein_coding	Down	ABHD12
C1orf198	ENSG00000119280	5.70695	-1.29311	4.68376e-06	2.30935e-05	-1	1	230837119	230869589	-	32471	5156	0.47798	0.530062	0.468148	protein_coding	Down	C1orf198
SLC6A2	ENSG00000103546	2.65898	-3.57994	4.69751e-06	2.31538e-05	-1	16	55655988	55707645	+	51658	8028	0.481697	0.495391	0.479177	protein_coding	Down	SLC6A2
PARN	ENSG00000140694	5.2332	-0.865112	4.71661e-06	2.32328e-05	-1	16	14435700	14632728	-	197029	9247	0.419133	0.432032	0.418498	protein_coding	Down	PARN
FBXO27	ENSG00000161243	2.69274	-2.74433	4.73547e-06	2.33e-05	-1	19	38990714	39032785	-	42072	2782	0.481805	0.566499	0.475807	protein_coding	Down	FBXO27
C16orf74	ENSG00000154102	1.89442	-1.92069	4.8125e-06	2.36285e-05	-1	16	85690084	85751129	-	61046	2176	0.531018	0.577665	0.529294	protein_coding	Down	C16orf74
ENSG00000260628	ENSG00000260628	-0.255266	-4.11744	4.88165e-06	2.39526e-05	-1	16	31975803	32003728	+	27926	2213	0.544852	0.608224	0.539398	transcribed_unprocessed_pseudogene	Down	ENSG00000260628
CHCHD7	ENSG00000170791	4.36903	-1.09972	4.9557e-06	2.42924e-05	-1	8	56211686	56218809	+	7124	5874	0.415696	0.426456	0.365092	protein_coding	Down	CHCHD7
PRR13	ENSG00000205352	4.39345	-1.2415	5.0293e-06	2.46293e-05	-1	12	53441678	53446645	+	4968	2820	0.486008	0.507092	0.458314	protein_coding	Down	PRR13
DEK	ENSG00000124795	6.84572	-0.727447	5.03436e-06	2.46462e-05	-1	6	18223860	18264548	-	40689	7238	0.391467	0.378834	0.3942	protein_coding	Down	DEK
COL1A1	ENSG00000108821	12.3057	-1.76518	5.1081e-06	2.49589e-05	-1	17	50184101	50201632	-	17532	8964	0.584793	0.596051	0.573013	protein_coding	Down	COL1A1
CCDC183	ENSG00000213213	0.952067	-2.49667	5.13454e-06	2.508e-05	-1	9	136796338	136807741	+	11404	2964	0.591774	0.615047	0.5836	protein_coding	Down	CCDC183
RPL21	ENSG00000122026	8.62038	-0.824607	5.22033e-06	2.54663e-05	-1	13	27251362	27256691	+	5330	2190	0.417339	0.452968	0.392482	protein_coding	Down	RPL21
ADGRG6	ENSG00000112414	4.49098	-2.59203	5.34528e-06	2.60424e-05	-1	6	142301854	142446266	+	144413	8446	0.357013	0.405754	0.353986	protein_coding	Down	ADGRG6
MTMR1	ENSG00000063601	4.91275	-1.16728	5.36254e-06	2.61181e-05	-1	X	150692971	150765108	+	72138	6307	0.424747	0.463136	0.421069	protein_coding	Down	MTMR1
HACE1	ENSG00000085382	4.49977	-1.47145	5.38763e-06	2.61983e-05	-1	6	104728094	104859919	-	131826	9208	0.373897	0.376086	0.373733	protein_coding	Down	HACE1
RPS15	ENSG00000115268	7.90127	-0.743884	5.42295e-06	2.63616e-05	-1	19	1438358	1440495	+	2138	2137	0.627047	0.627047	0	protein_coding	Down	RPS15
ENSG00000278291	ENSG00000278291	1.89635	-2.09056	5.48956e-06	2.66684e-05	-1	13	20699307	20703718	-	4412	4411	0.458853	0.458853	0	lncRNA	Down	ENSG00000278291
PTPA	ENSG00000119383	6.14009	-0.867207	5.59228e-06	2.71326e-05	-1	9	129110950	129148946	+	37997	5603	0.525871	0.59129	0.514556	protein_coding	Down	PTPA
DRG1	ENSG00000185721	5.59539	-0.879023	5.65568e-06	2.73965e-05	-1	22	31399604	31530634	+	131031	2185	0.444013	0.46865	0.443595	protein_coding	Down	DRG1
HMG20B	ENSG00000064961	6.78502	-1.20075	5.79716e-06	2.80282e-05	-1	19	3572777	3579088	+	6312	3851	0.653304	0.653596	0.652846	protein_coding	Down	HMG20B
MCM9	ENSG00000111877	3.9229	-1.12572	5.83568e-06	2.81965e-05	-1	6	118813442	118935162	-	121721	12482	0.390708	0.408348	0.388693	protein_coding	Down	MCM9
CCDC51	ENSG00000164051	3.46904	-1.40835	5.86719e-06	2.83398e-05	-1	3	48432164	48440456	-	8293	2405	0.519175	0.561746	0.501784	protein_coding	Down	CCDC51
PGAP6	ENSG00000129925	5.98428	-1.28671	5.88221e-06	2.84033e-05	-1	16	370788	387113	-	16326	4413	0.616478	0.631543	0.610897	protein_coding	Down	PGAP6
PI4K2B	ENSG00000038210	4.56687	-1.13937	5.93676e-06	2.86303e-05	-1	4	25160663	25279204	+	118542	3674	0.411469	0.381328	0.412434	protein_coding	Down	PI4K2B
PRKY	ENSG00000099725	-0.0925591	-8.02357	5.95159e-06	2.86927e-05	-1	Y	7273972	7381548	+	107577	7664	0.442989	0.45916	0.441749	transcribed_unitary_pseudogene	Down	PRKY
CPPED1	ENSG00000103381	4.76799	-1.27409	5.9672e-06	2.87588e-05	-1	16	12659799	12803887	-	144089	6350	0.443888	0.440945	0.444024	protein_coding	Down	CPPED1
TRIM28	ENSG00000130726	7.6557	-1.12023	5.97705e-06	2.87972e-05	-1	19	58544064	58550722	+	6659	4293	0.593121	0.625437	0.534461	protein_coding	Down	TRIM28
CYB5B	ENSG00000103018	5.80673	-0.761109	6.00584e-06	2.89221e-05	-1	16	69424619	69466264	+	41646	6802	0.397503	0.396501	0.397698	protein_coding	Down	CYB5B
SH2D4A	ENSG00000104611	4.69654	-1.14966	6.08137e-06	2.92441e-05	-1	8	19313693	19396218	+	82526	4061	0.426428	0.47673	0.423825	protein_coding	Down	SH2D4A
RNF26	ENSG00000173456	4.95455	-1.00173	6.12074e-06	2.94148e-05	-1	11	119334527	119337309	+	2783	2782	0.59202	0.59202	0	protein_coding	Down	RNF26
RABAC1	ENSG00000105404	2.16312	-1.68065	6.13614e-06	2.94702e-05	-1	19	41956681	41959321	-	2641	1927	0.6125	0.614946	0.605891	protein_coding	Down	RABAC1
PMF1	ENSG00000160783	3.01111	-1.41717	6.16276e-06	2.95699e-05	-1	1	156212993	156240042	+	27050	2511	0.489075	0.530068	0.484881	protein_coding	Down	PMF1
HDGFL2	ENSG00000167674	6.03866	-0.777728	6.23242e-06	2.98665e-05	-1	19	4472297	4502208	+	29912	4270	0.570626	0.625527	0.561484	protein_coding	Down	HDGFL2
MANBA	ENSG00000109323	5.5228	-1.10971	6.23881e-06	2.98877e-05	-1	4	102630770	102760994	-	130225	11716	0.39247	0.412513	0.390488	protein_coding	Down	MANBA
HEXIM1	ENSG00000186834	7.24756	-1.05617	6.27519e-06	3.00525e-05	-1	17	45148475	45152099	+	3625	3624	0.483168	0.483168	0	protein_coding	Down	HEXIM1
ZNF354B	ENSG00000178338	4.01309	-1.45716	6.29491e-06	3.01279e-05	-1	5	178859953	178888122	+	28170	3735	0.443324	0.43079	0.44524	protein_coding	Down	ZNF354B
TRPV6	ENSG00000165125	3.1274	-2.73995	6.30104e-06	3.01382e-05	-1	7	142871208	142885745	-	14538	11894	0.510903	0.512864	0.502081	protein_coding	Down	TRPV6
TOMM7	ENSG00000196683	5.79811	-1.51326	6.42995e-06	3.07258e-05	-1	7	22812628	22822852	-	10225	1745	0.416178	0.414327	0.416559	protein_coding	Down	TOMM7
HNRNPA1P48	ENSG00000224578	4.20228	-2.16363	6.45335e-06	3.08279e-05	-1	16	51553436	51647132	+	93697	1922	0.409014	0.436004	0.408449	protein_coding	Down	HNRNPA1P48
ACOX1	ENSG00000161533	5.98119	-1.08622	6.52788e-06	3.11252e-05	-1	17	75941507	75979177	-	37671	8271	0.441784	0.442631	0.441546	protein_coding	Down	ACOX1
HIBADH	ENSG00000106049	5.23555	-1.35091	6.61921e-06	3.1531e-05	-1	7	27525442	27662883	-	137442	2202	0.368456	0.428701	0.367475	protein_coding	Down	HIBADH
WDR76	ENSG00000092470	2.54668	-1.42318	6.82528e-06	3.24821e-05	-1	15	43826980	43868412	+	41433	4040	0.418517	0.405446	0.419929	protein_coding	Down	WDR76
OVGP1	ENSG00000085465	2.21238	-1.50026	6.90097e-06	3.28115e-05	-1	1	111414319	111427735	-	13417	2510	0.456694	0.486853	0.449752	protein_coding	Down	OVGP1
PHRF1	ENSG00000070047	6.3838	-0.772771	6.95991e-06	3.30607e-05	-1	11	576470	612222	+	35753	5767	0.563073	0.629617	0.550275	protein_coding	Down	PHRF1
COL4A1	ENSG00000187498	11.8708	-1.39454	6.99261e-06	3.31952e-05	-1	13	110148963	110307157	-	158195	14609	0.449031	0.471901	0.446704	protein_coding	Down	COL4A1
SEMA4G	ENSG00000095539	2.42515	-2.46232	7.11673e-06	3.37317e-05	-1	10	100969518	100985871	+	16354	5237	0.528771	0.576093	0.506477	protein_coding	Down	SEMA4G
NDUFA12	ENSG00000184752	4.66088	-0.987029	7.21198e-06	3.41512e-05	-1	12	94895297	95003748	-	108452	8211	0.431679	0.410547	0.43341	protein_coding	Down	NDUFA12
PAXIP1	ENSG00000157212	4.12992	-1.10129	7.22357e-06	3.41848e-05	-1	7	154943687	155003124	-	59438	9659	0.408416	0.45015	0.400317	protein_coding	Down	PAXIP1
UBE4B	ENSG00000130939	5.94153	-0.992242	7.53023e-06	3.56028e-05	-1	1	10032832	10181239	+	148408	9205	0.441172	0.457686	0.44008	protein_coding	Down	UBE4B
MRPL44	ENSG00000135900	4.51193	-0.978917	7.5483e-06	3.56771e-05	-1	2	223957463	223967714	+	10252	1685	0.373427	0.445104	0.359328	protein_coding	Down	MRPL44
COX5B	ENSG00000135940	5.60034	-0.918057	7.58486e-06	3.58165e-05	-1	2	97646062	97648383	+	2322	1414	0.50237	0.528289	0.461963	protein_coding	Down	COX5B
ENSG00000213080	ENSG00000213080	0.953919	-2.9274	7.62334e-06	3.5987e-05	-1	1	160894980	160896076	+	1097	1096	0.442518	0.442518	0	processed_pseudogene	Down	ENSG00000213080
HNRNPM	ENSG00000099783	8.5496	-1.03474	7.62985e-06	3.60065e-05	-1	19	8444767	8489114	+	44348	5597	0.466796	0.528497	0.457884	protein_coding	Down	HNRNPM
PSMA3	ENSG00000100567	5.74312	-0.824376	7.67495e-06	3.61969e-05	-1	14	58244843	58272012	+	27170	3096	0.402812	0.383398	0.405309	protein_coding	Down	PSMA3
PPAT	ENSG00000128059	4.43413	-1.30482	7.67324e-06	3.61969e-05	-1	4	56393362	56435615	-	42254	5427	0.374364	0.371292	0.374817	protein_coding	Down	PPAT
EXOSC5	ENSG00000077348	3.74254	-1.29415	7.81685e-06	3.6809e-05	-1	19	41386374	41397359	-	10986	1361	0.523623	0.584129	0.515067	protein_coding	Down	EXOSC5
TMEM14B	ENSG00000137210	3.7856	-1.02209	7.83523e-06	3.68757e-05	-1	6	10747759	10852753	+	104995	4800	0.425281	0.451458	0.424027	protein_coding	Down	TMEM14B
MIR126	ENSG00000199161	0.473216	-4.23637	7.83587e-06	3.68757e-05	-1	9	136670602	136670686	+	85	84	0.52381	0.52381	0	miRNA	Down	MIR126
C7	ENSG00000112936	3.1259	-3.31772	7.88587e-06	3.7088e-05	-1	5	40909497	40984643	+	75147	6662	0.381857	0.423446	0.377811	protein_coding	Down	C7
HMGN1	ENSG00000205581	7.70553	-0.716466	8.02414e-06	3.77033e-05	-1	21	39342315	39349647	-	7333	5037	0.422668	0.429819	0.406972	protein_coding	Down	HMGN1
GIPC1	ENSG00000123159	6.41078	-1.10474	8.0977e-06	3.80254e-05	-1	19	14477760	14496149	-	18390	4432	0.537006	0.620713	0.510425	protein_coding	Down	GIPC1
RALBP1	ENSG00000017797	7.20462	-1.35507	8.1069e-06	3.80568e-05	-1	18	9475009	9538114	+	63106	8027	0.413755	0.459076	0.40715	protein_coding	Down	RALBP1
TFRC	ENSG00000072274	8.71932	-1.57794	8.12186e-06	3.81153e-05	-1	3	196027183	196082096	-	54914	7773	0.42418	0.40898	0.426686	protein_coding	Down	TFRC
TOP1MT	ENSG00000184428	4.18793	-0.82597	8.12929e-06	3.81287e-05	-1	8	143304384	143359979	-	55596	6398	0.543034	0.578149	0.538468	protein_coding	Down	TOP1MT
CNNM4	ENSG00000158158	4.29452	-1.45917	8.24497e-06	3.86453e-05	-1	2	96760902	96811874	+	50973	5080	0.501668	0.558858	0.495337	protein_coding	Down	CNNM4
SGSM3	ENSG00000100359	0.475209	-2.76725	8.34855e-06	3.91187e-05	-1	22	40370591	40410289	+	39699	4757	0.478412	0.616985	0.459546	protein_coding	Down	SGSM3
PPIC	ENSG00000168938	5.26712	-1.07864	8.4599e-06	3.96038e-05	-1	5	123023250	123036725	-	13476	2078	0.443711	0.405197	0.450733	protein_coding	Down	PPIC
PKD1L2	ENSG00000166473	2.49149	-2.78381	8.71733e-06	4.0696e-05	-1	16	81100875	81220370	-	119496	18595	0.496163	0.536596	0.488712	polymorphic_pseudogene	Down	PKD1L2
DUBR	ENSG00000243701	2.81355	-1.53129	8.72202e-06	4.06962e-05	-1	3	107220744	107348464	+	127721	15309	0.387559	0.389575	0.387284	lncRNA	Down	DUBR
CACNG4	ENSG00000075461	0.573914	-3.50487	8.73493e-06	4.07233e-05	-1	17	66964707	67033398	+	68692	3579	0.524668	0.586197	0.521286	protein_coding	Down	CACNG4
GCNT2	ENSG00000111846	3.91796	-1.38564	8.86352e-06	4.12391e-05	-1	6	10492223	10629368	+	137146	9217	0.43508	0.443528	0.434471	protein_coding	Down	GCNT2
IFI6	ENSG00000126709	8.26264	-2.50114	8.87878e-06	4.12596e-05	-1	1	27666064	27672212	-	6149	931	0.500651	0.561762	0.489745	protein_coding	Down	IFI6
EGLN3	ENSG00000129521	5.6417	-2.03095	8.87559e-06	4.12596e-05	-1	14	33924227	34462774	-	538548	7344	0.416842	0.46732	0.416144	protein_coding	Down	EGLN3
RAB24	ENSG00000169228	1.87666	-3.058	8.87836e-06	4.12596e-05	-1	5	177301198	177303744	-	2547	2060	0.578555	0.588835	0.534979	protein_coding	Down	RAB24
TTLL4	ENSG00000135912	4.87656	-1.04053	8.88934e-06	4.12834e-05	-1	2	218710835	218755416	+	44582	7677	0.449586	0.513482	0.436294	protein_coding	Down	TTLL4
LSM14A	ENSG00000257103	7.16244	-0.59826	8.91746e-06	4.14013e-05	-1	19	34172504	34229288	+	56785	4509	0.398563	0.411399	0.397456	protein_coding	Down	LSM14A
STK24	ENSG00000102572	6.99269	-1.01872	8.92801e-06	4.14377e-05	-1	13	98445185	98577940	-	132756	12061	0.474159	0.511898	0.470388	protein_coding	Down	STK24
PTDSS1	ENSG00000156471	5.5996	-1.04012	8.9762e-06	4.16074e-05	-1	8	96261902	96336995	+	75094	6094	0.436499	0.468494	0.433673	protein_coding	Down	PTDSS1
ENSG00000236304	ENSG00000236304	0.633829	-3.46692	8.97829e-06	4.16074e-05	-1	11	76657056	76663866	+	6811	1423	0.569897	0.55376	0.57416	lncRNA	Down	ENSG00000236304
MDM2	ENSG00000135679	6.04991	-1.3025	8.99537e-06	4.16485e-05	-1	12	68808177	68845544	+	37368	8289	0.390398	0.394861	0.389126	protein_coding	Down	MDM2
HTRA4	ENSG00000169495	6.25048	-4.74369	9.09248e-06	4.20597e-05	-1	8	38974228	38988663	+	14436	2023	0.458608	0.512605	0.449807	protein_coding	Down	HTRA4
PKIA	ENSG00000171033	0.679433	-3.29602	9.14819e-06	4.23044e-05	-1	8	78516340	78605267	+	88928	4010	0.34679	0.372569	0.345573	protein_coding	Down	PKIA
RPL18	ENSG00000063177	8.91159	-0.718724	9.23852e-06	4.27092e-05	-1	19	48615328	48619184	-	3857	3856	0.559647	0.559647	0	protein_coding	Down	RPL18
GJB7	ENSG00000164411	-0.418501	-4.47408	9.2744e-06	4.28489e-05	-1	6	87282980	87329278	-	46299	2722	0.403776	0.452241	0.400748	protein_coding	Down	GJB7
AP1S3	ENSG00000152056	2.12562	-2.54228	9.33485e-06	4.3102e-05	-1	2	223751686	223838027	-	86342	5937	0.424109	0.398686	0.425986	protein_coding	Down	AP1S3
TPSP2	ENSG00000260284	-0.584276	-5.10947	9.33414e-06	4.3102e-05	-1	16	1286351	1288837	-	2487	606	0.599759	0.663366	0.579255	unprocessed_pseudogene	Down	TPSP2
C16orf87	ENSG00000155330	4.01751	-1.14324	9.40481e-06	4.33987e-05	-1	16	46796603	46831180	-	34578	7209	0.368077	0.368567	0.367948	protein_coding	Down	C16orf87
MRPS35	ENSG00000061794	5.29172	-0.84879	9.42624e-06	4.34844e-05	-1	12	27710822	27756295	+	45474	1921	0.386053	0.401353	0.385378	protein_coding	Down	MRPS35
LRP1	ENSG00000123384	9.80192	-0.754239	9.60514e-06	4.42828e-05	-1	12	57128483	57213361	+	84879	20770	0.562443	0.586134	0.554767	protein_coding	Down	LRP1
SLC4A3	ENSG00000114923	5.18439	-1.4764	9.65483e-06	4.44848e-05	-1	2	219627394	219641980	+	14587	4927	0.608666	0.638725	0.593333	protein_coding	Down	SLC4A3
PICK1	ENSG00000100151	4.7216	-1.1174	9.68491e-06	4.46099e-05	-1	22	38056311	38075701	+	19391	4358	0.549046	0.592703	0.536389	protein_coding	Down	PICK1
RDH14	ENSG00000240857	3.15429	-1.35145	9.6949e-06	4.46424e-05	-1	2	18554723	18560679	-	5957	1584	0.418737	0.5	0.389296	protein_coding	Down	RDH14
SPTLC3	ENSG00000172296	4.77586	-1.33662	9.80272e-06	4.51252e-05	-1	20	13008972	13169103	+	160132	8512	0.398867	0.404723	0.398538	protein_coding	Down	SPTLC3
ING2	ENSG00000168556	3.39464	-1.28687	9.82506e-06	4.52143e-05	-1	4	183505058	183512429	+	7372	2692	0.444444	0.42682	0.454584	protein_coding	Down	ING2
UBB	ENSG00000170315	9.38285	-1.366	9.88696e-06	4.54854e-05	-1	17	16380798	16382745	+	1948	1563	0.514638	0.523353	0.479167	protein_coding	Down	UBB
PCDH11Y	ENSG00000099715	-0.93418	-6.23289	9.90229e-06	4.55283e-05	-1	Y	5000226	5742224	+	741999	11661	0.356618	0.381614	0.356219	protein_coding	Down	PCDH11Y
LMF2	ENSG00000100258	6.47618	-1.03551	9.94067e-06	4.56772e-05	-1	22	50502949	50507702	-	4754	3054	0.671365	0.656843	0.697469	protein_coding	Down	LMF2
EXPH5	ENSG00000110723	3.43504	-1.72768	9.94418e-06	4.56795e-05	-1	11	108505435	108593768	-	88334	10935	0.414047	0.4139	0.414068	protein_coding	Down	EXPH5
PKNOX2	ENSG00000165495	0.732564	-2.86409	1.00596e-05	4.61537e-05	-1	11	125164687	125433389	+	268703	6521	0.490324	0.549302	0.488857	protein_coding	Down	PKNOX2
ARHGAP27	ENSG00000159314	5.8745	-1.20851	1.00729e-05	4.61868e-05	-1	17	45393902	45434421	-	40520	10405	0.546805	0.600481	0.528259	protein_coding	Down	ARHGAP27
PHOSPHO1	ENSG00000173868	0.798704	-3.50588	1.01142e-05	4.63626e-05	-1	17	49223366	49230787	-	7422	2387	0.567578	0.638458	0.533969	protein_coding	Down	PHOSPHO1
LY6D	ENSG00000167656	-0.46083	-4.75519	1.01261e-05	4.63891e-05	-1	8	142784882	142786539	-	1658	1496	0.616777	0.621658	0.571429	protein_coding	Down	LY6D
CCDC9	ENSG00000105321	6.03631	-0.787726	1.02869e-05	4.70688e-05	-1	19	47255980	47273701	+	17722	3765	0.565318	0.621248	0.550229	protein_coding	Down	CCDC9
CSF3R	ENSG00000119535	7.54059	-2.00428	1.03053e-05	4.71386e-05	-1	1	36466043	36483278	-	17236	8414	0.531651	0.55265	0.51162	protein_coding	Down	CSF3R
KLHL42	ENSG00000087448	5.3628	-0.817509	1.03169e-05	4.71635e-05	-1	12	27780048	27803040	+	22993	7589	0.430063	0.442483	0.423943	protein_coding	Down	KLHL42
KANK1	ENSG00000107104	6.61247	-1.33124	1.03791e-05	4.74191e-05	-1	9	470291	746106	+	275816	11889	0.4203	0.47279	0.417935	protein_coding	Down	KANK1
ENSG00000249042	ENSG00000249042	1.71587	-1.97222	1.04893e-05	4.78937e-05	-1	5	80411231	80488095	-	76865	8621	0.378122	0.383366	0.37746	lncRNA	Down	ENSG00000249042
ECT2	ENSG00000114346	4.19248	-1.19417	1.05153e-05	4.79888e-05	-1	3	172750682	172821474	+	70793	5471	0.349644	0.376531	0.347392	protein_coding	Down	ECT2
BMT2	ENSG00000164603	3.85903	-1.48059	1.06714e-05	4.8594e-05	-1	7	112819147	112939875	-	120729	4090	0.369699	0.369927	0.369691	protein_coding	Down	BMT2
COX4I2	ENSG00000131055	0.090307	-3.80045	1.07931e-05	4.91331e-05	-1	20	31637912	31645006	+	7095	664	0.522977	0.597892	0.515241	protein_coding	Down	COX4I2
NUDT1	ENSG00000106268	2.67094	-1.27193	1.09358e-05	4.97381e-05	-1	7	2242226	2251146	+	8921	2082	0.567713	0.591258	0.560544	protein_coding	Down	NUDT1
PDLIM5	ENSG00000163110	6.42002	-1.4622	1.1065e-05	5.02959e-05	-1	4	94451857	94668227	+	216371	11064	0.368924	0.383677	0.368129	protein_coding	Down	PDLIM5
ENSG00000237214	ENSG00000237214	0.361905	-3.12966	1.11786e-05	5.07665e-05	-1	22	41064052	41064633	+	582	581	0.586919	0.586919	0	processed_pseudogene	Down	ENSG00000237214
KDM4B	ENSG00000127663	6.7994	-0.835562	1.12112e-05	5.08995e-05	-1	19	4969113	5153598	+	184486	14689	0.572627	0.597113	0.570508	protein_coding	Down	KDM4B
SPEG	ENSG00000072195	4.11712	-1.99288	1.1235e-05	5.09924e-05	-1	2	219434843	219493629	+	58787	17021	0.575732	0.641208	0.549048	protein_coding	Down	SPEG
ANGPT4	ENSG00000101280	1.1729	-6.81055	1.13725e-05	5.15699e-05	-1	20	869900	916334	-	46435	4683	0.506245	0.54196	0.502239	protein_coding	Down	ANGPT4
RPL39L	ENSG00000163923	1.65716	-1.95106	1.14213e-05	5.17142e-05	-1	3	187120948	187180908	-	59961	1028	0.418396	0.500973	0.416955	protein_coding	Down	RPL39L
ENSG00000226084	ENSG00000226084	2.64761	-2.94497	1.14278e-05	5.1728e-05	-1	1	77129114	77129668	+	555	554	0.458484	0.458484	0	processed_pseudogene	Down	ENSG00000226084
N4BP2	ENSG00000078177	4.42087	-1.11182	1.15048e-05	5.20457e-05	-1	4	40056850	40158252	+	101403	9792	0.40515	0.36009	0.409966	protein_coding	Down	N4BP2
LRRN3	ENSG00000173114	-0.288666	-4.24845	1.1557e-05	5.22509e-05	-1	7	111091006	111125454	+	34449	3870	0.349367	0.393282	0.343809	protein_coding	Down	LRRN3
TMED9	ENSG00000184840	8.04091	-0.96458	1.1681e-05	5.27799e-05	-1	5	177592203	177597242	+	5040	3510	0.527287	0.541311	0.495095	protein_coding	Down	TMED9
TRIM33	ENSG00000197323	5.9804	-0.672684	1.17798e-05	5.31727e-05	-1	1	114392790	114511203	-	118414	9584	0.382129	0.386477	0.381746	protein_coding	Down	TRIM33
ENAH	ENSG00000154380	6.32741	-1.1056	1.19018e-05	5.36658e-05	-1	1	225486835	225653142	-	166308	15025	0.385516	0.404925	0.383588	protein_coding	Down	ENAH
DHX15	ENSG00000109606	7.12939	-0.67601	1.20278e-05	5.41855e-05	-1	4	24517441	24584554	-	67114	8149	0.372595	0.38655	0.370667	protein_coding	Down	DHX15
HNRNPA1P7	ENSG00000215492	3.89694	-2.20282	1.20718e-05	5.4368e-05	-1	18	32412214	32413176	-	963	962	0.474012	0.474012	0	processed_pseudogene	Down	HNRNPA1P7
PEF1	ENSG00000162517	5.48744	-0.623376	1.23331e-05	5.54898e-05	-1	1	31629866	31644896	-	15031	2216	0.483633	0.549639	0.472218	protein_coding	Down	PEF1
CEP85	ENSG00000130695	3.61981	-1.21248	1.2433e-05	5.5895e-05	-1	1	26234200	26278808	+	44609	5129	0.446826	0.498538	0.440107	protein_coding	Down	CEP85
ARHGAP28	ENSG00000088756	3.55498	-1.91734	1.24522e-05	5.5965e-05	-1	18	6729716	6915716	+	186001	11885	0.391038	0.402524	0.390254	protein_coding	Down	ARHGAP28
ENSG00000279393	ENSG00000279393	0.77783	-3.07217	1.24816e-05	5.60805e-05	-1	13	28495633	28497267	+	1635	1634	0.5	0.5	0	TEC	Down	ENSG00000279393
FUT4	ENSG00000196371	3.37134	-1.47763	1.25914e-05	5.65068e-05	-1	11	94543921	94549895	+	5975	5974	0.488785	0.488785	0	protein_coding	Down	FUT4
ENSG00000261821	ENSG00000261821	0.615248	-3.09478	1.25975e-05	5.65176e-05	-1	15	74365435	74371211	+	5777	4943	0.509868	0.502529	0.553421	lncRNA	Down	ENSG00000261821
PARL	ENSG00000175193	1.00805	-2.46058	1.26338e-05	5.6647e-05	-1	3	183829271	183884933	-	55663	2257	0.418257	0.451484	0.416852	protein_coding	Down	PARL
PDIA3P1	ENSG00000180867	3.72933	-2.03361	1.26918e-05	5.68398e-05	-1	1	147172744	147179622	+	6879	3325	0.413056	0.461053	0.36814	transcribed_processed_pseudogene	Down	PDIA3P1
LAGE3	ENSG00000196976	3.15364	-1.17548	1.27387e-05	5.70331e-05	-1	X	154477769	154479257	-	1489	946	0.633737	0.647992	0.608856	protein_coding	Down	LAGE3
RRNAD1	ENSG00000143303	4.73513	-0.892576	1.28139e-05	5.73359e-05	-1	1	156728442	156736960	+	8519	3160	0.510096	0.576899	0.470698	protein_coding	Down	RRNAD1
CASQ1	ENSG00000143318	1.719	-3.94066	1.29548e-05	5.78474e-05	-1	1	160190575	160201886	+	11312	2145	0.505172	0.505361	0.505128	protein_coding	Down	CASQ1
COASY	ENSG00000068120	6.16438	-0.655558	1.31774e-05	5.87723e-05	-1	17	42561467	42566277	+	4811	4025	0.575676	0.577391	0.566879	protein_coding	Down	COASY
DLX6	ENSG00000006377	3.48665	-1.19073	1.33904e-05	5.96697e-05	-1	7	97005553	97011040	+	5488	3442	0.49517	0.54387	0.413203	protein_coding	Down	DLX6
DUS2	ENSG00000167264	3.43255	-1.39717	1.34878e-05	6.00583e-05	-1	16	67987746	68079320	+	91575	4153	0.484887	0.517457	0.483339	protein_coding	Down	DUS2
AP4E1	ENSG00000081014	4.07618	-0.978958	1.35772e-05	6.0431e-05	-1	15	50908672	51005895	+	97224	7332	0.3792	0.383388	0.378859	protein_coding	Down	AP4E1
MALRD1	ENSG00000204740	-0.159157	-3.98631	1.36479e-05	6.07279e-05	-1	10	19048801	19790401	+	741601	7705	0.360325	0.439455	0.359494	protein_coding	Down	MALRD1
MREG	ENSG00000118242	3.80526	-1.37345	1.37178e-05	6.10209e-05	-1	2	215942584	216034096	-	91513	3630	0.425387	0.442424	0.424683	protein_coding	Down	MREG
MAPK9	ENSG00000050748	5.02464	-0.953397	1.37419e-05	6.11106e-05	-1	5	180233143	180292099	-	58957	8938	0.43585	0.415865	0.439422	protein_coding	Down	MAPK9
ENSG00000273328	ENSG00000273328	1.95794	-2.03351	1.37526e-05	6.11401e-05	-1	3	42809414	42908105	+	98692	3927	0.4431	0.476445	0.441718	lncRNA	Down	ENSG00000273328
PRDX1	ENSG00000117450	7.43205	-0.931011	1.3768e-05	6.11907e-05	-1	1	45510914	45542732	-	31819	1674	0.46414	0.514337	0.461352	protein_coding	Down	PRDX1
PPP2R2B	ENSG00000156475	0.927056	-2.87856	1.40186e-05	6.22499e-05	-1	5	146580742	147084784	-	504043	13589	0.396116	0.444845	0.394766	protein_coding	Down	PPP2R2B
LINC00689	ENSG00000231419	-0.15467	-3.67711	1.42689e-05	6.33244e-05	-1	7	159006522	159030195	+	23674	9151	0.527605	0.536007	0.522311	lncRNA	Down	LINC00689
LRRC45	ENSG00000169683	4.31952	-1.77947	1.44115e-05	6.38953e-05	-1	17	82023305	82031151	+	7847	3587	0.649503	0.65598	0.644048	protein_coding	Down	LRRC45
KCNK12	ENSG00000184261	1.84988	-3.34392	1.44093e-05	6.38953e-05	-1	2	47509290	47570985	-	61696	14019	0.490202	0.528782	0.478857	protein_coding	Down	KCNK12
NSG1	ENSG00000168824	3.38172	-2.22636	1.44747e-05	6.41439e-05	-1	4	4348140	4419058	+	70919	4345	0.508052	0.560184	0.504649	protein_coding	Down	NSG1
GPT2	ENSG00000166123	4.53039	-1.9458	1.46311e-05	6.47425e-05	-1	16	46884362	46931289	+	46928	6349	0.519743	0.553315	0.514491	protein_coding	Down	GPT2
NREP	ENSG00000134986	4.55032	-1.6702	1.47549e-05	6.52525e-05	-1	5	111662621	111997464	-	334844	9295	0.384771	0.427649	0.383547	protein_coding	Down	NREP
PARK7	ENSG00000116288	7.16866	-0.594469	1.4785e-05	6.53664e-05	-1	1	7954291	7985505	+	31215	2386	0.454091	0.492875	0.450881	protein_coding	Down	PARK7
NUP133	ENSG00000069248	5.36001	-0.927865	1.49879e-05	6.62441e-05	-1	1	229440259	229508341	-	68083	6054	0.402544	0.43591	0.399287	protein_coding	Down	NUP133
NDUFC2	ENSG00000151366	2.60949	-1.56592	1.5078e-05	6.65844e-05	-1	11	78068297	78079862	-	11566	2299	0.44358	0.432362	0.446363	protein_coding	Down	NDUFC2
COX8A	ENSG00000176340	1.83733	-2.21754	1.52529e-05	6.7298e-05	-1	11	63974620	63976543	+	1924	492	0.568383	0.579268	0.56464	protein_coding	Down	COX8A
VSIR	ENSG00000107738	6.38749	-1.11283	1.52791e-05	6.73938e-05	-1	10	71747556	71773520	-	25965	5145	0.53863	0.590476	0.525818	protein_coding	Down	VSIR
SLC39A11	ENSG00000133195	4.61294	-1.11706	1.54673e-05	6.82043e-05	-1	17	72645949	73092712	-	446764	5562	0.459145	0.502157	0.458603	protein_coding	Down	SLC39A11
SMIM7	ENSG00000214046	3.88265	-0.935464	1.55832e-05	6.86355e-05	-1	19	16630751	16660442	-	29692	5094	0.478529	0.485473	0.477091	protein_coding	Down	SMIM7
CFAP298	ENSG00000159079	1.94598	-1.74363	1.56235e-05	6.87931e-05	-1	21	32592079	32612603	-	20525	5397	0.473348	0.478414	0.471541	protein_coding	Down	CFAP298
DSCC1	ENSG00000136982	1.57239	-1.85378	1.56888e-05	6.90608e-05	-1	8	119833976	119855894	-	21919	2478	0.418971	0.380145	0.42392	protein_coding	Down	DSCC1
GREM2	ENSG00000180875	1.96452	-3.27148	1.57578e-05	6.93243e-05	-1	1	240489573	240612155	-	122583	4174	0.405777	0.47724	0.403258	protein_coding	Down	GREM2
RRM1	ENSG00000167325	5.62455	-0.853244	1.58139e-05	6.95107e-05	-1	11	4094707	4138932	+	44226	4209	0.403686	0.431694	0.40074	protein_coding	Down	RRM1
GRAMD1B	ENSG00000023171	4.9384	-1.32461	1.58446e-05	6.96053e-05	-1	11	123358428	123627774	+	269347	14911	0.458021	0.508014	0.455091	protein_coding	Down	GRAMD1B
MAPKAPK5	ENSG00000089022	5.0314	-0.788021	1.59183e-05	6.99088e-05	-1	12	111842228	111902222	+	59995	13724	0.43641	0.447246	0.433196	protein_coding	Down	MAPKAPK5
RPS13	ENSG00000110700	7.98229	-0.737648	1.59545e-05	7.00476e-05	-1	11	17074388	17077715	-	3328	2111	0.460475	0.460919	0.459704	protein_coding	Down	RPS13
RAD21	ENSG00000164754	6.9921	-0.860931	1.59915e-05	7.01897e-05	-1	8	116845934	116874776	-	28843	6089	0.359476	0.398423	0.349053	protein_coding	Down	RAD21
UQCRHL	ENSG00000233954	0.723515	-2.7416	1.61195e-05	7.07311e-05	-1	1	15807169	15809348	-	2180	2179	0.469481	0.469481	0	protein_coding	Down	UQCRHL
RARRES2	ENSG00000106538	4.60142	-1.74784	1.61474e-05	7.08333e-05	-1	7	150338317	150341662	-	3346	1905	0.623019	0.655118	0.580556	protein_coding	Down	RARRES2
MUC4	ENSG00000145113	1.27727	-3.42552	1.63175e-05	7.14347e-05	-1	3	195746765	195811973	-	65209	20994	0.537143	0.569544	0.521758	protein_coding	Down	MUC4
RPS2P46	ENSG00000189343	3.58418	-2.00344	1.64638e-05	7.19715e-05	-1	17	19445970	19446852	-	883	882	0.60771	0.60771	0	processed_pseudogene	Down	RPS2P46
ENSG00000224114	ENSG00000224114	0.796508	-6.11353	1.65339e-05	7.22572e-05	-1	1	206695837	206696269	-	433	432	0.543981	0.543981	0	processed_pseudogene	Down	ENSG00000224114
CDH5	ENSG00000179776	6.28017	-1.29643	1.71108e-05	7.44357e-05	-1	16	66366622	66404784	+	38163	6064	0.495493	0.525891	0.48975	protein_coding	Down	CDH5
APEH	ENSG00000164062	6.17076	-0.945414	1.72575e-05	7.50097e-05	-1	3	49674014	49683971	+	9958	4407	0.580797	0.586113	0.576577	protein_coding	Down	APEH
RMI1	ENSG00000178966	2.63713	-1.37863	1.73421e-05	7.5356e-05	-1	9	83980798	84004074	+	23277	3417	0.385547	0.359965	0.389949	protein_coding	Down	RMI1
EGFLAM	ENSG00000164318	3.38775	-2.13357	1.7354e-05	7.53857e-05	-1	5	38258409	38465480	+	207072	6158	0.426047	0.505196	0.423621	protein_coding	Down	EGFLAM
RAB40C	ENSG00000197562	5.21107	-1.13802	1.77563e-05	7.70455e-05	-1	16	589357	629272	+	39916	4172	0.568057	0.651486	0.558319	protein_coding	Down	RAB40C
BGN	ENSG00000182492	6.62035	-2.50387	1.79112e-05	7.76066e-05	-1	X	153494980	153509546	+	14567	2396	0.626184	0.609766	0.629417	protein_coding	Down	BGN
ANGPT1	ENSG00000154188	1.80369	-2.03717	1.79599e-05	7.77954e-05	-1	8	107249482	107498055	-	248574	7117	0.360478	0.351553	0.360741	protein_coding	Down	ANGPT1
ANKMY2	ENSG00000106524	4.01538	-1.06806	1.80319e-05	7.80851e-05	-1	7	16599779	16645817	-	46039	2839	0.380121	0.43783	0.376328	protein_coding	Down	ANKMY2
GPR1	ENSG00000183671	1.21521	-3.02446	1.81831e-05	7.86728e-05	-1	2	206175316	206218047	-	42732	2828	0.42798	0.415488	0.428865	protein_coding	Down	GPR1
MIR149	ENSG00000207611	-0.513075	-4.94945	1.83066e-05	7.91395e-05	-1	2	240456001	240456089	+	89	88	0.715909	0.715909	0	miRNA	Down	MIR149
NDUFB3	ENSG00000119013	4.33893	-1.21539	1.83355e-05	7.92417e-05	-1	2	201071433	201085750	+	14318	1848	0.414891	0.414502	0.414949	protein_coding	Down	NDUFB3
UBA5	ENSG00000081307	6.18648	-1.14951	1.84212e-05	7.95893e-05	-1	3	132654446	132679794	+	25349	8061	0.368076	0.383823	0.360733	protein_coding	Down	UBA5
ZNF395	ENSG00000186918	6.07813	-1.3487	1.84628e-05	7.97464e-05	-1	8	28345590	28402701	-	57112	5792	0.480783	0.547134	0.473294	protein_coding	Down	ZNF395
PAGR1	ENSG00000280789	2.34338	-1.75474	1.85584e-05	8.01367e-05	-1	16	29816152	29822489	+	6338	3871	0.53811	0.559804	0.504055	protein_coding	Down	PAGR1
RAD9A	ENSG00000172613	4.37689	-1.00114	1.85671e-05	8.01513e-05	-1	11	67317871	67398410	+	80540	4156	0.520319	0.614533	0.515193	protein_coding	Down	RAD9A
EIF4BP7	ENSG00000225031	0.998787	-2.10752	1.86144e-05	8.03327e-05	-1	X	111619677	111621489	-	1813	1812	0.495033	0.495033	0	processed_pseudogene	Down	EIF4BP7
CASP3	ENSG00000164305	5.37375	-0.75985	1.87102e-05	8.07234e-05	-1	4	184627696	184649509	-	21814	2890	0.40485	0.408304	0.404323	protein_coding	Down	CASP3
GRSF1	ENSG00000132463	6.27954	-0.64935	1.87491e-05	8.08683e-05	-1	4	70815783	70839897	-	24115	7726	0.434644	0.436448	0.433793	protein_coding	Down	GRSF1
CD2AP	ENSG00000198087	5.91832	-0.996173	1.90146e-05	8.19901e-05	-1	6	47477789	47627263	+	149475	6733	0.363756	0.35675	0.364086	protein_coding	Down	CD2AP
ARSK	ENSG00000164291	3.65084	-1.6763	1.90661e-05	8.21888e-05	-1	5	95555101	95605102	+	50002	4314	0.367273	0.397311	0.364436	protein_coding	Down	ARSK
SLC19A2	ENSG00000117479	5.09484	-2.13636	1.91451e-05	8.24823e-05	-1	1	169463909	169485944	-	22036	4359	0.386567	0.394586	0.384589	protein_coding	Down	SLC19A2
NUP155	ENSG00000113569	4.62867	-0.792095	1.95533e-05	8.41693e-05	-1	5	37288137	37371106	-	82970	9122	0.417409	0.408463	0.418514	protein_coding	Down	NUP155
UBA3	ENSG00000144744	5.87979	-0.702328	1.98303e-05	8.53137e-05	-1	3	69054730	69080408	-	25679	4087	0.370629	0.389772	0.367005	protein_coding	Down	UBA3
SIDT2	ENSG00000149577	6.10859	-1.26077	1.99491e-05	8.57277e-05	-1	11	117178736	117197445	+	18710	9038	0.559731	0.576787	0.543791	protein_coding	Down	SIDT2
TROAP	ENSG00000135451	2.462	-1.45213	2.0016e-05	8.59423e-05	-1	12	49323236	49331731	+	8496	3941	0.530901	0.571175	0.496047	protein_coding	Down	TROAP
CRIM1.DT	ENSG00000260025	0.0606884	-3.19705	2.00543e-05	8.60824e-05	-1	2	36354749	36355114	-	366	365	0.438356	0.438356	0	lncRNA	Down	CRIM1.DT
MECR	ENSG00000116353	3.80257	-1.19245	2.06381e-05	8.84382e-05	-1	1	29192657	29230942	-	38286	4123	0.482016	0.518069	0.477665	protein_coding	Down	MECR
SNHG12	ENSG00000197989	3.97435	-1.11003	2.06475e-05	8.84497e-05	-1	1	28578538	28583132	-	4595	4264	0.510013	0.511726	0.487879	lncRNA	Down	SNHG12
SDCBP	ENSG00000137575	7.75032	-0.777151	2.07919e-05	8.89968e-05	-1	8	58552924	58582859	+	29936	4767	0.35861	0.396895	0.351359	protein_coding	Down	SDCBP
NME1	ENSG00000239672	2.05646	-2.15126	2.07894e-05	8.89968e-05	-1	17	51153559	51162428	+	8870	3409	0.46375	0.461719	0.465018	protein_coding	Down	NME1
KDM5D	ENSG00000012817	0.818734	-7.52112	2.0918e-05	8.94862e-05	-1	Y	19703865	19744939	-	41075	9437	0.386619	0.453322	0.366723	protein_coding	Down	KDM5D
FAM161A	ENSG00000170264	1.81815	-1.91654	2.11612e-05	9.05009e-05	-1	2	61824848	61854143	-	29296	5249	0.41321	0.400076	0.416078	protein_coding	Down	FAM161A
METTL7A	ENSG00000185432	6.15053	-1.89882	2.12836e-05	9.09734e-05	-1	12	50923472	50932510	+	9039	4073	0.428635	0.440462	0.418933	protein_coding	Down	METTL7A
DENND4C	ENSG00000137145	5.8635	-1.27761	2.13815e-05	9.1366e-05	-1	9	19230435	19374281	+	143847	9448	0.387088	0.397015	0.38639	protein_coding	Down	DENND4C
C1orf131	ENSG00000143633	3.71825	-1.00966	2.15976e-05	9.22376e-05	-1	1	231223763	231241187	-	17425	5407	0.435032	0.436471	0.434385	protein_coding	Down	C1orf131
COMMD8	ENSG00000169019	4.25375	-0.88787	2.18437e-05	9.32099e-05	-1	4	47450787	47463702	-	12916	1753	0.363608	0.339418	0.367407	protein_coding	Down	COMMD8
PTGES	ENSG00000148344	6.4707	-1.84624	2.1896e-05	9.34068e-05	-1	9	129738331	129753042	-	14712	1887	0.522602	0.568098	0.515908	protein_coding	Down	PTGES
NMI	ENSG00000123609	4.35058	-1.12996	2.19056e-05	9.34215e-05	-1	2	151270470	151289894	-	19425	3303	0.398785	0.40993	0.396501	protein_coding	Down	NMI
PCLAF	ENSG00000166803	0.336592	-2.84841	2.20623e-05	9.40106e-05	-1	15	64364304	64387687	-	23384	3668	0.433349	0.431843	0.433629	protein_coding	Down	PCLAF
ZNF552	ENSG00000178935	2.79419	-1.76818	2.22358e-05	9.4697e-05	-1	19	57803841	57814913	-	11073	2985	0.475885	0.480402	0.474218	protein_coding	Down	ZNF552
CLPX	ENSG00000166855	5.67181	-0.867221	2.23483e-05	9.51228e-05	-1	15	65148219	65185342	-	37124	5446	0.400022	0.40874	0.398523	protein_coding	Down	CLPX
TFPI	ENSG00000003436	7.55617	-1.51674	2.24184e-05	9.53942e-05	-1	2	187464230	187565760	-	101531	11701	0.36598	0.395009	0.362199	protein_coding	Down	TFPI
HDAC5	ENSG00000108840	6.57357	-1.08559	2.29555e-05	9.75976e-05	-1	17	44076746	44123702	-	46957	7592	0.556606	0.60735	0.546819	protein_coding	Down	HDAC5
APOC1	ENSG00000130208	1.56653	-2.5577	2.29725e-05	9.76426e-05	-1	19	44914247	44919349	+	5103	1171	0.534692	0.558497	0.527601	protein_coding	Down	APOC1
KHDRBS1	ENSG00000121774	7.10055	-0.580053	2.30407e-05	9.7905e-05	-1	1	32013868	32060850	+	46983	3533	0.436082	0.467308	0.433543	protein_coding	Down	KHDRBS1
GSR	ENSG00000104687	5.63987	-0.774081	2.35869e-05	0.000100002	-1	8	30678066	30727846	-	49781	3585	0.446585	0.471967	0.444615	protein_coding	Down	GSR
ACADVL	ENSG00000072778	8.80802	-1.15116	2.37629e-05	0.00010072	-1	17	7217125	7225266	+	8142	4813	0.585063	0.585498	0.584435	protein_coding	Down	ACADVL
MTMR14	ENSG00000163719	5.20882	-0.774692	2.37843e-05	0.000100783	-1	3	9649433	9702393	+	52961	5997	0.493656	0.530432	0.488959	protein_coding	Down	MTMR14
ARHGEF5	ENSG00000050327	4.5181	-1.60465	2.40476e-05	0.00010187	-1	7	144355288	144380632	+	25345	5803	0.480548	0.564363	0.455657	protein_coding	Down	ARHGEF5
RAPGEF2	ENSG00000109756	5.45199	-0.953624	2.41e-05	0.000102036	-1	4	159103013	159360174	+	257162	13237	0.36749	0.427816	0.364216	protein_coding	Down	RAPGEF2
ARPC1B	ENSG00000130429	1.40425	-1.97161	2.41483e-05	0.000102183	-1	7	99374249	99394816	+	20568	3973	0.559877	0.587465	0.553272	protein_coding	Down	ARPC1B
CPNE8	ENSG00000139117	3.86182	-1.04887	2.44287e-05	0.000103283	-1	12	38646822	38907430	-	260609	5094	0.360618	0.3936	0.359961	protein_coding	Down	CPNE8
RBM5	ENSG00000003756	7.45285	-0.637451	2.46274e-05	0.000104007	-1	3	50088919	50119021	+	30103	10332	0.444489	0.439702	0.44699	protein_coding	Down	RBM5
ASAP3	ENSG00000088280	6.02297	-2.06104	2.46216e-05	0.000104007	-1	1	23428563	23484568	-	56006	4961	0.496706	0.56158	0.4904	protein_coding	Down	ASAP3
NKRF	ENSG00000186416	4.58047	-1.70833	2.4791e-05	0.00010464	-1	X	119588337	119606443	-	18107	4548	0.42936	0.436016	0.427128	protein_coding	Down	NKRF
GPATCH3	ENSG00000198746	3.94945	-1.1774	2.49253e-05	0.000105149	-1	1	26890488	26900467	-	9980	2219	0.501253	0.575935	0.479897	protein_coding	Down	GPATCH3
C2orf72	ENSG00000204128	3.70185	-1.8286	2.49523e-05	0.000105233	-1	2	231037523	231049719	+	12197	3815	0.487537	0.564351	0.452571	protein_coding	Down	C2orf72
ENSG00000261189	ENSG00000261189	0.874543	-2.10437	2.49861e-05	0.000105347	-1	6	7540451	7541338	-	888	887	0.448703	0.448703	0	lncRNA	Down	ENSG00000261189
TELO2	ENSG00000100726	5.75919	-0.961398	2.50172e-05	0.00010539	-1	16	1493344	1510457	+	17114	4219	0.630924	0.659398	0.621607	protein_coding	Down	TELO2
CERS5	ENSG00000139624	5.60107	-0.906803	2.52237e-05	0.000106172	-1	12	50129289	50167533	-	38245	6750	0.438448	0.475407	0.430526	protein_coding	Down	CERS5
DHFR	ENSG00000228716	4.14595	-0.928677	2.56175e-05	0.00010774	-1	5	80626226	80654983	-	28758	4405	0.412387	0.433598	0.40855	protein_coding	Down	DHFR
CDCA3	ENSG00000111665	1.87781	-2.1341	2.56701e-05	0.000107931	-1	12	6844793	6851292	-	6500	4875	0.516079	0.518974	0.507389	protein_coding	Down	CDCA3
RPS2	ENSG00000140988	10.3612	-0.884833	2.56808e-05	0.000107946	-1	16	1962058	1964841	-	2784	2386	0.576356	0.585499	0.521411	protein_coding	Down	RPS2
BIN2	ENSG00000110934	5.50079	-1.22107	2.60812e-05	0.000109417	-1	12	51281038	51324668	-	43631	3971	0.445863	0.480232	0.442422	protein_coding	Down	BIN2
ENSG00000224271	ENSG00000224271	-0.40439	-3.96752	2.61853e-05	0.000109824	-1	22	47630827	48023004	+	392178	33565	0.438922	0.461612	0.436798	lncRNA	Down	ENSG00000224271
ECI1	ENSG00000167969	4.68915	-1.13104	2.62814e-05	0.000110166	-1	16	2239402	2252300	-	12899	3198	0.552256	0.61132	0.532784	protein_coding	Down	ECI1
TRIP13	ENSG00000071539	2.12361	-1.90869	2.62977e-05	0.000110173	-1	5	892884	919357	+	26474	3304	0.50221	0.459746	0.508265	protein_coding	Down	TRIP13
CASD1	ENSG00000127995	4.4261	-1.02084	2.63257e-05	0.00011026	-1	7	94509219	94557019	+	47801	5241	0.346632	0.369968	0.343758	protein_coding	Down	CASD1
EEF1A1P6	ENSG00000233476	4.73055	-1.83521	2.63396e-05	0.000110288	-1	7	22510616	22511999	-	1384	1383	0.483008	0.483008	0	processed_pseudogene	Down	EEF1A1P6
LINC00885	ENSG00000224652	-0.224048	-3.55439	2.63507e-05	0.000110304	-1	3	196142525	196160893	+	18369	2348	0.47953	0.546848	0.469663	lncRNA	Down	LINC00885
PITX1	ENSG00000069011	2.166	-3.30508	2.63753e-05	0.000110377	-1	5	135027734	135034813	-	7080	3437	0.59401	0.674716	0.517847	protein_coding	Down	PITX1
SLC17A5	ENSG00000119899	5.17839	-0.949987	2.65374e-05	0.000110902	-1	6	73593379	73653992	-	60614	3430	0.421692	0.427114	0.421366	protein_coding	Down	SLC17A5
KIF21A	ENSG00000139116	4.95879	-1.67227	2.67122e-05	0.000111571	-1	12	39293228	39443390	-	150163	10078	0.362176	0.385195	0.360519	protein_coding	Down	KIF21A
TLE6	ENSG00000104953	3.83376	-1.97594	2.67646e-05	0.000111759	-1	19	2977538	2995179	+	17642	3541	0.540502	0.609432	0.523191	protein_coding	Down	TLE6
ING5	ENSG00000168395	5.3731	-0.737912	2.68183e-05	0.000111922	-1	2	241687085	241729478	+	42394	10245	0.516925	0.557443	0.504013	protein_coding	Down	ING5
RDX	ENSG00000137710	6.48918	-0.756548	2.69084e-05	0.000112268	-1	11	109864295	110296712	-	432418	8490	0.390248	0.401649	0.39002	protein_coding	Down	RDX
TIMM13	ENSG00000099800	5.17755	-1.4022	2.70056e-05	0.000112633	-1	19	2425625	2427586	-	1962	1661	0.63947	0.62071	0.743333	protein_coding	Down	TIMM13
ENO3	ENSG00000108515	3.2308	-1.30452	2.70108e-05	0.000112633	-1	17	4948092	4957131	+	9040	4279	0.582144	0.570227	0.592857	protein_coding	Down	ENO3
ASPHD2	ENSG00000128203	2.42481	-2.28537	2.72653e-05	0.000113571	-1	22	26429260	26445015	+	15756	3366	0.494764	0.540998	0.482202	protein_coding	Down	ASPHD2
PTDSS2	ENSG00000174915	4.84711	-0.794658	2.74154e-05	0.000114136	-1	11	448268	491399	+	43132	6099	0.560525	0.608952	0.552549	protein_coding	Down	PTDSS2
RNF207	ENSG00000158286	3.69598	-1.29138	2.75152e-05	0.000114516	-1	1	6205475	6221299	+	15825	6580	0.573243	0.588298	0.562527	protein_coding	Down	RNF207
NOM1	ENSG00000146909	4.9556	-0.877001	2.75668e-05	0.000114699	-1	7	156949712	156973176	+	23465	7782	0.470338	0.477127	0.466968	protein_coding	Down	NOM1
LDLRAP1	ENSG00000157978	4.68583	-1.08149	2.78656e-05	0.000115847	-1	1	25543606	25568886	+	25281	5362	0.545965	0.56285	0.54142	protein_coding	Down	LDLRAP1
SRSF1	ENSG00000136450	5.14534	-0.799992	2.81215e-05	0.000116751	-1	17	58000919	58007346	-	6428	5778	0.401431	0.391139	0.493066	protein_coding	Down	SRSF1
NAA40	ENSG00000110583	4.67426	-0.938223	2.81738e-05	0.000116873	-1	11	63938959	63957319	+	18361	5305	0.502832	0.531008	0.491383	protein_coding	Down	NAA40
GCLM	ENSG00000023909	3.83515	-0.91838	2.8365e-05	0.000117602	-1	1	93885199	93909456	-	24258	5418	0.363689	0.385567	0.357397	protein_coding	Down	GCLM
SMUG1	ENSG00000123415	3.88853	-1.23153	2.91637e-05	0.000120681	-1	12	54121277	54189008	-	67732	6014	0.507596	0.524609	0.505938	protein_coding	Down	SMUG1
ARPC1A	ENSG00000241685	2.64117	-1.63748	2.91779e-05	0.000120681	-1	7	99325898	99366262	+	40365	2053	0.452235	0.486605	0.450393	protein_coding	Down	ARPC1A
HNRNPA1P10	ENSG00000214223	2.71465	-2.08878	2.96103e-05	0.000122397	-1	19	11666069	11667030	-	962	961	0.475546	0.475546	0	processed_pseudogene	Down	HNRNPA1P10
KRAS	ENSG00000133703	5.07126	-0.694226	2.97478e-05	0.000122932	-1	12	25205246	25250936	-	45691	6838	0.364215	0.343668	0.367832	protein_coding	Down	KRAS
KIF15	ENSG00000163808	2.27902	-1.34345	2.98552e-05	0.000123342	-1	3	44761721	44873376	+	111656	5243	0.414733	0.410833	0.414925	protein_coding	Down	KIF15
PHLDB3	ENSG00000176531	4.41656	-1.211	2.98664e-05	0.000123355	-1	19	43474954	43504935	-	29982	4538	0.506754	0.605553	0.489133	protein_coding	Down	PHLDB3
LAMTOR4	ENSG00000188186	4.47178	-0.994655	3.0668e-05	0.00012646	-1	7	100148907	100155944	+	7038	1930	0.532329	0.568912	0.518504	protein_coding	Down	LAMTOR4
CHCHD1	ENSG00000172586	3.80514	-1.02764	3.09324e-05	0.000127481	-1	10	73782047	73783652	+	1606	1481	0.454829	0.436867	0.669355	protein_coding	Down	CHCHD1
PLEKHA7	ENSG00000166689	5.23344	-1.29056	3.10359e-05	0.000127838	-1	11	16777297	17014414	-	237118	10944	0.463682	0.535453	0.46021	protein_coding	Down	PLEKHA7
TMSB10	ENSG00000034510	9.42017	-1.47863	3.13484e-05	0.000128985	-1	2	84905656	84906671	+	1016	458	0.634483	0.530568	0.719928	protein_coding	Down	TMSB10
LINC01003	ENSG00000261455	2.52448	-1.51649	3.15078e-05	0.000129606	-1	7	152463786	152465549	+	1764	1763	0.608622	0.608622	0	lncRNA	Down	LINC01003
PTN	ENSG00000105894	5.51752	-1.97632	3.17211e-05	0.000130378	-1	7	137227341	137343774	-	116434	1616	0.38234	0.427599	0.381703	protein_coding	Down	PTN
AMOTL2	ENSG00000114019	7.15783	-1.27678	3.17593e-05	0.000130464	-1	3	134355347	134375479	-	20133	6463	0.548778	0.56955	0.538957	protein_coding	Down	AMOTL2
SLC25A1	ENSG00000100075	5.88852	-0.996729	3.18181e-05	0.00013067	-1	22	19175581	19178739	-	3159	1992	0.670994	0.679217	0.656947	protein_coding	Down	SLC25A1
SMC2	ENSG00000136824	4.48928	-1.11278	3.20749e-05	0.000131582	-1	9	104094260	104141419	+	47160	6443	0.359762	0.379171	0.35669	protein_coding	Down	SMC2
EEF1A1P19	ENSG00000249855	-0.563392	-4.70348	3.21014e-05	0.000131655	-1	5	43495073	43496454	-	1382	1381	0.47719	0.47719	0	processed_pseudogene	Down	EEF1A1P19
VASP	ENSG00000125753	7.17629	-1.22569	3.2509e-05	0.000133255	-1	19	45506579	45526983	+	20405	3525	0.546756	0.586383	0.53848	protein_coding	Down	VASP
MET	ENSG00000105976	6.6862	-1.2935	3.30313e-05	0.000135178	-1	7	116672196	116798377	+	126182	7200	0.390954	0.436111	0.388222	protein_coding	Down	MET
ZNF878	ENSG00000257446	-0.299851	-3.8336	3.3085e-05	0.00013536	-1	19	12043805	12052961	-	9157	1752	0.461446	0.429224	0.469071	protein_coding	Down	ZNF878
LGR4	ENSG00000205213	6.43987	-1.05335	3.3116e-05	0.000135451	-1	11	27365961	27472790	-	106830	6337	0.390877	0.414707	0.389374	protein_coding	Down	LGR4
REPS2	ENSG00000169891	2.48047	-2.11824	3.33419e-05	0.000136265	-1	X	16946658	17153272	+	206615	11317	0.40945	0.423434	0.408639	protein_coding	Down	REPS2
SKIDA1	ENSG00000180592	0.335733	-2.9064	3.34287e-05	0.000136583	-1	10	21513475	21526368	-	12894	6698	0.45389	0.484921	0.420339	protein_coding	Down	SKIDA1
GSDMD	ENSG00000104518	6.03475	-1.2419	3.3448e-05	0.000136625	-1	8	143553207	143563062	+	9856	5076	0.62141	0.6513	0.589663	protein_coding	Down	GSDMD
SCN9A	ENSG00000169432	0.916808	-2.98505	3.35476e-05	0.000136995	-1	2	166195185	166376001	-	180817	13913	0.344444	0.363832	0.342828	protein_coding	Down	SCN9A
TJP2	ENSG00000119139	1.56382	-2.64483	3.39929e-05	0.000138664	-1	9	69121264	69274615	+	153352	15212	0.434135	0.460097	0.431276	protein_coding	Down	TJP2
NEDD4L	ENSG00000049759	4.64979	-1.57009	3.43932e-05	0.000140147	-1	18	58044226	58401540	+	357315	34043	0.433767	0.448903	0.432173	protein_coding	Down	NEDD4L
ENSG00000278743	ENSG00000278743	0.129995	-2.88233	3.44721e-05	0.000140431	-1	12	25385670	25386241	-	572	571	0.600701	0.600701	0	lncRNA	Down	ENSG00000278743
SLC25A10	ENSG00000183048	0.249773	-2.90036	3.45453e-05	0.000140691	-1	17	81712236	81721016	+	8781	2609	0.633941	0.651974	0.626317	protein_coding	Down	SLC25A10
NCKAP5L	ENSG00000167566	5.68282	-1.28228	3.47796e-05	0.000141607	-1	12	49791146	49828750	-	37605	8079	0.52888	0.608739	0.507028	protein_coding	Down	NCKAP5L
TPM3P9	ENSG00000241015	4.14359	-2.18802	3.49721e-05	0.000142353	-1	19	53431984	53444670	+	12687	2918	0.455147	0.4695	0.45086	transcribed_processed_pseudogene	Down	TPM3P9
ACKR2	ENSG00000144648	5.03463	-1.34638	3.52241e-05	0.00014334	-1	3	42804752	42887974	+	83223	5445	0.442359	0.512213	0.437469	protein_coding	Down	ACKR2
EMG1	ENSG00000126749	4.91056	-0.76743	3.58702e-05	0.000145931	-1	12	6970913	6997428	+	26516	6235	0.455176	0.49575	0.442702	protein_coding	Down	EMG1
HNRNPA3	ENSG00000170144	8.64049	-0.589604	3.60953e-05	0.000146728	-1	2	177212563	177223958	+	11396	6663	0.399912	0.387663	0.41716	protein_coding	Down	HNRNPA3
BAHD1	ENSG00000140320	5.51431	-0.934203	3.62951e-05	0.000147383	-1	15	40439721	40468236	+	28516	5441	0.537787	0.600074	0.5231	protein_coding	Down	BAHD1
PDGFA	ENSG00000197461	5.06233	-1.91177	3.6425e-05	0.000147871	-1	7	497258	520296	-	23039	4142	0.601398	0.58957	0.60399	protein_coding	Down	PDGFA
GNL1	ENSG00000204590	6.7408	-0.695825	3.65805e-05	0.000148462	-1	6	30541381	30556489	-	15109	7945	0.491263	0.500692	0.480804	protein_coding	Down	GNL1
ENSG00000266378	ENSG00000266378	0.456488	-3.19814	3.71392e-05	0.000150609	-1	17	14327335	14329474	+	2140	2139	0.404395	0.404395	0	lncRNA	Down	ENSG00000266378
P2RX6	ENSG00000099957	0.423287	-3.05366	3.7167e-05	0.000150681	-1	22	21009808	21028830	+	19023	4718	0.562664	0.587961	0.55432	protein_coding	Down	P2RX6
MIR1915HG	ENSG00000204682	2.13499	-2.2552	3.72254e-05	0.000150878	-1	10	21492658	21497260	-	4603	3797	0.573881	0.545167	0.709317	lncRNA	Down	MIR1915HG
NDUFA2	ENSG00000131495	4.28634	-0.859081	3.72833e-05	0.000151072	-1	5	140638740	140647771	-	9032	1471	0.509135	0.530252	0.505026	protein_coding	Down	NDUFA2
TGFBR3	ENSG00000069702	6.45668	-1.99368	3.73044e-05	0.000151077	-1	1	91680343	91906335	-	225993	8550	0.422935	0.430409	0.422641	protein_coding	Down	TGFBR3
KAZALD1	ENSG00000107821	1.23629	-2.36144	3.78244e-05	0.000152979	-1	10	101061989	101068131	+	6143	4165	0.587268	0.59904	0.562468	protein_coding	Down	KAZALD1
AKR1A1	ENSG00000117448	6.01444	-0.88707	3.81018e-05	0.000154019	-1	1	45550543	45570049	+	19507	3113	0.490977	0.542242	0.481242	protein_coding	Down	AKR1A1
TPRG1LP1	ENSG00000269097	-0.827085	-5.11639	3.82568e-05	0.000154564	-1	19	57664280	57665039	+	760	759	0.620553	0.620553	0	processed_pseudogene	Down	TPRG1LP1
ANO2	ENSG00000047617	1.88213	-1.88473	3.84602e-05	0.000155262	-1	12	5531869	5946232	-	414364	6215	0.444007	0.497667	0.44319	protein_coding	Down	ANO2
BARX2	ENSG00000043039	1.4044	-2.81221	3.92193e-05	0.000158158	-1	11	129375848	129452279	+	76432	3748	0.427719	0.528282	0.422533	protein_coding	Down	BARX2
BRD4	ENSG00000141867	7.34009	-0.754421	3.98674e-05	0.000160558	-1	19	15235519	15332545	-	97027	13857	0.50237	0.567439	0.491529	protein_coding	Down	BRD4
MRE11	ENSG00000020922	4.68543	-0.921925	3.98956e-05	0.000160629	-1	11	94415570	94493885	-	78316	7652	0.373045	0.384083	0.371849	protein_coding	Down	MRE11
DPEP2	ENSG00000167261	2.6029	-1.80867	4.03225e-05	0.000162176	-1	16	67987394	68000586	-	13193	3486	0.543663	0.582042	0.529878	protein_coding	Down	DPEP2
MRPS28	ENSG00000147586	0.759217	-2.56579	4.04484e-05	0.000162639	-1	8	79918717	80030289	-	111573	1811	0.371859	0.423523	0.371006	protein_coding	Down	MRPS28
RTKN	ENSG00000114993	4.98251	-1.00785	4.06173e-05	0.000163275	-1	2	74425835	74442422	-	16588	5177	0.538735	0.583543	0.518405	protein_coding	Down	RTKN
PABPC1L	ENSG00000101104	4.96208	-0.765315	4.08508e-05	0.000164084	-1	20	44910060	44959035	+	48976	5033	0.4722	0.530697	0.4655	protein_coding	Down	PABPC1L
IMPDH2	ENSG00000178035	6.91251	-0.956753	4.09267e-05	0.000164345	-1	3	49024325	49029447	-	5123	5122	0.533971	0.533971	0	protein_coding	Down	IMPDH2
NUF2	ENSG00000143228	2.02819	-1.50711	4.10009e-05	0.000164513	-1	1	163266576	163355764	+	89189	3344	0.364388	0.372309	0.364079	protein_coding	Down	NUF2
SRSF7	ENSG00000115875	7.57365	-0.947419	4.10205e-05	0.000164548	-1	2	38743599	38751494	-	7896	4036	0.414566	0.413776	0.415393	protein_coding	Down	SRSF7
RTCB	ENSG00000100220	6.35478	-0.857363	4.10665e-05	0.00016468	-1	22	32387582	32412248	-	24667	2928	0.412876	0.467896	0.405465	protein_coding	Down	RTCB
HPS5	ENSG00000110756	5.03298	-1.11131	4.13191e-05	0.000165615	-1	11	18278668	18322198	-	43531	6408	0.397519	0.423065	0.393109	protein_coding	Down	HPS5
MRPL58	ENSG00000167862	3.74604	-1.95667	4.13693e-05	0.000165772	-1	17	75012670	75021261	+	8592	1101	0.486672	0.50772	0.483578	protein_coding	Down	MRPL58
YJU2	ENSG00000105248	3.95793	-1.1419	4.23868e-05	0.000169625	-1	19	4247080	4269088	+	22009	1659	0.527899	0.592526	0.52263	protein_coding	Down	YJU2
SCAP	ENSG00000114650	6.63247	-0.781478	4.27396e-05	0.000170902	-1	3	47413681	47477126	-	63446	6261	0.480416	0.589842	0.468435	protein_coding	Down	SCAP
SELENBP1	ENSG00000143416	3.54857	-1.99808	4.32984e-05	0.000172909	-1	1	151364304	151372707	-	8404	3465	0.549804	0.576912	0.530782	protein_coding	Down	SELENBP1
SOWAHB	ENSG00000186212	2.51618	-1.67374	4.37643e-05	0.000174678	-1	4	76894152	76898144	-	3993	3992	0.558868	0.558868	0	protein_coding	Down	SOWAHB
CNOT11	ENSG00000158435	5.49326	-0.587064	4.43818e-05	0.000177049	-1	2	101252886	101270316	+	17431	2696	0.431956	0.47997	0.423171	protein_coding	Down	CNOT11
GARRE1	ENSG00000166398	5.82347	-0.944256	4.49867e-05	0.000179133	-1	19	34254552	34355566	+	101015	7408	0.449443	0.481641	0.446894	protein_coding	Down	GARRE1
ANKRD24	ENSG00000089847	3.28804	-2.40966	4.51748e-05	0.000179664	-1	19	4183354	4224814	+	41461	4449	0.536011	0.657676	0.521386	protein_coding	Down	ANKRD24
PITHD1	ENSG00000057757	5.33882	-0.777247	4.55025e-05	0.000180808	-1	1	23778418	23788232	+	9815	2167	0.445384	0.491001	0.432457	protein_coding	Down	PITHD1
CNGB1	ENSG00000070729	-0.720035	-5.23775	4.59076e-05	0.000182227	-1	16	57882340	57971128	-	88789	7274	0.502681	0.555265	0.497988	protein_coding	Down	CNGB1
HOXC4	ENSG00000198353	0.659949	-2.88479	4.6046e-05	0.000182729	-1	12	54016931	54056030	+	39100	2761	0.516816	0.514306	0.517007	protein_coding	Down	HOXC4
ZGRF1	ENSG00000138658	2.79922	-1.36376	4.60873e-05	0.000182845	-1	4	112539333	112636995	-	97663	9071	0.379943	0.370191	0.380942	protein_coding	Down	ZGRF1
INMT	ENSG00000241644	2.30591	-2.47567	4.61481e-05	0.000183038	-1	7	30697985	30757602	+	59618	3370	0.501132	0.542433	0.498658	protein_coding	Down	INMT
TARDBP	ENSG00000120948	7.28421	-0.729588	4.64345e-05	0.00018403	-1	1	11012344	11030528	+	18185	6175	0.431973	0.418623	0.438838	protein_coding	Down	TARDBP
ENSG00000273554	ENSG00000273554	0.113447	-3.57271	4.64585e-05	0.000184077	-1	KI270728.1	1139577	1147868	-	8292	3644	0.628272	0.592755	0.656122	protein_coding	Down	ENSG00000273554
CTNNBL1	ENSG00000132792	5.48756	-1.0078	4.67208e-05	0.00018502	-1	20	37693955	37872129	+	178175	4123	0.420364	0.471501	0.419153	protein_coding	Down	CTNNBL1
LINC00221	ENSG00000270816	-0.101363	-4.39918	4.70515e-05	0.000186184	-1	14	106482435	106521073	+	38639	4621	0.416585	0.43021	0.414734	lncRNA	Down	LINC00221
CCDC150	ENSG00000144395	1.18129	-2.22236	4.77072e-05	0.000188533	-1	2	196639554	196763490	+	123937	9648	0.381649	0.41024	0.379235	protein_coding	Down	CCDC150
GRTP1	ENSG00000139835	2.4412	-1.40754	4.77205e-05	0.000188536	-1	13	113324163	113364148	-	39986	2908	0.520195	0.542985	0.518408	protein_coding	Down	GRTP1
TBC1D10A	ENSG00000099992	4.34838	-1.59794	4.79845e-05	0.000189412	-1	22	30291990	30326947	-	34958	6936	0.524158	0.57425	0.511759	protein_coding	Down	TBC1D10A
PSG5	ENSG00000204941	2.58217	-4.94258	4.82265e-05	0.000190288	-1	19	43166256	43186536	-	20281	4668	0.43146	0.450943	0.425634	protein_coding	Down	PSG5
PRDX2	ENSG00000167815	5.99708	-0.944205	4.87864e-05	0.000192397	-1	19	12796820	12801800	-	4981	2030	0.543775	0.561084	0.531864	protein_coding	Down	PRDX2
TNIP2	ENSG00000168884	5.90653	-0.834512	4.8808e-05	0.000192433	-1	4	2741648	2756342	-	14695	2646	0.53988	0.60582	0.525398	protein_coding	Down	TNIP2
NDUFB5	ENSG00000136521	3.44098	-1.14881	4.8899e-05	0.000192691	-1	3	179604690	179627647	+	22958	5865	0.397134	0.384825	0.401357	protein_coding	Down	NDUFB5
ARF6	ENSG00000165527	7.64967	-0.827356	4.89399e-05	0.000192802	-1	14	49893082	49897054	+	3973	3873	0.432779	0.428092	0.616162	protein_coding	Down	ARF6
RPS4Y1	ENSG00000129824	0.329325	-10.0952	4.94571e-05	0.000194688	-1	Y	2841602	2932000	+	90399	2149	0.405573	0.427641	0.405036	protein_coding	Down	RPS4Y1
KLHL31	ENSG00000124743	-0.0454304	-3.114	4.96624e-05	0.000195446	-1	6	53647916	53665756	-	17841	5773	0.388845	0.400658	0.383194	protein_coding	Down	KLHL31
REEP4	ENSG00000168476	4.5806	-1.03305	5.01976e-05	0.000197297	-1	8	22138020	22141951	-	3932	2259	0.620962	0.623727	0.617225	protein_coding	Down	REEP4
HPGD	ENSG00000164120	5.75179	-3.98528	5.02395e-05	0.00019741	-1	4	174490175	174523154	-	32980	5523	0.367355	0.388919	0.363017	protein_coding	Down	HPGD
SND1	ENSG00000197157	8.57198	-0.818624	5.02696e-05	0.000197478	-1	7	127652194	128092609	+	440416	6451	0.424393	0.506743	0.423169	protein_coding	Down	SND1
SHTN1	ENSG00000187164	5.06942	-1.02864	5.05584e-05	0.000198561	-1	10	116881477	117126586	-	245110	8231	0.390908	0.411372	0.390197	protein_coding	Down	SHTN1
TIMM17B	ENSG00000126768	4.51327	-0.947689	5.08155e-05	0.000199416	-1	X	48893447	48898143	-	4697	2554	0.5296	0.55834	0.495331	protein_coding	Down	TIMM17B
TXLNGY	ENSG00000131002	-0.215389	-8.23359	5.09337e-05	0.000199828	-1	Y	19567313	19606274	+	38962	11364	0.36421	0.340461	0.37399	transcribed_unprocessed_pseudogene	Down	TXLNGY
IDH3B	ENSG00000101365	5.52948	-0.6553	5.1491e-05	0.000201858	-1	20	2658395	2664219	-	5825	2559	0.513908	0.551387	0.484533	protein_coding	Down	IDH3B
DOP1B	ENSG00000142197	4.40179	-0.976479	5.17531e-05	0.000202781	-1	21	36156782	36294274	+	137493	8992	0.470944	0.508341	0.468327	protein_coding	Down	DOP1B
CDC23	ENSG00000094880	4.93077	-0.76948	5.18524e-05	0.000203013	-1	5	138187650	138213343	-	25694	4602	0.412175	0.394828	0.415959	protein_coding	Down	CDC23
LGR6	ENSG00000133067	-0.335086	-3.80089	5.18459e-05	0.000203013	-1	1	202193799	202319781	+	125983	4663	0.496253	0.595325	0.492446	protein_coding	Down	LGR6
PERP	ENSG00000112378	6.94794	-1.8159	5.18989e-05	0.000203143	-1	6	138088505	138107419	-	18915	4195	0.392566	0.403814	0.389361	protein_coding	Down	PERP
CCNE2	ENSG00000175305	1.23398	-1.74745	5.21063e-05	0.000203797	-1	8	94879770	94896678	-	16909	4382	0.416134	0.397535	0.422641	protein_coding	Down	CCNE2
ATP5F1A	ENSG00000152234	7.973	-0.85655	5.24877e-05	0.000205041	-1	18	46080248	46104334	-	24087	10899	0.444449	0.439582	0.448472	protein_coding	Down	ATP5F1A
PTGES3P1	ENSG00000234518	2.26378	-1.29123	5.24919e-05	0.000205041	-1	1	89104285	89104767	-	483	482	0.358921	0.358921	0	processed_pseudogene	Down	PTGES3P1
PRDX4	ENSG00000123131	6.27401	-0.942901	5.29809e-05	0.000206686	-1	X	23664262	23686397	+	22136	1845	0.406506	0.477507	0.400049	protein_coding	Down	PRDX4
TWF2	ENSG00000247596	4.05948	-1.15185	5.29944e-05	0.000206686	-1	3	52228612	52246788	-	18177	4205	0.570478	0.627348	0.553361	protein_coding	Down	TWF2
DTYMK	ENSG00000168393	4.37667	-0.925401	5.30781e-05	0.000206958	-1	2	241675747	241686944	-	11198	2391	0.510673	0.546215	0.501022	protein_coding	Down	DTYMK
AGTR1	ENSG00000144891	1.99352	-2.87612	5.33148e-05	0.000207775	-1	3	148697784	148743008	+	45225	3471	0.373784	0.42639	0.369411	protein_coding	Down	AGTR1
EXOC3L4	ENSG00000205436	0.668351	-2.55584	5.33086e-05	0.000207775	-1	14	103100144	103110559	+	10416	3471	0.630629	0.662633	0.614631	protein_coding	Down	EXOC3L4
MTSS2	ENSG00000132613	7.90218	-1.34933	5.35309e-05	0.000208563	-1	16	70661204	70686053	-	24850	4971	0.562316	0.64313	0.542107	protein_coding	Down	MTSS2
FANCG	ENSG00000221829	3.61135	-1.26683	5.39649e-05	0.000210039	-1	9	35073835	35079942	-	6108	3528	0.530211	0.557823	0.492439	protein_coding	Down	FANCG
CWC25	ENSG00000273559	5.45812	-0.703918	5.49565e-05	0.000213679	-1	17	38800441	38825355	-	24915	3704	0.476921	0.467603	0.478548	protein_coding	Down	CWC25
SLC3A2	ENSG00000168003	8.03035	-0.924308	5.50816e-05	0.000214001	-1	11	62856004	62888880	+	32877	6379	0.483118	0.527826	0.472355	protein_coding	Down	SLC3A2
RBM42	ENSG00000126254	6.13507	-0.962802	5.54106e-05	0.000215169	-1	19	35629030	35637686	+	8657	2196	0.537893	0.603825	0.51548	protein_coding	Down	RBM42
CPVL	ENSG00000106066	5.72931	-1.26774	5.58204e-05	0.00021665	-1	7	28995235	29195451	-	200217	3316	0.409957	0.462304	0.409076	protein_coding	Down	CPVL
CENPK	ENSG00000123219	2.11899	-1.88062	5.58894e-05	0.000216862	-1	5	65517766	65563168	-	45403	4294	0.372715	0.366325	0.373382	protein_coding	Down	CENPK
EPOP	ENSG00000273604	3.01075	-1.87132	5.67068e-05	0.000219585	-1	17	38671703	38674957	-	3255	3254	0.64075	0.64075	0	protein_coding	Down	EPOP
SRSF6	ENSG00000124193	7.16385	-0.800547	5.68256e-05	0.000219933	-1	20	43457893	43466046	+	8154	4885	0.422912	0.407779	0.445532	protein_coding	Down	SRSF6
MRPS26	ENSG00000125901	4.67685	-1.03818	5.69389e-05	0.000220315	-1	20	3046052	3048250	+	2199	1012	0.602821	0.618577	0.589376	protein_coding	Down	MRPS26
ATPAF2	ENSG00000171953	3.16577	-1.07367	5.69775e-05	0.000220409	-1	17	17977409	18039209	-	61801	5539	0.496294	0.531143	0.492864	protein_coding	Down	ATPAF2
NACA	ENSG00000196531	7.68082	-1.01061	5.81268e-05	0.000224512	-1	12	56712305	56731628	-	19324	11259	0.475289	0.505462	0.43316	protein_coding	Down	NACA
COQ5	ENSG00000110871	4.06486	-0.952865	6.02979e-05	0.000232071	-1	12	120503279	120534434	-	31156	2490	0.458674	0.478313	0.456968	protein_coding	Down	COQ5
SLC16A1	ENSG00000155380	7.05265	-1.1758	6.02753e-05	0.000232071	-1	1	112911847	112957593	-	45747	6338	0.409019	0.439729	0.40408	protein_coding	Down	SLC16A1
RABL6	ENSG00000196642	6.43562	-0.870754	6.02959e-05	0.000232071	-1	9	136807943	136841187	+	33245	10164	0.570629	0.639906	0.540121	protein_coding	Down	RABL6
RCCD1	ENSG00000166965	3.80318	-1.24494	6.06866e-05	0.000233445	-1	15	90954870	90963125	+	8256	4964	0.54464	0.546132	0.542388	protein_coding	Down	RCCD1
MAMDC4	ENSG00000177943	4.21773	-1.16573	6.07009e-05	0.000233445	-1	9	136850943	136860799	+	9857	5466	0.662744	0.667947	0.656264	protein_coding	Down	MAMDC4
CSH2	ENSG00000213218	3.31023	-4.77458	6.08796e-05	0.000234014	-1	17	63872012	63873766	-	1755	1754	0.567275	0.567275	0	protein_coding	Down	CSH2
ZWILCH	ENSG00000174442	3.63918	-0.947102	6.1488e-05	0.000236054	-1	15	66504959	66550130	+	45172	4830	0.402736	0.379503	0.405518	protein_coding	Down	ZWILCH
PLEKHA8	ENSG00000106086	4.867	-1.2241	6.17008e-05	0.000236811	-1	7	30027404	30130483	+	103080	10865	0.396182	0.413806	0.394105	protein_coding	Down	PLEKHA8
BAG1	ENSG00000107262	6.21908	-0.660676	6.20567e-05	0.000238056	-1	9	33247820	33264720	-	16901	7062	0.465385	0.466582	0.464525	protein_coding	Down	BAG1
IARS2	ENSG00000067704	6.51451	-0.831164	6.20886e-05	0.000238118	-1	1	220094132	220148041	+	53910	4110	0.391883	0.419951	0.389566	protein_coding	Down	IARS2
CC2D1B	ENSG00000154222	5.74849	-0.680856	6.22036e-05	0.000238483	-1	1	52345723	52366205	-	20483	7483	0.512303	0.531204	0.501423	protein_coding	Down	CC2D1B
INPP5B	ENSG00000204084	5.38994	-1.22541	6.23341e-05	0.000238759	-1	1	37860697	37947057	-	86361	8903	0.466408	0.492755	0.46338	protein_coding	Down	INPP5B
SSX2IP	ENSG00000117155	3.16603	-1.13363	6.24571e-05	0.00023917	-1	1	84643706	84690803	-	47098	8548	0.372317	0.373304	0.372098	protein_coding	Down	SSX2IP
SYTL5	ENSG00000147041	2.50058	-2.3065	6.39402e-05	0.000244418	-1	X	38006553	38128819	+	122267	4802	0.375951	0.425448	0.373927	protein_coding	Down	SYTL5
PTOV1	ENSG00000104960	6.86184	-0.671774	6.59883e-05	0.000251424	-1	19	49850735	49860744	+	10010	5955	0.618743	0.64534	0.579674	protein_coding	Down	PTOV1
ENSG00000275162	ENSG00000275162	1.03361	-2.74639	6.60172e-05	0.000251471	-1	19	956485	958149	+	1665	339	0.604567	0.59882	0.606038	lncRNA	Down	ENSG00000275162
ATP6V0A4	ENSG00000105929	0.442099	-3.38967	6.64433e-05	0.000252904	-1	7	138706294	138799560	-	93267	4099	0.45872	0.49817	0.456907	protein_coding	Down	ATP6V0A4
GLOD4	ENSG00000167699	5.59396	-0.743133	6.67629e-05	0.00025393	-1	17	757097	783390	-	26294	5591	0.455444	0.466106	0.452565	protein_coding	Down	GLOD4
CHD4	ENSG00000111642	3.5241	-1.0197	6.72849e-05	0.000255787	-1	12	6570082	6614524	-	44443	12671	0.490257	0.503196	0.485096	protein_coding	Down	CHD4
MBD1	ENSG00000141644	6.41665	-0.578274	6.81107e-05	0.000258603	-1	18	50266882	50281774	-	14893	6717	0.493218	0.524788	0.467278	protein_coding	Down	MBD1
TMEM179B	ENSG00000185475	4.45254	-0.932318	6.82771e-05	0.000259156	-1	11	62787402	62790400	+	2999	1502	0.528019	0.536618	0.519385	protein_coding	Down	TMEM179B
HCLS1	ENSG00000180353	7.17137	-0.825643	6.86013e-05	0.00026014	-1	3	121631399	121660927	-	29529	5078	0.414522	0.470855	0.402822	protein_coding	Down	HCLS1
TFCP2L1	ENSG00000115112	4.41607	-2.22928	6.88313e-05	0.000260948	-1	2	121216587	121285202	-	68616	9352	0.485258	0.498824	0.483118	protein_coding	Down	TFCP2L1
KISS1R	ENSG00000116014	2.17477	-2.85746	6.89822e-05	0.000261389	-1	19	917287	921005	+	3719	1665	0.697687	0.686486	0.706771	protein_coding	Down	KISS1R
BRCA1	ENSG00000012048	2.94694	-1.47977	6.90484e-05	0.000261574	-1	17	43044295	43170245	-	125951	9275	0.440929	0.43655	0.441277	protein_coding	Down	BRCA1
ENSG00000278212	ENSG00000278212	-0.603427	-4.46388	7.01436e-05	0.000265195	-1	Y	11153858	11215026	-	61169	2095	0.455173	0.533652	0.452389	transcribed_unprocessed_pseudogene	Down	ENSG00000278212
RPL10P16	ENSG00000178464	1.58947	-2.10496	7.12452e-05	0.000268958	-1	19	12643275	12643919	-	645	644	0.546584	0.546584	0	processed_pseudogene	Down	RPL10P16
ERBB2	ENSG00000141736	6.8473	-1.85468	7.22295e-05	0.000272403	-1	17	39687914	39730426	+	42513	10290	0.520888	0.576482	0.503135	protein_coding	Down	ERBB2
PARD3	ENSG00000148498	5.55162	-1.39161	7.23548e-05	0.000272808	-1	10	34109560	34815325	-	705766	6485	0.400051	0.49283	0.399191	protein_coding	Down	PARD3
BRCA2	ENSG00000139618	1.86037	-1.76533	7.30235e-05	0.000275192	-1	13	32315086	32400268	+	85183	12745	0.382017	0.368694	0.384362	protein_coding	Down	BRCA2
PLPP6	ENSG00000205808	2.86937	-1.12502	7.302e-05	0.000275192	-1	9	4662294	4665258	+	2965	2964	0.476721	0.476721	0	protein_coding	Down	PLPP6
ST14	ENSG00000149418	5.87239	-1.21685	7.31826e-05	0.000275723	-1	11	130159782	130210362	+	50581	4097	0.518525	0.611911	0.510294	protein_coding	Down	ST14
YAP1	ENSG00000137693	7.66484	-0.795036	7.32811e-05	0.000275827	-1	11	102110447	102233424	+	122978	6300	0.386357	0.432381	0.383872	protein_coding	Down	YAP1
TMUB1	ENSG00000164897	5.47227	-0.978358	7.32729e-05	0.000275827	-1	7	151081085	151083493	-	2409	1958	0.675249	0.680286	0.653333	protein_coding	Down	TMUB1
MCRIP2	ENSG00000172366	4.07582	-1.32122	7.33309e-05	0.00027594	-1	16	636817	648474	+	11658	5011	0.627348	0.644382	0.614505	protein_coding	Down	MCRIP2
ANP32E	ENSG00000143401	6.06134	-1.18172	7.38918e-05	0.000277844	-1	1	150218417	150236156	-	17740	3597	0.426236	0.36725	0.441239	protein_coding	Down	ANP32E
BANF1	ENSG00000175334	6.39625	-0.590099	7.39699e-05	0.000278	-1	11	66002228	66004149	+	1922	1492	0.578345	0.585791	0.552448	protein_coding	Down	BANF1
BRI3	ENSG00000164713	6.11809	-1.09756	7.45895e-05	0.000280051	-1	7	98252379	98310441	+	58063	5130	0.519686	0.532554	0.518439	protein_coding	Down	BRI3
SHMT1	ENSG00000176974	3.58498	-1.51169	7.46581e-05	0.00028024	-1	17	18327860	18363563	-	35704	7263	0.499034	0.521548	0.493284	protein_coding	Down	SHMT1
FAM168B	ENSG00000152102	6.95374	-0.824663	7.48625e-05	0.000280825	-1	2	131047876	131093460	-	45585	5428	0.457924	0.483972	0.454403	protein_coding	Down	FAM168B
LINC01203	ENSG00000226985	-0.651706	-5.91739	7.55418e-05	0.000283207	-1	X	13333952	13403035	+	69084	7015	0.40709	0.403991	0.40744	lncRNA	Down	LINC01203
MEMO1	ENSG00000162959	2.07281	-1.49096	7.59987e-05	0.000284779	-1	2	31865060	32011230	-	146171	5207	0.380612	0.395429	0.380064	protein_coding	Down	MEMO1
UBE2H	ENSG00000186591	7.76646	-0.862609	7.62916e-05	0.000285736	-1	7	129830732	129952960	-	122229	6501	0.418488	0.44747	0.41686	protein_coding	Down	UBE2H
NELFCD	ENSG00000101158	6.07494	-0.653978	7.6597e-05	0.000286809	-1	20	58981208	58995133	+	13926	6290	0.485673	0.482194	0.48854	protein_coding	Down	NELFCD
PEDS1	ENSG00000240849	5.16027	-0.849997	7.68831e-05	0.00028781	-1	20	50118254	50153734	-	35481	7923	0.523703	0.499306	0.530718	protein_coding	Down	PEDS1
ALOXE3	ENSG00000179148	0.33884	-3.34981	7.73731e-05	0.000289359	-1	17	8095900	8119047	-	23148	3745	0.518123	0.582911	0.505618	protein_coding	Down	ALOXE3
ZNF439	ENSG00000171291	3.76875	-1.16896	7.8296e-05	0.000292594	-1	19	11848726	11883750	+	35025	5202	0.439641	0.455786	0.436825	protein_coding	Down	ZNF439
MCUB	ENSG00000005059	3.62661	-1.01621	7.83433e-05	0.000292699	-1	4	109560209	109688719	+	128511	3545	0.410139	0.397179	0.410507	protein_coding	Down	MCUB
PAXX	ENSG00000148362	4.52115	-1.04695	8.00981e-05	0.000298447	-1	9	136992422	136993984	+	1563	1360	0.647887	0.65	0.633663	protein_coding	Down	PAXX
DYNC2I2	ENSG00000119333	4.86925	-1.00916	8.03491e-05	0.000299236	-1	9	128633653	128656847	-	23195	2664	0.538415	0.653529	0.523478	protein_coding	Down	DYNC2I2
GMCL1	ENSG00000087338	5.29428	-1.01963	8.06454e-05	0.000300082	-1	2	69829660	69881384	+	51725	4877	0.377542	0.378716	0.37742	protein_coding	Down	GMCL1
ENSG00000213144	ENSG00000213144	1.01849	-2.93718	8.06989e-05	0.000300171	-1	12	119194850	119195394	+	545	544	0.522059	0.522059	0	processed_pseudogene	Down	ENSG00000213144
CXCL9	ENSG00000138755	2.71767	-3.11518	8.08696e-05	0.000300732	-1	4	76001275	76007509	-	6235	2757	0.384344	0.39971	0.37216	protein_coding	Down	CXCL9
ENSG00000216775	ENSG00000216775	2.36635	-2.2666	8.12431e-05	0.000301973	-1	6	52664366	52669155	+	4790	3819	0.445187	0.445928	0.442268	transcribed_unprocessed_pseudogene	Down	ENSG00000216775
CTNNBIP1	ENSG00000178585	4.37922	-1.26576	8.20462e-05	0.000304809	-1	1	9848276	9910336	-	62061	3331	0.513906	0.572801	0.510565	protein_coding	Down	CTNNBIP1
ENSG00000286190	ENSG00000286190	2.7132	-1.40941	8.21226e-05	0.000304944	-1	17	5499427	5501006	-	1580	1498	0.599113	0.596796	0.641975	protein_coding	Down	ENSG00000286190
ZNF106	ENSG00000103994	6.15038	-0.740173	8.21633e-05	0.00030502	-1	15	42412823	42491141	-	78319	12201	0.413558	0.440292	0.408624	protein_coding	Down	ZNF106
RPL10A	ENSG00000198755	9.10637	-0.765295	8.34613e-05	0.000309612	-1	6	35468401	35470785	+	2385	1505	0.57005	0.603322	0.513083	protein_coding	Down	RPL10A
PFN1	ENSG00000108518	9.06427	-1.08817	8.36211e-05	0.000310129	-1	17	4945652	4949061	-	3410	1595	0.579935	0.579937	0.579934	protein_coding	Down	PFN1
TMEM170A	ENSG00000166822	4.76103	-0.93067	8.38333e-05	0.00031084	-1	16	75443054	75465497	-	22444	5566	0.446375	0.411966	0.457724	protein_coding	Down	TMEM170A
NDUFS6	ENSG00000145494	4.5084	-0.994996	8.49762e-05	0.000315001	-1	5	1801407	1816048	+	14642	882	0.483164	0.546485	0.479105	protein_coding	Down	NDUFS6
CCDC186	ENSG00000165813	5.097	-0.87359	8.53455e-05	0.000316292	-1	10	114120862	114174232	-	53371	8985	0.371164	0.346578	0.376141	protein_coding	Down	CCDC186
NDUFAF8	ENSG00000224877	3.6153	-1.13026	8.61051e-05	0.000318952	-1	17	81239305	81241310	+	2006	1336	0.58803	0.600299	0.563528	protein_coding	Down	NDUFAF8
WDR5	ENSG00000196363	5.51503	-1.06251	8.62754e-05	0.000319505	-1	9	134135365	134159968	+	24604	3620	0.553144	0.575691	0.549254	protein_coding	Down	WDR5
GCH1	ENSG00000131979	4.24418	-1.55267	8.76524e-05	0.000324367	-1	14	54842008	54902826	-	60819	2919	0.422046	0.428571	0.421717	protein_coding	Down	GCH1
ENSG00000233264	ENSG00000233264	0.227181	-3.11857	8.85142e-05	0.000327238	-1	7	7980312	7982228	+	1917	1466	0.387265	0.366985	0.453333	processed_pseudogene	Down	ENSG00000233264
RPA3	ENSG00000106399	3.06012	-1.28767	8.89739e-05	0.000328617	-1	7	7636518	7718607	-	82090	3223	0.37195	0.415451	0.370172	protein_coding	Down	RPA3
ENSG00000287126	ENSG00000287126	1.30053	-1.86656	8.92882e-05	0.000329698	-1	2	3568505	3575100	-	6596	3698	0.478999	0.531368	0.412151	lncRNA	Down	ENSG00000287126
RAB30	ENSG00000137502	3.46402	-1.74757	8.93832e-05	0.000329968	-1	11	82973133	83071923	-	98791	11821	0.412056	0.383893	0.415884	protein_coding	Down	RAB30
FRMD4B	ENSG00000114541	5.14029	-1.09473	8.96937e-05	0.000331034	-1	3	69168782	69542583	-	373802	11164	0.414052	0.446256	0.41306	protein_coding	Down	FRMD4B
CEP131	ENSG00000141577	4.43984	-0.981471	9.10571e-05	0.00033574	-1	17	81189593	81222999	-	33407	3940	0.597198	0.654061	0.589595	protein_coding	Down	CEP131
SPPL3	ENSG00000157837	5.27917	-0.664319	9.10474e-05	0.00033574	-1	12	120762510	120904358	-	141849	6643	0.408783	0.481258	0.405222	protein_coding	Down	SPPL3
MALSU1	ENSG00000156928	3.87876	-0.915645	9.21624e-05	0.000339568	-1	7	23298739	23311729	+	12991	3707	0.414473	0.393849	0.422708	protein_coding	Down	MALSU1
IGSF9	ENSG00000085552	1.23063	-2.5751	9.29014e-05	0.000342208	-1	1	159927039	159945613	-	18575	6619	0.55793	0.594954	0.537432	protein_coding	Down	IGSF9
FRG1EP	ENSG00000282995	0.00905201	-2.90626	9.3126e-05	0.000342952	-1	20	29480147	29497179	-	17033	761	0.343354	0.383706	0.341466	unprocessed_pseudogene	Down	FRG1EP
TUFM	ENSG00000178952	6.59626	-0.91706	9.31824e-05	0.000343077	-1	16	28842411	28846348	-	3938	2202	0.553467	0.577657	0.522767	protein_coding	Down	TUFM
MFSD11	ENSG00000092931	4.29016	-0.987501	9.40042e-05	0.000345851	-1	17	76735865	76781449	+	45585	6569	0.44158	0.513929	0.429399	protein_coding	Down	MFSD11
ALG10B	ENSG00000175548	3.18822	-1.3148	9.4374e-05	0.000347127	-1	12	38316762	38329721	+	12960	11256	0.337295	0.335999	0.34586	protein_coding	Down	ALG10B
FBXW4	ENSG00000107829	5.40087	-0.741946	9.55525e-05	0.000351122	-1	10	101610664	101695295	-	84632	5028	0.458035	0.575378	0.450624	protein_coding	Down	FBXW4
ENSG00000267053	ENSG00000267053	0.322429	-2.81262	9.61954e-05	0.000353143	-1	19	36304564	36321274	+	16711	4195	0.520227	0.528248	0.517539	lncRNA	Down	ENSG00000267053
NEMP1	ENSG00000166881	3.85021	-1.17537	9.63029e-05	0.000353452	-1	12	57055643	57088063	-	32421	5720	0.441641	0.413636	0.44764	protein_coding	Down	NEMP1
RPS2P55	ENSG00000216866	1.50247	-3.12719	9.74243e-05	0.000357309	-1	X	40934982	40935864	-	883	882	0.60771	0.60771	0	processed_pseudogene	Down	RPS2P55
ENSG00000225489	ENSG00000225489	0.802209	-2.16145	9.82454e-05	0.000360059	-1	9	6716157	6727438	+	11282	3169	0.472299	0.489113	0.46573	lncRNA	Down	ENSG00000225489
UBL7.AS1	ENSG00000247240	1.45886	-1.69006	9.82307e-05	0.000360059	-1	15	74461265	74513636	+	52372	3491	0.446449	0.521913	0.44106	lncRNA	Down	UBL7.AS1
EIF4B	ENSG00000063046	8.90294	-0.718005	9.86254e-05	0.000361365	-1	12	53006282	53042215	+	35934	6011	0.427128	0.451838	0.422164	protein_coding	Down	EIF4B
SRGAP2	ENSG00000266028	5.40286	-1.08702	9.95945e-05	0.00036474	-1	1	206203346	206464436	+	261091	15580	0.427512	0.497433	0.423074	protein_coding	Down	SRGAP2
RNPEP	ENSG00000176393	5.99358	-0.769449	9.97537e-05	0.000365235	-1	1	201982372	202006147	+	23776	3443	0.487445	0.540807	0.478408	protein_coding	Down	RNPEP
SLC15A3	ENSG00000110446	4.99449	-1.43024	9.9785e-05	0.000365261	-1	11	60937060	60952653	-	15594	6941	0.529084	0.561591	0.503005	protein_coding	Down	SLC15A3
AHNAK	ENSG00000124942	10.1175	-0.953486	0.000100174	0.000366331	-1	11	62433542	62556235	-	122694	19456	0.500526	0.494963	0.501574	protein_coding	Down	AHNAK
BMP4	ENSG00000125378	3.90763	-1.77043	0.000100125	0.000366331	-1	14	53949736	53958761	-	9026	3089	0.539169	0.534477	0.541611	protein_coding	Down	BMP4
S1PR5	ENSG00000180739	0.656082	-2.32389	0.000100168	0.000366331	-1	19	10512742	10517931	-	5190	2800	0.583157	0.606071	0.5563	protein_coding	Down	S1PR5
STMP1	ENSG00000243317	4.85757	-0.832765	0.00010016	0.000366331	-1	7	135662496	135693418	+	30923	4929	0.430955	0.406776	0.43554	protein_coding	Down	STMP1
MMP12	ENSG00000262406	4.27744	-3.0407	0.000100925	0.0003689	-1	11	102862736	102874982	-	12247	1812	0.383717	0.387417	0.383075	protein_coding	Down	MMP12
NOG	ENSG00000183691	5.08588	-2.83663	0.000101501	0.000370827	-1	17	56593699	56595611	+	1913	1912	0.59205	0.59205	0	protein_coding	Down	NOG
FBXL19	ENSG00000099364	5.07724	-1.28323	0.00010194	0.000372343	-1	16	30923055	30948783	+	25729	4852	0.553327	0.671682	0.525819	protein_coding	Down	FBXL19
C21orf91	ENSG00000154642	3.84972	-1.1374	0.000103832	0.000378888	-1	21	17788974	17819386	-	30413	6220	0.37163	0.345981	0.378224	protein_coding	Down	C21orf91
CD46	ENSG00000117335	8.13269	-0.73745	0.000105129	0.000383529	-1	1	207752054	207795513	+	43460	8701	0.382176	0.370992	0.384976	protein_coding	Down	CD46
JTB	ENSG00000143543	0.0866164	-2.82694	0.000106268	0.000387405	-1	1	153974269	153977674	-	3406	1478	0.50837	0.541272	0.483134	protein_coding	Down	JTB
BRIX1	ENSG00000113460	5.03479	-1.384	0.000106501	0.000388162	-1	5	34915677	34925996	+	10320	4705	0.376102	0.357492	0.391699	protein_coding	Down	BRIX1
PSTPIP2	ENSG00000152229	3.62477	-1.43471	0.000106733	0.000388821	-1	18	45983536	46072272	-	88737	4104	0.427515	0.432505	0.427273	protein_coding	Down	PSTPIP2
ENSG00000260747	ENSG00000260747	0.185996	-2.7191	0.000108186	0.000393924	-1	18	68277802	68278243	-	442	441	0.419501	0.419501	0	processed_pseudogene	Down	ENSG00000260747
CHRM5	ENSG00000184984	0.38593	-4.07464	0.000108971	0.000396404	-1	15	33968497	34067458	+	98962	6037	0.409252	0.454862	0.406289	protein_coding	Down	CHRM5
PBK	ENSG00000168078	2.07191	-1.9098	0.000112333	0.000407449	-1	8	27809624	27838082	-	28459	2140	0.372444	0.402336	0.370013	protein_coding	Down	PBK
RRAGC	ENSG00000116954	4.00519	-1.39081	0.000115278	0.000417347	-1	1	38838198	38859772	-	21575	5108	0.413646	0.424628	0.410239	protein_coding	Down	RRAGC
PRMT7	ENSG00000132600	4.78232	-0.74332	0.000115875	0.000419407	-1	16	68310974	68358584	+	47611	9532	0.485738	0.539656	0.472241	protein_coding	Down	PRMT7
SDHAF1	ENSG00000205138	3.24508	-1.00629	0.000117366	0.000423897	-1	19	35995188	35996312	+	1125	1124	0.634342	0.634342	0	protein_coding	Down	SDHAF1
ENSG00000265800	ENSG00000265800	1.1087	-2.55684	0.000119935	0.000432453	-1	17	75138416	75141350	-	2935	398	0.436946	0.469849	0.431782	lncRNA	Down	ENSG00000265800
NSUN5	ENSG00000130305	4.5695	-1.10016	0.000119993	0.000432458	-1	7	73302516	73308826	-	6311	3366	0.538035	0.550208	0.524117	protein_coding	Down	NSUN5
RHBDD3	ENSG00000100263	4.37207	-1.16598	0.000120174	0.00043301	-1	22	29259872	29268209	-	8338	2988	0.559914	0.631526	0.51991	protein_coding	Down	RHBDD3
BUB1	ENSG00000169679	3.08941	-1.27611	0.000121516	0.000437739	-1	2	110637528	110678063	-	40536	6275	0.382065	0.405259	0.377817	protein_coding	Down	BUB1
TTC27	ENSG00000018699	3.93641	-0.845598	0.000121882	0.00043885	-1	2	32628032	32821051	+	193020	3418	0.394573	0.443827	0.393685	protein_coding	Down	TTC27
LRPPRC	ENSG00000138095	6.79267	-0.719749	0.000122806	0.00044176	-1	2	43886224	43996226	-	110003	34654	0.371257	0.367028	0.373202	protein_coding	Down	LRPPRC
DPM3	ENSG00000179085	3.65473	-1.16931	0.000123259	0.000443074	-1	1	155139891	155140595	-	705	620	0.607955	0.616129	0.547619	protein_coding	Down	DPM3
MUTYH	ENSG00000132781	1.1546	-1.84052	0.00012683	0.000454941	-1	1	45329163	45340893	-	11731	5798	0.510401	0.550707	0.471005	protein_coding	Down	MUTYH
USP39	ENSG00000168883	5.32787	-0.771481	0.00012689	0.000455049	-1	2	85602856	85649283	+	46428	3934	0.465527	0.50305	0.462053	protein_coding	Down	USP39
SUSD1	ENSG00000106868	4.45942	-0.833273	0.000127982	0.000458749	-1	9	112040783	112175297	-	134515	4052	0.427532	0.46767	0.426285	protein_coding	Down	SUSD1
ARL6IP1	ENSG00000170540	6.55779	-0.730745	0.000129527	0.000463303	-1	16	18791669	18801572	-	9904	3551	0.406442	0.399606	0.410264	protein_coding	Down	ARL6IP1
FEN1	ENSG00000168496	4.04069	-1.73229	0.000130037	0.000464907	-1	11	61792911	61797238	+	4328	2196	0.48856	0.534153	0.441577	protein_coding	Down	FEN1
HAUS4	ENSG00000092036	2.48674	-1.34108	0.000130617	0.000466871	-1	14	22946228	22957161	-	10934	2530	0.455959	0.507905	0.440319	protein_coding	Down	HAUS4
NCBP3	ENSG00000074356	6.35343	-0.696471	0.000130971	0.000468025	-1	17	3802158	3846246	-	44089	14706	0.4457	0.457704	0.439691	protein_coding	Down	NCBP3
GDPD3	ENSG00000102886	3.15893	-1.30108	0.000131399	0.000469445	-1	16	30104810	30113537	-	8728	1564	0.535808	0.590793	0.523803	protein_coding	Down	GDPD3
RBM23	ENSG00000100461	6.16349	-0.695515	0.000132015	0.000471536	-1	14	22893204	22919182	-	25979	14004	0.459581	0.470151	0.447219	protein_coding	Down	RBM23
STX6	ENSG00000135823	5.04982	-0.821861	0.000135055	0.000481375	-1	1	180972712	181023121	-	50410	6468	0.40711	0.436302	0.402813	protein_coding	Down	STX6
METAP1	ENSG00000164024	5.17919	-0.883546	0.000135359	0.000482346	-1	4	98995659	99062809	+	67151	4056	0.390722	0.427268	0.388373	protein_coding	Down	METAP1
TRIR	ENSG00000123144	6.90512	-0.880668	0.000135821	0.000483878	-1	19	12730640	12734684	-	4045	1308	0.54451	0.612385	0.512061	protein_coding	Down	TRIR
ZBTB10	ENSG00000205189	6.19276	-1.63992	0.000137406	0.000489182	-1	8	80485619	80526265	+	40647	10209	0.388894	0.400039	0.385156	protein_coding	Down	ZBTB10
CSMD1	ENSG00000183117	0.858558	-2.9888	0.000139552	0.000496124	-1	8	2935353	4994972	-	2059620	18622	0.384686	0.465095	0.383952	protein_coding	Down	CSMD1
NEIL3	ENSG00000109674	0.57282	-2.49748	0.000139642	0.000496325	-1	4	177309874	177362936	+	53063	2904	0.373224	0.413912	0.370868	protein_coding	Down	NEIL3
MAPK15	ENSG00000181085	1.6519	-2.57124	0.000142739	0.000506743	-1	8	143716340	143722458	+	6119	2966	0.648088	0.645988	0.650063	protein_coding	Down	MAPK15
ARHGAP10	ENSG00000071205	4.78461	-1.25163	0.000142775	0.00050675	-1	4	147732063	148072776	+	340714	10732	0.409424	0.444279	0.40829	protein_coding	Down	ARHGAP10
PELP1	ENSG00000141456	6.20514	-0.988639	0.000143183	0.000507962	-1	17	4669774	4704337	-	34564	6561	0.480282	0.550678	0.463788	protein_coding	Down	PELP1
UQCRFS1	ENSG00000169021	5.50121	-0.67275	0.000144224	0.000511295	-1	19	29205320	29213151	-	7832	3084	0.415911	0.433852	0.404255	protein_coding	Down	UQCRFS1
GCNT4	ENSG00000176928	3.54331	-1.69185	0.000145124	0.000514249	-1	5	75025346	75052558	-	27213	5880	0.417977	0.369048	0.431464	protein_coding	Down	GCNT4
DHRS9	ENSG00000073737	1.25773	-2.25754	0.000145831	0.000516391	-1	2	169064789	169096167	+	31379	3738	0.396265	0.410915	0.394284	protein_coding	Down	DHRS9
PDRG1	ENSG00000088356	4.16326	-1.01821	0.000146049	0.000517044	-1	20	31944337	31952046	-	7710	1952	0.49319	0.506148	0.488796	protein_coding	Down	PDRG1
USP9Y	ENSG00000114374	0.768033	-6.84476	0.000147528	0.000521792	-1	Y	12537650	12860839	+	323190	18172	0.387566	0.389555	0.387447	protein_coding	Down	USP9Y
PTX3	ENSG00000163661	2.03137	-2.47625	0.000147783	0.000522452	-1	3	157436850	157443633	+	6784	1881	0.427097	0.474216	0.409017	protein_coding	Down	PTX3
MEG9	ENSG00000223403	2.95959	-2.59571	0.000147853	0.000522577	-1	14	101068283	101072937	+	4655	4654	0.545337	0.545337	0	lncRNA	Down	MEG9
PRELID1	ENSG00000169230	6.47221	-1.09093	0.00014902	0.000526333	-1	5	177303799	177306949	+	3151	1835	0.540635	0.550954	0.526236	protein_coding	Down	PRELID1
FAM78A	ENSG00000126882	4.64623	-1.56847	0.000149603	0.000528271	-1	9	131258076	131276510	-	18435	5457	0.538787	0.559831	0.529938	protein_coding	Down	FAM78A
IER5	ENSG00000162783	7.65186	-2.23962	0.000150686	0.000531601	-1	1	181088700	181092900	+	4201	4200	0.497619	0.497619	0	protein_coding	Down	IER5
KRT16P6	ENSG00000226145	2.04162	-6.34042	0.000151244	0.000533323	-1	17	16817983	16822579	-	4597	1900	0.551784	0.59	0.524852	transcribed_unprocessed_pseudogene	Down	KRT16P6
COX6C	ENSG00000164919	5.93032	-0.949121	0.000153979	0.000542084	-1	8	99873200	99893707	-	20508	2703	0.407081	0.443211	0.401595	protein_coding	Down	COX6C
PROSER2	ENSG00000148426	4.20485	-1.48234	0.000156402	0.000549976	-1	10	11823339	11872277	+	48939	3657	0.46424	0.537873	0.458294	protein_coding	Down	PROSER2
ZDHHC17	ENSG00000186908	5.27449	-0.774253	0.000156616	0.000550604	-1	12	76764103	76853696	+	89594	8261	0.35928	0.365815	0.358617	protein_coding	Down	ZDHHC17
LINC00482	ENSG00000185168	-0.674816	-4.59293	0.000157271	0.000552394	-1	17	81303771	81309248	-	5478	2193	0.614022	0.627451	0.605055	lncRNA	Down	LINC00482
DR1	ENSG00000117505	6.06852	-0.683536	0.000159165	0.000558401	-1	1	93345907	93369493	+	23587	10921	0.364369	0.375881	0.354441	protein_coding	Down	DR1
AMN	ENSG00000166126	0.29948	-2.61115	0.000160387	0.000562169	-1	14	102922663	102933596	+	10934	4276	0.625629	0.658092	0.604777	protein_coding	Down	AMN
TAF15	ENSG00000270647	7.70642	-0.484562	0.000160381	0.000562169	-1	17	35713791	35864615	+	150825	5866	0.467578	0.45312	0.468163	protein_coding	Non-significant	TAF15
EARS2	ENSG00000103356	4.53267	-0.757866	0.000162981	0.000570865	-1	16	23520754	23557731	-	36978	6977	0.476783	0.498782	0.471667	protein_coding	Down	EARS2
HTATIP2	ENSG00000109854	4.69336	-0.93234	0.000163274	0.000571368	-1	11	20363685	20383782	+	20098	2791	0.425039	0.474024	0.417139	protein_coding	Down	HTATIP2
SLC39A4	ENSG00000147804	2.81872	-1.30081	0.000163275	0.000571368	-1	8	144409742	144416844	-	7103	4971	0.619544	0.60692	0.648991	protein_coding	Down	SLC39A4
PLD3	ENSG00000105223	7.93167	-0.611465	0.000164093	0.000573966	-1	19	40348456	40380439	+	31984	5172	0.523278	0.58952	0.510499	protein_coding	Down	PLD3
USP43	ENSG00000154914	5.83704	-1.37653	0.000164771	0.00057594	-1	17	9644698	9729687	+	84990	5068	0.450505	0.567285	0.4431	protein_coding	Down	USP43
PSMB6	ENSG00000142507	5.49403	-0.697096	0.000165093	0.000576923	-1	17	4796144	4798502	+	2359	1442	0.527142	0.527739	0.526201	protein_coding	Down	PSMB6
TMED4	ENSG00000158604	6.33522	-0.569035	0.00016577	0.000579034	-1	7	44577894	44582287	-	4394	3765	0.489415	0.487915	0.498408	protein_coding	Down	TMED4
ENSG00000272356	ENSG00000272356	1.48803	-2.01317	0.000167636	0.000585146	-1	6	111309203	111313517	+	4315	4314	0.412378	0.412378	0	lncRNA	Down	ENSG00000272356
ART4	ENSG00000111339	0.362461	-3.64353	0.000168233	0.00058696	-1	12	14825569	14843526	-	17958	5242	0.381912	0.397558	0.375462	protein_coding	Down	ART4
NDUFA9	ENSG00000139180	1.76515	-1.69356	0.000171766	0.000598739	-1	12	4649095	4694317	+	45223	10377	0.39567	0.432302	0.384761	protein_coding	Down	NDUFA9
FUT10	ENSG00000172728	2.61263	-1.15855	0.000174576	0.000608115	-1	8	33370824	33473146	-	102323	5321	0.430631	0.427175	0.43082	protein_coding	Down	FUT10
ERBB3	ENSG00000065361	6.27731	-1.29473	0.000175206	0.000610168	-1	12	56076799	56103505	+	26707	11687	0.501236	0.50261	0.500166	protein_coding	Down	ERBB3
C8orf58	ENSG00000241852	3.90064	-1.02795	0.000176487	0.000614488	-1	8	22599599	22604150	+	4552	3313	0.605801	0.607606	0.600969	protein_coding	Down	C8orf58
NGDN	ENSG00000129460	4.62798	-0.962742	0.000177453	0.000617426	-1	14	23469689	23509862	+	40174	4646	0.429866	0.431985	0.429589	protein_coding	Down	NGDN
RPL38	ENSG00000172809	6.64717	-1.37226	0.000177614	0.000617845	-1	17	74203582	74210655	+	7074	3826	0.489891	0.503398	0.473976	protein_coding	Down	RPL38
HAUS7	ENSG00000213397	-0.020702	-2.68087	0.000180389	0.000626495	-1	X	153447668	153495516	-	47849	3955	0.58621	0.60354	0.584649	protein_coding	Down	HAUS7
[truncated: 5,613 more rows]
