# Supplementary material for: Immune Dysregulation and Trophoblastic Dysfunction as a Potential Cause of Idiopathic Recurrent Pregnancy Loss
Source: Biology (Basel). 2025 Jul 4;14(7):811. doi: 10.3390/biology14070811 (PMC12292758; doi:10.3390/biology14070811)
Supplement: Supplementary file 1 [file biology-14-00811-s001.zip › Supplementary data/Table S3.xlsx]

## Sheet: GO Down-DEGs C2
source	term_name	term_id	highlighted	adjusted_p_value	negative_log10_of_adjusted_p_value	term_size	query_size	intersection_size	effective_domain_size	intersections
GO:MF	protein binding	GO:0005515	true	4.36135e-89	88.3604	14838	3028	2650	20212	MBNL3,FOXO4,XAGE3,SLC52A1,SIGLEC6,ATP6V1C2,SLC19A3,DUSP9,SP6,MORC4,DYNLL2,TINCR,SKP2,GRAMD2A,MDFI,PKIB,EGFL6,FBN2,NFE2L3,ISYNA1,ARID3A,SMYD2,MCM2,MYO7A,STARD10,RAB11FIP4,KCNN4,IGF2,BMP7,IGF2BP1,LRP5,SMAGP,KANK4,PEG10,DNMT1,ECH1,DDB1,CTSV,DSC3,HIC2,OLR1,FAM184A,STK26,LIPG,MPP7,VAV3,DACT2,HTATSF1,NLRP2,PRKCZ,SLC38A9,DCXR,MSH6,CDK2,MEST,SLC6A4,CDC42BPG,ADRB1,CAMK2G,QPRT,ESRRG,TRIML2,AKR1B1,ACSS1,CLE…
GO:MF	catalytic activity	GO:0003824	true	2.02703e-18	17.6931	5758	3028	1082	20212	MYORG,CMAS,DUSP9,MORC4,SKP2,ISYNA1,PHGDH,SMYD2,MCM2,DNMT1,ECH1,CTSV,STK26,LIPG,SLC27A6,PRKCZ,HS6ST2,DCXR,MSH6,CDK2,MEST,CDC42BPG,CAMK2G,QPRT,TRIML2,AKR1B1,CDO1,ACSS1,GGH,HSD17B1,GM2A,PKMYT1,ATP7B,RAB15,HGF,EPHB3,PRSS12,EPS8L1,RASA1,WNK2,GLDC,LOXL1,IL1RAP,MCM5,TK1,BIRC7,SLC27A2,CDC25A,RAD51,PAK6,CCNE1,MB21D2,FGFR3,MTARC1,MCM4,ALDH4A1,KIF22,ADAM12,TNK2,FIGN,ACSF2,TYMS,ADCY6,PIDD1,TOP2A,EXO1,EPHA3,P…
GO:MF	cadherin binding	GO:0045296	false	1.15467e-16	15.9375	335	3028	116	20212	MPP7,S100P,PPP1R13L,EPS8L1,ANLN,PKP3,PAK6,MB21D2,PKP2,F11R,BZW2,SH3GLB2,IDH1,PAK4,CTNNB1,FMNL2,SWAP70,CCNB2,DOCK9,KRT18,EZR,P2RX4,TMPO,UNC45A,STXBP6,BAIAP2L1,COBLL1,MICALL1,DIAPH3,GCN1,PDXDC1,CRKL,TRIM29,ANXA1,ATIC,PKP1,NIBAN2,PPP1CA,RPL24,SNX2,CDC42EP1,ITGA6,PPFIBP1,SCRIB,FASN,CDH3,ALDOA,ANK3,CCT8,EGFR,GIPC1,STK24,PDLIM5,PRDX1,PARK7,CDH5,CD2AP,RPS2,RDX,VASP,TJP2,MRE11,TBC1D10A,SND1,SHTN1,TWF2,SL…
GO:MF	protein-containing complex binding	GO:0044877	false	4.90895e-15	14.309	1752	3028	391	20212	FOXO4,EGFL6,ARID3A,MYO7A,IGF2,DNMT1,DDB1,PRKCZ,MSH6,SLC6A4,CDCA5,ITGB4,EPS8L1,CHAF1A,COLEC12,TP63,PITX2,RAD51,MB21D2,NASP,PPARG,FSTL3,HMGN3,F11R,DAG1,CEBPA,TOP2A,EXO1,CD36,PLAC8,ISL1,RCOR1,PCNA,PCOLCE2,GRHL1,GPSM2,EZH2,POLE,DPPA4,CDT1,CDKN1C,NEBL,HNRNPD,CTNNB1,RPS3,TICRR,FMNL2,COL16A1,UBAC1,MFAP2,PTPRF,SMARCA2,TFAP2A,GRHL3,DLX3,FZD5,COL3A1,TRPV4,CDK1,PARP1,POLD1,NCAPH2,THRB,SLC25A3,GRHL2,DMD,FN1,…
GO:MF	cell adhesion molecule binding	GO:0050839	false	7.15343e-15	14.1455	561	3028	162	20212	EGFL6,IGF2,MPP7,SLC6A4,S100P,PPP1R13L,ITGB4,DSC2,EPS8L1,DSP,ANLN,TENM3,PKP3,PAK6,MB21D2,PKP2,F11R,BZW2,DSG2,SH3GLB2,IDH1,PAK4,CTNNB1,FMNL2,COL16A1,GLDN,PTPRF,SWAP70,CCNB2,COL3A1,DOCK9,KRT18,TJP3,CD47,DMD,FN1,EZR,P2RX4,LAMA5,TMPO,SVEP1,FERMT1,UNC45A,BCAM,STXBP6,BAIAP2L1,CNTN6,COBLL1,VSIG10,MICALL1,DIAPH3,GCN1,ITGBL1,PDXDC1,CRKL,TRIM29,ANXA1,ATIC,PKP1,NIBAN2,PPP1CA,CLDN7,RPL24,SNX2,NLGN3,S1PR2,CDC4…
GO:MF	chromatin binding	GO:0003682	false	6.34825e-14	13.1973	602	3028	168	20212	FOXO4,ARID3A,DNMT1,MSH6,CDCA5,CHAF1A,TP63,RAD51,PPARG,HMGN3,CEBPA,TOP2A,EXO1,PLAC8,ISL1,RCOR1,PCNA,GRHL1,EZH2,POLE,DPPA4,CDT1,HNRNPD,CTNNB1,TICRR,SMARCA2,TFAP2A,GRHL3,DLX3,CDK1,PARP1,POLD1,NCAPH2,THRB,GRHL2,SUV39H1,CENPF,SVEP1,FMR1,CDC45,HELLS,POLQ,SOX14,H2AZ1,ORC1,NPM1,SMARCA1,LHX2,KLHDC3,TRIM37,MTF2,GATA2,KMT5C,SUZ12,NCAPH,MBD3,TRIM24,NAP1L1,SIN3B,CSNK2B,DNMT3A,CHAF1B,GLI3,UBE2T,EGR2,MCM8,IRF3,…
GO:MF	binding	GO:0005488	false	1.82693e-13	12.7383	18370	3028	2864	20212	MBNL3,FOXO4,XAGE3,SLC52A1,SIGLEC6,ATP6V1C2,SLC19A3,DUSP9,SP6,MORC4,DYNLL2,TINCR,SKP2,GRAMD2A,MDFI,PKIB,EGFL6,FBN2,NFE2L3,ISYNA1,PHGDH,PEG3,ARID3A,PCDH10,SMYD2,MCM2,MYO7A,STARD10,RAB11FIP4,KCNN4,IGF2,BMP7,IGF2BP1,LRP5,SMAGP,KANK4,PEG10,DNMT1,ECH1,DDB1,CTSV,DSC3,HIC2,OLR1,FAM184A,STK26,LIPG,SLC27A6,MPP7,VAV3,DACT2,HTATSF1,NLRP2,PRKCZ,SLC38A9,CRYBG1,DCXR,MSH6,CDK2,MEST,SLC6A4,CDC42BPG,ADRB1,CAMK2G,Q…
GO:MF	enzyme binding	GO:0019899	false	2.54778e-12	11.5938	2103	3028	441	20212	FOXO4,SMYD2,MCM2,RAB11FIP4,KCNN4,DACT2,PRKCZ,MSH6,SLC6A4,RASA1,DSP,CCNB1,TCF21,AXIN2,BIRC7,PKP3,SLC27A2,CDC25A,RAD51,BIRC5,CCNE1,MAGEA8,PKP2,STC2,PPARG,TNK2,CEBPA,ADCY6,TOP2A,MYCN,PDE4DIP,RAC3,RCOR1,SIAH1,PCNA,MARVELD3,SOD1,CDT1,HNRNPD,CTNNB1,RPS3,RBM47,BEX4,FMNL2,BCAR3,ANP32B,CKS1B,RHOBTB1,FANCI,NEDD4,MCM10,RPS27A,CCNA2,GCM1,PSG6,FAM83D,FZD5,RHOBTB2,COL3A1,QARS1,TRPV4,FAM83B,INF2,PARP1,GATA4,LUC…
GO:MF	identical protein binding	GO:0042802	false	1.67849e-10	9.77508	2162	3028	442	20212	FOXO4,ATP6V1C2,SKP2,MDFI,ARID3A,MYO7A,RAB11FIP4,OLR1,STK26,DCXR,SLC6A4,CAMK2G,QPRT,ESRRG,TRIML2,HSD17B1,S100P,SLIT2,GATA3,PPP1R13L,CLDN6,HGF,CHAF1A,GLDC,TP63,PITX2,TENM3,NR6A1,TK1,RAD51,BIRC5,FGFR3,STC2,PPARG,ALDH4A1,F11R,COL9A3,TNK2,CEBPA,TYMS,TOP2A,BEX3,GDF6,CPOX,SIAH1,PCNA,SOD1,SH3GLB2,ALDH7A1,RPIA,GRHL1,GPSM2,MAGED1,CLDN23,IDH1,MGST3,HEXB,TFAP2A,SEPTIN3,MCM10,NRP2,TRPV4,RRM2,PARP1,PACSIN3,ALA…
GO:MF	anion binding	GO:0043168	false	2.22518e-10	9.65263	2452	3028	491	20212	SIGLEC6,GRAMD2A,MCM2,MYO7A,STK26,NLRP2,PRKCZ,SLC38A9,MSH6,CDK2,CDC42BPG,CAMK2G,ACSS1,HSD17B1,PKMYT1,ATP7B,RAB15,EPHB3,WNK2,GLDC,SLC19A1,MCM5,TK1,SLC27A2,RAD51,PAK6,FGFR3,MTARC1,MCM4,PPARG,KIF22,TNK2,FIGN,ACSF2,TYMS,ADCY6,TOP2A,EPHA3,CD36,PNCK,RAC3,XRCC3,RECQL4,LIMK2,FZD7,PHLDA3,CKMT1B,PAK4,SLC1A3,CDK7,XRCC2,PIK3CB,GRIN2D,EPHB4,CYP2W1,RHOBTB1,SMARCA2,CYB5R1,SEPTIN3,CDK6,ADCK2,SWAP70,RHOBTB2,MCM3,Q…
GO:MF	heterocyclic compound binding	GO:1901363	false	5.89785e-10	9.22931	2325	3028	467	20212	PHGDH,MCM2,MYO7A,DNMT1,STK26,SLC27A6,NLRP2,PRKCZ,MSH6,CDK2,SLC6A4,CDC42BPG,CAMK2G,ACSS1,HSD17B1,PKMYT1,ATP7B,RAB15,EPHB3,WNK2,GLDC,SLC19A1,MCM5,TK1,SLC27A2,RAD51,PAK6,FGFR3,MTARC1,MCM4,KIF22,TNK2,FIGN,ACSF2,TYMS,ADCY6,TOP2A,EPHA3,PNCK,RAC3,XRCC3,RECQL4,LIMK2,GPSM2,POLE,CKMT1B,IDH1,PAK4,CDK7,XRCC2,PIK3CB,EPHB4,RHOBTB1,SMARCA2,CYB5R1,SEPTIN3,CDK6,ADCK2,SWAP70,RHOBTB2,MCM3,QARS1,TRPV4,CDK1,PARP1,KIF…
GO:MF	nucleoside phosphate binding	GO:1901265	false	1.13612e-09	8.94458	2188	3028	442	20212	PHGDH,MCM2,MYO7A,DNMT1,STK26,SLC27A6,NLRP2,PRKCZ,MSH6,CDK2,CDC42BPG,CAMK2G,ACSS1,HSD17B1,PKMYT1,ATP7B,RAB15,EPHB3,WNK2,SLC19A1,MCM5,TK1,SLC27A2,RAD51,PAK6,FGFR3,MCM4,KIF22,TNK2,FIGN,ACSF2,ADCY6,TOP2A,EPHA3,PNCK,RAC3,XRCC3,RECQL4,LIMK2,GPSM2,POLE,CKMT1B,IDH1,PAK4,CDK7,XRCC2,PIK3CB,EPHB4,RHOBTB1,SMARCA2,CYB5R1,SEPTIN3,CDK6,ADCK2,SWAP70,RHOBTB2,MCM3,QARS1,TRPV4,CDK1,PARP1,KIF23,MCM7,LMTK3,POLD1,FLT1…
GO:MF	catalytic activity, acting on DNA	GO:0140097	false	1.17118e-09	8.93138	248	3028	81	20212	MCM2,DNMT1,MSH6,MCM5,RAD51,MCM4,TOP2A,EXO1,RAD1,XRCC3,PCNA,RECQL4,POLE,RPS3,CDK7,XRCC2,POLE4,SMARCA2,MCM3,MCM7,POLD1,LIG1,RAD54L,MCM6,CHTF18,RFC4,NAV2,RFC2,RFC3,DNMT3B,HELLS,POLQ,ATAD5,SMARCA1,DNMT3A,BLM,MCM8,WRNIP1,UPF1,SMC3,DNA2,SUB1,EME1,MCM9,TOP1MT,N4BP2,DSCC1,RAD9A,NME1,SMUG1,MRE11,ZGRF1,CHD4,MUTYH,FEN1,NEIL3,PLD3,POLA1,POLE2,TOP2B,CHD7,BRIP1,DKC1,ENDOG,APEX2,XRCC1,ERCC6L,RAD51C,CECR2,MLH1,D…
GO:MF	nucleotide binding	GO:0000166	false	1.60706e-09	8.79397	2187	3028	441	20212	PHGDH,MCM2,MYO7A,DNMT1,STK26,SLC27A6,NLRP2,PRKCZ,MSH6,CDK2,CDC42BPG,CAMK2G,ACSS1,HSD17B1,PKMYT1,ATP7B,RAB15,EPHB3,WNK2,SLC19A1,MCM5,TK1,SLC27A2,RAD51,PAK6,FGFR3,MCM4,KIF22,TNK2,FIGN,ACSF2,ADCY6,TOP2A,EPHA3,PNCK,RAC3,XRCC3,RECQL4,LIMK2,GPSM2,POLE,CKMT1B,IDH1,PAK4,CDK7,XRCC2,PIK3CB,EPHB4,RHOBTB1,SMARCA2,CYB5R1,SEPTIN3,CDK6,ADCK2,SWAP70,RHOBTB2,MCM3,QARS1,TRPV4,CDK1,PARP1,KIF23,MCM7,LMTK3,POLD1,FLT1…
GO:MF	protein-macromolecule adaptor activity	GO:0030674	true	1.39913e-07	6.85414	947	3028	213	20212	ARID3A,IGF2BP1,DDB1,MPP7,PPP1R13L,COL8A2,IGF2BP3,VAMP8,CD274,RCOR1,EZH2,MAGED1,CTNNB1,RBM47,MED12L,SMARCA2,TFAP2A,BRDT,PAGE4,IGF2BP2,COL11A1,AP1S1,GRIP1,VGLL1,CNKSR1,PIR,COL1A2,SH3RF1,SKP1,SLC9A1,BCORL1,RIOX2,FMR1,TAF5L,RCOR2,DNMT3B,TRIM6,ATF7IP2,HNRNPA2B1,NCOA3,HNRNPA1,OBSL1,DTL,NCK2,AEBP2,NPM1,PPP4R2,KLHDC3,MED16,MYCBP,TRIM37,TONSL,CRKL,DMAP1,SIAH2,NDC80,TRIM24,NRIP1,NIBAN2,LPIN2,SIN3B,CSNK2B,D…
GO:MF	single-stranded DNA helicase activity	GO:0017116	false	2.48286e-07	6.60505	23	3028	17	20212	MCM2,MCM5,RAD51,MCM4,MCM3,MCM7,MCM6,CHTF18,RFC4,RFC2,RFC3,POLQ,MCM8,WRNIP1,DNA2,MCM9,DSCC1
GO:MF	molecular adaptor activity	GO:0060090	false	4.29532e-07	6.367	1136	3028	245	20212	ARID3A,IGF2BP1,DDB1,MPP7,PPP1R13L,COL8A2,IGF2BP3,VAMP8,AXIN2,CD274,PKP2,PDE4DIP,RCOR1,EZH2,MAGED1,CTNNB1,RBM47,MED12L,SMARCA2,TFAP2A,SEPTIN3,BRDT,PAGE4,IGF2BP2,SEPTIN8,COL11A1,AP1S1,GRIP1,VGLL1,CNKSR1,PIR,COL1A2,SH3RF1,SKP1,SLC9A1,E2F1,BCORL1,RIOX2,FMR1,TAF5L,LTBP1,RCOR2,DNMT3B,TRIM6,ATF7IP2,HNRNPA2B1,NCOA3,HNRNPA1,OBSL1,DTL,NCK2,AEBP2,NPM1,PPP4R2,MICAL3,KLHDC3,MED16,SARS1,MYCBP,TRIM37,GCN1,RBX1,…
GO:MF	adenyl nucleotide binding	GO:0030554	false	4.52862e-07	6.34403	1661	3028	337	20212	PHGDH,MCM2,MYO7A,STK26,NLRP2,PRKCZ,MSH6,CDK2,CDC42BPG,CAMK2G,ACSS1,HSD17B1,PKMYT1,ATP7B,EPHB3,WNK2,SLC19A1,MCM5,TK1,SLC27A2,RAD51,PAK6,FGFR3,MCM4,KIF22,TNK2,FIGN,ACSF2,ADCY6,TOP2A,EPHA3,PNCK,XRCC3,RECQL4,LIMK2,CKMT1B,IDH1,PAK4,CDK7,XRCC2,PIK3CB,EPHB4,SMARCA2,CDK6,ADCK2,SWAP70,MCM3,QARS1,TRPV4,CDK1,PARP1,KIF23,MCM7,LMTK3,FLT1,EIF2AK1,PMVK,RPS6KA4,LIG1,RAD54L,MYH10,HUNK,MELK,KIF2C,MCM6,CHTF18,P2RX4…
GO:MF	ATP-dependent activity	GO:0140657	false	5.2727e-07	6.27797	580	3028	142	20212	ATP6V1C2,MORC4,MCM2,MYO7A,SLC27A6,MSH6,ACSS1,ATP7B,MCM5,SLC27A2,RAD51,MCM4,KIF22,FIGN,ACSF2,TOP2A,XRCC3,RECQL4,CDK7,XRCC2,SMARCA2,MCM3,KIF23,MCM7,RAD54L,MYH10,KIF2C,MCM6,CHTF18,RFC4,DDX43,SNRNP200,KIF4A,DDX19A,NAV2,ABCG2,RFC2,KIF11,RFC3,HELLS,MYL6,POLQ,KIFC1,ATAD5,ORC1,SMARCA1,ATP1A4,ATP10D,AFG3L2,CDC6,MOV10,DQX1,KIF14,MYO7B,KIF18B,BLM,MCM8,HSPA14,WRNIP1,TNNT2,KIF20A,ABCB9,CCT8,UPF1,SMC3,DNA2,SUB…
GO:MF	ATP-dependent activity, acting on DNA	GO:0008094	false	5.37034e-07	6.27	123	3028	46	20212	MCM2,MSH6,MCM5,RAD51,MCM4,TOP2A,XRCC3,RECQL4,CDK7,XRCC2,SMARCA2,MCM3,MCM7,RAD54L,MCM6,CHTF18,RFC4,NAV2,RFC2,RFC3,HELLS,POLQ,ATAD5,SMARCA1,BLM,MCM8,WRNIP1,UPF1,DNA2,SUB1,MCM9,DSCC1,MRE11,ZGRF1,CHD4,TOP2B,CHD7,BRIP1,ERCC6L,RAD51C,CECR2,MLH1,XRCC6,MSH2,DDX1,ERCC6
GO:MF	purine nucleotide binding	GO:0017076	false	8.31116e-07	6.08034	2021	3028	397	20212	PHGDH,MCM2,MYO7A,STK26,NLRP2,PRKCZ,MSH6,CDK2,CDC42BPG,CAMK2G,ACSS1,HSD17B1,PKMYT1,ATP7B,RAB15,EPHB3,WNK2,SLC19A1,MCM5,TK1,SLC27A2,RAD51,PAK6,FGFR3,MCM4,KIF22,TNK2,FIGN,ACSF2,ADCY6,TOP2A,EPHA3,PNCK,RAC3,XRCC3,RECQL4,LIMK2,CKMT1B,IDH1,PAK4,CDK7,XRCC2,PIK3CB,EPHB4,RHOBTB1,SMARCA2,SEPTIN3,CDK6,ADCK2,SWAP70,RHOBTB2,MCM3,QARS1,TRPV4,CDK1,PARP1,KIF23,MCM7,LMTK3,FLT1,EIF2AK1,PMVK,RPS6KA4,LIG1,SEPTIN8,RAD…
GO:MF	ribonucleotide binding	GO:0032553	false	4.62702e-06	5.3347	1936	3028	378	20212	MCM2,MYO7A,STK26,NLRP2,PRKCZ,MSH6,CDK2,CDC42BPG,CAMK2G,ACSS1,PKMYT1,ATP7B,RAB15,EPHB3,WNK2,SLC19A1,MCM5,TK1,SLC27A2,RAD51,PAK6,FGFR3,MCM4,KIF22,TNK2,FIGN,ACSF2,ADCY6,TOP2A,EPHA3,PNCK,RAC3,XRCC3,RECQL4,LIMK2,CKMT1B,PAK4,CDK7,XRCC2,PIK3CB,EPHB4,RHOBTB1,SMARCA2,SEPTIN3,CDK6,ADCK2,SWAP70,RHOBTB2,MCM3,QARS1,TRPV4,CDK1,KIF23,MCM7,LMTK3,FLT1,EIF2AK1,PMVK,RPS6KA4,LIG1,SEPTIN8,RAD54L,MYH10,HUNK,MELK,KIF2C…
GO:MF	histone binding	GO:0042393	false	4.77851e-06	5.32071	251	3028	73	20212	MORC4,MCM2,MSH6,DNAJC9,NASP,ANP32B,CKS1B,RBBP7,SMARCA2,BRDT,ASF1B,UHRF1,FMR1,NCAPD2,H2AX,ANP32A,NPM1,MTF2,TONSL,SPIN4,KMT5C,NCAPG2,SUZ12,TRIM24,NAP1L1,CHAF1B,HJURP,SET,DEK,HDGFL2,ING2,ING5,BRD4,CHD4,ANP32E,WDR5,PRMT7,VRK1,BAZ2A,YEATS4,RNF168,FAM156B,MLLT1,L3MBTL1,CARM1,SSRP1,PHF13,CHD7,FAM156A,BRD2,CBX1,CDYL,CTSL,L3MBTL3,MLLT10,CBX3,HPF1,SMARCC1,SART3,ATAD2,L3MBTL2,NAP1L4,CBX4,BRD9,PHF8,PYGO2,HAT…
GO:MF	protein domain specific binding	GO:0019904	false	5.5359e-06	5.25681	653	3028	152	20212	MYO7A,DDB1,MPP7,NLRP2,CDK2,ADRB1,ESRRG,GATA3,CHAF1A,TP63,SHCBP1,TFDP2,PPARG,ADAM12,F11R,DAG1,TNK2,LRP2,GJA5,ELMO3,FZD7,GPSM2,EPN3,CTNNB1,KAT14,NEDD4,AFAP1L1,CCNA2,TRPV4,FMN1,GPR37,FKBP8,DMD,EZR,SH3BGRL2,SYNJ1,LNX1,SKP1,RAPGEF1,CHEK1,PTTG1,NCOA3,HNRNPA1,SRSF9,SESN2,ESPN,SHISA5,REPS1,ADAM19,ESRRA,GATA2,INPPL1,CLDN7,CSNK2B,KIF14,LSM4,PPP1CC,TRAF4,HMGB2,AXIN1,EGR2,NDFIP2,IRF3,RCC2,ADAM17,FUT8,TRIM28,…
GO:MF	catalytic activity, acting on a nucleic acid	GO:0140640	false	6.88624e-06	5.16202	623	3028	146	20212	MCM2,DNMT1,MSH6,MCM5,RAD51,MCM4,TOP2A,EXO1,RAD1,XRCC3,PCNA,RECQL4,POLE,DCP2,RPS3,CDK7,XRCC2,POLE4,CMTR1,SMARCA2,MCM3,QARS1,TARBP1,MCM7,POLD1,LIG1,RAD54L,MCM6,CHTF18,RFC4,DDX43,SNRNP200,DDX19A,NARS2,NAV2,RFC2,RFC3,DNMT3B,HELLS,POLQ,ATAD5,SMARCA1,SARS1,MOV10,DQX1,EXOSC7,DNMT3A,TOE1,PTRHD1,BLM,MCM8,WRNIP1,UPF1,SMC3,DNA2,SUB1,EME1,PARN,MCM9,MRPL44,EXOSC5,TOP1MT,N4BP2,DHX15,DUS2,DSCC1,RAD9A,NME1,METTL…
GO:MF	purine ribonucleoside triphosphate binding	GO:0035639	false	9.49875e-06	5.02233	1853	3028	362	20212	MCM2,MYO7A,STK26,NLRP2,PRKCZ,MSH6,CDK2,CDC42BPG,CAMK2G,ACSS1,PKMYT1,ATP7B,RAB15,EPHB3,WNK2,MCM5,TK1,SLC27A2,RAD51,PAK6,FGFR3,MCM4,KIF22,TNK2,FIGN,ACSF2,ADCY6,TOP2A,EPHA3,PNCK,RAC3,XRCC3,RECQL4,LIMK2,CKMT1B,PAK4,CDK7,XRCC2,PIK3CB,EPHB4,RHOBTB1,SMARCA2,SEPTIN3,CDK6,ADCK2,SWAP70,RHOBTB2,MCM3,QARS1,TRPV4,CDK1,KIF23,MCM7,LMTK3,FLT1,EIF2AK1,PMVK,RPS6KA4,LIG1,SEPTIN8,RAD54L,MYH10,HUNK,MELK,KIF2C,MCM6,CH…
GO:MF	adenyl ribonucleotide binding	GO:0032559	false	9.81607e-06	5.00806	1560	3028	312	20212	MCM2,MYO7A,STK26,NLRP2,PRKCZ,MSH6,CDK2,CDC42BPG,CAMK2G,ACSS1,PKMYT1,ATP7B,EPHB3,WNK2,SLC19A1,MCM5,TK1,SLC27A2,RAD51,PAK6,FGFR3,MCM4,KIF22,TNK2,FIGN,ACSF2,ADCY6,TOP2A,EPHA3,PNCK,XRCC3,RECQL4,LIMK2,CKMT1B,PAK4,CDK7,XRCC2,PIK3CB,EPHB4,SMARCA2,CDK6,ADCK2,SWAP70,MCM3,QARS1,TRPV4,CDK1,KIF23,MCM7,LMTK3,FLT1,EIF2AK1,PMVK,RPS6KA4,LIG1,RAD54L,MYH10,HUNK,MELK,KIF2C,MCM6,CHTF18,P2RX4,CKMT1A,RFC4,DDX43,SNRNP2…
GO:MF	purine ribonucleotide binding	GO:0032555	false	1.43722e-05	4.84248	1919	3028	372	20212	MCM2,MYO7A,STK26,NLRP2,PRKCZ,MSH6,CDK2,CDC42BPG,CAMK2G,ACSS1,PKMYT1,ATP7B,RAB15,EPHB3,WNK2,SLC19A1,MCM5,TK1,SLC27A2,RAD51,PAK6,FGFR3,MCM4,KIF22,TNK2,FIGN,ACSF2,ADCY6,TOP2A,EPHA3,PNCK,RAC3,XRCC3,RECQL4,LIMK2,CKMT1B,PAK4,CDK7,XRCC2,PIK3CB,EPHB4,RHOBTB1,SMARCA2,SEPTIN3,CDK6,ADCK2,SWAP70,RHOBTB2,MCM3,QARS1,TRPV4,CDK1,KIF23,MCM7,LMTK3,FLT1,EIF2AK1,PMVK,RPS6KA4,LIG1,SEPTIN8,RAD54L,MYH10,HUNK,MELK,KIF2C…
GO:MF	small molecule binding	GO:0036094	false	1.82203e-05	4.73945	6357	3028	1082	20212	MBNL3,SIGLEC6,SP6,MORC4,GRAMD2A,EGFL6,FBN2,PHGDH,PEG3,PCDH10,SMYD2,MCM2,MYO7A,RAB11FIP4,PEG10,DNMT1,DSC3,HIC2,STK26,SLC27A6,VAV3,NLRP2,PRKCZ,SLC38A9,MSH6,CDK2,SLC6A4,CDC42BPG,CAMK2G,ESRRG,TRIML2,CDO1,ACSS1,HSD17B1,PKMYT1,S100P,SLIT2,PLEKHF2,ATP7B,GATA3,RAB15,ITGB4,DSC2,EPHB3,WNK2,COLEC12,GLDC,LOXL1,FRAS1,TP63,SLC19A1,NR6A1,MCM5,TK1,BIRC7,SLC27A2,RAD51,PAK6,BIRC5,FGFR3,MTARC1,MCM4,PPARG,KIF22,ADAM…
GO:MF	ATP binding	GO:0005524	false	1.91528e-05	4.71777	1500	3028	300	20212	MCM2,MYO7A,STK26,NLRP2,PRKCZ,MSH6,CDK2,CDC42BPG,CAMK2G,ACSS1,PKMYT1,ATP7B,EPHB3,WNK2,MCM5,TK1,SLC27A2,RAD51,PAK6,FGFR3,MCM4,KIF22,TNK2,FIGN,ACSF2,ADCY6,TOP2A,EPHA3,PNCK,XRCC3,RECQL4,LIMK2,CKMT1B,PAK4,CDK7,XRCC2,PIK3CB,EPHB4,SMARCA2,CDK6,ADCK2,SWAP70,MCM3,QARS1,TRPV4,CDK1,KIF23,MCM7,LMTK3,FLT1,EIF2AK1,PMVK,RPS6KA4,LIG1,RAD54L,MYH10,HUNK,MELK,KIF2C,MCM6,CHTF18,P2RX4,CKMT1A,RFC4,DDX43,SNRNP200,KIF4A…
GO:MF	ion binding	GO:0043167	false	1.94184e-05	4.71179	6146	3028	1049	20212	MBNL3,SIGLEC6,SP6,MORC4,GRAMD2A,EGFL6,FBN2,PEG3,PCDH10,SMYD2,MCM2,MYO7A,RAB11FIP4,PEG10,DNMT1,DSC3,HIC2,STK26,VAV3,NLRP2,PRKCZ,SLC38A9,MSH6,CDK2,SLC6A4,CDC42BPG,CAMK2G,ESRRG,TRIML2,CDO1,ACSS1,HSD17B1,PKMYT1,S100P,SLIT2,PLEKHF2,ATP7B,GATA3,RAB15,ITGB4,DSC2,EPHB3,WNK2,COLEC12,GLDC,LOXL1,FRAS1,TP63,SLC19A1,NR6A1,MCM5,TK1,BIRC7,SLC27A2,RAD51,PAK6,BIRC5,FGFR3,MTARC1,MCM4,PPARG,KIF22,ADAM12,DAG1,TNK2,F…
GO:MF	carbohydrate derivative binding	GO:0097367	false	3.17221e-05	4.49864	2304	3028	434	20212	SIGLEC6,MCM2,MYO7A,BMP7,STK26,LIPG,NLRP2,PRKCZ,MSH6,CDK2,CDC42BPG,CAMK2G,ACSS1,PKMYT1,SLIT2,ATP7B,RAB15,EPHB3,WNK2,SLC19A1,MCM5,TK1,SLC27A2,RAD51,PAK6,FGFR3,MCM4,KIF22,TNK2,FIGN,ACSF2,ADCY6,TOP2A,EPHA3,PNCK,RAC3,XRCC3,PGF,PCOLCE2,RECQL4,LIMK2,HAPLN3,CKMT1B,PAK4,HAPLN1,PCSK6,RSPO2,CDK7,XRCC2,PIK3CB,EPHB4,ACAN,RHOBTB1,PTPRF,SMARCA2,SEPTIN3,CDK6,ADCK2,SWAP70,RHOBTB2,NRP2,MCM3,QARS1,TRPV4,CDK1,KIF23,…
GO:MF	DNA helicase activity	GO:0003678	false	5.41175e-05	4.26666	59	3028	26	20212	MCM2,MCM5,RAD51,MCM4,RECQL4,MCM3,MCM7,MCM6,CHTF18,RFC4,NAV2,RFC2,RFC3,POLQ,BLM,MCM8,WRNIP1,UPF1,DNA2,SUB1,MCM9,DSCC1,MRE11,ZGRF1,BRIP1,XRCC6
GO:MF	cell-cell adhesion mediator activity	GO:0098632	false	5.75148e-05	4.24022	52	3028	24	20212	DSC2,DSP,PKP3,PKP2,DSG2,PAK4,GLDN,KRT18,CD47,STXBP6,BAIAP2L1,CNTN6,TRIM29,ANXA1,PPP1CA,CDC42EP1,PDLIM5,IGSF9,JAM3,ESAM,ANXA2,NRCAM,S100A11,JUP
GO:MF	electron transfer activity	GO:0009055	true	6.85276e-05	4.16413	115	3028	40	20212	PHGDH,AKR1B1,GLDC,ALDH4A1,FDX1,ETFA,COX4I1,CYP19A1,ALDH2,NDUFA1,NDUFB9,ETFB,NDUFV1,UQCRH,UQCRC1,NDUFA6,NDUFB7,NDUFA12,COX5B,COX4I2,NDUFC2,COX8A,NDUFB3,GSR,NDUFA2,NDUFB5,IDH3B,NDUFS6,UQCRFS1,NDUFA9,CYC1,AKR7A2,QDPR,NDUFB6,CYB5A,NDUFB2,UQCR11,NDUFA10,SDHB,SURF1
GO:MF	oxidoreductase activity	GO:0016491	false	0.000167485	3.77602	742	3028	162	20212	PHGDH,DCXR,AKR1B1,CDO1,HSD17B1,GLDC,LOXL1,MTARC1,ALDH4A1,CPOX,SOD1,ALDH7A1,HPDL,IDH1,MGST3,CYP2W1,PRDX5,CYB5R1,CYP2J2,RRM2,FRRS1,PDIA2,ETFA,HSD17B2,ALDH3B2,QSOX1,DHRS2,COX4I1,FAR2,PIR,FDXR,CYP11A1,DIO3,NOS2,AKR1B15,RIOX2,TXN2,LDHB,CYP2S1,PDIA5,CYP19A1,TECR,SESN2,MICAL3,ALDH2,D2HGDH,IDH2,TET3,NDUFA1,NDUFB9,USP48,NDUFV1,MSMO1,PDHA1,SQLE,TXNRD2,KDM1A,UQCRH,FASN,UQCRC1,PDHX,NDUFA6,NDUFB7,COX6A1,STEAP…
GO:MF	cytoskeletal protein binding	GO:0008092	false	0.000190859	3.71929	1002	3028	208	20212	MYO7A,SLC6A4,EPS8L1,ANLN,BIRC5,CCSAP,PPARG,EML4,KIF22,SPIRE2,DAG1,NEBL,RPS3,BEX4,FMNL2,FHDC1,FAM83D,TRPV4,INF2,KIF23,PACSIN3,FMN1,TNNT1,TNNI2,DMD,MYH10,CAPN6,EZR,STMN1,KIF2C,KIF4A,CALM1,CENPF,PSRC1,FERMT1,IQGAP3,CORO6,GTSE1,FMR1,KIF11,PAK1,CSRP2,REEP1,BAIAP2L1,COBLL1,KIFC1,SPAG5,RAB25,DIAPH3,SPC24,MICAL3,COBL,ARPC5,PXN,LRRC61,ESPN,DES,OPHN1,HOOK2,RACGAP1,NDC80,INPPL1,KIF14,ENC1,MYO7B,TNNC1,KIF18B…
GO:MF	cell adhesion mediator activity	GO:0098631	false	0.000282807	3.54851	67	3028	27	20212	DSC2,DSP,PKP3,PKP2,DSG2,PAK4,GLDN,KRT18,CD47,SVEP1,BCAM,STXBP6,BAIAP2L1,CNTN6,TRIM29,ANXA1,PPP1CA,CDC42EP1,RPSA,PDLIM5,IGSF9,JAM3,ESAM,ANXA2,NRCAM,S100A11,JUP
GO:MF	transcription factor binding	GO:0008134	false	0.000298297	3.52535	600	3028	135	20212	FOXO4,DACT2,GATA3,PPP1R13L,PITX2,TCF21,TFDP2,PPARG,HMGN3,CEBPA,ISL1,PCNA,GRHL1,EZH2,CTNNB1,RPS3,TACC2,PARP1,GATA4,THRB,TBX20,ASCL2,GRHL2,CENPF,E2F1,TAF4B,TBX5,TRIM6,KLF5,TRIP6,NCOA3,NPM1,SMARCA1,MED16,RBX1,MTF2,TEAD3,HEY1,CRKL,GATA2,NCAPG2,SUZ12,DMAP1,CEBPG,TRIM24,NRIP1,CSNK2B,DNMT3A,VHL,ZNF703,FHL2,HMGB2,EGR2,KDM1A,EED,TFAM,TLE1,SUB1,PARK7,RAD21,PAGR1,KDM5D,HDAC5,PITX1,CHD4,HCLS1,YAP1,DR1,EPAS1,…
GO:MF	catalytic activity, acting on a protein	GO:0140096	false	0.000427452	3.36911	2355	3028	434	20212	DUSP9,SMYD2,CTSV,STK26,PRKCZ,CDK2,CDC42BPG,CAMK2G,TRIML2,GGH,PKMYT1,HGF,EPHB3,PRSS12,WNK2,LOXL1,BIRC7,CDC25A,PAK6,FGFR3,ADAM12,TNK2,FIGN,PIDD1,EPHA3,PNCK,TRMT112,PHKA2,SIAH1,RNF128,TINAGL1,MARVELD3,LIMK2,NEURL1,EZH2,TRABD2A,TRIM71,PAK4,PCSK6,CDK7,RNF43,USP27X,PIK3CB,KAT14,EPHB4,PTPRF,NEDD4,HERC5,CDK6,ADCK2,NRP2,IRF2BPL,CDK1,PARP1,LMTK3,FLT1,EIF2AK1,ZDHHC12,RPS6KA4,PDIA2,MMP23B,FKBP8,CPM,DTX4,MME,…
GO:MF	cadherin binding involved in cell-cell adhesion	GO:0098641	false	0.000630782	3.20012	18	3028	12	20212	PKP3,PAK4,KRT18,STXBP6,BAIAP2L1,TRIM29,ANXA1,PPP1CA,CDC42EP1,PDLIM5,ANXA2,S100A11
GO:MF	DNA-binding transcription factor binding	GO:0140297	false	0.000731186	3.13597	490	3028	113	20212	FOXO4,GATA3,PITX2,TCF21,PPARG,HMGN3,CEBPA,ISL1,PCNA,GRHL1,CTNNB1,RPS3,TACC2,PARP1,GATA4,TBX20,ASCL2,GRHL2,CENPF,E2F1,TAF4B,TBX5,TRIM6,KLF5,TRIP6,NCOA3,NPM1,SMARCA1,MED16,RBX1,TEAD3,HEY1,CRKL,GATA2,NCAPG2,DMAP1,CEBPG,TRIM24,NRIP1,CSNK2B,DNMT3A,VHL,ZNF703,FHL2,HMGB2,EGR2,KDM1A,TLE1,SUB1,PARK7,RAD21,PAGR1,KDM5D,HDAC5,PITX1,CHD4,HCLS1,YAP1,EPAS1,RBFOX2,BAZ2A,SETD3,COMMD7,TFDP1,AKAP8,CDK5RAP3,MAPK3,CA…
GO:MF	single-stranded DNA binding	GO:0003697	true	0.000911731	3.04013	121	3028	39	20212	MCM2,MCM5,RAD51,MCM4,RADX,RECQL4,RPA1,MCM10,MCM3,MCM7,RAD54L,MCM6,CDC45,HNRNPA2B1,HNRNPA1,SMARCA1,RAD51AP1,HMCES,BLM,HMGB2,MCM8,SUB1,MCM9,SMC2,BRCA2,RPA3,LRPPRC,NEIL3,POLA1,HNRNPDL,LONP1,TP53,MLH1,MMS22L,HSPD1,MSH2,HROB,SMC4,HNRNPU
GO:MF	ATP hydrolysis activity	GO:0016887	false	0.00118556	2.92608	404	3028	96	20212	MORC4,MCM2,ATP7B,MCM5,RAD51,MCM4,KIF22,FIGN,RECQL4,MCM3,KIF23,MCM7,RAD54L,KIF2C,MCM6,CHTF18,RFC4,DDX43,SNRNP200,DDX19A,NAV2,ABCG2,RFC2,RFC3,KIFC1,ATAD5,ORC1,ATP1A4,ATP10D,AFG3L2,CDC6,MOV10,DQX1,KIF14,KIF18B,BLM,MCM8,HSPA14,WRNIP1,KIF20A,ABCB9,CCT8,UPF1,SMC3,DNA2,MCM9,DHX15,CLPX,TRIP13,KIF21A,KIF15,SMC2,ATP5F1A,CHD4,KIF18A,PSMC6,RHOBTB3,TRAP1,ABCC10,CHD7,SPAST,ATP8B1,CCT4,DDX54,BRIP1,DDX3Y,LONP1,D…
GO:MF	kinase binding	GO:0019900	false	0.00226192	2.64552	790	3028	165	20212	DACT2,PRKCZ,DSP,CCNB1,AXIN2,CDC25A,CCNE1,PKP2,CEBPA,ADCY6,TOP2A,MYCN,RAC3,PCNA,MARVELD3,CTNNB1,RPS3,BCAR3,CKS1B,RHOBTB1,CCNA2,PSG6,FAM83D,FZD5,RHOBTB2,QARS1,TRPV4,FAM83B,PARP1,GATA4,CCNYL1,TPX2,EZR,PSG8,RPS19,HNRNPA0,TSKS,CALM1,TRIM58,PRKAB2,KIF11,LDHB,TRIM6,CEP152,TRIP6,NCK2,AURKB,AURKA,FOXM1,NPM1,ATP1A4,SLC12A4,FAM83H,CRKL,RACGAP1,CDC6,GDNF,KIF14,PSG1,PPP1CC,TRAF4,AXIN1,PLK1,RCC2,PSG9,KIF20A,TR…
GO:MF	oxidoreduction-driven active transmembrane transporter activity	GO:0015453	true	0.00286315	2.54316	66	3028	25	20212	COX4I1,NDUFA1,NDUFB9,NDUFV1,UQCRH,UQCRC1,NDUFA6,NDUFB7,NDUFA12,COX5B,COX4I2,NDUFC2,COX8A,NDUFB3,NDUFA2,NDUFB5,NDUFS6,UQCRFS1,NDUFA9,CYC1,NDUFB6,CYB5A,NDUFB2,NDUFA10,SURF1
GO:MF	protein kinase binding	GO:0019901	false	0.00373673	2.42751	706	3028	149	20212	DACT2,PRKCZ,DSP,CCNB1,AXIN2,CDC25A,CCNE1,PKP2,ADCY6,TOP2A,RAC3,PCNA,MARVELD3,CTNNB1,RPS3,CKS1B,RHOBTB1,CCNA2,PSG6,FAM83D,FZD5,RHOBTB2,QARS1,TRPV4,FAM83B,PARP1,GATA4,CCNYL1,TPX2,EZR,PSG8,RPS19,HNRNPA0,TSKS,CALM1,TRIM58,PRKAB2,KIF11,TRIM6,CEP152,NCK2,AURKA,FOXM1,NPM1,SLC12A4,FAM83H,CRKL,RACGAP1,GDNF,KIF14,PSG1,PPP1CC,TRAF4,AXIN1,PLK1,RCC2,PSG9,KIF20A,TRAF2,NEDD9,EGFR,RPS6,PARN,TFRC,PKIA,PICK1,PDLIM…
GO:MF	helicase activity	GO:0004386	false	0.00380334	2.41984	160	3028	46	20212	MCM2,MCM5,RAD51,MCM4,RECQL4,SMARCA2,MCM3,MCM7,RAD54L,MCM6,CHTF18,RFC4,DDX43,SNRNP200,DDX19A,NAV2,RFC2,RFC3,HELLS,POLQ,SMARCA1,MOV10,DQX1,BLM,MCM8,WRNIP1,UPF1,DNA2,SUB1,MCM9,DHX15,DSCC1,MRE11,ZGRF1,CHD4,CHD7,DDX54,BRIP1,DDX3Y,DHX38,DDX60L,ERCC6L,XRCC6,DDX1,EIF4A2,ERCC6
GO:MF	flavin adenine dinucleotide binding	GO:0050660	false	0.00687233	2.1629	90	3028	30	20212	CYB5R1,ETFA,ILVBL,QSOX1,NOS2,MICAL3,D2HGDH,SQLE,TXNRD2,KDM1A,STEAP3,ACOX1,DUS2,GSR,ACADVL,NOX5,PIPOX,POR,ACAD11,CYB5R2,ACOX3,FOXRED2,ACADL,CRY1,GFER,ERO1B,AIFM1,TXNRD3,KMO,DUS3L
GO:MF	damaged DNA binding	GO:0003684	true	0.00688187	2.16229	73	3028	26	20212	DDB1,MSH6,TP63,RAD1,PCNA,RECQL4,RPS3,RPA1,PARP1,POLD1,H2AX,POLQ,BLM,HMGB2,FANCG,BRCA1,RPA3,MUTYH,FEN1,NEIL3,XRCC1,DCLRE1B,XRCC6,MSH2,PARP2,TDG
GO:MF	active transmembrane transporter activity	GO:0022804	true	0.00713	2.14691	453	3028	102	20212	ATP6V1C2,SLC6A4,ATP7B,SLC13A4,SLC13A3,SLC5A6,SLC19A1,SLC26A2,SLC44A5,SLC29A1,SLC16A12,SLC1A3,SLC22A11,SLC18A3,SLC12A9,SLC25A5,SLC25A3,SLC18B1,SLC1A6,COX4I1,SLC9A1,SLC6A15,ABCG2,SLC6A19,SLC38A1,SLC25A13,ATP1A4,SLC29A3,SLC44A2,SLC12A4,NDUFA1,NDUFB9,SLC46A1,MFSD4B,NDUFV1,SLC25A16,SLC16A4,UQCRH,UQCRC1,ABCB9,NDUFA6,SLC9A7,SLC6A11,NDUFB7,SLC39A8,SLC6A2,NDUFA12,COX5B,RALBP1,SLC4A3,COX4I2,NDUFC2,COX8A,ND…
GO:MF	tubulin binding	GO:0015631	false	0.00764224	2.11678	389	3028	90	20212	BIRC5,CCSAP,EML4,KIF22,DAG1,RPS3,BEX4,FHDC1,FAM83D,TRPV4,KIF23,FMN1,CAPN6,EZR,STMN1,KIF2C,KIF4A,CENPF,PSRC1,GTSE1,FMR1,KIF11,PAK1,REEP1,KIFC1,SPAG5,DIAPH3,SPC24,LRRC61,HOOK2,RACGAP1,NDC80,KIF14,KIF18B,PLK1,RCC2,EML2,KIF20A,ALDOA,GABARAP,MTCL1,MID1,SMC3,PEX14,HAUS8,SLC6A2,DRG1,TTLL4,FAM161A,KIF21A,KIF15,NUF2,REEP4,BRCA1,BRCA2,LRPPRC,HAUS4,HAUS7,MAPRE1,TIAM1,KIF18A,DLGAP5,SKA3,SPAST,KIF26B,GAS2L3,D…
GO:MF	transferase activity	GO:0016740	false	0.00946802	2.02374	2350	3028	422	20212	CMAS,SKP2,SMYD2,DNMT1,STK26,PRKCZ,HS6ST2,CDK2,CDC42BPG,CAMK2G,QPRT,TRIML2,PKMYT1,EPHB3,EPS8L1,WNK2,TK1,BIRC7,PAK6,CCNE1,MB21D2,FGFR3,TNK2,TYMS,EPHA3,PNCK,TRMT112,PHKA2,CHAT,SIAH1,RNF128,MARVELD3,LIMK2,NEURL1,EZH2,TRIM71,POLE,CKMT1B,PAK4,B3GNT5,CDK7,RNF43,MGST3,POLE4,PIK3CB,KAT14,EPHB4,CKS1B,CMTR1,HEXB,NEDD4,ELOVL2,HERC5,CDK6,ADCK2,NRP2,IRF2BPL,CDK1,PARP1,TARBP1,FDFT1,LMTK3,ALAS1,EXTL2,GSTA3,AGL,P…
GO:MF	isomerase activity	GO:0016853	false	0.013203	1.87933	172	3028	47	20212	ISYNA1,ECH1,TOP2A,RPIA,CYP2J2,PDIA2,FKBP8,PGM1,QSOX1,PMM1,CYP2S1,PDIA5,EBP,GALM,BPGM,PTPA,TOP1MT,PPIC,PTGES,ECI1,ALOXE3,DHRS9,ENOPH1,MIF,PPIH,HYI,TOP2B,SPAST,PTGES2,FUOM,DKC1,KATNA1,GALE,EBPL,RENBP,PUSL1,HSD3B1,IDI1,PGM2,PPIF,HSPD1,DSE,PTGDS,FKBP4,FKBP9,ECI2,ECHS1
GO:MF	microtubule binding	GO:0008017	false	0.0134992	1.86969	278	3028	68	20212	BIRC5,CCSAP,EML4,KIF22,RPS3,FHDC1,FAM83D,TRPV4,KIF23,FMN1,CAPN6,EZR,KIF2C,KIF4A,CENPF,PSRC1,GTSE1,FMR1,KIF11,REEP1,KIFC1,SPAG5,DIAPH3,SPC24,HOOK2,RACGAP1,NDC80,KIF14,KIF18B,PLK1,RCC2,EML2,KIF20A,GABARAP,MTCL1,MID1,PEX14,HAUS8,DRG1,FAM161A,KIF21A,KIF15,NUF2,REEP4,LRPPRC,HAUS4,HAUS7,MAPRE1,TIAM1,KIF18A,DLGAP5,SKA3,SPAST,KIF26B,GAS2L3,KIF26A,KATNA1,RMDN3,SKA2,CETN3,SKA1,TPPP,GAS2L1,KIF3C,KIFC2,CENPE…
GO:MF	growth factor binding	GO:0019838	false	0.0138855	1.85744	134	3028	39	20212	ITGB4,FGFR3,CD36,LRP2,LIFR,PCSK6,IL11RA,NRP2,COL3A1,FLT1,RPS19,COL1A2,SORT1,COL2A1,LTBP1,FLT4,FGFR4,ITGA6,ACVR2B,EGFR,COL1A1,COL4A1,SDCBP,RPS2,PDGFA,TGFBR3,KAZALD1,ERBB2,ERBB3,GPC1,TGFBR1,HTRA1,LRRC32,TGFB3,IL36RN,TRIM16,ACVRL1,GHR,ACVR2A
GO:MF	SH3 domain binding	GO:0017124	false	0.0168359	1.77376	121	3028	36	20212	ADAM12,LRP2,ELMO3,AFAP1L1,FMN1,SH3BGRL2,SYNJ1,RAPGEF1,PTTG1,ESPN,REPS1,ADAM19,INPPL1,ADAM17,FUT8,ARHGAP27,ENAH,RAD9A,CD2AP,KHDRBS1,VASP,HCLS1,ZNF106,MAPK15,SOCS7,SH3BP1,UVRAG,DNAJC6,GRB2,SH3BP5,DRD4,ADAM15,BCAR1,SYNJ2,ADAM9,CCDC6
GO:MF	transferase activity, transferring phosphorus-containing groups	GO:0016772	false	0.0194236	1.71167	959	3028	189	20212	CMAS,SKP2,STK26,PRKCZ,CDK2,CDC42BPG,CAMK2G,PKMYT1,EPHB3,EPS8L1,WNK2,TK1,PAK6,CCNE1,MB21D2,FGFR3,TNK2,EPHA3,PNCK,PHKA2,LIMK2,POLE,CKMT1B,PAK4,CDK7,POLE4,PIK3CB,EPHB4,CKS1B,CDK6,ADCK2,NRP2,CDK1,PARP1,LMTK3,POLD1,FLT1,EIF2AK1,PMVK,RPS6KA4,HUNK,MELK,CNKSR1,CKMT1A,CALM1,MAST4,BUB1B,PRAG1,CHEK1,TTK,MINK1,PRKAB2,PAK1,LTBP1,POLQ,TESK2,NADK2,TNKS2,AURKB,YES1,AURKA,RPS6KA5,FLT4,PLK4,PCYT2,BEGAIN,GALT,NRK,F…
GO:MF	ribonucleoside triphosphate phosphatase activity	GO:0017111	false	0.0203854	1.69068	734	3028	150	20212	MORC4,MCM2,ATP7B,RAB15,RASA1,MCM5,RAD51,MCM4,KIF22,FIGN,RAC3,RECQL4,RHOBTB1,SEPTIN3,RHOBTB2,MCM3,KIF23,MCM7,SEPTIN8,RAD54L,KIF2C,MCM6,CHTF18,RFC4,DDX43,SNRNP200,DDX19A,NAV2,ABCG2,RFC2,RFC3,KIFC1,ATAD5,GTPBP3,RAB25,ORC1,RAB13,ATP1A4,ATP10D,AFG3L2,CDC6,MOV10,DQX1,GNAS,KIF14,RHOT2,HRAS,KIF18B,BLM,RAB38,MCM8,HSPA14,WRNIP1,KIF20A,ABCB9,CCT8,UPF1,SMC3,DNA2,GNA12,DRG1,MCM9,RAB24,DHX15,RAB40C,CLPX,TRIP13…
GO:MF	pyrophosphatase activity	GO:0016462	false	0.0243082	1.61425	794	3028	160	20212	MORC4,MCM2,ATP7B,RAB15,RASA1,MCM5,RAD51,MCM4,KIF22,FIGN,RAC3,RECQL4,DCP2,RHOBTB1,SEPTIN3,RHOBTB2,MCM3,KIF23,MCM7,SEPTIN8,RAD54L,KIF2C,MCM6,CHTF18,RFC4,DDX43,SNRNP200,DDX19A,NAV2,ABCG2,RFC2,RFC3,KIFC1,ATAD5,GTPBP3,RAB25,ORC1,RAB13,ATP1A4,ATP10D,AFG3L2,CDC6,MOV10,DQX1,GNAS,NUDT15,KIF14,RHOT2,HRAS,KIF18B,BLM,NUDT14,DUT,RAB38,MCM8,HSPA14,WRNIP1,KIF20A,ABCB9,CCT8,UPF1,SMC3,DNA2,GNA12,NUDT4,DRG1,MCM9,R…
GO:MF	hydrolase activity, acting on acid anhydrides, in phosphorus-containing anhydrides	GO:0016818	false	0.0260219	1.58466	795	3028	160	20212	MORC4,MCM2,ATP7B,RAB15,RASA1,MCM5,RAD51,MCM4,KIF22,FIGN,RAC3,RECQL4,DCP2,RHOBTB1,SEPTIN3,RHOBTB2,MCM3,KIF23,MCM7,SEPTIN8,RAD54L,KIF2C,MCM6,CHTF18,RFC4,DDX43,SNRNP200,DDX19A,NAV2,ABCG2,RFC2,RFC3,KIFC1,ATAD5,GTPBP3,RAB25,ORC1,RAB13,ATP1A4,ATP10D,AFG3L2,CDC6,MOV10,DQX1,GNAS,NUDT15,KIF14,RHOT2,HRAS,KIF18B,BLM,NUDT14,DUT,RAB38,MCM8,HSPA14,WRNIP1,KIF20A,ABCB9,CCT8,UPF1,SMC3,DNA2,GNA12,NUDT4,DRG1,MCM9,R…
GO:MF	hydrolase activity, acting on acid anhydrides	GO:0016817	false	0.0260219	1.58466	795	3028	160	20212	MORC4,MCM2,ATP7B,RAB15,RASA1,MCM5,RAD51,MCM4,KIF22,FIGN,RAC3,RECQL4,DCP2,RHOBTB1,SEPTIN3,RHOBTB2,MCM3,KIF23,MCM7,SEPTIN8,RAD54L,KIF2C,MCM6,CHTF18,RFC4,DDX43,SNRNP200,DDX19A,NAV2,ABCG2,RFC2,RFC3,KIFC1,ATAD5,GTPBP3,RAB25,ORC1,RAB13,ATP1A4,ATP10D,AFG3L2,CDC6,MOV10,DQX1,GNAS,NUDT15,KIF14,RHOT2,HRAS,KIF18B,BLM,NUDT14,DUT,RAB38,MCM8,HSPA14,WRNIP1,KIF20A,ABCB9,CCT8,UPF1,SMC3,DNA2,GNA12,NUDT4,DRG1,MCM9,R…
GO:MF	transcription coregulator activity	GO:0003712	false	0.0302461	1.51933	524	3028	112	20212	ARID3A,PPP1R13L,CD274,RCOR1,EZH2,MAGED1,CTNNB1,MED12L,SMARCA2,TFAP2A,BRDT,PAGE4,VGLL1,PIR,BCORL1,RIOX2,TAF5L,RCOR2,DNMT3B,ATF7IP2,NCOA3,AEBP2,NPM1,MED16,MYCBP,TRIM37,DMAP1,SIAH2,TRIM24,NRIP1,NIBAN2,LPIN2,SIN3B,DNMT3A,COPS5,VHL,TLE3,FHL2,HMGB2,KDM1A,TLE1,SUB1,PEX14,AJUBA,TRIM28,PMF1,PARK7,TRIP13,TLE6,BRD4,SND1,NACA,CHD4,BRCA1,YAP1,FBXL19,TAF15,HTATIP2,SRSF2,RBFOX2,SETD3,EID2,CARM1,DDX54,CDYL,ARRB1…
GO:MF	hydrolase activity	GO:0016787	false	0.0304106	1.51698	2478	3028	438	20212	MYORG,DUSP9,MORC4,MCM2,CTSV,LIPG,MEST,CAMK2G,GGH,GM2A,ATP7B,RAB15,HGF,PRSS12,RASA1,IL1RAP,MCM5,CDC25A,RAD51,MCM4,KIF22,ADAM12,FIGN,PIDD1,EXO1,RAC3,RAD1,XRCC3,PLBD1,PCNA,TINAGL1,RECQL4,TRABD2A,POLE,DCP2,RPS3,PCSK6,USP27X,RHOBTB1,HEXB,PTPRF,SMARCA2,ACER2,SEPTIN3,RHOBTB2,MCM3,KIF23,MCM7,MAN1C1,AGL,POLD1,MMP23B,CPM,SEPTIN8,MME,DMD,RAD54L,STS,CAPN6,HYAL4,KIF2C,MCM6,CHTF18,RFC4,DDX43,SGPP1,SNRNP200,SFR…
GO:MF	kinase activity	GO:0016301	false	0.0330985	1.48019	787	3028	158	20212	SKP2,STK26,PRKCZ,CDK2,CDC42BPG,CAMK2G,PKMYT1,EPHB3,EPS8L1,WNK2,TK1,PAK6,CCNE1,FGFR3,TNK2,EPHA3,PNCK,PHKA2,LIMK2,CKMT1B,PAK4,CDK7,PIK3CB,EPHB4,CKS1B,CDK6,ADCK2,NRP2,CDK1,LMTK3,FLT1,EIF2AK1,PMVK,RPS6KA4,HUNK,MELK,CNKSR1,CKMT1A,CALM1,MAST4,BUB1B,PRAG1,CHEK1,TTK,MINK1,PRKAB2,PAK1,LTBP1,TESK2,NADK2,AURKB,YES1,AURKA,RPS6KA5,FLT4,PLK4,BEGAIN,NRK,FN3KRP,DGKA,CDKL5,FGFR4,NEK2,PFKFB4,TRIM24,GALK1,CSNK2B,WE…
GO:MF	modification-dependent protein binding	GO:0140030	false	0.0456006	1.34103	185	3028	48	20212	MORC4,MSH6,UBAC1,BRDT,AGL,UHRF1,FMR1,MTF2,SPIN4,PSMD4,NCAPG2,SUZ12,TRIM24,HDGFL2,ING2,ING5,BRD4,TNIP2,WDR5,UBXN1,BAZ2A,YEATS4,RNF168,FAM156B,MLLT1,L3MBTL1,CARM1,PHF13,FAM156A,BRD2,CBX1,CDYL,L3MBTL3,RNF31,CBX3,SQSTM1,XRCC1,L3MBTL2,VCP,IKBKE,CBX4,BRD9,PHF8,NPLOC4,PARP2,FAAP20,DNAJB2,MBTD1
GO:MF	protein binding involved in heterotypic cell-cell adhesion	GO:0086080	false	0.0464322	1.33318	12	3028	8	20212	DSC2,DSP,PKP2,DSG2,GLDN,CD47,NRCAM,JUP
GO:MF	cell adhesive protein binding involved in bundle of His cell-Purkinje myocyte communication	GO:0086083	false	0.0495073	1.30533	5	3028	5	20212	DSC2,DSP,PKP2,DSG2,JUP
GO:BP	cell cycle	GO:0007049	true	8.7219e-48	47.0594	1819	2942	486	21031	FOXO4,SKP2,PHGDH,MCM2,RAB11FIP4,IGF2,BMP7,LRP5,DDB1,MSH6,CDK2,SLC6A4,PKMYT1,CDCA5,GATA3,MSX2,HGF,RASA1,CHAF1A,CCNB1,TP63,ANLN,AXIN2,MYBL2,MCM5,TK1,BIRC7,CDC25A,RAD51,BIRC5,TFDP2,CCNE1,FANCA,CCSAP,NASP,MCM4,EML4,KIF22,SPIRE2,FIGN,GINS1,CEBPA,PIDD1,TOP2A,EXO1,PDE4DIP,RAD1,XRCC3,SIAH1,PCNA,LIMK2,GPSM2,EZH2,TRIM71,POLE,DSN1,CDT1,CDKN1C,ZFP42,PAK4,CTNNB1,RPS3,TICRR,BEX4,CDK7,E2F2,CENPX,XRCC2,TACC2,KAT…
GO:BP	organonitrogen compound metabolic process	GO:1901564	false	2.00171e-46	45.6986	5986	2942	1183	21031	SLC52A1,SLC19A3,CMAS,DUSP9,SKP2,PKIB,PHGDH,SMYD2,IGF2,IGF2BP1,LRP5,DDB1,CTSV,OLR1,STK26,LIPG,NLRP2,PRKCZ,HS6ST2,DCXR,CDK2,ITIH5,CDC42BPG,CAMK2G,QPRT,TRIML2,CDO1,ACSS1,GGH,GM2A,PKMYT1,SLIT2,ATP7B,GATA3,HGF,EPHB3,PRSS12,DSP,WNK2,GLDC,LOXL1,SLC5A6,IGF2BP3,SLC19A1,AXIN2,TK1,BIRC7,SLC27A2,CDC25A,RAD51,PAK6,BIRC5,GPC3,CCNE1,FANCA,SLC44A5,FGFR3,RPL13A,PPARG,ALDH4A1,ADAM12,DAG1,TNK2,BZW2,CEBPA,ACSF2,TYMS…
GO:BP	organelle organization	GO:0006996	false	5.98568e-43	42.2229	3613	2942	790	21031	GRAMD2A,PKIB,MCM2,MYO7A,IGF2,BMP7,LRP5,KANK4,DDB1,VAV3,PRKCZ,CDK2,CDC42BPG,HSD17B1,PKMYT1,SLIT2,PLEKHF2,CDCA5,MSX2,HGF,RASA1,HMGB3,DSP,CCNB1,IL1RAP,ANLN,VAMP8,AXIN2,MYBL2,MCM5,RAD51,PAK6,BIRC5,CCNE1,SEMA6A,FANCA,CCSAP,MAP7D2,PKP2,NASP,MCM4,PPARG,EML4,KIF22,SPIRE2,F11R,DAG1,MPP2,FIGN,GINS1,ANXA8L1,CEBPA,TOP2A,EXO1,EPHA3,RPS23,PDE4DIP,RAC3,MPDZ,RAD1,XRCC3,PCNA,KRT23,AMOT,SOD1,ELMO3,RECQL4,LIMK2,NEU…
GO:BP	cell cycle process	GO:0022402	false	2.14601e-40	39.6684	1276	2942	362	21031	FOXO4,SKP2,PHGDH,MCM2,RAB11FIP4,IGF2,BMP7,LRP5,DDB1,MSH6,CDK2,PKMYT1,CDCA5,MSX2,RASA1,CCNB1,TP63,ANLN,AXIN2,MYBL2,TK1,CDC25A,RAD51,BIRC5,CCNE1,FANCA,CCSAP,MCM4,EML4,KIF22,SPIRE2,GINS1,PIDD1,TOP2A,PDE4DIP,RAD1,XRCC3,PCNA,LIMK2,GPSM2,EZH2,TRIM71,POLE,DSN1,CDT1,CDKN1C,CTNNB1,RPS3,TICRR,BEX4,CDK7,CENPX,XRCC2,TACC2,KAT14,CKS1B,SMARCA2,SEPTIN3,CDK6,CCNA2,CENPH,CCNB2,RPL26,FAM83D,BRDT,MCM3,RRM2,RMI2,CDK…
GO:BP	mitotic cell cycle process	GO:1903047	false	1.45116e-38	37.8383	745	2942	247	21031	FOXO4,SKP2,MCM2,IGF2,BMP7,LRP5,DDB1,CDK2,PKMYT1,CDCA5,RASA1,CCNB1,ANLN,MYBL2,TK1,CDC25A,RAD51,BIRC5,CCNE1,CCSAP,MCM4,EML4,KIF22,GINS1,PIDD1,XRCC3,PCNA,GPSM2,EZH2,TRIM71,POLE,DSN1,CDT1,CDKN1C,TICRR,CDK7,TACC2,KAT14,CKS1B,SMARCA2,CDK6,CCNA2,CENPH,CCNB2,RPL26,MCM3,RRM2,CDK1,KIF23,ZWINT,NCAPG,KNL1,NCAPH2,LIG1,TPX2,MYH10,MELK,CHMP4C,STMN1,CDCA2,CDC20,KIF2C,MCM6,KIF4A,CALM1,CENPF,BUB1B,PSRC1,E2F1,IQGAP…
GO:BP	mitotic cell cycle	GO:0000278	false	2.28371e-37	36.6414	895	2942	277	21031	FOXO4,SKP2,MCM2,IGF2,BMP7,LRP5,DDB1,CDK2,PKMYT1,CDCA5,HGF,RASA1,CCNB1,ANLN,MYBL2,TK1,CDC25A,RAD51,BIRC5,CCNE1,CCSAP,MCM4,EML4,KIF22,GINS1,PIDD1,XRCC3,PCNA,GPSM2,EZH2,TRIM71,POLE,DSN1,CDT1,CDKN1C,CTNNB1,TICRR,CDK7,XRCC2,TACC2,KAT14,CKS1B,SMARCA2,CDK6,CCNA2,CENPH,CCNB2,RPL26,MCM3,RRM2,CDK1,KIF23,ZWINT,NCAPG,KNL1,NCAPH2,LIG1,TPX2,MYH10,MELK,CHMP4C,STMN1,CDCA2,CDC20,KIF2C,MCM6,KIF4A,CALM1,CENPF,BUB1B…
GO:BP	protein metabolic process	GO:0019538	false	2.1628e-35	34.665	4912	2942	973	21031	DUSP9,SKP2,PKIB,SMYD2,IGF2,IGF2BP1,LRP5,DDB1,CTSV,OLR1,STK26,LIPG,NLRP2,PRKCZ,HS6ST2,CDK2,CDC42BPG,CAMK2G,TRIML2,PKMYT1,SLIT2,ATP7B,HGF,EPHB3,PRSS12,DSP,WNK2,LOXL1,IGF2BP3,AXIN2,BIRC7,CDC25A,RAD51,PAK6,BIRC5,GPC3,CCNE1,FANCA,FGFR3,RPL13A,PPARG,ADAM12,DAG1,TNK2,BZW2,CEBPA,TYMS,PIDD1,BEX3,EPHA3,CD36,RPS23,PNCK,TRMT112,LRP2,ISL1,PHKA2,SIAH1,PGF,RNF128,TINAGL1,MARVELD3,SOD1,LIMK2,NEURL1,EZH2,TRABD2A,…
GO:BP	positive regulation of biological process	GO:0048518	false	5.12433e-34	33.2904	6250	2942	1174	21031	MYORG,FOXO4,ATP6V1C2,SKP2,PKIB,EGFL6,FBN2,PEG3,ARID3A,KCNN4,IGF2,BMP7,IGF2BP1,LRP5,DNMT1,DDB1,CTSV,LIPG,MPP7,VAV3,NLRP2,PRKCZ,SLC38A9,DCXR,CDK2,SLC6A4,ADRB1,ESRRG,ARID3B,SLIT2,CDCA5,GATA3,PPP1R13L,MSX2,RAB15,HGF,EPHB3,FRZB,EPS8L1,SEMA6D,WNK2,COLEC12,CCNB1,TP63,PITX2,IL1RAP,ANLN,TENM3,IGF2BP3,VAMP8,TCF21,AXIN2,NR6A1,MYBL2,BIRC7,PKP3,CDC25A,RAD51,BIRC5,CD274,TFDP2,GPC3,CCNE1,SEMA6A,FGFR3,PKP2,CSF2R…
GO:BP	positive regulation of cellular process	GO:0048522	false	2.13346e-33	32.6709	5717	2942	1090	21031	MYORG,FOXO4,ATP6V1C2,SKP2,PKIB,EGFL6,FBN2,PEG3,ARID3A,KCNN4,IGF2,BMP7,IGF2BP1,LRP5,DNMT1,DDB1,CTSV,MPP7,VAV3,NLRP2,PRKCZ,SLC38A9,DCXR,CDK2,SLC6A4,ESRRG,ARID3B,SLIT2,CDCA5,GATA3,PPP1R13L,MSX2,RAB15,HGF,EPHB3,FRZB,EPS8L1,SEMA6D,WNK2,CCNB1,TP63,PITX2,IL1RAP,ANLN,TENM3,IGF2BP3,VAMP8,TCF21,AXIN2,NR6A1,MYBL2,BIRC7,PKP3,CDC25A,RAD51,BIRC5,CD274,TFDP2,GPC3,CCNE1,SEMA6A,FGFR3,CSF2RA,PPARG,FSTL3,SPIRE2,F11…
GO:BP	DNA metabolic process	GO:0006259	false	1.15118e-29	28.9389	1040	2942	289	21031	PKIB,MCM2,DNMT1,DDB1,MSH6,CDK2,CDCA5,GATA3,HGF,HMGB3,CHAF1A,AXIN2,MCM5,TK1,RAD51,CCNE1,FANCA,NASP,MCM4,KIF22,SPIRE2,RADX,GINS1,TYMS,TOP2A,EXO1,RAD1,XRCC3,PCNA,RECQL4,EZH2,POLE,CDT1,HNRNPD,DCP2,CTNNB1,FANCE,RPS3,TICRR,CDK7,CENPX,XRCC2,POLE4,RBBP7,FANCI,RPA1,SMARCA2,MCM10,CCNA2,SWAP70,BABAM1,MCM3,RRM2,RMI2,CDK1,PARP1,MCM7,POLD1,LIG1,GINS2,GRHL2,ANXA3,RAD54L,TIMELESS,MCM6,CHTF18,ORC6,RFC4,CENPF,CHEK…
GO:BP	chromosome organization	GO:0051276	false	1.14608e-28	27.9408	635	2942	203	21031	PKIB,MCM2,CDK2,CDCA5,HMGB3,CCNB1,AXIN2,MYBL2,MCM5,RAD51,BIRC5,CCNE1,CCSAP,NASP,MCM4,EML4,KIF22,GINS1,TOP2A,EXO1,XRCC3,PCNA,RECQL4,EZH2,DSN1,CDT1,HNRNPD,DCP2,CTNNB1,CENPX,RPA1,SMARCA2,CENPH,MCM3,RMI2,CDK1,PARP1,KIF23,MCM7,ZWINT,NCAPG,KNL1,NCAPH2,GINS2,TPX2,RAD54L,CHMP4C,CDC20,KIF2C,MCM6,CHTF18,RFC4,KIF4A,CENPF,BUB1B,PSRC1,UBE2C,TTK,PTTG1,NAV2,FANCD2,RFC2,KIF11,RFC3,CDC45,GINS4,NCAPD2,POLQ,KIFC1,AT…
GO:BP	regulation of cellular component organization	GO:0051128	false	3.60852e-27	26.4427	2425	2942	534	21031	PKIB,MCM2,IGF2,BMP7,LRP5,KANK4,MPP7,PRKCZ,CDK2,CAMK2G,PKMYT1,SLIT2,GATA3,MSX2,HGF,EPHB3,FRZB,EPS8L1,RASA1,SEMA6D,CCNB1,IL1RAP,ANLN,TENM3,AXIN2,BIRC5,GPC3,SEMA6A,CCSAP,RPL13A,PPARG,F11R,DAG1,TNK2,ADCY6,TOP2A,EPHA3,CD36,PDE4DIP,BMP5,RAC3,MPDZ,RAD1,XRCC3,ISL1,AMOT,SOD1,LIMK2,NEURL1,VSTM5,GPSM2,EZH2,TRABD2A,PAK4,HNRNPD,DCP2,CTNNB1,RPS3,EFNB1,WNT7A,COL16A1,PIK3CB,RBBP7,PTPRF,SMARCA2,NEDD4,GRHL3,SLC18A…
GO:BP	cell division	GO:0051301	false	4.52482e-26	25.3444	656	2942	202	21031	RAB11FIP4,IGF2,CDK2,CDCA5,RASA1,CCNB1,TP63,ANLN,MCM5,CDC25A,BIRC5,CCNE1,CCSAP,EML4,SPIRE2,FIGN,TOP2A,PGF,FZD7,GPSM2,DSN1,CDT1,RPS3,CDK7,WNT7A,CENPX,PIK3CB,KAT14,CKS1B,SEPTIN3,CDK6,CCNA2,CCNB2,FAM83D,CDK1,KIF23,ZWINT,NCAPG,KNL1,LIG1,SEPTIN8,TPX2,MYH10,CHMP4C,STMN1,CDCA2,CDC20,TIMELESS,KIF2C,KIF4A,CALM1,CENPF,BUB1B,PSRC1,IQGAP3,UBE2C,PTTG1,KIF11,NCAPD2,HELLS,CLTA,KIFC1,MIS18A,CENPW,NCOA3,ANAPC11,SP…
GO:BP	chromosome segregation	GO:0007059	false	1.31798e-25	24.8801	425	2942	150	21031	DDB1,CDCA5,CCNB1,MYBL2,BIRC5,CCNE1,CCSAP,EML4,KIF22,TOP2A,XRCC3,GPSM2,DSN1,CDT1,RPS3,BEX4,CENPX,SMARCA2,CENPH,CCNB2,FAM83D,RMI2,CDK1,KIF23,ZWINT,SLC25A5,NCAPG,KNL1,NCAPH2,TPX2,CHMP4C,CDCA2,CDC20,KIF2C,KIF4A,CENPF,CIAO2A,BUB1B,PSRC1,UBE2C,TTK,PTTG1,FANCD2,KIF11,NCAPD2,KIFC1,MIS18A,CENPW,ANAPC11,SPC25,SPAG5,AURKB,DIAPH3,AURKA,SPC24,TACC3,MAD2L1,CENPN,RACGAP1,NCAPG2,CDC6,NEK2,NCAPH,NDC80,CDCA8,KIF14…
GO:BP	cellular response to stress	GO:0033554	false	9.28327e-24	23.0323	1770	2942	408	21031	FOXO4,NFE2L3,SMYD2,MCM2,BMP7,IGF2BP1,DDB1,STK26,VAV3,MSH6,CDK2,AKR1B1,CDCA5,DSC2,HGF,CHAF1A,TP63,AXIN2,MCM5,RAD51,FANCA,MTARC1,MCM4,STC2,PPARG,KIF22,SPIRE2,RADX,DAG1,CEBPA,PIDD1,TOP2A,SLC29A1,EXO1,CD36,RAD1,XRCC3,PCNA,SOD1,RECQL4,EZH2,PHLDA3,POLE,FANCE,RPS3,TICRR,CDK7,CENPX,XRCC2,PIK3CB,BCL2L12,RBBP7,FANCI,RPA1,PTPRF,SMARCA2,PRDX5,ACER2,NEDD4,MCM10,CDK6,CCNA2,RPL26,BABAM1,PAGE4,MCM3,QARS1,TRPV4,R…
GO:BP	DNA damage response	GO:0006974	false	9.17754e-23	22.0373	896	2942	243	21031	FOXO4,SMYD2,MCM2,DDB1,VAV3,MSH6,CDK2,CDCA5,CHAF1A,TP63,AXIN2,MCM5,RAD51,FANCA,MCM4,KIF22,SPIRE2,RADX,PIDD1,TOP2A,EXO1,RAD1,XRCC3,PCNA,RECQL4,PHLDA3,POLE,FANCE,RPS3,TICRR,CDK7,CENPX,XRCC2,BCL2L12,FANCI,RPA1,SMARCA2,ACER2,NEDD4,MCM10,RPL26,BABAM1,MCM3,RMI2,CDK1,PARP1,MCM7,POLD1,LIG1,GINS2,RAD54L,TIMELESS,SUV39H1,MCM6,RFC4,E2F1,CHEK1,UHRF1,PTTG1,GTSE1,FANCD2,FMR1,RFC2,RFC3,PAK1,CDC45,GINS4,TAF5L,H2A…
GO:BP	cell cycle phase transition	GO:0044770	false	4.22143e-22	21.3745	537	2942	168	21031	FOXO4,SKP2,DDB1,CDK2,PKMYT1,CDCA5,CCNB1,TP63,ANLN,CDC25A,RAD51,BIRC5,CCNE1,PIDD1,RAD1,XRCC3,EZH2,TRIM71,POLE,CDT1,CDKN1C,TICRR,CDK7,KAT14,CKS1B,SMARCA2,CDK6,CCNA2,CCNB2,RPL26,FAM83D,RRM2,CDK1,ZWINT,KNL1,MELK,CHMP4C,CDC20,TIMELESS,CALM1,CENPF,BUB1B,E2F1,IQGAP3,UBE2C,CHEK1,TTK,GTSE1,FANCD2,CDC45,H2AX,ANAPC11,ATAD5,SPC25,DTL,AURKB,AURKA,FOXM1,ORC1,SPC24,NPM1,TACC3,TRIAP1,MAD2L1,ANXA1,CDC6,CTDSPL,NDC…
GO:BP	regulation of organelle organization	GO:0033043	false	2.35626e-21	20.6278	1173	2942	292	21031	PKIB,MCM2,IGF2,BMP7,LRP5,KANK4,CDK2,PKMYT1,SLIT2,MSX2,HGF,RASA1,CCNB1,IL1RAP,AXIN2,BIRC5,CCSAP,PPARG,F11R,TOP2A,EPHA3,PDE4DIP,RAC3,MPDZ,RAD1,XRCC3,AMOT,LIMK2,GPSM2,HNRNPD,DCP2,CTNNB1,RPS3,EFNB1,SMARCA2,GRHL3,SWAP70,FZD5,TRPV4,RMI2,CDK1,INF2,PARP1,ZWINT,FMN1,SLC25A5,NCAPG,KNL1,NCAPH2,FKBP8,TPX2,CD47,CYFIP2,SIVA1,CHMP4C,CAPN6,EZR,STMN1,CDCA2,CDC20,SFRP1,SYNJ1,CENPF,BUB1B,PSRC1,SLC9A1,UBE2C,CHEK1,TT…
GO:BP	regulation of cell cycle	GO:0051726	false	2.8958e-21	20.5382	1105	2942	279	21031	FOXO4,SKP2,RAB11FIP4,IGF2,BMP7,LRP5,DDB1,CDK2,SLC6A4,PKMYT1,CDCA5,GATA3,MSX2,CCNB1,TP63,ANLN,AXIN2,BIRC7,CDC25A,RAD51,BIRC5,TFDP2,CCNE1,CCSAP,CEBPA,PIDD1,RAD1,XRCC3,GPSM2,EZH2,CDT1,CDKN1C,CTNNB1,TICRR,CDK7,E2F2,KAT14,CKS1B,SMARCA2,HERC5,CDK6,RPL26,FAM83D,RRM2,RMI2,CDK1,KIF23,ZWINT,RPS15A,NCAPG,KNL1,NCAPH2,TBX20,CCNYL1,TPX2,PPP2R3B,CHMP4C,CDCA2,CDC20,TIMELESS,KIF2C,SUV39H1,PRR11,SFRP1,CALM1,CENPF,…
GO:BP	nuclear division	GO:0000280	false	5.9093e-21	20.2285	447	2942	146	21031	IGF2,BMP7,LRP5,DDB1,PKMYT1,CDCA5,MSX2,CCNB1,ANLN,MYBL2,RAD51,BIRC5,CCNE1,FANCA,CCSAP,EML4,KIF22,SPIRE2,TOP2A,RAD1,XRCC3,DSN1,CDT1,CDKN1C,CENPX,CCNB2,BRDT,CDK1,KIF23,ZWINT,NCAPG,KNL1,NCAPH2,TPX2,RAD54L,CHMP4C,CDCA2,CDC20,KIF2C,KIF4A,CENPF,BUB1B,PSRC1,UBE2C,CHEK1,TTK,PTTG1,FOXJ3,FANCD2,KIF11,NCAPD2,KIFC1,ANAPC11,OBSL1,SPC25,SPAG5,AURKB,AURKA,SPC24,KLHDC3,MAD2L1,RACGAP1,NCAPG2,PSMD13,NEK2,NCAPH,NDC8…
GO:BP	nuclear chromosome segregation	GO:0098813	false	1.10859e-20	19.9552	318	2942	116	21031	DDB1,CDCA5,CCNB1,MYBL2,BIRC5,CCNE1,CCSAP,EML4,KIF22,TOP2A,XRCC3,DSN1,CDT1,SMARCA2,CCNB2,FAM83D,RMI2,CDK1,KIF23,ZWINT,NCAPG,KNL1,NCAPH2,TPX2,CHMP4C,CDC20,KIF2C,KIF4A,CENPF,BUB1B,PSRC1,UBE2C,TTK,PTTG1,FANCD2,KIF11,NCAPD2,KIFC1,ANAPC11,SPC25,SPAG5,AURKB,AURKA,SPC24,TACC3,MAD2L1,RACGAP1,NCAPG2,CDC6,NEK2,NCAPH,NDC80,CDCA8,KIF14,KIF18B,PLK1,RCC2,CENPI,SMC3,ESPL1,DRG1,PMF1,LSM14A,ECT2,RAD21,TRIP13,SMC2,…
GO:BP	sister chromatid segregation	GO:0000819	false	1.79339e-20	19.7463	230	2942	94	21031	CDCA5,CCNB1,MYBL2,BIRC5,CCSAP,EML4,KIF22,TOP2A,XRCC3,DSN1,CDT1,SMARCA2,RMI2,CDK1,KIF23,ZWINT,NCAPG,KNL1,NCAPH2,TPX2,CHMP4C,CDC20,KIF2C,KIF4A,CENPF,BUB1B,PSRC1,UBE2C,TTK,KIF11,NCAPD2,KIFC1,ANAPC11,SPC25,SPAG5,AURKB,SPC24,TACC3,MAD2L1,RACGAP1,NCAPG2,CDC6,NEK2,NCAPH,NDC80,CDCA8,KIF14,KIF18B,PLK1,CENPI,SMC3,ESPL1,DRG1,LSM14A,RAD21,TRIP13,SMC2,NUF2,CDC23,CENPK,ZWILCH,BUB1,MAPK15,MAPRE1,KIF18A,ANAPC15,…
GO:BP	mitotic nuclear division	GO:0140014	false	2.51549e-20	19.5994	279	2942	106	21031	IGF2,BMP7,LRP5,PKMYT1,CDCA5,CCNB1,ANLN,MYBL2,BIRC5,CCSAP,EML4,KIF22,XRCC3,DSN1,CDT1,CDKN1C,CDK1,KIF23,ZWINT,NCAPG,KNL1,NCAPH2,TPX2,CHMP4C,CDCA2,CDC20,KIF2C,KIF4A,CENPF,BUB1B,PSRC1,UBE2C,CHEK1,TTK,KIF11,NCAPD2,KIFC1,ANAPC11,OBSL1,SPC25,SPAG5,AURKB,AURKA,SPC24,MAD2L1,RACGAP1,NCAPG2,NEK2,NCAPH,NDC80,CDCA8,RPL24,KIF14,KIF18B,PLK1,CENPI,SMC3,HOXA13,ESPL1,DRG1,LSM14A,CEP85,RAD21,TRIP13,SMC2,NUF2,REEP4,…
GO:BP	organelle fission	GO:0048285	false	2.97694e-20	19.5262	495	2942	155	21031	IGF2,BMP7,LRP5,DDB1,PKMYT1,CDCA5,MSX2,CCNB1,ANLN,MYBL2,RAD51,BIRC5,CCNE1,FANCA,CCSAP,PPARG,EML4,KIF22,SPIRE2,TOP2A,RAD1,XRCC3,DSN1,CDT1,CDKN1C,CENPX,CCNB2,BRDT,CDK1,INF2,KIF23,ZWINT,NCAPG,KNL1,NCAPH2,TPX2,RAD54L,CHMP4C,CDCA2,CDC20,KIF2C,KIF4A,CENPF,BUB1B,PSRC1,UBE2C,CHEK1,TTK,PTTG1,FOXJ3,FANCD2,KIF11,NCAPD2,KIFC1,ANAPC11,OBSL1,SPC25,SPAG5,AURKB,AURKA,SPC24,KLHDC3,MAD2L1,RACGAP1,NCAPG2,PSMD13,NEK2…
GO:BP	DNA repair	GO:0006281	false	2.98187e-20	19.5255	604	2942	178	21031	MCM2,DDB1,MSH6,CDK2,CDCA5,CHAF1A,AXIN2,MCM5,RAD51,FANCA,MCM4,KIF22,SPIRE2,RADX,EXO1,RAD1,XRCC3,PCNA,RECQL4,POLE,FANCE,RPS3,TICRR,CDK7,CENPX,XRCC2,FANCI,RPA1,SMARCA2,BABAM1,MCM3,RMI2,CDK1,PARP1,MCM7,POLD1,LIG1,GINS2,RAD54L,TIMELESS,MCM6,RFC4,CHEK1,UHRF1,PTTG1,FANCD2,FMR1,RFC2,RFC3,CDC45,GINS4,TAF5L,H2AX,POLQ,SEM1,DTL,FOXM1,NPM1,PPP4R2,RBX1,TONSL,MAGEF1,KMT5C,DMAP1,UBE2A,MC1R,CEBPG,RAD51AP1,CHAF1B,…
GO:BP	regulation of primary metabolic process	GO:0080090	false	3.98864e-20	19.3992	5591	2942	1008	21031	MBNL3,FOXO4,SP6,SKP2,MDFI,PKIB,NFE2L3,PEG3,ARID3A,SMYD2,MCM2,IGF2,BMP7,IGF2BP1,LRP5,DNMT1,DDB1,HIC2,LIPG,HTATSF1,NLRP2,PRKCZ,MSH6,CDK2,ESRRG,ARID3B,PKMYT1,SLIT2,GATA3,PPP1R13L,MSX2,HGF,MYCL,RASA1,HMGB3,TP63,PITX2,IGF2BP3,TCF21,AXIN2,NR6A1,IRX2,MYBL2,MCM5,BIRC7,PKP3,CDC25A,RAD51,PAK6,BIRC5,CD274,TFDP2,GPC3,CCNE1,MAGEA8,FGFR3,RPL13A,MCM4,PPARG,FSTL3,SPIRE2,RADX,TNK2,BZW2,DLX4,CEBPA,TYMS,PIDD1,TOP2A…
GO:BP	anatomical structure development	GO:0048856	false	7.47879e-20	19.1262	5899	2942	1053	21031	MYORG,MBNL3,FOXO4,SP6,MDFI,FBN2,PHGDH,PCDH10,SMYD2,MCM2,MYO7A,IGF2,BMP7,IGF2BP1,LRP5,DNMT1,DDB1,DSC3,VAV3,DACT2,PRKCZ,MSH6,MEST,SLC6A4,CAMK2G,AKR1B1,CDO1,HSD17B1,SLIT2,ATP7B,GATA3,PPP1R13L,MSX2,ITGB4,HGF,EPHB3,FRZB,MYCL,RASA1,HMGB3,SEMA6D,DSP,SPINT2,CCNB1,LOXL1,FRAS1,TP63,PITX2,IL1RAP,ANLN,TENM3,COL8A2,IGF2BP3,TCF21,AXIN2,IRX2,SDK2,BIRC7,SLC26A2,PAK6,CD274,TFDP2,GPC3,SEMA6A,FANCA,CCSAP,FGFR3,PKP2…
GO:BP	mitotic cell cycle phase transition	GO:0044772	false	1.22749e-19	18.911	432	2942	140	21031	FOXO4,SKP2,DDB1,CDK2,PKMYT1,CDCA5,CCNB1,ANLN,CDC25A,BIRC5,CCNE1,PIDD1,XRCC3,EZH2,TRIM71,POLE,CDKN1C,TICRR,CDK7,KAT14,CKS1B,SMARCA2,CDK6,CCNA2,CCNB2,RPL26,RRM2,CDK1,ZWINT,KNL1,MELK,CHMP4C,CDC20,CALM1,CENPF,BUB1B,E2F1,IQGAP3,UBE2C,CHEK1,TTK,GTSE1,ANAPC11,ATAD5,SPC25,DTL,AURKB,AURKA,FOXM1,ORC1,SPC24,TACC3,TRIAP1,MAD2L1,ANXA1,CDC6,CTDSPL,NDC80,UBE2A,CDCA8,RPL24,KIF14,ZFYVE19,WEE1,PLK2,NOP53,BLM,PLK1,…
GO:BP	developmental process	GO:0032502	false	2.40965e-19	18.618	6453	2942	1133	21031	MYORG,MBNL3,FOXO4,SP6,MDFI,EGFL6,FBN2,PHGDH,PCDH10,SMYD2,MCM2,MYO7A,IGF2,BMP7,IGF2BP1,LRP5,PEG10,DNMT1,DDB1,DSC3,VAV3,DACT2,PRKCZ,MSH6,MEST,SLC6A4,TDRP,ADRB1,CAMK2G,AKR1B1,CDO1,HSD17B1,SLIT2,ATP7B,GATA3,PPP1R13L,MSX2,ITGB4,HGF,EPHB3,FRZB,MYCL,RASA1,HMGB3,SEMA6D,DSP,SPINT2,CCNB1,LOXL1,FRAS1,TP63,PITX2,IL1RAP,ANLN,TENM3,COL8A2,IGF2BP3,TCF21,AXIN2,IRX2,SDK2,BIRC7,SLC26A2,PAK6,CD274,TFDP2,GPC3,SEMA6A…
GO:BP	cytoskeleton organization	GO:0007010	false	2.75335e-19	18.5601	1512	2942	347	21031	MYO7A,KANK4,DDB1,PRKCZ,CDK2,CDC42BPG,SLIT2,RASA1,DSP,CCNB1,ANLN,MYBL2,PAK6,BIRC5,SEMA6A,CCSAP,MAP7D2,PKP2,EML4,SPIRE2,F11R,DAG1,FIGN,EPHA3,PDE4DIP,RAC3,MPDZ,XRCC3,KRT23,AMOT,SOD1,ELMO3,LIMK2,NEURL1,GPSM2,NEBL,PAK4,CTNNB1,RPS3,FMNL2,XRCC2,TACC2,RHOBTB1,FHDC1,GRHL3,SWAP70,CENPH,CCNB2,RHOBTB2,TRPV4,CDK1,INF2,KIF23,PACSIN3,FMN1,KRT19,TNNT1,AMOTL1,KRT18,KRT14,TPX2,CD47,CYFIP2,DMD,MYH10,CHMP4C,CAPN6,EZ…
GO:BP	regulation of cell cycle process	GO:0010564	false	2.75599e-19	18.5597	724	2942	200	21031	FOXO4,RAB11FIP4,IGF2,BMP7,LRP5,DDB1,CDK2,PKMYT1,CDCA5,MSX2,CCNB1,TP63,ANLN,AXIN2,CDC25A,RAD51,BIRC5,CCSAP,PIDD1,RAD1,XRCC3,GPSM2,EZH2,CDT1,CDKN1C,CTNNB1,TICRR,CDK7,SMARCA2,CDK6,RPL26,FAM83D,RRM2,RMI2,CDK1,KIF23,ZWINT,NCAPG,KNL1,NCAPH2,TBX20,TPX2,CHMP4C,CDCA2,CDC20,TIMELESS,KIF2C,SFRP1,CALM1,CENPF,BUB1B,PSRC1,E2F1,UBE2C,CHEK1,TTK,GTSE1,FANCD2,KIF11,CDC45,NCAPD2,H2AX,ANAPC11,OBSL1,ATAD5,SPC25,SPAG5…
GO:BP	regulation of nitrogen compound metabolic process	GO:0051171	false	5.50354e-19	18.2594	5440	2942	979	21031	MBNL3,FOXO4,SP6,SKP2,MDFI,PKIB,NFE2L3,PEG3,ARID3A,SMYD2,MCM2,IGF2,BMP7,IGF2BP1,LRP5,DNMT1,DDB1,HIC2,LIPG,HTATSF1,NLRP2,PRKCZ,MSH6,CDK2,ESRRG,ARID3B,PKMYT1,SLIT2,GATA3,PPP1R13L,MSX2,HGF,MYCL,RASA1,HMGB3,TP63,PITX2,IGF2BP3,TCF21,AXIN2,NR6A1,IRX2,MYBL2,MCM5,BIRC7,PKP3,CDC25A,RAD51,PAK6,BIRC5,CD274,TFDP2,GPC3,CCNE1,MAGEA8,FGFR3,RPL13A,MCM4,PPARG,FSTL3,SPIRE2,RADX,TNK2,BZW2,DLX4,CEBPA,TYMS,PIDD1,TOP2A…
GO:BP	mitotic sister chromatid segregation	GO:0000070	false	6.11823e-19	18.2134	189	2942	81	21031	CDCA5,CCNB1,MYBL2,BIRC5,CCSAP,EML4,KIF22,XRCC3,DSN1,CDT1,CDK1,KIF23,ZWINT,NCAPG,KNL1,NCAPH2,TPX2,CHMP4C,CDC20,KIF2C,KIF4A,CENPF,BUB1B,PSRC1,UBE2C,TTK,KIF11,NCAPD2,KIFC1,ANAPC11,SPC25,SPAG5,AURKB,SPC24,MAD2L1,RACGAP1,NCAPG2,NEK2,NCAPH,NDC80,CDCA8,KIF14,KIF18B,PLK1,CENPI,SMC3,ESPL1,DRG1,LSM14A,RAD21,TRIP13,SMC2,NUF2,CDC23,CENPK,ZWILCH,BUB1,MAPRE1,KIF18A,ANAPC15,DLGAP5,SKA3,AKAP8,CHMP2A,PHF13,HASPIN…
GO:BP	cellular nitrogen compound biosynthetic process	GO:0044271	false	7.83662e-19	18.1059	4836	2942	886	21031	FOXO4,SLC19A3,SP6,MDFI,PKIB,NFE2L3,PEG3,ARID3A,SMYD2,IGF2,BMP7,IGF2BP1,LRP5,DNMT1,HIC2,HTATSF1,PRKCZ,CDK2,QPRT,ESRRG,ACSS1,ARID3B,GATA3,PPP1R13L,MSX2,HGF,MYCL,HMGB3,TP63,PITX2,IGF2BP3,TCF21,NR6A1,IRX2,MYBL2,TK1,SLC27A2,PAK6,BIRC5,CD274,TFDP2,CCNE1,MAGEA8,RPL13A,MTARC1,PPARG,FSTL3,BZW2,DLX4,CEBPA,TYMS,ADCY6,PIDD1,TOP2A,MYCN,FOXO6,CD36,RPS23,BMP5,TRMT112,PLAC8,NR2F6,GDF6,ISL1,CPOX,RCOR1,ZNF850,PCNA…
GO:BP	macromolecule modification	GO:0043412	false	1.99679e-18	17.6997	3262	2942	637	21031	DUSP9,SKP2,PKIB,SMYD2,IGF2,LRP5,DNMT1,DDB1,STK26,PRKCZ,CDK2,CDC42BPG,CAMK2G,TRIML2,PKMYT1,SLIT2,GATA3,HGF,EPHB3,DSP,WNK2,LOXL1,AXIN2,BIRC7,CDC25A,RAD51,PAK6,BIRC5,CCNE1,FANCA,FGFR3,PPARG,TNK2,CEBPA,BEX3,EPHA3,CD36,PNCK,TRMT112,ISL1,PHKA2,SIAH1,PGF,RNF128,MARVELD3,SOD1,LIMK2,NEURL1,EZH2,TRABD2A,TRIM71,CDKN1C,PAK4,CTNNB1,FANCE,RPS3,RBM47,B3GNT5,BEX4,CDK7,RNF43,CENPX,USP27X,BCAR3,KAT14,UBAC1,HEG1,EP…
GO:BP	positive regulation of nitrogen compound metabolic process	GO:0051173	false	3.08878e-18	17.5102	3001	2942	594	21031	FOXO4,SKP2,PKIB,PEG3,ARID3A,IGF2,BMP7,IGF2BP1,LRP5,DDB1,NLRP2,CDK2,ESRRG,ARID3B,GATA3,HGF,TP63,PITX2,TCF21,AXIN2,NR6A1,MYBL2,BIRC7,RAD51,BIRC5,CD274,TFDP2,GPC3,FGFR3,PPARG,FSTL3,SPIRE2,TNK2,CEBPA,PIDD1,TOP2A,MYCN,CD36,BMP5,TRMT112,LRP2,PLAC8,GDF6,ISL1,ZNF850,PGF,RNF128,PCNA,LIMK2,FZD7,GRHL1,EZH2,MAGED1,TRABD2A,TRIM71,CDT1,CDKN1C,HNRNPD,DCP2,CTNNB1,RPS3,CDK7,E2F2,WNT7A,CENPX,PIK3CB,BCAR3,ANP32B,BC…
GO:BP	DNA replication	GO:0006260	false	9.47484e-18	17.0234	281	2942	102	21031	MCM2,CDK2,CHAF1A,MCM5,TK1,RAD51,CCNE1,NASP,MCM4,GINS1,PCNA,RECQL4,POLE,CDT1,TICRR,CENPX,POLE4,RBBP7,RPA1,MCM10,CCNA2,MCM3,RRM2,RMI2,CDK1,PARP1,MCM7,POLD1,LIG1,GINS2,TIMELESS,MCM6,CHTF18,ORC6,RFC4,CHEK1,RFC2,RFC3,CDC45,GINS4,POLQ,ATAD5,DTL,ORC1,TONSL,CDC6,NAP1L1,CHAF1B,TRAIP,BLM,JADE3,DUT,ORC2,MCM8,WRNIP1,INO80C,SET,E2F7,UPF1,EGFR,SMC3,CDC34,DNA2,EME1,MCM9,TOP1MT,DSCC1,RRM1,RMI1,PCLAF,ING5,MRE11,C…
GO:BP	multicellular organism development	GO:0007275	false	1.20967e-17	16.9173	4643	2942	850	21031	FOXO4,MDFI,FBN2,PHGDH,PCDH10,SMYD2,MYO7A,IGF2,BMP7,IGF2BP1,LRP5,DNMT1,DSC3,VAV3,DACT2,PRKCZ,MSH6,SLC6A4,CAMK2G,AKR1B1,HSD17B1,SLIT2,GATA3,PPP1R13L,MSX2,ITGB4,HGF,EPHB3,FRZB,MYCL,RASA1,HMGB3,SEMA6D,DSP,SPINT2,CCNB1,LOXL1,FRAS1,TP63,PITX2,IL1RAP,TENM3,COL8A2,IGF2BP3,TCF21,AXIN2,IRX2,SDK2,BIRC7,SLC26A2,PAK6,CD274,TFDP2,GPC3,SEMA6A,FANCA,CCSAP,FGFR3,PKP2,RPL13A,NASP,STC2,PPARG,FSTL3,ADAM12,F11R,DAG1,…
GO:BP	organonitrogen compound biosynthetic process	GO:1901566	true	3.3111e-17	16.48	1761	2942	383	21031	SLC19A3,PHGDH,IGF2BP1,HS6ST2,QPRT,CDO1,ACSS1,GATA3,IGF2BP3,TK1,SLC27A2,SLC44A5,RPL13A,BZW2,CEBPA,TYMS,ADCY6,RPS23,ISL1,CPOX,CHAT,ALDH7A1,NEURL1,TRIM71,CKMT1B,HNRNPD,SLC1A3,CTNNB1,RPS3,B3GNT5,ACAN,ACER2,ELOVL2,FAU,RPS27A,RPL26,RPS12,QARS1,PARP1,ALAS1,EXTL2,RPS15A,MAN1C1,EIF2AK1,ST3GAL4,AZIN1,ZDHHC12,IGF2BP2,GPR37,GXYLT1,RBM8A,CHST14,ILVBL,DMD,ALDH3B2,GALNT1,RPS20,RPS19,PMM1,RPS14,CKMT1A,SGPP1,ITM2…
GO:BP	positive regulation of metabolic process	GO:0009893	false	6.64962e-17	16.1772	3711	2942	701	21031	FOXO4,SKP2,PKIB,PEG3,ARID3A,IGF2,BMP7,IGF2BP1,LRP5,DNMT1,DDB1,NLRP2,PRKCZ,DCXR,CDK2,SLC6A4,ADRB1,ESRRG,ARID3B,GATA3,HGF,CCNB1,TP63,PITX2,IL1RAP,IGF2BP3,TCF21,AXIN2,NR6A1,MYBL2,BIRC7,PKP3,RAD51,BIRC5,CD274,TFDP2,GPC3,FGFR3,PPARG,FSTL3,SPIRE2,TNK2,CEBPA,PIDD1,TOP2A,MYCN,CD36,BMP5,TRMT112,LRP2,PLAC8,GDF6,ISL1,ZNF850,PGF,RNF128,PCNA,SOD1,LIMK2,FZD7,GRHL1,EZH2,MAGED1,TRABD2A,TRIM71,CDT1,CDKN1C,HNRNPD,…
GO:BP	regulation of cell cycle phase transition	GO:1901987	false	1.05032e-16	15.9787	433	2942	134	21031	FOXO4,DDB1,CDK2,PKMYT1,CDCA5,CCNB1,TP63,ANLN,CDC25A,RAD51,BIRC5,PIDD1,RAD1,XRCC3,EZH2,CDT1,CDKN1C,TICRR,CDK7,SMARCA2,CDK6,RPL26,FAM83D,RRM2,CDK1,ZWINT,KNL1,CHMP4C,CDC20,TIMELESS,CENPF,BUB1B,E2F1,UBE2C,CHEK1,TTK,GTSE1,FANCD2,CDC45,H2AX,ANAPC11,ATAD5,SPC25,DTL,AURKB,AURKA,ORC1,SPC24,NPM1,TRIAP1,MAD2L1,ANXA1,CDC6,CTDSPL,NDC80,CDCA8,KIF14,ZFYVE19,WEE1,PLK2,NOP53,BLM,PLK1,RCC2,CRLF3,E2F7,CLSPN,MIIP,EG…
GO:BP	biological regulation	GO:0065007	false	1.47636e-16	15.8308	12680	2942	1995	21031	MYORG,MBNL3,FOXO4,SIGLEC6,ATP6V1C2,DUSP9,SP6,SKP2,GRAMD2A,MDFI,PKIB,EGFL6,FBN2,NFE2L3,PHGDH,PEG3,ARID3A,SMYD2,MCM2,RAB11FIP4,KCNN4,IGF2,BMP7,IGF2BP1,LRP5,KANK4,PEG10,DNMT1,DDB1,CTSV,DSC3,HIC2,STK26,LIPG,MPP7,VAV3,DACT2,HTATSF1,NLRP2,PRKCZ,SLC38A9,DCXR,MSH6,CDK2,SLC6A4,ADRB1,CAMK2G,C1ORF115,ESRRG,TRIML2,AKR1B1,CDO1,CLEC1A,ARID3B,HSD17B1,PKMYT1,SLIT2,ATP7B,CDCA5,SLC43A2,GATA3,PPP1R13L,MSX2,RAB15,IT…
GO:BP	positive regulation of macromolecule metabolic process	GO:0010604	false	2.58389e-16	15.5877	3420	2942	652	21031	FOXO4,SKP2,PKIB,PEG3,ARID3A,IGF2,BMP7,IGF2BP1,LRP5,DNMT1,DDB1,NLRP2,PRKCZ,CDK2,SLC6A4,ESRRG,ARID3B,GATA3,HGF,TP63,PITX2,IL1RAP,IGF2BP3,TCF21,AXIN2,NR6A1,MYBL2,BIRC7,PKP3,RAD51,BIRC5,CD274,TFDP2,GPC3,FGFR3,PPARG,FSTL3,SPIRE2,TNK2,CEBPA,PIDD1,TOP2A,MYCN,CD36,BMP5,TRMT112,LRP2,PLAC8,GDF6,ISL1,ZNF850,PGF,RNF128,PCNA,SOD1,LIMK2,FZD7,GRHL1,EZH2,MAGED1,TRABD2A,TRIM71,CDT1,CDKN1C,HNRNPD,DCP2,CTNNB1,RPS3,…
GO:BP	protein modification process	GO:0036211	false	6.21776e-16	15.2064	3031	2942	588	21031	DUSP9,SKP2,PKIB,SMYD2,IGF2,LRP5,DDB1,STK26,PRKCZ,CDK2,CDC42BPG,CAMK2G,TRIML2,PKMYT1,SLIT2,HGF,EPHB3,DSP,WNK2,LOXL1,AXIN2,BIRC7,CDC25A,RAD51,PAK6,BIRC5,CCNE1,FANCA,FGFR3,PPARG,TNK2,CEBPA,BEX3,EPHA3,CD36,PNCK,TRMT112,ISL1,PHKA2,SIAH1,PGF,RNF128,MARVELD3,SOD1,LIMK2,NEURL1,EZH2,TRABD2A,TRIM71,CDKN1C,PAK4,CTNNB1,FANCE,RPS3,B3GNT5,BEX4,CDK7,RNF43,CENPX,USP27X,BCAR3,KAT14,UBAC1,HEG1,EPHB4,FANCI,PTPRF,AC…
GO:BP	cellular response to stimulus	GO:0051716	false	9.59121e-16	15.0181	7394	2942	1250	21031	MYORG,FOXO4,ATP6V1C2,DUSP9,SKP2,MDFI,FBN2,NFE2L3,SMYD2,MCM2,KCNN4,IGF2,BMP7,IGF2BP1,LRP5,PEG10,DNMT1,DDB1,CTSV,STK26,VAV3,DACT2,NLRP2,PRKCZ,SLC38A9,MSH6,CDK2,SLC6A4,ADRB1,ESRRG,AKR1B1,CLEC1A,HSD17B1,SLIT2,CDCA5,GATA3,MSX2,RAB15,ITGB4,DSC2,HGF,EPHB3,FRZB,EPS8L1,RASA1,SEMA6D,WNK2,CHAF1A,COLEC12,CCNB1,GLDC,TP63,IL1RAP,FAM13A,TENM3,TCF21,AXIN2,NR6A1,MYBL2,MCM5,BIRC7,CDC25A,RAD51,SHCBP1,PAK6,BIRC5,CD2…
GO:BP	regulation of mitotic cell cycle	GO:0007346	false	1.01365e-15	14.9941	496	2942	145	21031	FOXO4,IGF2,BMP7,LRP5,DDB1,CDK2,PKMYT1,CDCA5,CCNB1,ANLN,CDC25A,BIRC5,PIDD1,XRCC3,EZH2,CDKN1C,CTNNB1,TICRR,CDK7,CKS1B,SMARCA2,CDK6,RPL26,RRM2,CDK1,ZWINT,KNL1,CHMP4C,CDCA2,CDC20,CENPF,BUB1B,E2F1,UBE2C,CHEK1,TTK,GTSE1,FANCD2,ANAPC11,OBSL1,ATAD5,SPC25,DTL,AURKB,AURKA,ORC1,SPC24,TRIAP1,MAD2L1,ANXA1,CDC6,NEK2,CTDSPL,NDC80,CDCA8,KIF14,ZFYVE19,WEE1,PLK2,NOP53,BLM,PLK1,NEK7,RCC2,CRLF3,SCRIB,E2F7,CLSPN,MIIP…
GO:BP	cell cycle checkpoint signaling	GO:0000075	false	4.73441e-15	14.3247	197	2942	77	21031	FOXO4,CDK2,CCNB1,RAD51,BIRC5,PIDD1,RAD1,XRCC3,CDT1,TICRR,RPL26,CDK1,ZWINT,KNL1,CHMP4C,CDC20,TIMELESS,CENPF,BUB1B,E2F1,CHEK1,TTK,GTSE1,FANCD2,CDC45,H2AX,SPC25,DTL,AURKB,ORC1,SPC24,TRIAP1,MAD2L1,CDC6,NDC80,CDCA8,ZFYVE19,PLK2,NOP53,BLM,PLK1,E2F7,CLSPN,DNA2,EME1,WDR76,MDM2,RAD9A,TELO2,TRIP13,BRD4,MRE11,NUF2,ZWILCH,BRCA1,BRCA2,BUB1,DONSON,ANAPC15,CDK5RAP3,CCAR2,HASPIN,TOPBP1,BRIP1,SYF2,CRY1,INTS7,TP53…
GO:BP	DNA-templated DNA replication	GO:0006261	false	5.35544e-15	14.2712	162	2942	68	21031	MCM2,CDK2,MCM5,TK1,RAD51,CCNE1,MCM4,GINS1,PCNA,RECQL4,POLE,CDT1,TICRR,CENPX,POLE4,RPA1,MCM10,MCM3,PARP1,MCM7,POLD1,LIG1,GINS2,TIMELESS,MCM6,CHTF18,ORC6,RFC4,RFC2,RFC3,CDC45,GINS4,POLQ,ATAD5,ORC1,TONSL,CDC6,TRAIP,BLM,ORC2,MCM8,WRNIP1,E2F7,UPF1,CDC34,DNA2,EME1,MCM9,DSCC1,RRM1,MRE11,CCNE2,BRCA1,BRCA2,FEN1,POLA1,POLE2,DONSON,CARM1,TOPBP1,ENDOG,GMNN,WDHD1,MMS22L,PRIM1,RFWD3,RTF2,LIG3
GO:BP	regulation of chromosome organization	GO:0033044	false	7.32423e-15	14.1352	248	2942	89	21031	PKIB,MCM2,CDK2,CCNB1,AXIN2,BIRC5,TOP2A,XRCC3,HNRNPD,DCP2,CTNNB1,SMARCA2,RMI2,CDK1,PARP1,ZWINT,NCAPG,KNL1,NCAPH2,CDC20,CENPF,BUB1B,UBE2C,TTK,NCAPD2,ATF7IP2,HNRNPA2B1,HNRNPA1,ANAPC11,SPC25,TNKS2,AURKB,SPC24,TACC3,MAD2L1,NCAPG2,CDC6,NEK2,NCAPH,NDC80,CDCA8,PLK1,NEK7,INO80C,CCT8,UPF1,SUB1,ESPL1,PARN,TRIM28,MAPKAPK5,RAD21,TRIP13,SMC2,MRE11,NUF2,CDC23,ZWILCH,BUB1,FEN1,MAPK15,HNRNPC,ANAPC15,DLGAP5,MAPK3,…
GO:BP	regulation of biological process	GO:0050789	false	8.53427e-15	14.0688	12287	2942	1931	21031	MYORG,MBNL3,FOXO4,SIGLEC6,ATP6V1C2,DUSP9,SP6,SKP2,GRAMD2A,MDFI,PKIB,EGFL6,FBN2,NFE2L3,PHGDH,PEG3,ARID3A,SMYD2,MCM2,RAB11FIP4,KCNN4,IGF2,BMP7,IGF2BP1,LRP5,KANK4,PEG10,DNMT1,DDB1,CTSV,HIC2,STK26,LIPG,MPP7,VAV3,DACT2,HTATSF1,NLRP2,PRKCZ,SLC38A9,DCXR,MSH6,CDK2,SLC6A4,ADRB1,CAMK2G,C1ORF115,ESRRG,TRIML2,AKR1B1,CLEC1A,ARID3B,PKMYT1,SLIT2,CDCA5,SLC43A2,GATA3,PPP1R13L,MSX2,RAB15,ITGB4,DSC2,HGF,EPHB3,FRZB,…
GO:BP	intracellular signal transduction	GO:0035556	false	1.32585e-14	13.8775	2668	2942	523	21031	MYORG,FOXO4,DUSP9,SMYD2,IGF2,BMP7,STK26,VAV3,NLRP2,PRKCZ,SLC38A9,MSH6,CDK2,SLIT2,GATA3,RAB15,HGF,EPS8L1,RASA1,WNK2,CCNB1,TP63,FAM13A,BIRC7,RAD51,PAK6,BIRC5,SEMA6A,FGFR3,PPARG,F11R,DAG1,TNK2,ADCY6,PIDD1,CD36,BMP5,RAC3,LRP2,RAD1,XRCC3,GDF6,SIAH1,ARHGAP11A,MARVELD3,AMOT,SOD1,FZD7,GPSM2,EZH2,PHLDA3,CDT1,PAK4,CCR3,CTNNB1,RPS3,TICRR,E2F2,WNT7A,PIK3CB,BCAR3,GRIN2D,HEG1,BCL2L12,RHOBTB1,ACER2,NEDD4,FLOT2,…
GO:BP	system development	GO:0048731	false	1.86384e-14	13.7296	3973	2942	729	21031	FOXO4,MDFI,FBN2,PHGDH,PCDH10,SMYD2,MYO7A,IGF2,BMP7,IGF2BP1,LRP5,DNMT1,VAV3,DACT2,PRKCZ,MSH6,SLC6A4,CAMK2G,AKR1B1,HSD17B1,SLIT2,GATA3,PPP1R13L,MSX2,ITGB4,HGF,EPHB3,FRZB,MYCL,RASA1,SEMA6D,DSP,SPINT2,LOXL1,FRAS1,TP63,PITX2,IL1RAP,TENM3,COL8A2,IGF2BP3,TCF21,AXIN2,IRX2,SDK2,BIRC7,SLC26A2,PAK6,CD274,TFDP2,GPC3,SEMA6A,FANCA,FGFR3,PKP2,RPL13A,NASP,PPARG,ADAM12,DAG1,CEBPA,TYMS,ADCY6,EXO1,EPHA3,FOXO6,BMP5,…
GO:BP	localization	GO:0051179	false	1.87161e-14	13.7278	5520	2942	965	21031	SLC52A1,ATP6V1C2,SLC19A3,GRAMD2A,MDFI,FBN2,MYO7A,STARD10,RAB11FIP4,KCNN4,IGF2BP1,LRP5,PEG10,OLR1,LIPG,SLC27A6,MPP7,VAV3,PRKCZ,SLC38A9,CDK2,SLC6A4,CAMK2G,CDO1,GM2A,PLEKHF2,ATP7B,CDCA5,SLC13A4,SLC43A2,GATA3,SLC13A3,RAB15,PRSS12,DSP,WNK2,COLEC12,CCNB1,FRAS1,SLC5A6,IGF2BP3,VAMP8,SLC19A1,AXIN2,SLC26A2,PKP3,SLC27A2,BIRC5,STXBP2,GPC3,CCNE1,SLC44A5,PKP2,NASP,STC2,PPARG,EML4,KIF22,FAM3B,SPIRE2,F11R,DAG1,T…
GO:BP	regulation of mitotic cell cycle phase transition	GO:1901990	false	2.58153e-14	13.5881	332	2942	107	21031	FOXO4,DDB1,CDK2,CDCA5,CCNB1,ANLN,CDC25A,BIRC5,PIDD1,XRCC3,EZH2,CDKN1C,TICRR,CDK7,SMARCA2,CDK6,RPL26,RRM2,CDK1,ZWINT,KNL1,CHMP4C,CDC20,CENPF,BUB1B,E2F1,UBE2C,CHEK1,TTK,GTSE1,ANAPC11,ATAD5,SPC25,DTL,AURKB,AURKA,ORC1,SPC24,TRIAP1,MAD2L1,ANXA1,CDC6,CTDSPL,NDC80,CDCA8,KIF14,ZFYVE19,WEE1,PLK2,NOP53,BLM,PLK1,RCC2,CRLF3,E2F7,CLSPN,MIIP,EGFR,RBL1,ADAM17,ESPL1,TMEM14B,MDM2,PKIA,RRM1,RAD21,TRIP13,RDX,BRD4,M…
GO:BP	organic substance catabolic process	GO:1901575	false	2.75771e-14	13.5595	2074	2942	424	21031	SKP2,IGF2BP1,LRP5,ECH1,DDB1,CTSV,LIPG,DCXR,CDK2,QPRT,CDO1,GM2A,GLDC,IGF2BP3,AXIN2,PKP3,SLC27A2,GPC3,ALDH4A1,CEBPA,LRP2,PLBD1,SIAH1,RNF128,MARVELD3,ALDH7A1,TRIM71,IDH1,HNRNPD,DCP2,CTNNB1,RBM47,RNF43,CYP2W1,HEXB,ACER2,NEDD4,HERC5,RPS27A,FAM83D,PACSIN3,AGL,AZIN1,IGF2BP2,RBM8A,ETFA,PGM1,CROT,DTX4,MME,ILVBL,ALDH3B2,CHMP4C,EZR,CDC20,HNRNPA0,BCAP31,HYAL4,CCDC47,SH3RF1,DIO3,LNX1,SKP1,GAA,E2F1,TRIM58,NOS2…
GO:BP	organic cyclic compound biosynthetic process	GO:1901362	false	2.82904e-14	13.5484	4264	2942	773	21031	FOXO4,SLC19A3,SP6,MDFI,PKIB,NFE2L3,PEG3,ARID3A,SMYD2,IGF2,BMP7,LRP5,DNMT1,HIC2,HTATSF1,PRKCZ,CDK2,QPRT,ESRRG,AKR1B1,ACSS1,ARID3B,HSD17B1,GATA3,PPP1R13L,MSX2,HGF,MYCL,HMGB3,TP63,PITX2,TCF21,NR6A1,IRX2,MYBL2,TK1,SLC27A2,PAK6,BIRC5,CD274,TFDP2,CCNE1,MAGEA8,PPARG,FSTL3,DLX4,CEBPA,TYMS,ADCY6,PIDD1,TOP2A,MYCN,FOXO6,CD36,BMP5,TRMT112,PLAC8,NR2F6,GDF6,ISL1,CPOX,RCOR1,ZNF850,PCNA,SOD1,FZD7,GRHL1,EZH2,MAGE…
GO:BP	negative regulation of cell cycle	GO:0045786	false	2.91227e-14	13.5358	388	2942	119	21031	FOXO4,BMP7,CDK2,PKMYT1,GATA3,CCNB1,RAD51,BIRC5,CEBPA,PIDD1,RAD1,XRCC3,EZH2,CDT1,CDKN1C,CTNNB1,TICRR,CDK6,RPL26,CDK1,ZWINT,KNL1,CHMP4C,CDC20,TIMELESS,SUV39H1,CENPF,BUB1B,E2F1,CHEK1,TTK,GTSE1,FANCD2,CDC45,H2AX,SPC25,DTL,AURKB,ORC1,SPC24,NPM1,TRIM37,TRIAP1,MAD2L1,CDC6,NEK2,CTDSPL,NDC80,CDCA8,ZFYVE19,WEE1,PLK2,NOP53,BLM,PLK1,CRLF3,SCRIB,TSC22D2,E2F7,INHA,CLSPN,MIIP,EGFR,RBL1,DNA2,BTG3,ESPL1,EME1,HEXI…
GO:BP	catabolic process	GO:0009056	false	5.12903e-14	13.29	2556	2942	502	21031	ATP6V1C2,SKP2,IGF2BP1,LRP5,ECH1,DDB1,CTSV,LIPG,DCXR,CDK2,QPRT,CDO1,GM2A,ITGB4,HGF,GLDC,IGF2BP3,VAMP8,AXIN2,PKP3,SLC27A2,GPC3,ALDH4A1,CEBPA,CD36,LRP2,PLBD1,SIAH1,RNF128,MARVELD3,ALDH7A1,TRIM71,IDH1,HNRNPD,DCP2,CTNNB1,EFNB1,RBM47,RNF43,PIK3CB,CYP2W1,HEXB,PRDX5,ACER2,NEDD4,HERC5,EVA1A,RPS27A,FAM83D,FZD5,PACSIN3,GATA4,SLC25A5,AGL,AZIN1,IGF2BP2,MMP23B,FKBP8,RBM8A,ETFA,PGM1,CROT,DTX4,MME,ILVBL,ALDH3B2,…
GO:BP	protein-DNA complex organization	GO:0071824	false	7.44721e-14	13.128	915	2942	221	21031	SMYD2,MCM2,IGF2,DNMT1,DDB1,CDK2,GATA3,CHAF1A,TP63,RAD51,DNAJC9,NASP,HMGN3,TRMT112,RCOR1,EZH2,CDT1,CDKN1C,CENPX,KAT14,ANP32B,RBBP7,SMARCA2,CENPH,BRDT,CDK1,RPS6KA4,RAD54L,ASF1B,SUV39H1,PWWP2B,CENPF,SKP1,TFAP2C,TAF4B,CHEK1,UHRF1,BCORL1,RIOX2,PAK1,CDC45,HELLS,H2AX,ATF7IP2,MIS18A,CENPW,NCOA3,LMNB1,H2AZ1,AURKA,AEBP2,RPS6KA5,NPM1,SMARCA1,LHX2,MED16,TRIM37,MTF2,TONSL,CENPN,TET3,KMT5C,SUZ12,DMAP1,FIRRE,UB…
GO:BP	small molecule metabolic process	GO:0044281	false	9.22613e-14	13.035	1813	2942	378	21031	SLC52A1,SLC19A3,CMAS,ISYNA1,PHGDH,IGF2,LRP5,ECH1,DDB1,LIPG,SLC27A6,DCXR,QPRT,AKR1B1,CDO1,ACSS1,GGH,HSD17B1,GLDC,SLC5A6,SLC19A1,TK1,SLC27A2,MTARC1,PPARG,ALDH4A1,CEBPA,ACSF2,TYMS,ADCY6,CD36,BMP5,LRP2,SLC16A12,SOD1,RPIA,SLC35B4,HPDL,IDH1,FDX1,SLC1A3,SLC22A11,MGST3,CYP2W1,HEXB,ACER2,ELOVL2,CYP2J2,ADCK2,RRM2,PARP1,FDFT1,EXTL2,AZIN1,PMVK,ETFA,PGM1,CROT,CHST14,P2RY6,MME,ILVBL,ALDH3B2,PMM1,FAR2,FDXR,CYP1…
GO:BP	macromolecule catabolic process	GO:0009057	false	1.24246e-13	12.9057	1338	2942	296	21031	SKP2,IGF2BP1,DDB1,CTSV,CDK2,IGF2BP3,AXIN2,PKP3,GPC3,CEBPA,LRP2,SIAH1,RNF128,MARVELD3,TRIM71,HNRNPD,DCP2,CTNNB1,RBM47,RNF43,HEXB,NEDD4,HERC5,RPS27A,FAM83D,PACSIN3,AGL,AZIN1,IGF2BP2,RBM8A,DTX4,MME,CHMP4C,EZR,CDC20,HNRNPA0,BCAP31,HYAL4,CCDC47,SH3RF1,LNX1,SKP1,GAA,E2F1,TRIM58,NOS2,UBE2C,UHRF1,PJA1,RNF19B,FMR1,UBE2G1,ZNRF3,SEM1,ECRG4,ANAPC11,DTL,LIN28B,AURKA,NPM1,MVB12B,KLHDC3,PSMA1,SERPINE2,STBD1,RBX…
GO:BP	phosphate-containing compound metabolic process	GO:0006796	false	1.62985e-13	12.7879	2571	2942	502	21031	SLC19A3,DUSP9,SKP2,PKIB,ISYNA1,IGF2,BMP7,LRP5,STK26,LIPG,PRKCZ,DCXR,CDK2,CDC42BPG,CAMK2G,QPRT,ACSS1,PKMYT1,SLIT2,HGF,EPHB3,EPS8L1,WNK2,AXIN2,TK1,SLC27A2,CDC25A,RAD51,PAK6,BIRC5,CCNE1,SLC44A5,FGFR3,PPARG,TNK2,CEBPA,ACSF2,TYMS,ADCY6,EPHA3,CD36,PNCK,TTC7B,PLBD1,ISL1,CHAT,PGF,SOD1,RPIA,LIMK2,FZD7,EZH2,CKMT1B,CDKN1C,IDH1,PAK4,RPS3,CDK7,PIK3CB,BCAR3,HEG1,EPHB4,CKS1B,CYP2W1,HEXB,PTPRF,ELOVL2,HERC5,CDK6,…
GO:BP	phosphorus metabolic process	GO:0006793	false	1.66726e-13	12.778	2596	2942	506	21031	SLC19A3,DUSP9,SKP2,PKIB,ISYNA1,IGF2,BMP7,LRP5,STK26,LIPG,PRKCZ,DCXR,CDK2,CDC42BPG,CAMK2G,QPRT,ACSS1,PKMYT1,SLIT2,HGF,EPHB3,EPS8L1,WNK2,AXIN2,TK1,SLC27A2,CDC25A,RAD51,PAK6,BIRC5,CCNE1,SLC44A5,FGFR3,PPARG,TNK2,CEBPA,ACSF2,TYMS,ADCY6,EPHA3,CD36,PNCK,TTC7B,PLBD1,ISL1,CHAT,PGF,SOD1,RPIA,LIMK2,FZD7,EZH2,CKMT1B,CDKN1C,IDH1,PAK4,RPS3,CDK7,PIK3CB,BCAR3,HEG1,EPHB4,CKS1B,CYP2W1,HEXB,PTPRF,ELOVL2,HERC5,CDK6,…
GO:BP	regulation of protein metabolic process	GO:0051246	false	1.80947e-13	12.7424	2102	2942	425	21031	SKP2,PKIB,IGF2,IGF2BP1,LRP5,DDB1,LIPG,NLRP2,PRKCZ,CDK2,PKMYT1,SLIT2,HGF,IGF2BP3,AXIN2,BIRC7,CDC25A,RAD51,BIRC5,GPC3,FGFR3,RPL13A,PPARG,TNK2,BZW2,CEBPA,TYMS,PIDD1,BEX3,CD36,LRP2,ISL1,PGF,RNF128,SOD1,LIMK2,NEURL1,EZH2,TRABD2A,TRIM71,CDKN1C,HNRNPD,CTNNB1,RTN2,RPS3,BEX4,CDK7,WNT7A,CENPX,BCAR3,KAT14,HEG1,ANP32B,BCL2L12,FANCI,ACER2,NEDD4,HERC5,FLOT2,SWAP70,RPL26,FAM83D,QARS1,GH2,PACSIN3,FLT1,EIF2AK1,AZ…
GO:BP	cellular component organization or biogenesis	GO:0071840	false	3.17955e-13	12.4976	8361	2942	1373	21031	GRAMD2A,PKIB,EGFL6,PHGDH,SMYD2,MCM2,MYO7A,KCNN4,IGF2,BMP7,IGF2BP1,LRP5,KANK4,PEG10,DNMT1,DDB1,CTSV,STK26,LIPG,MPP7,VAV3,HTATSF1,PRKCZ,CDK2,CDC42BPG,CAMK2G,HSD17B1,PKMYT1,SLIT2,PLEKHF2,CDCA5,GATA3,CLDN6,MSX2,ITGB4,HGF,EPHB3,FRZB,EPS8L1,RASA1,HMGB3,SEMA6D,DSP,CHAF1A,COLEC12,SPINT2,CCNB1,LOXL1,TP63,IL1RAP,ANLN,TENM3,COL8A2,VAMP8,AXIN2,MYBL2,MCM5,SDK2,TK1,PKP3,RAD51,PAK6,BIRC5,DNAJC9,GPC3,CCNE1,SEMA6…
GO:BP	response to stimulus	GO:0050896	false	4.03615e-13	12.394	8976	2942	1460	21031	MYORG,FOXO4,ATP6V1C2,DUSP9,SKP2,MDFI,FBN2,NFE2L3,SMYD2,MCM2,KCNN4,IGF2,BMP7,IGF2BP1,LRP5,PEG10,DNMT1,DDB1,CTSV,OLR1,STK26,LIPG,VAV3,DACT2,NLRP2,PRKCZ,SLC38A9,MSH6,CDK2,SLC6A4,ADRB1,CAMK2G,C1ORF115,ESRRG,TRIML2,AKR1B1,CDO1,CLEC1A,HSD17B1,S100P,SLIT2,ATP7B,CDCA5,GATA3,MSX2,RAB15,ITGB4,DSC2,HGF,EPHB3,FRZB,EPS8L1,RASA1,HMGB3,SEMA6D,DSP,WNK2,CHAF1A,COLEC12,SPINT2,CCNB1,GLDC,LOXL1,TP63,IL1RAP,FAM13A,TE…
GO:BP	animal organ development	GO:0048513	false	6.45908e-13	12.1898	3039	2942	574	21031	MYORG,FOXO4,SP6,MDFI,FBN2,PHGDH,SMYD2,MCM2,MYO7A,IGF2,BMP7,IGF2BP1,LRP5,DACT2,SLC6A4,AKR1B1,CDO1,HSD17B1,SLIT2,ATP7B,GATA3,PPP1R13L,MSX2,ITGB4,HGF,EPHB3,FRZB,MYCL,SEMA6D,DSP,SPINT2,FRAS1,TP63,PITX2,TENM3,COL8A2,TCF21,AXIN2,IRX2,SDK2,BIRC7,SLC26A2,TFDP2,GPC3,SEMA6A,FANCA,FGFR3,PKP2,RPL13A,NASP,STC2,PPARG,DAG1,CEBPA,TYMS,SLC29A1,EPHA3,BMP5,RAC3,LRP2,DSG2,RAD1,GDF6,ISL1,PCNA,GJA5,SOD1,LIMK2,FZD7,GRH…
GO:BP	regulation of DNA metabolic process	GO:0051052	false	7.08658e-13	12.1496	521	2942	143	21031	PKIB,MCM2,MSH6,CDK2,GATA3,HGF,AXIN2,MCM5,RAD51,MCM4,SPIRE2,RADX,PCNA,CDT1,HNRNPD,DCP2,CTNNB1,RPS3,TICRR,SMARCA2,CCNA2,BABAM1,MCM3,RMI2,CDK1,PARP1,MCM7,GRHL2,ANXA3,TIMELESS,MCM6,CHTF18,RFC4,CHEK1,RFC2,RFC3,TAF5L,H2AX,POLQ,MIS18A,HNRNPA2B1,HNRNPA1,ATAD5,TNKS2,AURKB,FOXM1,NPM1,PPP4R2,MAGEF1,KMT5C,FGFR4,DMAP1,CDC6,NEK2,MBD3,CEBPG,KPNA2,RAD51AP1,NIBAN2,HMCES,BLM,JADE3,NEK7,KDM1A,WRNIP1,INO80C,E2F7,CCT…
GO:BP	negative regulation of cell cycle phase transition	GO:1901988	false	7.3484e-13	12.1338	260	2942	88	21031	FOXO4,CDK2,PKMYT1,CCNB1,RAD51,BIRC5,PIDD1,RAD1,XRCC3,EZH2,CDT1,TICRR,RPL26,CDK1,ZWINT,KNL1,CHMP4C,CDC20,TIMELESS,CENPF,BUB1B,E2F1,CHEK1,TTK,GTSE1,FANCD2,CDC45,H2AX,SPC25,DTL,AURKB,ORC1,SPC24,TRIAP1,MAD2L1,CDC6,CTDSPL,NDC80,CDCA8,ZFYVE19,WEE1,PLK2,NOP53,BLM,PLK1,CRLF3,E2F7,CLSPN,MIIP,RBL1,DNA2,EME1,WDR76,MDM2,RAD21,RAD9A,TELO2,TRIP13,BRD4,MRE11,NUF2,ZWILCH,BRCA1,BRCA2,BUB1,DONSON,ANAPC15,CDK5RAP3,…
GO:BP	regulation of chromosome segregation	GO:0051983	false	8.61696e-13	12.0646	129	2942	56	21031	CCNB1,BIRC5,XRCC3,SMARCA2,RMI2,CDK1,ZWINT,NCAPG,KNL1,NCAPH2,CDCA2,CDC20,KIF2C,CENPF,BUB1B,UBE2C,TTK,NCAPD2,ANAPC11,SPC25,AURKB,SPC24,TACC3,MAD2L1,NCAPG2,CDC6,NCAPH,NDC80,CDCA8,PLK1,RCC2,ESPL1,RAD21,TRIP13,SMC2,NUF2,CDC23,ZWILCH,BUB1,MAPK15,ANAPC15,DLGAP5,HASPIN,MKI67,SMARCC1,SMARCD2,SMARCB1,ANAPC2,KNTC1,SMC4,CENPE,LCMT1,DPF1,INCENP,NEK6,HNRNPU
GO:BP	negative regulation of cell cycle process	GO:0010948	false	1.11331e-12	11.9534	302	2942	97	21031	FOXO4,BMP7,CDK2,PKMYT1,CCNB1,RAD51,BIRC5,PIDD1,RAD1,XRCC3,EZH2,CDT1,TICRR,RPL26,CDK1,ZWINT,KNL1,CHMP4C,CDC20,TIMELESS,CENPF,BUB1B,E2F1,CHEK1,TTK,GTSE1,FANCD2,CDC45,H2AX,SPC25,DTL,AURKB,ORC1,SPC24,NPM1,TRIM37,TRIAP1,MAD2L1,CDC6,NEK2,CTDSPL,NDC80,CDCA8,ZFYVE19,WEE1,PLK2,NOP53,BLM,PLK1,CRLF3,E2F7,CLSPN,MIIP,RBL1,DNA2,ESPL1,EME1,WDR76,MDM2,RAD21,RAD9A,TELO2,TRIP13,BRD4,MRE11,NUF2,ZWILCH,BRCA1,BRCA2,B…
GO:BP	mitotic cell cycle checkpoint signaling	GO:0007093	false	1.73455e-12	11.7608	146	2942	60	21031	FOXO4,CDK2,CCNB1,BIRC5,PIDD1,XRCC3,TICRR,RPL26,CDK1,ZWINT,KNL1,CHMP4C,CDC20,CENPF,BUB1B,CHEK1,TTK,GTSE1,FANCD2,SPC25,DTL,AURKB,ORC1,SPC24,TRIAP1,MAD2L1,CDC6,NDC80,CDCA8,ZFYVE19,PLK2,NOP53,BLM,PLK1,E2F7,CLSPN,EME1,MDM2,RAD9A,TRIP13,MRE11,NUF2,ZWILCH,BRCA1,BUB1,DONSON,ANAPC15,CDK5RAP3,HASPIN,TOPBP1,SYF2,TP53,FBXO31,MSH2,RFWD3,KNTC1,LCMT1,INCENP,VPS4A,RBM38
GO:BP	regulation of cellular process	GO:0050794	false	2.20456e-12	11.6567	11738	2942	1840	21031	MYORG,MBNL3,FOXO4,ATP6V1C2,DUSP9,SP6,SKP2,MDFI,PKIB,EGFL6,FBN2,NFE2L3,PHGDH,PEG3,ARID3A,SMYD2,MCM2,RAB11FIP4,KCNN4,IGF2,BMP7,IGF2BP1,LRP5,KANK4,PEG10,DNMT1,DDB1,CTSV,HIC2,STK26,LIPG,MPP7,VAV3,DACT2,HTATSF1,NLRP2,PRKCZ,SLC38A9,DCXR,MSH6,CDK2,SLC6A4,ADRB1,CAMK2G,ESRRG,TRIML2,AKR1B1,CLEC1A,ARID3B,PKMYT1,SLIT2,CDCA5,SLC43A2,GATA3,PPP1R13L,MSX2,RAB15,ITGB4,DSC2,HGF,EPHB3,FRZB,EPS8L1,MYCL,RASA1,HMGB3,S…
GO:BP	chromatin organization	GO:0006325	false	2.22201e-12	11.6533	816	2942	198	21031	SMYD2,MCM2,IGF2,DNMT1,DDB1,CDK2,GATA3,CHAF1A,TP63,DNAJC9,NASP,HMGN3,TRMT112,RCOR1,EZH2,CDKN1C,KAT14,ANP32B,RBBP7,SMARCA2,BRDT,CDK1,RPS6KA4,RAD54L,ASF1B,SUV39H1,PWWP2B,SKP1,TFAP2C,CHEK1,UHRF1,BCORL1,RIOX2,PAK1,HELLS,H2AX,ATF7IP2,MIS18A,CENPW,NCOA3,LMNB1,H2AZ1,AURKA,AEBP2,RPS6KA5,NPM1,SMARCA1,LHX2,TRIM37,MTF2,TONSL,CENPN,TET3,KMT5C,SUZ12,DMAP1,FIRRE,UBE2A,MBD3,NAP1L1,NIBAN2,ASH2L,DNMT3A,CHAF1B,HJUR…
GO:BP	tissue development	GO:0009888	false	3.30258e-12	11.4811	2010	2942	404	21031	MYORG,SP6,FBN2,PHGDH,MYO7A,IGF2,BMP7,LRP5,DACT2,MEST,AKR1B1,HSD17B1,SLIT2,GATA3,PPP1R13L,MSX2,ITGB4,HGF,FRZB,MYCL,SEMA6D,DSP,SPINT2,FRAS1,TP63,PITX2,TCF21,AXIN2,IRX2,SLC26A2,GPC3,SEMA6A,FGFR3,PKP2,STC2,PPARG,F11R,DAG1,CEBPA,TYMS,EPHA3,BMP5,LRP2,DSG2,GDF6,ISL1,PCNA,GJA5,KRT23,SOD1,FZD7,GRHL1,NEURL1,EZH2,MAGED1,TRIM71,DPPA4,CDKN1C,NEBL,CTNNB1,EFNB1,FOXI3,OPN3,RSPO2,WNT7A,XRCC2,HEG1,ACAN,TFAP2A,GRHL…
GO:BP	spindle organization	GO:0007051	false	3.50773e-12	11.455	205	2942	74	21031	DDB1,CCNB1,MYBL2,BIRC5,CCSAP,PDE4DIP,LIMK2,GPSM2,RPS3,TACC2,CENPH,CCNB2,KIF23,TPX2,CHMP4C,EZR,STMN1,CDC20,KIF4A,PSRC1,TTK,KIF11,KIFC1,SPC25,SPAG5,AURKB,AURKA,FAM110A,TACC3,RACGAP1,NEK2,NDC80,CDCA8,PLK2,WDR62,PLK1,NEK7,SMC3,HAUS8,ESPL1,PTPA,DRG1,LSM14A,NUF2,HAUS4,MAPK15,HAUS7,MAPRE1,DLGAP5,CHMP2A,UVRAG,SPAST,RANBP1,DLG1,MZT1,RAN,HAUS5,RHOA,VCP,ASPM,TPPP,MLH1,STAG1,HDAC3,KIFC2,TACC1,CENPE,INCENP,GT…
GO:BP	cell population proliferation	GO:0008283	false	3.90785e-12	11.4081	2006	2942	403	21031	FOXO4,SMYD2,IGF2,BMP7,IGF2BP1,LRP5,DNMT1,VAV3,PRKCZ,CDK2,SLC6A4,GATA3,MSX2,HGF,FRZB,WNK2,SPINT2,CCNB1,TP63,PITX2,COL8A2,AXIN2,BIRC7,SLC26A2,CDC25A,SHCBP1,BIRC5,CD274,GPC3,CCNE1,FANCA,FGFR3,CSF2RA,PPARG,GINS1,CEBPA,BMP5,LRP2,PLAC8,ISL1,PGF,MARVELD3,LIFR,FZD7,NEURL1,EZH2,MAGED1,HAPLN3,TRIM71,DSN1,CDKN1C,HAPLN1,CCR3,CTNNB1,RPS3,EFNB1,BEX4,INSL4,RNF43,WNT7A,IL11RA,PIK3CB,BCAR3,TACC2,ROGDI,CKS1B,ACAN,…
GO:BP	anatomical structure morphogenesis	GO:0009653	false	4.38835e-12	11.3577	2684	2942	513	21031	FOXO4,SP6,MDFI,FBN2,MYO7A,IGF2,BMP7,IGF2BP1,LRP5,VAV3,DACT2,PRKCZ,SLC6A4,SLIT2,GATA3,PPP1R13L,MSX2,ITGB4,HGF,EPHB3,FRZB,RASA1,SEMA6D,DSP,SPINT2,FRAS1,TP63,PITX2,TENM3,COL8A2,IGF2BP3,TCF21,AXIN2,IRX2,SDK2,PAK6,GPC3,SEMA6A,FGFR3,PKP2,RPL13A,PPARG,ADAM12,F11R,DAG1,EPHA3,CD36,BMP5,RAC3,LRP2,ISL1,SIAH1,PGF,GJA5,AMOT,SOD1,FZD7,PHLDA3,MAGED1,TRIM71,CDKN1C,NEBL,PAK4,SLC1A3,CCR3,CTNNB1,EFNB1,FOXI3,RSPO2,E…
GO:BP	negative regulation of mitotic cell cycle	GO:0045930	false	5.00651e-12	11.3005	232	2942	80	21031	FOXO4,BMP7,CDK2,CCNB1,BIRC5,PIDD1,XRCC3,EZH2,CDKN1C,CTNNB1,TICRR,RPL26,CDK1,ZWINT,KNL1,CHMP4C,CDC20,CENPF,BUB1B,CHEK1,TTK,GTSE1,FANCD2,SPC25,DTL,AURKB,ORC1,SPC24,TRIAP1,MAD2L1,CDC6,CTDSPL,NDC80,CDCA8,ZFYVE19,WEE1,PLK2,NOP53,BLM,PLK1,CRLF3,SCRIB,E2F7,CLSPN,MIIP,EGFR,RBL1,BTG3,EME1,MDM2,RAD21,RAD9A,TRIP13,MRE11,NUF2,ZWILCH,BRCA1,BMP4,BUB1,DONSON,ANAPC15,CDK5RAP3,HASPIN,AURKAIP1,DLG1,TOPBP1,PTPN3,TP…
GO:BP	negative regulation of biological process	GO:0048519	false	7.71347e-12	11.1128	5874	2942	1001	21031	MBNL3,FOXO4,DUSP9,MDFI,PKIB,FBN2,NFE2L3,PEG3,SMYD2,MCM2,IGF2,BMP7,IGF2BP1,LRP5,KANK4,PEG10,DNMT1,DDB1,HIC2,STK26,DACT2,NLRP2,PRKCZ,MSH6,CDK2,SLC6A4,ADRB1,AKR1B1,PKMYT1,SLIT2,SLC43A2,GATA3,PPP1R13L,MSX2,HGF,FRZB,RASA1,HMGB3,SEMA6D,WNK2,SPINT2,CCNB1,TP63,PITX2,IGF2BP3,VAMP8,TCF21,AXIN2,NR6A1,IRX2,BIRC7,PKP3,RAD51,BIRC5,CD274,TFDP2,GPC3,CCNE1,SEMA6A,MAGEA8,FGFR3,PKP2,RPL13A,STC2,PPARG,FSTL3,RADX,F11…
GO:BP	regulation of molecular function	GO:0065009	false	8.85445e-12	11.0528	1799	2942	367	21031	MDFI,PKIB,MCM2,BMP7,LRP5,VAV3,NLRP2,PRKCZ,MSH6,ADRB1,PKMYT1,GATA3,EPHB3,RASA1,WNK2,CDC25A,DNAJC9,FGFR3,PPARG,CEBPA,GPR87,PIDD1,EPHA3,CD36,PCNA,ARHGAP11A,SOD1,EZH2,CDT1,CDKN1C,HNRNPD,RPS3,CDK7,BCAR3,HEG1,ANP32B,BCL2L12,PTPRF,ACER2,NEDD4,HERC5,CGA,QARS1,PARP1,DOCK9,FLT1,RPS6KA4,PROM2,CCNYL1,TPX2,P2RY6,CYFIP2,GRHL2,DMD,ANXA3,SIVA1,TFPI2,STMN1,CDC20,BCAP31,CHTF18,CRH,RFC4,BDNF,SFRP1,SH3RF1,CALM1,SORT…
GO:BP	regulation of chromosome separation	GO:1905818	false	9.21206e-12	11.0356	74	2942	39	21031	CCNB1,BIRC5,XRCC3,ZWINT,NCAPG,KNL1,NCAPH2,CDC20,CENPF,BUB1B,UBE2C,TTK,NCAPD2,ANAPC11,SPC25,AURKB,SPC24,MAD2L1,NCAPG2,NCAPH,NDC80,CDCA8,PLK1,ESPL1,RAD21,TRIP13,SMC2,NUF2,CDC23,ZWILCH,BUB1,MAPK15,ANAPC15,DLGAP5,HASPIN,KNTC1,SMC4,LCMT1,INCENP
GO:BP	aromatic compound biosynthetic process	GO:0019438	false	1.07206e-11	10.9698	4116	2942	735	21031	FOXO4,SLC19A3,SP6,MDFI,PKIB,NFE2L3,PEG3,ARID3A,SMYD2,IGF2,BMP7,LRP5,DNMT1,HIC2,HTATSF1,PRKCZ,CDK2,QPRT,ESRRG,ACSS1,ARID3B,GATA3,PPP1R13L,MSX2,HGF,MYCL,HMGB3,TP63,PITX2,TCF21,NR6A1,IRX2,MYBL2,TK1,SLC27A2,PAK6,BIRC5,CD274,TFDP2,CCNE1,MAGEA8,PPARG,FSTL3,DLX4,CEBPA,TYMS,ADCY6,PIDD1,TOP2A,MYCN,FOXO6,CD36,BMP5,TRMT112,PLAC8,NR2F6,GDF6,ISL1,CPOX,RCOR1,ZNF850,PCNA,FZD7,GRHL1,EZH2,MAGED1,POLE,CDKN1C,ZFP42…
GO:BP	positive regulation of cellular metabolic process	GO:0031325	false	1.41505e-11	10.8492	3346	2942	615	21031	FOXO4,PKIB,PEG3,ARID3A,IGF2,BMP7,IGF2BP1,LRP5,DNMT1,DDB1,NLRP2,PRKCZ,DCXR,CDK2,SLC6A4,ESRRG,ARID3B,GATA3,HGF,CCNB1,TP63,PITX2,IL1RAP,IGF2BP3,TCF21,AXIN2,NR6A1,MYBL2,PKP3,RAD51,BIRC5,CD274,TFDP2,FGFR3,PPARG,FSTL3,SPIRE2,TNK2,CEBPA,TOP2A,MYCN,CD36,BMP5,TRMT112,PLAC8,GDF6,ISL1,ZNF850,PGF,PCNA,SOD1,LIMK2,FZD7,GRHL1,EZH2,MAGED1,TRIM71,CDT1,CDKN1C,HNRNPD,DCP2,CTNNB1,RPS3,RBM47,OPN3,CDK7,E2F2,WNT7A,PIK3…
GO:BP	regulation of response to stimulus	GO:0048583	false	1.44166e-11	10.8411	3939	2942	707	21031	MYORG,ATP6V1C2,DUSP9,SKP2,MDFI,FBN2,SMYD2,KCNN4,IGF2,BMP7,PEG10,CTSV,VAV3,DACT2,NLRP2,PRKCZ,SLC38A9,CAMK2G,C1ORF115,SLIT2,GATA3,MSX2,HGF,FRZB,EPS8L1,SEMA6D,WNK2,COLEC12,CCNB1,TP63,FAM13A,VAMP8,TCF21,AXIN2,BIRC7,RAD51,PAK6,BIRC5,CD274,GPC3,SEMA6A,FANCA,FGFR3,PPARG,FSTL3,SPIRE2,RADX,F11R,DAG1,CEBPA,PIDD1,TMEM25,CD36,DLK1,BMP5,LRP2,XRCC3,GDF6,ISL1,SIAH1,PGF,PCNA,ARHGAP11A,MARVELD3,AMOT,SOD1,FZD7,NEU…
GO:BP	double-strand break repair	GO:0006302	false	1.67554e-11	10.7758	309	2942	96	21031	MCM2,CDCA5,MCM5,RAD51,MCM4,SPIRE2,RADX,XRCC3,RECQL4,XRCC2,RPA1,SMARCA2,MCM3,RMI2,PARP1,MCM7,GINS2,RAD54L,TIMELESS,MCM6,CHEK1,UHRF1,FANCD2,CDC45,GINS4,H2AX,POLQ,SEM1,FOXM1,PPP4R2,TONSL,MAGEF1,KMT5C,DMAP1,RAD51AP1,HMCES,BLM,HMGB2,MCM8,PLK1,KDM1A,DNA2,EME1,DEK,MCM9,HDGFL2,RAD21,RMI1,TRIP13,MRE11,ZGRF1,CHD4,BRCA1,BRCA2,PAXX,RPA3,FEN1,POLA1,YEATS4,RNF168,TOP2B,OTUB1,UVRAG,BRIP1,SENP3,HPF1,SMARCC1,XRCC…
GO:BP	cell death	GO:0008219	false	1.73329e-11	10.7611	1988	2942	397	21031	SKP2,PEG3,MCM2,BMP7,LRP5,PEG10,DNMT1,DDB1,CTSV,STK26,NLRP2,PRKCZ,MSH6,AKR1B1,SLIT2,GATA3,PPP1R13L,MSX2,HGF,FRZB,RASA1,TP63,MYBL2,BIRC7,PAK6,BIRC5,CD274,SEMA6A,FGFR3,PPARG,FAM3B,CGB8,PIDD1,TOP2A,BEX3,BMP5,LRP2,PLAC8,CGB3,GDF6,ISL1,SIAH1,SOD1,ELMO3,NEURL1,PHLDA3,MAGED1,PAK4,CTNNB1,RPS3,OPN3,E2F2,WNT7A,XRCC2,USP27X,PIK3CB,ANP32B,BCL2L12,PRDX5,TFAP2A,ACER2,EVA1A,RPL26,FZD5,PAGE4,QARS1,CDK1,PARP1,GATA…
GO:BP	heterocycle biosynthetic process	GO:0018130	false	2.54242e-11	10.5948	4105	2942	731	21031	FOXO4,SLC19A3,SP6,MDFI,PKIB,NFE2L3,PEG3,ARID3A,SMYD2,IGF2,BMP7,LRP5,DNMT1,HIC2,HTATSF1,PRKCZ,CDK2,QPRT,ESRRG,AKR1B1,ACSS1,ARID3B,GATA3,PPP1R13L,MSX2,HGF,MYCL,HMGB3,TP63,PITX2,TCF21,NR6A1,IRX2,MYBL2,TK1,SLC27A2,PAK6,BIRC5,CD274,TFDP2,CCNE1,MAGEA8,PPARG,FSTL3,DLX4,CEBPA,TYMS,ADCY6,PIDD1,TOP2A,MYCN,FOXO6,CD36,BMP5,TRMT112,PLAC8,NR2F6,GDF6,ISL1,CPOX,RCOR1,ZNF850,PCNA,FZD7,GRHL1,EZH2,MAGED1,POLE,CDKN1…
GO:BP	programmed cell death	GO:0012501	false	3.32224e-11	10.4786	1984	2942	395	21031	SKP2,PEG3,MCM2,BMP7,LRP5,PEG10,DNMT1,DDB1,CTSV,STK26,NLRP2,PRKCZ,MSH6,AKR1B1,SLIT2,GATA3,PPP1R13L,MSX2,HGF,FRZB,RASA1,TP63,MYBL2,BIRC7,PAK6,BIRC5,CD274,SEMA6A,FGFR3,PPARG,FAM3B,CGB8,PIDD1,TOP2A,BEX3,BMP5,LRP2,PLAC8,CGB3,GDF6,ISL1,SIAH1,SOD1,ELMO3,NEURL1,PHLDA3,MAGED1,PAK4,CTNNB1,RPS3,OPN3,E2F2,WNT7A,XRCC2,USP27X,PIK3CB,ANP32B,BCL2L12,PRDX5,TFAP2A,ACER2,EVA1A,RPL26,FZD5,PAGE4,QARS1,CDK1,PARP1,GATA…
GO:BP	positive regulation of cellular component organization	GO:0051130	false	5.81974e-11	10.2351	1116	2942	247	21031	PKIB,IGF2,BMP7,LRP5,MPP7,CDK2,SLIT2,MSX2,EPHB3,EPS8L1,IL1RAP,ANLN,TENM3,GPC3,PPARG,DAG1,EPHA3,CD36,PDE4DIP,BMP5,AMOT,SOD1,NEURL1,VSTM5,GPSM2,EZH2,TRABD2A,HNRNPD,CTNNB1,RPS3,WNT7A,COL16A1,SLC18A3,SWAP70,GCM1,TRPV4,CDK1,FMN1,SLC25A5,NCAPG,NCAPH2,PROM2,CD47,GRIP1,DMD,SIVA1,FN1,CDC20,APELA,BDNF,SFRP1,SYNJ1,PSRC1,FERMT1,TRIM58,RAPGEF1,UBE2C,TBX5,FMR1,PAK1,BAIAP2L1,NCAPD2,ATF7IP2,HNRNPA2B1,HNRNPA1,ANAP…
GO:BP	apoptotic process	GO:0006915	false	6.2341e-11	10.2052	1913	2942	382	21031	SKP2,PEG3,MCM2,BMP7,LRP5,PEG10,DNMT1,DDB1,CTSV,STK26,NLRP2,PRKCZ,MSH6,AKR1B1,SLIT2,GATA3,PPP1R13L,MSX2,HGF,FRZB,RASA1,TP63,MYBL2,BIRC7,PAK6,BIRC5,CD274,SEMA6A,FGFR3,PPARG,FAM3B,CGB8,PIDD1,TOP2A,BEX3,BMP5,LRP2,PLAC8,CGB3,GDF6,ISL1,SIAH1,SOD1,ELMO3,NEURL1,PHLDA3,MAGED1,PAK4,CTNNB1,RPS3,OPN3,E2F2,WNT7A,XRCC2,USP27X,PIK3CB,ANP32B,BCL2L12,PRDX5,TFAP2A,ACER2,EVA1A,RPL26,FZD5,PAGE4,QARS1,CDK1,PARP1,GATA…
GO:BP	actin filament-based process	GO:0030029	true	7.44099e-11	10.1284	805	2942	191	21031	MYO7A,KANK4,CDC42BPG,SLIT2,DSC2,RASA1,DSP,ANLN,PKP2,SPIRE2,F11R,EPHA3,RAC3,DSG2,GJA5,AMOT,ELMO3,LIMK2,NEBL,FMNL2,RHOBTB1,FHDC1,GRHL3,SWAP70,RHOBTB2,TRPV4,INF2,GATA4,FMN1,KRT19,TNNT1,AMOTL1,CD47,CYFIP2,MYH10,EZR,STMN1,KRT8,SFRP1,SLC9A1,IQGAP3,MINK1,CORO6,PAK1,CSRP2,BAIAP2L1,MYL6,OBSL1,TESK2,NCK2,DIAPH3,GDPD2,MICAL3,RAB13,COBL,ARPC5,PXN,ESPN,WNT11,OPHN1,ANXA1,RACGAP1,INPPL1,SYDE1,RHOT2,MYO7B,HRAS,T…
GO:BP	regulation of signal transduction	GO:0009966	false	7.84257e-11	10.1055	3010	2942	558	21031	MYORG,ATP6V1C2,DUSP9,SKP2,MDFI,FBN2,SMYD2,KCNN4,IGF2,BMP7,PEG10,CTSV,VAV3,DACT2,NLRP2,PRKCZ,SLC38A9,SLIT2,GATA3,MSX2,HGF,FRZB,EPS8L1,WNK2,CCNB1,TP63,FAM13A,TCF21,AXIN2,BIRC7,RAD51,PAK6,BIRC5,GPC3,SEMA6A,FANCA,FGFR3,PPARG,FSTL3,F11R,DAG1,PIDD1,TMEM25,CD36,DLK1,BMP5,LRP2,XRCC3,GDF6,ISL1,SIAH1,ARHGAP11A,MARVELD3,AMOT,SOD1,FZD7,NEURL1,EZH2,PHLDA3,MAGED1,TRABD2A,CDKN1C,PAK4,CTNNB1,RPS3,RBM47,PCSK6,RSP…
GO:BP	protein catabolic process	GO:0030163	false	9.76539e-11	10.0103	968	2942	220	21031	SKP2,DDB1,CTSV,CDK2,AXIN2,GPC3,CEBPA,LRP2,SIAH1,RNF128,MARVELD3,TRIM71,CTNNB1,RNF43,NEDD4,HERC5,RPS27A,FAM83D,PACSIN3,AZIN1,DTX4,MME,CHMP4C,EZR,CDC20,BCAP31,CCDC47,SH3RF1,LNX1,SKP1,TRIM58,NOS2,UBE2C,UHRF1,PJA1,RNF19B,FMR1,UBE2G1,ZNRF3,SEM1,ECRG4,ANAPC11,DTL,AURKA,MVB12B,KLHDC3,PSMA1,SERPINE2,RBX1,MAD2L1,OPHN1,PSMD4,MAGEF1,SIAH2,PSMD13,ZNRF2,LYPLA1,UBE2A,TRIM24,UCHL3,PGPEP1,NUDT15,GID8,KIF14,ENC1,…
GO:BP	cell cycle G2/M phase transition	GO:0044839	false	1.2659e-10	9.8976	154	2942	59	21031	FOXO4,SKP2,CDK2,PKMYT1,CCNB1,CDC25A,TICRR,KAT14,CDK6,CCNA2,CCNB2,CDK1,MELK,CHMP4C,CALM1,CENPF,CHEK1,ATAD5,DTL,AURKB,AURKA,FOXM1,ORC1,NPM1,CDC6,NDC80,UBE2A,KIF14,ZFYVE19,WEE1,NOP53,BLM,PLK1,RCC2,CLSPN,MIIP,PAXIP1,PKIA,RRM1,RAD21,KHDRBS1,BRD4,MRE11,BRCA1,DONSON,AKAP8,CDK5RAP3,TOPBP1,APP,SYF2,ENSA,MTA3,MASTL,RAD51C,TP53,CALM3,LCMT1,VPS4A,ATF5
GO:BP	cellular component organization	GO:0016043	false	1.32063e-10	9.87922	8151	2942	1324	21031	GRAMD2A,PKIB,EGFL6,PHGDH,SMYD2,MCM2,MYO7A,KCNN4,IGF2,BMP7,IGF2BP1,LRP5,KANK4,PEG10,DNMT1,DDB1,CTSV,STK26,LIPG,MPP7,VAV3,HTATSF1,PRKCZ,CDK2,CDC42BPG,CAMK2G,HSD17B1,PKMYT1,SLIT2,PLEKHF2,CDCA5,GATA3,CLDN6,MSX2,ITGB4,HGF,EPHB3,FRZB,EPS8L1,RASA1,HMGB3,SEMA6D,DSP,CHAF1A,COLEC12,SPINT2,CCNB1,LOXL1,TP63,IL1RAP,ANLN,TENM3,COL8A2,VAMP8,AXIN2,MYBL2,MCM5,SDK2,TK1,PKP3,RAD51,PAK6,BIRC5,DNAJC9,GPC3,CCNE1,SEMA6…
GO:BP	positive regulation of nucleobase-containing compound metabolic process	GO:0045935	false	1.48114e-10	9.8294	2052	2942	403	21031	FOXO4,PKIB,PEG3,ARID3A,IGF2,BMP7,IGF2BP1,LRP5,CDK2,ESRRG,ARID3B,GATA3,HGF,TP63,PITX2,TCF21,NR6A1,MYBL2,RAD51,CD274,TFDP2,PPARG,FSTL3,SPIRE2,CEBPA,TOP2A,MYCN,BMP5,TRMT112,PLAC8,GDF6,ISL1,ZNF850,PCNA,FZD7,GRHL1,MAGED1,TRIM71,CDT1,CDKN1C,HNRNPD,DCP2,CTNNB1,RPS3,CDK7,E2F2,WNT7A,BCL2L12,MED12L,RBBP7,HEXB,SMARCA2,TFAP2A,GRHL3,DLX3,CGA,CCNA2,GCM1,TBX4,BABAM1,BRDT,FZD5,PAGE4,IRF2BPL,CDK1,PARP1,GATA4,TNNI…
GO:BP	negative regulation of nitrogen compound metabolic process	GO:0051172	false	1.79359e-10	9.74628	2202	2942	427	21031	MDFI,PKIB,NFE2L3,PEG3,SMYD2,IGF2,BMP7,IGF2BP1,LRP5,DNMT1,HIC2,PRKCZ,MSH6,CDK2,SLIT2,GATA3,PPP1R13L,MSX2,HGF,TP63,PITX2,IGF2BP3,TCF21,AXIN2,NR6A1,IRX2,PKP3,BIRC5,TFDP2,CCNE1,MAGEA8,RPL13A,PPARG,RADX,DLX4,CEBPA,TYMS,BEX3,CD36,NR2F6,ISL1,RCOR1,PCNA,EZH2,MAGED1,TRIM71,CDT1,CDKN1C,HNRNPD,DCP2,CTNNB1,RTN2,RPS3,RBM47,BEX4,KAT14,HEG1,BCL2L12,RBBP7,SMARCA2,PRDX5,TFAP2A,NEDD4,FLOT2,CDK6,SWAP70,IRF2BPL,QARS…
GO:BP	response to stress	GO:0006950	false	2.01674e-10	9.69535	3855	2942	687	21031	FOXO4,SKP2,NFE2L3,SMYD2,MCM2,KCNN4,BMP7,IGF2BP1,DDB1,OLR1,STK26,VAV3,NLRP2,PRKCZ,MSH6,CDK2,SLC6A4,ADRB1,TRIML2,AKR1B1,CDO1,CDCA5,GATA3,MSX2,ITGB4,DSC2,HGF,HMGB3,DSP,CHAF1A,COLEC12,TP63,IL1RAP,VAMP8,AXIN2,MCM5,RAD51,FANCA,RPL13A,MTARC1,MCM4,STC2,PPARG,KIF22,SPIRE2,RADX,F11R,DAG1,CEBPA,PIDD1,TOP2A,SLC29A1,EXO1,CD36,F5,PLAC8,RAD1,XRCC3,ISL1,PGF,PCNA,MARVELD3,SOD1,RECQL4,FZD7,MACIR,EZH2,PHLDA3,POLE,I…
GO:BP	negative regulation of mitotic cell cycle phase transition	GO:1901991	false	2.4221e-10	9.61581	181	2942	65	21031	FOXO4,CDK2,CCNB1,BIRC5,PIDD1,XRCC3,EZH2,TICRR,RPL26,CDK1,ZWINT,KNL1,CHMP4C,CDC20,CENPF,BUB1B,CHEK1,TTK,GTSE1,SPC25,DTL,AURKB,ORC1,SPC24,TRIAP1,MAD2L1,CDC6,CTDSPL,NDC80,CDCA8,ZFYVE19,WEE1,PLK2,NOP53,BLM,PLK1,CRLF3,E2F7,CLSPN,MIIP,RBL1,MDM2,RAD21,TRIP13,MRE11,NUF2,ZWILCH,BRCA1,BUB1,DONSON,ANAPC15,CDK5RAP3,HASPIN,DLG1,TOPBP1,TPRA1,SYF2,TP53,FBXO31,RFWD3,KNTC1,LCMT1,INCENP,VPS4A,RBM38
GO:BP	microtubule cytoskeleton organization	GO:0000226	false	3.15087e-10	9.50157	659	2942	162	21031	DDB1,PRKCZ,CDK2,CCNB1,MYBL2,BIRC5,CCSAP,MAP7D2,EML4,SPIRE2,DAG1,FIGN,EPHA3,PDE4DIP,MPDZ,XRCC3,LIMK2,NEURL1,GPSM2,CTNNB1,RPS3,XRCC2,TACC2,CENPH,CCNB2,TRPV4,CDK1,KIF23,TPX2,CHMP4C,CAPN6,EZR,STMN1,CDC20,KIF2C,KIF4A,PSRC1,CHEK1,TTK,KIF11,PAK1,CCDC120,CEP152,KIFC1,OBSL1,SPC25,SPAG5,AURKB,DIAPH3,AURKA,SAPCD2,PLK4,NPM1,FAM110A,TRIM37,TACC3,LRRC61,MAD2L1,HOOK2,RACGAP1,NEK2,NDC80,CDCA8,INPPL1,WEE1,PLK2,KI…
GO:BP	metaphase chromosome alignment	GO:0051310	false	3.31629e-10	9.47935	102	2942	45	21031	CDCA5,CCNB1,BIRC5,EML4,KIF22,DSN1,CDT1,FAM83D,ZWINT,KNL1,CHMP4C,KIF2C,CENPF,PSRC1,KIFC1,SPC25,SPAG5,AURKB,SPC24,RACGAP1,NEK2,NDC80,CDCA8,KIF14,RCC2,PMF1,ECT2,NUF2,CDC23,ZWILCH,MAPRE1,KIF18A,SKA3,CHMP2A,CENPQ,SKA2,SGO1,SKA1,MLH1,KNTC1,CENPE,INCENP,VPS4A,NUDC,HNRNPU
GO:BP	chromosome separation	GO:0051304	false	4.31986e-10	9.36453	81	2942	39	21031	CCNB1,BIRC5,XRCC3,ZWINT,NCAPG,KNL1,NCAPH2,CDC20,CENPF,BUB1B,UBE2C,TTK,NCAPD2,ANAPC11,SPC25,AURKB,SPC24,MAD2L1,NCAPG2,NCAPH,NDC80,CDCA8,PLK1,ESPL1,RAD21,TRIP13,SMC2,NUF2,CDC23,ZWILCH,BUB1,MAPK15,ANAPC15,DLGAP5,HASPIN,KNTC1,SMC4,LCMT1,INCENP
GO:BP	aerobic respiration	GO:0009060	false	4.47576e-10	9.34913	196	2942	68	21031	CCNB1,IDH1,TRPV4,CDK1,COX4I1,NDUFB11,IDH2,NDUFA1,ATP5PO,NDUFB9,NDUFV1,MTFR2,NOP53,PDHA1,UQCRH,ATP5PD,UQCRC1,NDUFA6,NDUFB7,COX6A1,NDUFA12,COX5B,COX4I2,PARK7,NDUFC2,COX8A,UQCRHL,NDUFB3,NDUFA2,NDUFB5,IDH3B,ATP5F1A,NDUFS6,UQCRFS1,COX6C,NDUFA9,PDHB,CYC1,ATP5MG,MDH1,UQCRQ,ATP5MF,MDH2,COX7C,NDUFB6,ABCD1,ISCU,ARL2,UQCC3,RHOA,UQCRB,VCP,COA6,ATP5F1B,IREB2,NDUFAB1,PPIF,NDUFB2,UQCR11,NDUFA10,ATP5ME,MSH2,SDHB…
GO:BP	negative regulation of nucleobase-containing compound metabolic process	GO:0045934	false	4.553e-10	9.3417	1588	2942	324	21031	MDFI,NFE2L3,PEG3,SMYD2,IGF2,BMP7,IGF2BP1,DNMT1,HIC2,MSH6,CDK2,GATA3,PPP1R13L,MSX2,TP63,PITX2,IGF2BP3,TCF21,AXIN2,NR6A1,IRX2,PKP3,BIRC5,TFDP2,CCNE1,MAGEA8,PPARG,RADX,DLX4,CEBPA,CD36,NR2F6,ISL1,RCOR1,PCNA,EZH2,MAGED1,CDT1,CDKN1C,HNRNPD,DCP2,CTNNB1,RPS3,RBM47,KAT14,RBBP7,SMARCA2,PRDX5,TFAP2A,NEDD4,CDK6,IRF2BPL,QARS1,TRPV4,RMI2,PARP1,GATA4,ZNF488,DEPDC1,IGF2BP2,THRB,TBX20,ASCL2,ZNF440,EZR,HNRNPA0,TIM…
GO:BP	nucleobase-containing compound biosynthetic process	GO:0034654	false	4.7543e-10	9.32291	4027	2942	711	21031	FOXO4,SP6,MDFI,PKIB,NFE2L3,PEG3,ARID3A,SMYD2,IGF2,BMP7,LRP5,DNMT1,HIC2,HTATSF1,PRKCZ,CDK2,QPRT,ESRRG,ACSS1,ARID3B,GATA3,PPP1R13L,MSX2,HGF,MYCL,HMGB3,TP63,PITX2,TCF21,NR6A1,IRX2,MYBL2,TK1,SLC27A2,PAK6,BIRC5,CD274,TFDP2,CCNE1,MAGEA8,PPARG,FSTL3,DLX4,CEBPA,TYMS,ADCY6,PIDD1,TOP2A,MYCN,FOXO6,CD36,BMP5,TRMT112,PLAC8,NR2F6,GDF6,ISL1,RCOR1,ZNF850,PCNA,FZD7,GRHL1,EZH2,MAGED1,POLE,CDKN1C,ZFP42,HNRNPD,DCP2,…
GO:BP	regulation of developmental process	GO:0050793	false	5.96833e-10	9.22415	2455	2942	465	21031	MBNL3,FOXO4,SP6,FBN2,IGF2,BMP7,LRP5,DNMT1,DDB1,PRKCZ,SLC6A4,ADRB1,SLIT2,GATA3,PPP1R13L,MSX2,HGF,EPHB3,FRZB,MYCL,RASA1,HMGB3,SEMA6D,TP63,IL1RAP,AXIN2,SEMA6A,FANCA,CCSAP,FGFR3,PKP2,STC2,PPARG,FSTL3,ADAM12,F11R,DAG1,CEBPA,EPHA3,FOXO6,CD36,BMP5,RAC3,LRP2,PLAC8,GDF6,ISL1,RCOR1,PGF,AMOT,SOD1,FZD7,GRHL1,NEURL1,VSTM5,EZH2,MAGED1,HAPLN3,CDKN1C,PAK4,HAPLN1,CCR3,CTNNB1,RSPO2,E2F2,WNT7A,FMNL2,XRCC2,PIK3CB,KA…
GO:BP	cell migration	GO:0016477	false	6.0713e-10	9.21672	1496	2942	308	21031	FOXO4,BMP7,LRP5,STK26,VAV3,PRKCZ,S100P,SLIT2,GATA3,MSX2,ITGB4,HGF,EPHB3,SEMA6D,PITX2,ANLN,CD274,GPC3,SEMA6A,RPL13A,PPARG,F11R,DAG1,EPHA3,BMP5,RAC3,GDF6,ISL1,PGF,MARVELD3,AMOT,MACIR,PAK4,CCR3,CTNNB1,EFNB1,BEX4,WNT7A,FMNL2,PIK3CB,EPHB4,RBBP7,HEXB,PTPRF,CGA,SWAP70,FAM83D,NRP2,COL3A1,TRPV4,CDK1,MEAK7,AMOTL1,FLT1,ST3GAL4,TBX20,CXCR6,ASCL2,P2RY6,CD47,ANXA3,FN1,STMN1,RPS19,APELA,SEMA4C,P2RX4,SFRP1,SH3RF…
GO:BP	negative regulation of cellular process	GO:0048523	false	6.79113e-10	9.16806	5541	2942	938	21031	MBNL3,FOXO4,DUSP9,MDFI,PKIB,FBN2,NFE2L3,PEG3,SMYD2,MCM2,IGF2,BMP7,IGF2BP1,LRP5,KANK4,PEG10,DNMT1,DDB1,HIC2,STK26,DACT2,NLRP2,PRKCZ,MSH6,CDK2,SLC6A4,AKR1B1,PKMYT1,SLIT2,SLC43A2,GATA3,PPP1R13L,MSX2,HGF,FRZB,RASA1,HMGB3,SEMA6D,WNK2,SPINT2,CCNB1,TP63,PITX2,IGF2BP3,VAMP8,TCF21,AXIN2,NR6A1,IRX2,BIRC7,PKP3,RAD51,BIRC5,CD274,TFDP2,GPC3,CCNE1,SEMA6A,MAGEA8,PKP2,RPL13A,STC2,PPARG,FSTL3,RADX,F11R,DAG1,DLX4,…
GO:BP	regulation of sister chromatid segregation	GO:0033045	false	7.77273e-10	9.10943	104	2942	45	21031	CCNB1,BIRC5,XRCC3,SMARCA2,RMI2,CDK1,ZWINT,KNL1,CDC20,CENPF,BUB1B,UBE2C,TTK,ANAPC11,SPC25,AURKB,SPC24,TACC3,MAD2L1,CDC6,NDC80,CDCA8,PLK1,ESPL1,RAD21,TRIP13,NUF2,CDC23,ZWILCH,BUB1,MAPK15,ANAPC15,DLGAP5,HASPIN,SMARCC1,SMARCD2,SMARCB1,ANAPC2,KNTC1,CENPE,LCMT1,DPF1,INCENP,NEK6,HNRNPU
GO:BP	microtubule cytoskeleton organization involved in mitosis	GO:1902850	false	7.87279e-10	9.10387	168	2942	61	21031	CCNB1,MYBL2,BIRC5,CCSAP,GPSM2,TACC2,CENPH,CDK1,KIF23,TPX2,CHMP4C,STMN1,CDC20,KIF4A,PSRC1,TTK,KIF11,KIFC1,SPC25,AURKB,AURKA,SAPCD2,FAM110A,TACC3,MAD2L1,RACGAP1,NEK2,NDC80,CDCA8,INPPL1,PLK2,WDR62,PLK1,SMC3,ESPL1,PTPA,DRG1,LSM14A,NUF2,MAPRE1,NSFL1C,DLGAP5,CHMP2A,SPAST,MZT1,RAN,RHOA,VCP,STAG1,CENPA,HDAC3,KIFC2,TACC1,CENPE,INCENP,PAFAH1B1,NUDC,NEK6,CENPJ,HNRNPU,DCTN1
GO:BP	generation of precursor metabolites and energy	GO:0006091	false	1.17069e-09	8.93156	515	2942	133	21031	PHGDH,IGF2,AKR1B1,ACSS1,CCNB1,GLDC,ALDH4A1,CEBPA,PHKA2,RPIA,IDH1,FDX1,OPN3,TRPV4,CDK1,AGL,ETFA,PGM1,CROT,DHRS2,COX4I1,FDXR,GAA,TALDO1,NOS2,GYG2,PDIA5,CYP19A1,NDUFB11,SLC25A13,ALDH2,STBD1,IDH2,NDUFA1,ATP5PO,NDUFB9,ETFB,PPP1CA,NDUFV1,GALK1,MTFR2,NOP53,PPP1CC,PDHA1,UQCRH,ATP5PD,ALDOA,UQCRC1,NDUFA6,NDUFB7,COX6A1,PHLDA2,BPGM,POMC,ACOX1,NDUFA12,COX5B,COX4I2,PARK7,NDUFC2,COX8A,UQCRHL,NDUFB3,GSR,ACADVL,E…
GO:BP	regulation of catalytic activity	GO:0050790	false	1.21896e-09	8.91401	1227	2942	261	21031	PKIB,MCM2,LRP5,VAV3,NLRP2,MSH6,ADRB1,PKMYT1,EPHB3,RASA1,CDC25A,FGFR3,PPARG,CEBPA,GPR87,PIDD1,EPHA3,PCNA,ARHGAP11A,SOD1,EZH2,CDKN1C,HNRNPD,RPS3,CDK7,BCAR3,HEG1,ANP32B,BCL2L12,ACER2,HERC5,QARS1,PARP1,DOCK9,FLT1,PROM2,CCNYL1,TPX2,P2RY6,CYFIP2,GRHL2,TFPI2,STMN1,CDC20,BCAP31,CHTF18,RFC4,SFRP1,SH3RF1,CALM1,SORT1,SKP1,PSRC1,IQGAP3,RAPGEF1,UBE2C,SERPINB9,UHRF1,PDCD4,RFC2,RFC3,PAK1,SYDE2,HNRNPA2B1,AURKB,N…
GO:BP	chromatin remodeling	GO:0006338	false	1.27559e-09	8.89429	664	2942	161	21031	SMYD2,MCM2,IGF2,DNMT1,DDB1,CDK2,GATA3,CHAF1A,TP63,DNAJC9,NASP,TRMT112,EZH2,CDKN1C,KAT14,ANP32B,RBBP7,SMARCA2,BRDT,CDK1,RPS6KA4,RAD54L,ASF1B,SUV39H1,PWWP2B,SKP1,TFAP2C,CHEK1,UHRF1,RIOX2,PAK1,HELLS,H2AX,ATF7IP2,MIS18A,CENPW,NCOA3,LMNB1,AURKA,RPS6KA5,NPM1,SMARCA1,LHX2,TRIM37,MTF2,CENPN,TET3,KMT5C,SUZ12,DMAP1,UBE2A,MBD3,NAP1L1,NIBAN2,ASH2L,DNMT3A,CHAF1B,HJURP,HMGB2,AXIN1,KDM1A,INO80C,SET,EED,LMNB2,CE…
GO:BP	regulation of cell communication	GO:0010646	false	1.48851e-09	8.82725	3443	2942	618	21031	MYORG,ATP6V1C2,DUSP9,SKP2,MDFI,FBN2,SMYD2,KCNN4,IGF2,BMP7,LRP5,PEG10,CTSV,VAV3,DACT2,NLRP2,PRKCZ,SLC38A9,SLC6A4,SLIT2,GATA3,MSX2,HGF,FRZB,EPS8L1,WNK2,CCNB1,TP63,FAM13A,VAMP8,TCF21,AXIN2,BIRC7,RAD51,PAK6,BIRC5,GPC3,SEMA6A,FANCA,FGFR3,PPARG,FSTL3,F11R,DAG1,MPP2,PIDD1,TMEM25,CD36,DLK1,BMP5,LRP2,XRCC3,GDF6,ISL1,SIAH1,GJA5,ARHGAP11A,MARVELD3,AMOT,SOD1,FZD7,NEURL1,EZH2,PHLDA3,MAGED1,TRABD2A,CDKN1C,PAK4…
GO:BP	regulation of signaling	GO:0023051	false	1.52804e-09	8.81586	3437	2942	617	21031	MYORG,ATP6V1C2,DUSP9,SKP2,MDFI,FBN2,SMYD2,KCNN4,IGF2,BMP7,LRP5,PEG10,CTSV,VAV3,DACT2,NLRP2,PRKCZ,SLC38A9,SLC6A4,SLIT2,GATA3,MSX2,HGF,FRZB,EPS8L1,WNK2,CCNB1,TP63,FAM13A,VAMP8,TCF21,AXIN2,BIRC7,RAD51,PAK6,BIRC5,GPC3,SEMA6A,FANCA,FGFR3,PPARG,FSTL3,F11R,DAG1,MPP2,PIDD1,TMEM25,CD36,DLK1,BMP5,LRP2,XRCC3,GDF6,ISL1,SIAH1,ARHGAP11A,MARVELD3,AMOT,SOD1,FZD7,NEURL1,EZH2,PHLDA3,MAGED1,TRABD2A,CDKN1C,PAK4,SLC1…
GO:BP	proteasomal protein catabolic process	GO:0010498	false	3.41244e-09	8.46694	496	2942	128	21031	SKP2,DDB1,CDK2,AXIN2,CEBPA,SIAH1,TRIM71,CTNNB1,DTX4,CDC20,BCAP31,CCDC47,SH3RF1,SKP1,UBE2C,RNF19B,FMR1,UBE2G1,SEM1,ECRG4,ANAPC11,DTL,AURKA,KLHDC3,PSMA1,RBX1,OPHN1,PSMD4,SIAH2,PSMD13,ZNRF2,UBE2A,NUDT15,GID8,KIF14,ENC1,PSMB4,NOP53,VHL,TRAF4,AXIN1,PLK1,ZNRF1,GABARAP,RNFT2,ALAD,PSMB5,GET4,CDC34,PSMD1,GNA12,FBXO27,UBE4B,PSMA3,GIPC1,MDM2,UBB,KLHL42,MAPK9,PARK7,NEDD4L,PITHD1,CDC23,UBE2H,FBXW4,FBXL19,PBK,…
GO:BP	embryo development	GO:0009790	false	3.64446e-09	8.43837	1128	2942	242	21031	MDFI,FBN2,PHGDH,MYO7A,IGF2,BMP7,LRP5,DSC3,GATA3,PPP1R13L,MSX2,ITGB4,FRZB,SPINT2,CCNB1,FRAS1,TP63,PITX2,TCF21,AXIN2,IRX2,GPC3,CCSAP,NASP,DAG1,GINS1,CEBPA,TOP2A,BMP5,LRP2,ISL1,AMOT,SOD1,FZD7,TRIM71,POLE,CDKN1C,CTNNB1,EFNB1,FOXI3,PCSK6,RSPO2,WNT7A,XRCC2,PIK3CB,KAT14,HEG1,MFAP2,TFAP2A,GRHL3,CCNB2,GCM1,TBX4,FZD5,NRP2,COL3A1,RRM2,CDK1,GATA4,KRT19,FLT1,SPINT1,FKBP8,TBX20,ASCL2,COL11A1,HSD17B2,GRHL2,FN1,…
GO:BP	energy derivation by oxidation of organic compounds	GO:0015980	false	3.77725e-09	8.42282	335	2942	96	21031	IGF2,CCNB1,PHKA2,IDH1,OPN3,TRPV4,CDK1,AGL,ETFA,COX4I1,GAA,NOS2,GYG2,NDUFB11,SLC25A13,STBD1,IDH2,NDUFA1,ATP5PO,NDUFB9,ETFB,PPP1CA,NDUFV1,MTFR2,NOP53,PPP1CC,PDHA1,UQCRH,ATP5PD,UQCRC1,NDUFA6,NDUFB7,COX6A1,PHLDA2,POMC,NDUFA12,COX5B,COX4I2,PARK7,NDUFC2,COX8A,UQCRHL,NDUFB3,ACADVL,NDUFA2,NDUFB5,IDH3B,ATP5F1A,NDUFS6,UQCRFS1,PRELID1,COX6C,NDUFA9,KHK,UGP2,PDHB,AKT1,CYC1,ATP5MG,LEP,TRAP1,MDH1,UQCRQ,ATP5MF,M…
GO:BP	organonitrogen compound catabolic process	GO:1901565	false	4.01973e-09	8.3958	1399	2942	288	21031	SKP2,DDB1,CTSV,CDK2,QPRT,CDO1,GM2A,GLDC,AXIN2,GPC3,ALDH4A1,CEBPA,LRP2,SIAH1,RNF128,MARVELD3,ALDH7A1,TRIM71,CTNNB1,RNF43,HEXB,ACER2,NEDD4,HERC5,RPS27A,FAM83D,PACSIN3,AZIN1,ETFA,PGM1,DTX4,MME,CHMP4C,EZR,CDC20,BCAP31,HYAL4,CCDC47,SH3RF1,DIO3,LNX1,SKP1,TRIM58,NOS2,UBE2C,UHRF1,PJA1,RNF19B,FMR1,UBE2G1,ZNRF3,SEM1,ECRG4,ANAPC11,DTL,AURKA,MVB12B,KLHDC3,PSMA1,SERPINE2,RBX1,MAD2L1,OPHN1,HMMR,TET3,PSMD4,MAGE…
GO:BP	proteasome-mediated ubiquitin-dependent protein catabolic process	GO:0043161	false	4.16608e-09	8.38027	400	2942	109	21031	SKP2,DDB1,CDK2,AXIN2,CEBPA,SIAH1,TRIM71,CTNNB1,DTX4,CDC20,SH3RF1,SKP1,UBE2C,RNF19B,UBE2G1,SEM1,ECRG4,ANAPC11,DTL,AURKA,KLHDC3,PSMA1,RBX1,PSMD4,SIAH2,PSMD13,ZNRF2,UBE2A,GID8,KIF14,PSMB4,NOP53,VHL,TRAF4,AXIN1,PLK1,ZNRF1,GABARAP,PSMB5,CDC34,PSMD1,GNA12,FBXO27,UBE4B,PSMA3,GIPC1,MDM2,KLHL42,MAPK9,PARK7,NEDD4L,CDC23,UBE2H,FBXW4,FBXL19,PBK,PSMB6,UBXN1,NSFL1C,PSMC6,ANKRD9,ANAPC15,UBE2S,AKT1,KBTBD7,CCAR2,…
GO:BP	translation	GO:0006412	false	4.58001e-09	8.33913	723	2942	170	21031	IGF2BP1,IGF2BP3,RPL13A,BZW2,TYMS,RPS23,NEURL1,TRIM71,HNRNPD,RPS3,FAU,RPS27A,RPL26,RPS12,QARS1,RPS15A,EIF2AK1,IGF2BP2,RBM8A,RPS20,RPS19,RPS14,RCC1L,NARS2,FMR1,EIF1AY,NCK2,SESN2,NPM1,SARS1,GCN1,RPS21,EIF3L,MRPL9,RPS29,PPP1CA,RPL24,MRPL48,ENC1,COPS5,NANOS1,MRPL15,RPS16,KBTBD8,RPSA,DENR,UPF1,RPS9,EGFR,RPS6,RPL37A,AJUBA,RPL41,RPL21,RPS15,DRG1,MRPL44,LSM14A,RPL18,MRPS35,RPL39L,MAPKAPK5,RPS13,APEH,KHDRB…
GO:BP	metaphase/anaphase transition of cell cycle	GO:0044784	false	4.6097e-09	8.33633	97	2942	42	21031	CCNB1,BIRC5,XRCC3,SMARCA2,ZWINT,KNL1,CDC20,CENPF,BUB1B,UBE2C,TTK,ANAPC11,SPC25,AURKB,SPC24,TACC3,MAD2L1,CDC6,NDC80,CDCA8,PLK1,ESPL1,RAD21,TRIP13,NUF2,CDC23,ZWILCH,BUB1,MAPK15,ANAPC15,DLGAP5,HASPIN,SMARCC1,SMARCD2,SMARCB1,ANAPC2,KNTC1,CENPE,LCMT1,DPF1,INCENP,NEK6
GO:BP	modification-dependent macromolecule catabolic process	GO:0043632	false	4.74374e-09	8.32388	620	2942	151	21031	SKP2,DDB1,CDK2,AXIN2,CEBPA,SIAH1,RNF128,MARVELD3,TRIM71,CTNNB1,RNF43,NEDD4,HERC5,RPS27A,DTX4,CHMP4C,CDC20,SH3RF1,LNX1,SKP1,TRIM58,UBE2C,UHRF1,RNF19B,UBE2G1,ZNRF3,SEM1,ECRG4,ANAPC11,DTL,AURKA,MVB12B,KLHDC3,PSMA1,RBX1,PSMD4,MAGEF1,SIAH2,PSMD13,ZNRF2,UBE2A,UCHL3,EXOSC7,GID8,KIF14,PSMB4,NOP53,VHL,TRAF4,AXIN1,PLK1,NDFIP2,ZNRF1,GABARAP,PSMB5,GET4,CDC34,PSMD1,GNA12,NEDD8,FBXO27,HACE1,RNF26,UBE4B,PSMA3,G…
GO:BP	response to endogenous stimulus	GO:0009719	false	5.18873e-09	8.28494	1678	2942	334	21031	FOXO4,SKP2,FBN2,IGF2,BMP7,LRP5,PEG10,DNMT1,PRKCZ,SLC38A9,SLC6A4,ESRRG,CDO1,SLIT2,GATA3,MSX2,HGF,SPINT2,TP63,TCF21,AXIN2,RAD51,SHCBP1,GPC3,SEMA6A,FGFR3,STC2,PPARG,FSTL3,DAG1,CGB8,TYMS,ADCY6,CD36,BMP5,LRP2,DSG2,CGB3,GDF6,ISL1,PGF,PCNA,NEURL1,EZH2,TRIM71,CDKN1C,IDH1,FDX1,HNRNPD,SLC1A3,CTNNB1,PCSK6,WNT7A,COL16A1,PIK3CB,BCAR3,RBBP7,NEDD4,DLX3,CGA,CCNA2,NRP2,COL3A1,TRPV4,GH2,PARP1,MEAK7,GATA4,KRT19,AGL…
GO:BP	DNA biosynthetic process	GO:0071897	false	5.39582e-09	8.26794	192	2942	65	21031	PKIB,HGF,TK1,TYMS,PCNA,POLE,HNRNPD,DCP2,CTNNB1,POLE4,RPA1,CCNA2,POLD1,LIG1,GRHL2,CHTF18,RFC4,CENPF,CHEK1,RFC2,RFC3,POLQ,HNRNPA2B1,HNRNPA1,DTL,TNKS2,AURKB,FGFR4,NEK2,NIBAN2,JADE3,NEK7,WRNIP1,CCT8,PARN,DSCC1,RRM1,MAPKAPK5,PCLAF,TELO2,ING5,MRE11,MAPK15,USP43,POLA1,POLE2,HNRNPC,TFDP1,MAPK3,CCT4,DKC1,USP10,TCP1,TP53,VCP,GFER,HROB,CCT2,NAF1,SMG5,LIN9,FAAP20,LIG3,HNRNPU,WRAP53
GO:BP	mitotic sister chromatid separation	GO:0051306	false	5.69741e-09	8.24432	62	2942	32	21031	CCNB1,BIRC5,XRCC3,ZWINT,KNL1,NCAPH2,CDC20,CENPF,BUB1B,UBE2C,TTK,ANAPC11,SPC25,AURKB,SPC24,MAD2L1,NDC80,CDCA8,PLK1,ESPL1,RAD21,TRIP13,NUF2,CDC23,ZWILCH,BUB1,ANAPC15,DLGAP5,HASPIN,KNTC1,LCMT1,INCENP
GO:BP	mitotic spindle organization	GO:0007052	false	6.13254e-09	8.21236	133	2942	51	21031	CCNB1,MYBL2,BIRC5,CCSAP,GPSM2,TACC2,CENPH,KIF23,TPX2,CHMP4C,STMN1,CDC20,KIF4A,PSRC1,TTK,KIF11,KIFC1,SPC25,AURKB,AURKA,FAM110A,TACC3,RACGAP1,NEK2,NDC80,CDCA8,PLK2,WDR62,PLK1,SMC3,PTPA,DRG1,LSM14A,NUF2,DLGAP5,CHMP2A,SPAST,MZT1,RAN,RHOA,VCP,STAG1,KIFC2,TACC1,CENPE,INCENP,NUDC,NEK6,CENPJ,HNRNPU,DCTN1
GO:BP	metaphase/anaphase transition of mitotic cell cycle	GO:0007091	false	6.29961e-09	8.20069	94	2942	41	21031	CCNB1,BIRC5,XRCC3,SMARCA2,ZWINT,KNL1,CDC20,CENPF,BUB1B,UBE2C,TTK,ANAPC11,SPC25,AURKB,SPC24,TACC3,MAD2L1,CDC6,NDC80,CDCA8,PLK1,ESPL1,RAD21,TRIP13,NUF2,CDC23,ZWILCH,BUB1,ANAPC15,DLGAP5,HASPIN,SMARCC1,SMARCD2,SMARCB1,ANAPC2,KNTC1,CENPE,LCMT1,DPF1,INCENP,NEK6
GO:BP	regulation of mitotic sister chromatid separation	GO:0010965	false	6.74666e-09	8.17091	59	2942	31	21031	CCNB1,BIRC5,XRCC3,ZWINT,KNL1,CDC20,CENPF,BUB1B,UBE2C,TTK,ANAPC11,SPC25,AURKB,SPC24,MAD2L1,NDC80,CDCA8,PLK1,ESPL1,RAD21,TRIP13,NUF2,CDC23,ZWILCH,BUB1,ANAPC15,DLGAP5,HASPIN,KNTC1,LCMT1,INCENP
GO:BP	negative regulation of mitotic nuclear division	GO:0045839	false	7.82015e-09	8.10678	56	2942	30	21031	BMP7,CCNB1,BIRC5,XRCC3,ZWINT,KNL1,CDC20,CENPF,BUB1B,CHEK1,TTK,SPC25,AURKB,SPC24,MAD2L1,NDC80,CDCA8,PLK1,RAD21,TRIP13,NUF2,ZWILCH,BMP4,BUB1,ANAPC15,HASPIN,AURKAIP1,KNTC1,LCMT1,INCENP
GO:BP	DNA recombination	GO:0006310	false	7.9223e-09	8.10115	334	2942	95	21031	MCM2,MSH6,HMGB3,MCM5,RAD51,MCM4,RADX,TOP2A,EXO1,XRCC3,RECQL4,CENPX,XRCC2,RPA1,SWAP70,MCM3,RMI2,PARP1,MCM7,LIG1,GINS2,RAD54L,TIMELESS,MCM6,CHEK1,UHRF1,FANCD2,CDC45,GINS4,H2AX,POLQ,SEM1,ATAD5,PPP4R2,KLHDC3,TONSL,MAGEF1,KMT5C,DMAP1,KPNA2,RAD51AP1,HMCES,BLM,HMGB2,MCM8,KDM1A,INO80C,EME1,MCM9,HDGFL2,PAXIP1,TFRC,RAD21,RMI1,PAGR1,TRIP13,MRE11,ZGRF1,CHD4,BRCA1,BRCA2,RPA3,FEN1,YEATS4,RNF168,TOP2B,TOPBP1,BR…
GO:BP	actin cytoskeleton organization	GO:0030036	false	8.43691e-09	8.07382	717	2942	168	21031	MYO7A,KANK4,CDC42BPG,SLIT2,RASA1,ANLN,SPIRE2,F11R,EPHA3,RAC3,AMOT,ELMO3,LIMK2,NEBL,FMNL2,RHOBTB1,FHDC1,GRHL3,SWAP70,RHOBTB2,TRPV4,INF2,FMN1,KRT19,TNNT1,AMOTL1,CD47,CYFIP2,MYH10,EZR,STMN1,KRT8,SFRP1,SLC9A1,IQGAP3,MINK1,CORO6,PAK1,CSRP2,BAIAP2L1,OBSL1,TESK2,NCK2,DIAPH3,GDPD2,MICAL3,RAB13,COBL,ARPC5,PXN,ESPN,WNT11,OPHN1,ANXA1,RACGAP1,INPPL1,SYDE1,RHOT2,MYO7B,HRAS,S1PR2,TNNT3,CDC42EP1,TNNT2,ALDOA,NED…
GO:BP	attachment of spindle microtubules to kinetochore	GO:0008608	false	8.84037e-09	8.05353	53	2942	29	21031	CCNB1,BIRC5,EML4,DSN1,CDT1,KNL1,KIF2C,SPC25,SPAG5,AURKB,SPC24,RACGAP1,NEK2,NDC80,CDCA8,RCC2,PMF1,ECT2,NUF2,ZWILCH,MAPRE1,SKA3,SKA2,SGO1,SKA1,KNTC1,CENPE,INCENP,HNRNPU
GO:BP	epithelium development	GO:0060429	false	8.93163e-09	8.04907	1225	2942	257	21031	PHGDH,MYO7A,BMP7,LRP5,DACT2,AKR1B1,SLIT2,GATA3,MSX2,HGF,FRZB,MYCL,DSP,SPINT2,FRAS1,TP63,PITX2,TCF21,AXIN2,IRX2,GPC3,PPARG,F11R,DAG1,CEBPA,TYMS,BMP5,LRP2,PCNA,GJA5,KRT23,SOD1,FZD7,GRHL1,EZH2,MAGED1,TRIM71,CDKN1C,CTNNB1,FOXI3,OPN3,RSPO2,WNT7A,XRCC2,HEG1,TFAP2A,GRHL3,DLX3,CDK6,GCM1,TBX4,FZD5,CDK1,GATA4,FMN1,KRT19,SPINT1,SPINK5,THRB,FKBP8,TBX20,TJP3,KRT14,LSR,GRHL2,DMD,IRF6,EZR,STMN1,ESRP2,ADAMTSL4,T…
GO:BP	cellular respiration	GO:0045333	false	9.29388e-09	8.0318	244	2942	76	21031	CCNB1,IDH1,OPN3,TRPV4,CDK1,ETFA,COX4I1,NOS2,NDUFB11,SLC25A13,IDH2,NDUFA1,ATP5PO,NDUFB9,ETFB,NDUFV1,MTFR2,NOP53,PDHA1,UQCRH,ATP5PD,UQCRC1,NDUFA6,NDUFB7,COX6A1,NDUFA12,COX5B,COX4I2,PARK7,NDUFC2,COX8A,UQCRHL,NDUFB3,NDUFA2,NDUFB5,IDH3B,ATP5F1A,NDUFS6,UQCRFS1,PRELID1,COX6C,NDUFA9,PDHB,CYC1,ATP5MG,TRAP1,MDH1,UQCRQ,ATP5MF,MDH2,COX7C,NDUFB6,ABCD1,ISCU,ARL2,UQCC3,RHOA,UQCRB,VCP,COA6,ATP5F1B,IREB2,NDUFAB1,…
GO:BP	modification-dependent protein catabolic process	GO:0019941	false	9.42285e-09	8.02582	609	2942	148	21031	SKP2,DDB1,CDK2,AXIN2,CEBPA,SIAH1,RNF128,MARVELD3,TRIM71,CTNNB1,RNF43,NEDD4,HERC5,RPS27A,DTX4,CHMP4C,CDC20,SH3RF1,LNX1,SKP1,TRIM58,UBE2C,UHRF1,RNF19B,UBE2G1,ZNRF3,SEM1,ECRG4,ANAPC11,DTL,AURKA,MVB12B,KLHDC3,PSMA1,RBX1,PSMD4,MAGEF1,SIAH2,PSMD13,ZNRF2,UBE2A,UCHL3,GID8,KIF14,PSMB4,NOP53,VHL,TRAF4,AXIN1,PLK1,NDFIP2,ZNRF1,GABARAP,PSMB5,GET4,CDC34,PSMD1,GNA12,NEDD8,FBXO27,HACE1,RNF26,UBE4B,PSMA3,GIPC1,MD…
GO:BP	proteolysis involved in protein catabolic process	GO:0051603	false	1.07199e-08	7.96981	730	2942	170	21031	SKP2,DDB1,CTSV,CDK2,AXIN2,CEBPA,SIAH1,RNF128,MARVELD3,TRIM71,CTNNB1,RNF43,NEDD4,HERC5,RPS27A,DTX4,CHMP4C,CDC20,BCAP31,CCDC47,SH3RF1,LNX1,SKP1,TRIM58,UBE2C,UHRF1,RNF19B,FMR1,UBE2G1,ZNRF3,SEM1,ECRG4,ANAPC11,DTL,AURKA,MVB12B,KLHDC3,PSMA1,RBX1,OPHN1,PSMD4,MAGEF1,SIAH2,PSMD13,ZNRF2,UBE2A,UCHL3,NUDT15,GID8,KIF14,ENC1,PSMB4,NOP53,VHL,TRAF4,AXIN1,PLK1,NDFIP2,ZNRF1,GABARAP,RNFT2,ALAD,PSMB5,GET4,CDC34,PSMD…
GO:BP	supramolecular fiber organization	GO:0097435	false	1.14337e-08	7.94181	842	2942	190	21031	MYO7A,KANK4,SLIT2,RASA1,DSP,LOXL1,CCSAP,PKP2,SPIRE2,F11R,CD36,PDE4DIP,RAC3,SIAH1,KRT23,AMOT,ELMO3,LIMK2,NEBL,RPS3,ACAN,RHOBTB1,FHDC1,SWAP70,RHOBTB2,COL3A1,TRPV4,INF2,FMN1,KRT19,TNNT1,KRT14,COL11A1,TPX2,CD47,CYFIP2,EZR,STMN1,KIF2C,KRT8,COL1A2,SFRP1,PSRC1,SLC9A1,COL2A1,IQGAP3,EPPK1,CORO6,PAK1,CSRP2,BAIAP2L1,HNRNPA1,OBSL1,ADAMTS14,NCK2,DIAPH3,GDPD2,MICAL3,COBL,ARPC5,PXN,ESPN,WNT11,DES,HOOK2,SIAH2,PK…
GO:BP	cytoplasmic translation	GO:0002181	false	1.23533e-08	7.90822	156	2942	56	21031	IGF2BP1,RPL13A,RPS23,HNRNPD,RPS3,FAU,RPS27A,RPL26,RPS12,RPS15A,RPS20,RPS19,RPS14,FMR1,SARS1,RPS21,EIF3L,RPS29,RPL24,RPS16,RPSA,DENR,RPS9,RPS6,RPL37A,RPL41,RPL21,RPS15,DRG1,RPL18,RPS13,RPS2,RPL10A,RPL38,RPL34,RPL17,SLBP,RPLP1,RPS3A,RPS5,RPL37,EIF3A,AARS1,EEF1D,RPL8,RPS25,RPL31,RPL36,RPL7A,RPS17,EIF4A2,RPL22,RPL13,HNRNPU,RPLP2,RPL28
GO:BP	cellular localization	GO:0051641	false	1.4838e-08	7.82862	3621	2942	639	21031	MDFI,FBN2,MYO7A,RAB11FIP4,KCNN4,LRP5,MPP7,PRKCZ,SLC6A4,CAMK2G,GM2A,PLEKHF2,ATP7B,CDCA5,RAB15,DSP,CCNB1,FRAS1,VAMP8,AXIN2,PKP3,BIRC5,STXBP2,GPC3,CCNE1,PKP2,NASP,PPARG,EML4,KIF22,FAM3B,SPIRE2,F11R,DAG1,ANXA8L1,EPHA3,CD36,LRP2,TTC7B,ISL1,RNF128,TINAGL1,MARVELD3,AMOT,SOD1,LIMK2,MACIR,GPSM2,EZH2,MAGED1,DSN1,CDT1,CTNNB1,RTN2,WNT7A,ERGIC3,HEG1,ANP32B,RPA1,HEXB,NEDD4,SLC18A3,FLOT2,SWAP70,FAM83D,FZD5,CDK1…
GO:BP	negative regulation of RNA metabolic process	GO:0051253	false	1.58613e-08	7.79966	1463	2942	296	21031	MDFI,NFE2L3,PEG3,SMYD2,IGF2,BMP7,IGF2BP1,DNMT1,HIC2,CDK2,GATA3,PPP1R13L,MSX2,TP63,PITX2,IGF2BP3,TCF21,AXIN2,NR6A1,IRX2,PKP3,BIRC5,TFDP2,CCNE1,MAGEA8,PPARG,DLX4,CEBPA,CD36,NR2F6,ISL1,RCOR1,PCNA,EZH2,MAGED1,CDKN1C,HNRNPD,CTNNB1,RBM47,KAT14,RBBP7,SMARCA2,PRDX5,TFAP2A,NEDD4,CDK6,IRF2BPL,QARS1,TRPV4,PARP1,GATA4,ZNF488,DEPDC1,IGF2BP2,THRB,TBX20,ASCL2,ZNF440,EZR,HNRNPA0,TIMELESS,SUV39H1,HES2,RPS14,SFRP1…
GO:BP	positive regulation of molecular function	GO:0044093	false	1.60683e-08	7.79403	1097	2942	234	21031	PKIB,NLRP2,PRKCZ,MSH6,ADRB1,GATA3,WNK2,DNAJC9,FGFR3,PPARG,PIDD1,CD36,PCNA,ARHGAP11A,SOD1,EZH2,CDT1,HNRNPD,RPS3,BCAR3,ANP32B,ACER2,DOCK9,FLT1,RPS6KA4,TPX2,P2RY6,CYFIP2,GRHL2,DMD,ANXA3,STMN1,CDC20,BCAP31,CHTF18,RFC4,BDNF,SFRP1,CALM1,SKP1,PSRC1,SLC9A1,RAPGEF1,UBE2C,UHRF1,RFC2,RFC3,PAK1,TRIM6,SYDE2,HNRNPA2B1,WNT2,NCOA3,AURKB,NET1,RPS6KA5,NPM1,TRIM37,WNT11,CDKL5,FGFR4,PABPN1,NEK2,GNAS,CCDC125,CEBPG,NI…
GO:BP	regulation of nucleobase-containing compound metabolic process	GO:0019219	false	1.75358e-08	7.75607	4063	2942	706	21031	MBNL3,FOXO4,SP6,MDFI,PKIB,NFE2L3,PEG3,ARID3A,SMYD2,MCM2,IGF2,BMP7,IGF2BP1,LRP5,DNMT1,HIC2,HTATSF1,PRKCZ,MSH6,CDK2,ESRRG,ARID3B,GATA3,PPP1R13L,MSX2,HGF,MYCL,RASA1,HMGB3,TP63,PITX2,IGF2BP3,TCF21,AXIN2,NR6A1,IRX2,MYBL2,MCM5,PKP3,RAD51,PAK6,BIRC5,CD274,TFDP2,CCNE1,MAGEA8,MCM4,PPARG,FSTL3,SPIRE2,RADX,DLX4,CEBPA,PIDD1,TOP2A,MYCN,FOXO6,CD36,BMP5,TRMT112,PLAC8,NR2F6,GDF6,ISL1,RCOR1,ZNF850,PCNA,FZD7,GRHL1…
GO:BP	cellular developmental process	GO:0048869	false	1.78408e-08	7.74859	4367	2942	752	21031	MYORG,MBNL3,FOXO4,SP6,MDFI,EGFL6,FBN2,PHGDH,MYO7A,IGF2,BMP7,IGF2BP1,LRP5,PEG10,DNMT1,DDB1,DACT2,PRKCZ,SLC6A4,ADRB1,CAMK2G,AKR1B1,SLIT2,GATA3,PPP1R13L,MSX2,ITGB4,HGF,EPHB3,FRZB,MYCL,RASA1,HMGB3,SEMA6D,DSP,SPINT2,TP63,PITX2,ANLN,TENM3,TCF21,AXIN2,IRX2,SDK2,SLC26A2,PAK6,GPC3,SEMA6A,FANCA,FGFR3,PKP2,PPARG,FSTL3,ADAM12,F11R,DAG1,DLX4,CEBPA,TYMS,ADCY6,TOP2A,EPHA3,FOXO6,CD36,DLK1,BMP5,RAC3,LRP2,PLAC8,NR…
GO:BP	establishment of chromosome localization	GO:0051303	false	1.80686e-08	7.74308	116	2942	46	21031	CDCA5,CCNB1,BIRC5,EML4,KIF22,DSN1,CDT1,FAM83D,ZWINT,KNL1,CHMP4C,KIF2C,CENPF,PSRC1,KIFC1,SPC25,SPAG5,AURKB,SPC24,RACGAP1,NEK2,NDC80,CDCA8,KIF14,RCC2,PMF1,ECT2,NUF2,CDC23,ZWILCH,MAPRE1,KIF18A,SUN1,SKA3,CHMP2A,CENPQ,SKA2,SGO1,SKA1,MLH1,KNTC1,CENPE,INCENP,VPS4A,NUDC,HNRNPU
GO:BP	regulation of cell population proliferation	GO:0042127	false	1.95005e-08	7.70995	1683	2942	332	21031	FOXO4,SMYD2,IGF2,BMP7,LRP5,DNMT1,VAV3,PRKCZ,CDK2,SLC6A4,GATA3,MSX2,FRZB,WNK2,SPINT2,CCNB1,TP63,PITX2,AXIN2,BIRC7,SHCBP1,BIRC5,CD274,GPC3,CCNE1,FANCA,FGFR3,CSF2RA,PPARG,CEBPA,BMP5,LRP2,PLAC8,ISL1,PGF,MARVELD3,LIFR,FZD7,NEURL1,EZH2,MAGED1,HAPLN3,TRIM71,CDKN1C,HAPLN1,CCR3,CTNNB1,RPS3,EFNB1,BEX4,INSL4,WNT7A,IL11RA,BCAR3,ROGDI,ACAN,SMARCA2,TFAP2A,ACER2,CDK6,CGA,CCNA2,FZD5,NRP2,CDK1,MEAK7,RPS15A,SLC25A…
GO:BP	regulation of metaphase/anaphase transition of cell cycle	GO:1902099	false	1.99465e-08	7.70013	93	2942	40	21031	CCNB1,BIRC5,XRCC3,SMARCA2,ZWINT,KNL1,CDC20,CENPF,BUB1B,UBE2C,TTK,ANAPC11,SPC25,AURKB,SPC24,MAD2L1,CDC6,NDC80,CDCA8,PLK1,ESPL1,RAD21,TRIP13,NUF2,CDC23,ZWILCH,BUB1,MAPK15,ANAPC15,DLGAP5,HASPIN,SMARCC1,SMARCD2,SMARCB1,KNTC1,CENPE,LCMT1,DPF1,INCENP,NEK6
GO:BP	peptide biosynthetic process	GO:0043043	false	2.02532e-08	7.69351	752	2942	173	21031	IGF2BP1,IGF2BP3,RPL13A,BZW2,TYMS,RPS23,NEURL1,TRIM71,HNRNPD,RPS3,FAU,RPS27A,RPL26,RPS12,QARS1,RPS15A,EIF2AK1,IGF2BP2,RBM8A,DMD,RPS20,RPS19,RPS14,RCC1L,NARS2,FMR1,EIF1AY,NCK2,SESN2,NPM1,SARS1,GCN1,RPS21,EIF3L,MRPL9,RPS29,PPP1CA,RPL24,MRPL48,ENC1,COPS5,NANOS1,MRPL15,RPS16,KBTBD8,RPSA,DENR,UPF1,RPS9,EGFR,RPS6,RPL37A,AJUBA,RPL41,RPL21,RPS15,DRG1,MRPL44,LSM14A,RPL18,MRPS35,RPL39L,MAPKAPK5,RPS13,APEH,K…
GO:BP	oxidative phosphorylation	GO:0006119	false	2.042e-08	7.68994	145	2942	53	21031	CCNB1,CDK1,COX4I1,NDUFB11,NDUFA1,ATP5PO,NDUFB9,NDUFV1,UQCRH,ATP5PD,UQCRC1,NDUFA6,NDUFB7,COX6A1,NDUFA12,COX5B,COX4I2,PARK7,NDUFC2,COX8A,UQCRHL,NDUFB3,NDUFA2,NDUFB5,ATP5F1A,NDUFS6,UQCRFS1,COX6C,NDUFA9,CYC1,ATP5MG,UQCRQ,ATP5MF,COX7C,NDUFB6,ABCD1,ISCU,UQCC3,RHOA,UQCRB,VCP,COA6,ATP5F1B,NDUFAB1,PPIF,NDUFB2,UQCR11,NDUFA10,ATP5ME,MSH2,SDHB,STOML2,NDUFA13
GO:BP	ubiquitin-dependent protein catabolic process	GO:0006511	false	2.13265e-08	7.67108	599	2942	145	21031	SKP2,DDB1,CDK2,AXIN2,CEBPA,SIAH1,RNF128,MARVELD3,TRIM71,CTNNB1,RNF43,NEDD4,HERC5,DTX4,CHMP4C,CDC20,SH3RF1,LNX1,SKP1,TRIM58,UBE2C,UHRF1,RNF19B,UBE2G1,ZNRF3,SEM1,ECRG4,ANAPC11,DTL,AURKA,MVB12B,KLHDC3,PSMA1,RBX1,PSMD4,MAGEF1,SIAH2,PSMD13,ZNRF2,UBE2A,UCHL3,GID8,KIF14,PSMB4,NOP53,VHL,TRAF4,AXIN1,PLK1,NDFIP2,ZNRF1,GABARAP,PSMB5,GET4,CDC34,PSMD1,GNA12,NEDD8,FBXO27,HACE1,RNF26,UBE4B,PSMA3,GIPC1,MDM2,KLHL…
GO:BP	cell differentiation	GO:0030154	false	2.34743e-08	7.62941	4366	2942	751	21031	MYORG,MBNL3,FOXO4,SP6,MDFI,EGFL6,FBN2,PHGDH,MYO7A,IGF2,BMP7,IGF2BP1,LRP5,PEG10,DNMT1,DDB1,DACT2,PRKCZ,SLC6A4,ADRB1,CAMK2G,AKR1B1,SLIT2,GATA3,PPP1R13L,MSX2,ITGB4,HGF,EPHB3,FRZB,MYCL,RASA1,HMGB3,SEMA6D,DSP,SPINT2,TP63,PITX2,ANLN,TENM3,TCF21,AXIN2,IRX2,SDK2,SLC26A2,PAK6,GPC3,SEMA6A,FANCA,FGFR3,PKP2,PPARG,FSTL3,ADAM12,F11R,DAG1,DLX4,CEBPA,TYMS,ADCY6,TOP2A,EPHA3,FOXO6,CD36,DLK1,BMP5,RAC3,LRP2,PLAC8,NR…
GO:BP	regulation of mitotic metaphase/anaphase transition	GO:0030071	false	2.73589e-08	7.5629	90	2942	39	21031	CCNB1,BIRC5,XRCC3,SMARCA2,ZWINT,KNL1,CDC20,CENPF,BUB1B,UBE2C,TTK,ANAPC11,SPC25,AURKB,SPC24,MAD2L1,CDC6,NDC80,CDCA8,PLK1,ESPL1,RAD21,TRIP13,NUF2,CDC23,ZWILCH,BUB1,ANAPC15,DLGAP5,HASPIN,SMARCC1,SMARCD2,SMARCB1,KNTC1,CENPE,LCMT1,DPF1,INCENP,NEK6
GO:BP	carbohydrate derivative metabolic process	GO:1901135	false	2.74177e-08	7.56197	1091	2942	232	21031	CMAS,HS6ST2,DCXR,ITIH5,AKR1B1,ACSS1,GM2A,GLDC,TK1,SLC27A2,ACSF2,TYMS,ADCY6,RPIA,CTNNB1,PCSK6,B3GNT5,ACAN,HEXB,ACER2,ELOVL2,RRM2,PARP1,EXTL2,MAN1C1,ST3GAL4,PMVK,GXYLT1,PGM1,COL11A1,CROT,CHST14,GALNT1,HYAL4,PMM1,FAR2,ITM2C,C1GALT1,COL2A1,TALDO1,ST3GAL6,TUSC3,LARGE2,PGAP3,NDUFB11,MPC2,TECR,NPPB,SLC25A13,PGAP1,GALT,HMMR,TET3,NDUFA1,ATP5PO,NDUFB9,MGAT5B,ATIC,LYVE1,PFKFB4,NDUFV1,NUDT15,GALK1,CYTL1,GALN…
GO:BP	G2/M transition of mitotic cell cycle	GO:0000086	false	3.11868e-08	7.50603	138	2942	51	21031	FOXO4,SKP2,CDK2,PKMYT1,CCNB1,CDC25A,TICRR,KAT14,CDK6,CCNA2,CDK1,MELK,CHMP4C,CALM1,CENPF,CHEK1,DTL,AURKB,AURKA,FOXM1,ORC1,CDC6,UBE2A,KIF14,ZFYVE19,WEE1,NOP53,BLM,PLK1,RCC2,CLSPN,MIIP,PKIA,RRM1,RAD21,KHDRBS1,BRD4,MRE11,BRCA1,DONSON,CDK5RAP3,TOPBP1,APP,SYF2,ENSA,MTA3,MASTL,RAD51C,CALM3,LCMT1,VPS4A
GO:BP	recombinational repair	GO:0000725	false	3.15236e-08	7.50136	181	2942	61	21031	MCM2,MCM5,RAD51,MCM4,RADX,XRCC3,RECQL4,XRCC2,RPA1,MCM3,RMI2,PARP1,MCM7,GINS2,RAD54L,TIMELESS,MCM6,CHEK1,UHRF1,CDC45,GINS4,H2AX,POLQ,SEM1,PPP4R2,TONSL,MAGEF1,DMAP1,RAD51AP1,BLM,MCM8,KDM1A,MCM9,HDGFL2,RAD21,RMI1,MRE11,ZGRF1,CHD4,BRCA1,BRCA2,RPA3,FEN1,YEATS4,SENP3,XRCC1,YY1,RAD51C,MMS22L,XRCC6,HROB,PPP4C,RFWD3,PIAS4,FUS,MBTD1,ERCC6,LIG3,PARPBP,FANCB,WRAP53
GO:BP	establishment of localization in cell	GO:0051649	false	3.19245e-08	7.49588	1972	2942	378	21031	MYO7A,RAB11FIP4,KCNN4,LRP5,PRKCZ,SLC6A4,PLEKHF2,ATP7B,CDCA5,CCNB1,VAMP8,BIRC5,STXBP2,EML4,KIF22,SPIRE2,ANXA8L1,CD36,TINAGL1,SOD1,LIMK2,GPSM2,DSN1,CDT1,CTNNB1,RTN2,WNT7A,ERGIC3,ANP32B,NEDD4,SLC18A3,FLOT2,FAM83D,CDK1,ZWINT,KNL1,EIF2AK1,SEPTIN8,RBM8A,AP1S1,RGPD1,GRIP1,CHML,ANXA3,SLC18B1,CHMP4C,EZR,BCAP31,SLC1A6,KIF2C,CRH,SGPP1,SYNJ1,KIF4A,CENPF,SORT1,ALS2CL,PSRC1,FERMT1,DDX19A,TRIM58,PLEKHJ1,SH3TC2,…
GO:BP	regulation of mitotic nuclear division	GO:0007088	false	3.65417e-08	7.43721	118	2942	46	21031	IGF2,BMP7,LRP5,PKMYT1,CCNB1,BIRC5,XRCC3,ZWINT,KNL1,CDCA2,CDC20,CENPF,BUB1B,UBE2C,CHEK1,TTK,ANAPC11,OBSL1,SPC25,AURKB,AURKA,SPC24,MAD2L1,NEK2,NDC80,CDCA8,PLK1,HOXA13,ESPL1,RAD21,TRIP13,NUF2,CDC23,ZWILCH,BMP4,BUB1,ANAPC15,DLGAP5,L3MBTL1,HASPIN,AURKAIP1,MKI67,DAPK3,KNTC1,LCMT1,INCENP
GO:BP	regulation of intracellular signal transduction	GO:1902531	false	4.03542e-08	7.39411	1766	2942	344	21031	MYORG,DUSP9,SMYD2,IGF2,BMP7,VAV3,NLRP2,PRKCZ,SLC38A9,SLIT2,GATA3,HGF,EPS8L1,WNK2,CCNB1,FAM13A,BIRC7,RAD51,PAK6,BIRC5,SEMA6A,FGFR3,PPARG,F11R,DAG1,PIDD1,CD36,BMP5,XRCC3,GDF6,SIAH1,ARHGAP11A,MARVELD3,AMOT,SOD1,FZD7,EZH2,PHLDA3,PAK4,CTNNB1,RPS3,WNT7A,PIK3CB,BCAR3,HEG1,BCL2L12,NEDD4,FLOT2,PLEKHG6,SWAP70,RPL26,FAM83D,PAGE4,COL3A1,QARS1,TRPV4,PARP1,ZWINT,GATA4,FLT1,KNL1,GPR37,PLEKHG4B,TBX20,P2RY6,DMD,F…
GO:BP	DNA replication initiation	GO:0006270	false	4.13007e-08	7.38404	37	2942	23	21031	MCM2,CDK2,MCM5,CCNE1,MCM4,CDT1,TICRR,MCM10,MCM3,MCM7,MCM6,ORC6,CDC45,ORC1,CDC6,ORC2,WRNIP1,CDC34,CCNE2,POLA1,TOPBP1,GMNN,PRIM1
GO:BP	regulation of metabolic process	GO:0019222	false	5.79591e-08	7.23688	7158	2942	1160	21031	MBNL3,FOXO4,ATP6V1C2,SP6,SKP2,MDFI,PKIB,NFE2L3,PHGDH,PEG3,ARID3A,SMYD2,MCM2,IGF2,BMP7,IGF2BP1,LRP5,DNMT1,DDB1,HIC2,LIPG,HTATSF1,NLRP2,PRKCZ,DCXR,MSH6,CDK2,SLC6A4,ADRB1,ESRRG,TRIML2,ARID3B,PKMYT1,SLIT2,GATA3,PPP1R13L,MSX2,HGF,MYCL,RASA1,HMGB3,CCNB1,TP63,PITX2,IL1RAP,IGF2BP3,TCF21,AXIN2,NR6A1,IRX2,MYBL2,MCM5,BIRC7,PKP3,CDC25A,RAD51,PAK6,BIRC5,CD274,TFDP2,GPC3,CCNE1,MAGEA8,FGFR3,RPL13A,MCM4,STC2,PPA…
GO:BP	positive regulation of cellular biosynthetic process	GO:0031328	false	5.80846e-08	7.23594	2685	2942	490	21031	FOXO4,PKIB,PEG3,ARID3A,IGF2,BMP7,IGF2BP1,LRP5,DNMT1,DDB1,NLRP2,PRKCZ,CDK2,SLC6A4,ESRRG,ARID3B,GATA3,HGF,TP63,PITX2,IL1RAP,IGF2BP3,TCF21,AXIN2,NR6A1,MYBL2,PKP3,CD274,TFDP2,PPARG,FSTL3,CEBPA,TOP2A,MYCN,CD36,BMP5,TRMT112,PLAC8,GDF6,ISL1,ZNF850,PCNA,SOD1,FZD7,GRHL1,MAGED1,CDKN1C,HNRNPD,CTNNB1,RPS3,RBM47,OPN3,CDK7,E2F2,WNT7A,PIK3CB,HEG1,BCL2L12,MED12L,RBBP7,HEXB,SMARCA2,TFAP2A,GRHL3,DLX3,CDK6,CGA,CCNA…
GO:BP	negative regulation of nuclear division	GO:0051784	false	6.29191e-08	7.20122	63	2942	31	21031	BMP7,CCNB1,BIRC5,RAD1,XRCC3,ZWINT,KNL1,CDC20,CENPF,BUB1B,CHEK1,TTK,SPC25,AURKB,SPC24,MAD2L1,NDC80,CDCA8,PLK1,RAD21,TRIP13,NUF2,ZWILCH,BMP4,BUB1,ANAPC15,HASPIN,AURKAIP1,KNTC1,LCMT1,INCENP
GO:BP	small GTPase-mediated signal transduction	GO:0007264	false	6.92677e-08	7.15947	506	2942	126	21031	VAV3,CDK2,SLIT2,RAB15,EPS8L1,FAM13A,F11R,TNK2,RAC3,ARHGAP11A,AMOT,GPSM2,PIK3CB,BCAR3,HEG1,RHOBTB1,CCNA2,PLEKHG6,SWAP70,RALGPS2,RHOBTB2,COL3A1,DOCK9,RASGEF1B,PLEKHG4B,CHML,STMN1,COL1A2,IQGAP3,RAPGEF1,PRAG1,SYDE2,ARHGAP23,PLD2,CYTH3,ARHGEF3,NET1,DOCK5,FOXM1,OPHN1,CRKL,RACGAP1,ARHGAP32,SIAH2,CCDC125,KIF14,SYDE1,PLK2,RHOT2,RASGRF2,HRAS,RAB38,CDC42EP1,RGL2,ADGRG1,GABARAP,IQSEC1,ARAP1,GNA12,HACE1,RALBP…
GO:BP	chromosome localization	GO:0050000	false	7.03644e-08	7.15265	124	2942	47	21031	CDCA5,CCNB1,BIRC5,EML4,KIF22,DSN1,CDT1,FAM83D,ZWINT,KNL1,CHMP4C,KIF2C,CENPF,PSRC1,KIFC1,SPC25,SPAG5,AURKB,SPC24,RACGAP1,NEK2,NDC80,CDCA8,KIF14,RCC2,PMF1,ECT2,NUF2,CDC23,ZWILCH,MAPRE1,KIF18A,SUN1,DLGAP5,SKA3,CHMP2A,CENPQ,SKA2,SGO1,SKA1,MLH1,KNTC1,CENPE,INCENP,VPS4A,NUDC,HNRNPU
GO:BP	peptide metabolic process	GO:0006518	false	7.66404e-08	7.11554	911	2942	199	21031	IGF2BP1,IGF2BP3,RPL13A,BZW2,TYMS,RPS23,SOD1,NEURL1,TRIM71,IDH1,HNRNPD,RTN2,RPS3,PCSK6,FAU,RPS27A,RPL26,RPS12,QARS1,RPS15A,GSTA3,EIF2AK1,IGF2BP2,CPM,RBM8A,MME,DMD,RPS20,RPS19,RPS14,RCC1L,NARS2,GSTA4,FMR1,EIF1AY,NCK2,SESN2,NPM1,SARS1,GCN1,RPS21,EIF3L,MRPL9,RPS29,PPP1CA,RPL24,MRPL48,ENC1,COPS5,NANOS1,MRPL15,RPS16,KBTBD8,ABCB9,RPSA,DENR,UPF1,RPS9,EGFR,RPS6,RPL37A,NPEPPS,AJUBA,RPL41,RPL21,RPS15,DRG1,M…
GO:BP	nervous system development	GO:0007399	false	7.77906e-08	7.10907	2531	2942	465	21031	PHGDH,PCDH10,MYO7A,BMP7,IGF2BP1,LRP5,PRKCZ,SLC6A4,CAMK2G,SLIT2,GATA3,ITGB4,EPHB3,MYCL,SEMA6D,SPINT2,TP63,PITX2,IL1RAP,TENM3,IGF2BP3,IRX2,SDK2,PAK6,SEMA6A,PPARG,DAG1,ADCY6,EPHA3,FOXO6,BMP5,RAC3,LRP2,RAD1,NR2F6,GDF6,ISL1,SIAH1,SOD1,FZD7,NEURL1,VSTM5,EZH2,HAPLN3,TRIM71,CDKN1C,PAK4,HNRNPD,HAPLN1,SLC1A3,CTNNB1,EFNB1,B3GNT5,RSPO2,WNT7A,XRCC2,TACC2,GRIN2D,ROGDI,ANP32B,RBBP7,ACAN,GLDN,HEXB,PTPRF,SMARCA2,…
GO:BP	tube development	GO:0035295	false	8.14037e-08	7.08936	1091	2942	230	21031	FOXO4,PHGDH,BMP7,LRP5,VAV3,DACT2,AKR1B1,SLIT2,GATA3,MSX2,EPHB3,RASA1,SPINT2,TP63,PITX2,COL8A2,TCF21,IRX2,GPC3,SEMA6A,RPL13A,PPARG,ADAM12,DAG1,CEBPA,TYMS,BMP5,LRP2,ISL1,PGF,GJA5,AMOT,MAGED1,TRIM71,DPPA4,PAK4,CCR3,CTNNB1,RSPO2,E2F2,WNT7A,PIK3CB,HEG1,EPHB4,GRHL3,TBX4,FZD5,NRP2,COL3A1,GATA4,FMN1,AMOTL1,FLT1,SPINT1,SPINK5,THRB,FKBP8,TBX20,CD47,MME,GRHL2,ANXA3,FN1,ESRP2,TIMELESS,APELA,SEMA4C,CRH,SFRP1,…
GO:BP	establishment of localization	GO:0051234	false	9.02641e-08	7.04448	4881	2942	824	21031	SLC52A1,ATP6V1C2,SLC19A3,GRAMD2A,MYO7A,STARD10,RAB11FIP4,KCNN4,IGF2BP1,LRP5,PEG10,OLR1,LIPG,SLC27A6,VAV3,PRKCZ,SLC38A9,CDK2,SLC6A4,CAMK2G,CDO1,GM2A,PLEKHF2,ATP7B,CDCA5,SLC13A4,SLC43A2,GATA3,SLC13A3,RAB15,PRSS12,WNK2,COLEC12,CCNB1,FRAS1,SLC5A6,IGF2BP3,VAMP8,SLC19A1,SLC26A2,SLC27A2,BIRC5,STXBP2,GPC3,SLC44A5,PKP2,NASP,STC2,PPARG,EML4,KIF22,FAM3B,SPIRE2,F11R,DAG1,TNK2,ANXA8L1,SLC29A1,EPHA3,CD36,RAC3,…
GO:BP	non-membrane-bounded organelle assembly	GO:0140694	false	9.85487e-08	7.00635	409	2942	107	21031	DDB1,CDK2,ANLN,MYBL2,BIRC5,CCSAP,RPS23,GPSM2,NEBL,RPS3,CENPX,CENPH,CCNB2,KIF23,KRT19,TNNT1,TPX2,CHMP4C,EZR,CDC20,RPS19,KRT8,RPS14,KIF4A,CENPF,FMR1,KIF11,CSRP2,CEP152,KIFC1,CENPW,OBSL1,SPAG5,AURKB,DIAPH3,AURKA,DOCK5,PLK4,NPM1,TRIM37,RACGAP1,NEK2,NDC80,CDCA8,RPL24,PLK2,LSM4,NOP53,TNNT3,SQLE,WDR62,PLK1,NEK7,TNNT2,RPSA,SMC3,HAUS8,RPS15,DRG1,LSM14A,CEP85,CASQ1,MAPK9,ARHGEF5,BIN2,CENPK,BRCA1,BRIX1,HAUS…
GO:BP	transport	GO:0006810	false	1.00822e-07	6.99645	4350	2942	744	21031	SLC52A1,ATP6V1C2,SLC19A3,GRAMD2A,MYO7A,STARD10,RAB11FIP4,KCNN4,IGF2BP1,LRP5,PEG10,OLR1,LIPG,SLC27A6,VAV3,PRKCZ,SLC38A9,CDK2,SLC6A4,CAMK2G,CDO1,GM2A,PLEKHF2,ATP7B,SLC13A4,SLC43A2,GATA3,SLC13A3,RAB15,PRSS12,WNK2,COLEC12,FRAS1,SLC5A6,IGF2BP3,VAMP8,SLC19A1,SLC26A2,SLC27A2,BIRC5,STXBP2,GPC3,SLC44A5,PKP2,NASP,STC2,PPARG,FAM3B,SPIRE2,F11R,DAG1,TNK2,ANXA8L1,SLC29A1,EPHA3,CD36,RAC3,LRP2,SLC16A12,ISL1,CHAT…
GO:BP	neurogenesis	GO:0022008	false	1.01942e-07	6.99165	1742	2942	338	21031	PHGDH,MYO7A,BMP7,IGF2BP1,PRKCZ,SLC6A4,CAMK2G,SLIT2,GATA3,ITGB4,EPHB3,MYCL,SEMA6D,PITX2,TENM3,IRX2,SDK2,PAK6,SEMA6A,PPARG,DAG1,ADCY6,EPHA3,FOXO6,BMP5,RAC3,LRP2,NR2F6,GDF6,ISL1,SIAH1,SOD1,FZD7,NEURL1,EZH2,HAPLN3,CDKN1C,PAK4,HAPLN1,SLC1A3,CTNNB1,EFNB1,RSPO2,WNT7A,XRCC2,ROGDI,ACAN,GLDN,HEXB,PTPRF,NEDD4,DLX3,CDK6,GCM1,FZD5,NRP2,COL3A1,TRPV4,CDK1,ZNF488,SPINT1,SPINK5,THRB,GPR37,FKBP8,PLEKHG4B,TBX20,ASC…
GO:BP	regulation of cytoskeleton organization	GO:0051493	false	1.1565e-07	6.93685	515	2942	127	21031	KANK4,SLIT2,RASA1,CCSAP,F11R,EPHA3,PDE4DIP,RAC3,MPDZ,AMOT,GPSM2,RPS3,GRHL3,SWAP70,TRPV4,FMN1,TPX2,CD47,CYFIP2,CHMP4C,CAPN6,STMN1,SFRP1,PSRC1,SLC9A1,PAK1,BAIAP2L1,SPAG5,NCK2,DIAPH3,PLK4,NPM1,TRIM37,TACC3,ARPC5,PXN,WNT11,INPPL1,SYDE1,HRAS,CDC42EP1,PLK1,CKAP2,EML2,NEDD9,MID1,CYRIA,ARAP1,HAUS8,DRG1,LRP1,PICK1,KANK1,ECT2,ARHGAP28,CDH5,CD2AP,ARHGEF5,ASAP3,RDX,TMSB10,VASP,MET,PDGFA,ARF6,TWF2,HCLS1,BRCA1…
GO:BP	regulation of mitotic sister chromatid segregation	GO:0033047	false	1.15728e-07	6.93656	54	2942	28	21031	CCNB1,BIRC5,XRCC3,CDK1,ZWINT,KNL1,CDC20,CENPF,BUB1B,TTK,SPC25,AURKB,SPC24,MAD2L1,NDC80,CDCA8,PLK1,RAD21,TRIP13,NUF2,ZWILCH,BUB1,ANAPC15,HASPIN,KNTC1,LCMT1,INCENP,HNRNPU
GO:BP	proteolysis	GO:0006508	false	1.18109e-07	6.92772	1573	2942	310	21031	SKP2,DDB1,CTSV,OLR1,NLRP2,CDK2,HGF,PRSS12,AXIN2,PPARG,ADAM12,DAG1,CEBPA,PIDD1,SIAH1,RNF128,TINAGL1,MARVELD3,TRABD2A,TRIM71,CTNNB1,RPS3,PCSK6,RNF43,USP27X,ANP32B,BCL2L12,ACAN,ACER2,NEDD4,HERC5,RPS27A,PARP1,PACSIN3,SPINK5,MMP23B,CPM,DTX4,CYFIP2,MME,CHMP4C,CAPN6,TFPI2,CDC20,BCAP31,CCDC47,SH3RF1,MAST4,LNX1,SKP1,TRIM58,SPPL2B,UBE2C,SERPINB9,UHRF1,RNF19B,FMR1,UBE2G1,ZNRF3,MMP15,SEM1,ECRG4,ANAPC11,ADAMT…
GO:BP	placenta development	GO:0001890	true	1.21125e-07	6.91677	151	2942	53	21031	MDFI,IGF2,BMP7,SPINT2,STC2,PPARG,CEBPA,BMP5,SOD1,CDKN1C,DLX3,GCM1,FZD5,PLAC1,PARP1,KRT19,SPINT1,ASCL2,HSD17B2,MME,GRHL2,APELA,KRT8,ZFAT,WNT2,PLK4,ADAM19,HEY1,GATA2,TTPA,E2F7,EGFR,PHLDA2,TRIM28,PTN,RTCB,ST14,EPAS1,AKT1,LEP,FBXW8,HTRA1,LHX4,GRB2,CCNF,DEDD,TPPP3,TFEB,PPARD,PARP2,CCDC134,WNT7B,RBM15
GO:BP	regulation of multicellular organismal process	GO:0051239	false	1.28837e-07	6.88996	2955	2942	530	21031	FOXO4,FBN2,IGF2,BMP7,IGF2BP1,HIC2,LIPG,VAV3,NLRP2,PRKCZ,SLC6A4,ADRB1,CAMK2G,ESRRG,SLIT2,GATA3,MSX2,DSC2,HGF,EPHB3,FRZB,MYCL,HMGB3,SEMA6D,DSP,TP63,IL1RAP,IGF2BP3,VAMP8,AXIN2,CD274,SEMA6A,FANCA,CCSAP,PKP2,STC2,PPARG,FSTL3,ADAM12,F11R,DAG1,CEBPA,TMEM25,CD36,BMP5,LRP2,DSG2,PLAC8,GDF6,ISL1,RCOR1,PGF,RNF128,GJA5,MARVELD3,AMOT,SOD1,FZD7,GRHL1,NEURL1,MACIR,VSTM5,EZH2,MAGED1,HAPLN3,CDKN1C,PAK4,HAPLN1,CCR3…
GO:BP	positive regulation of biosynthetic process	GO:0009891	false	1.36452e-07	6.86502	2706	2942	491	21031	FOXO4,PKIB,PEG3,ARID3A,IGF2,BMP7,IGF2BP1,LRP5,DNMT1,DDB1,NLRP2,PRKCZ,CDK2,SLC6A4,ESRRG,ARID3B,GATA3,HGF,TP63,PITX2,IL1RAP,IGF2BP3,TCF21,AXIN2,NR6A1,MYBL2,PKP3,CD274,TFDP2,PPARG,FSTL3,CEBPA,TOP2A,MYCN,CD36,BMP5,TRMT112,PLAC8,GDF6,ISL1,ZNF850,PCNA,SOD1,FZD7,GRHL1,MAGED1,CDKN1C,HNRNPD,CTNNB1,RPS3,RBM47,OPN3,CDK7,E2F2,WNT7A,PIK3CB,HEG1,BCL2L12,MED12L,RBBP7,HEXB,SMARCA2,TFAP2A,GRHL3,DLX3,CDK6,CGA,CCNA…
GO:BP	positive regulation of cell cycle process	GO:0090068	false	1.53227e-07	6.81466	257	2942	76	21031	IGF2,LRP5,CDCA5,MSX2,CCNB1,TP63,CDC25A,BIRC5,XRCC3,GPSM2,EZH2,FAM83D,RRM2,CDK1,KIF23,NCAPG,KNL1,NCAPH2,TBX20,CDC20,UBE2C,NCAPD2,ANAPC11,ATAD5,SPAG5,DTL,AURKB,AURKA,PLK4,NPM1,MAD2L1,ANXA1,RACGAP1,NCAPG2,CDC6,NCAPH,NDC80,CDCA8,RAD51AP1,KIF14,RCC2,E2F7,EGFR,HOXA13,ADAM17,ESPL1,GIPC1,MDM2,ECT2,RRM1,RAD21,PAGR1,RDX,SMC2,BRD4,CDC23,BUB1,FEN1,MAPK15,NSFL1C,AKT1,DLGAP5,TFDP1,SPAST,RANBP1,CSPP1,LSM11,APP,…
GO:BP	negative regulation of mitotic sister chromatid separation	GO:2000816	false	1.56653e-07	6.80506	48	2942	26	21031	CCNB1,BIRC5,XRCC3,ZWINT,KNL1,CDC20,CENPF,BUB1B,TTK,SPC25,AURKB,SPC24,MAD2L1,NDC80,CDCA8,PLK1,RAD21,TRIP13,NUF2,ZWILCH,BUB1,ANAPC15,HASPIN,KNTC1,LCMT1,INCENP
GO:BP	negative regulation of sister chromatid segregation	GO:0033046	false	1.56653e-07	6.80506	48	2942	26	21031	CCNB1,BIRC5,XRCC3,ZWINT,KNL1,CDC20,CENPF,BUB1B,TTK,SPC25,AURKB,SPC24,MAD2L1,NDC80,CDCA8,PLK1,RAD21,TRIP13,NUF2,ZWILCH,BUB1,ANAPC15,HASPIN,KNTC1,LCMT1,INCENP
GO:BP	negative regulation of mitotic sister chromatid segregation	GO:0033048	false	1.56653e-07	6.80506	48	2942	26	21031	CCNB1,BIRC5,XRCC3,ZWINT,KNL1,CDC20,CENPF,BUB1B,TTK,SPC25,AURKB,SPC24,MAD2L1,NDC80,CDCA8,PLK1,RAD21,TRIP13,NUF2,ZWILCH,BUB1,ANAPC15,HASPIN,KNTC1,LCMT1,INCENP
GO:BP	negative regulation of mitotic metaphase/anaphase transition	GO:0045841	false	1.56653e-07	6.80506	48	2942	26	21031	CCNB1,BIRC5,XRCC3,ZWINT,KNL1,CDC20,CENPF,BUB1B,TTK,SPC25,AURKB,SPC24,MAD2L1,NDC80,CDCA8,PLK1,RAD21,TRIP13,NUF2,ZWILCH,BUB1,ANAPC15,HASPIN,KNTC1,LCMT1,INCENP
GO:BP	negative regulation of organelle organization	GO:0010639	false	1.63221e-07	6.78722	361	2942	97	21031	MCM2,BMP7,KANK4,SLIT2,HGF,CCNB1,BIRC5,PPARG,F11R,TOP2A,RAD1,XRCC3,LIMK2,DCP2,SWAP70,PARP1,ZWINT,SLC25A5,KNL1,TPX2,STMN1,CDC20,CENPF,BUB1B,CHEK1,TTK,HNRNPA1,SPC25,TNKS2,AURKB,DIAPH3,SPC24,NPM1,TRIM37,TRIAP1,MAD2L1,NDC80,CDCA8,PLK1,ANKRD27,CKAP2,EML2,MID1,SUB1,ARAP1,ESPL1,FEZ2,TFRC,PICK1,KANK1,ARHGAP28,PARL,RAD21,CDH5,TRIP13,RDX,TMSB10,MET,NUF2,TWF2,ZWILCH,BRCA1,YAP1,PFN1,BMP4,BUB1,PRELID1,TBC1D7,M…
GO:BP	positive regulation of macromolecule biosynthetic process	GO:0010557	false	1.87143e-07	6.72783	2603	2942	474	21031	FOXO4,PKIB,PEG3,ARID3A,IGF2,BMP7,IGF2BP1,LRP5,DNMT1,NLRP2,PRKCZ,CDK2,SLC6A4,ESRRG,ARID3B,GATA3,HGF,TP63,PITX2,IL1RAP,IGF2BP3,TCF21,AXIN2,NR6A1,MYBL2,PKP3,CD274,TFDP2,PPARG,FSTL3,CEBPA,TOP2A,MYCN,CD36,BMP5,TRMT112,PLAC8,GDF6,ISL1,ZNF850,PCNA,SOD1,FZD7,GRHL1,MAGED1,CDKN1C,HNRNPD,CTNNB1,RPS3,RBM47,CDK7,E2F2,WNT7A,PIK3CB,HEG1,BCL2L12,MED12L,RBBP7,HEXB,SMARCA2,TFAP2A,GRHL3,DLX3,CDK6,CGA,CCNA2,GCM1,TBX…
GO:BP	DNA integrity checkpoint signaling	GO:0031570	false	2.06981e-07	6.68407	140	2942	50	21031	FOXO4,CDK2,RAD51,PIDD1,RAD1,CDT1,TICRR,RPL26,CDK1,TIMELESS,E2F1,CHEK1,GTSE1,FANCD2,CDC45,H2AX,DTL,ORC1,TRIAP1,CDC6,PLK2,NOP53,BLM,PLK1,E2F7,CLSPN,DNA2,EME1,WDR76,MDM2,RAD9A,TELO2,BRD4,MRE11,BRCA1,BRCA2,DONSON,CDK5RAP3,CCAR2,TOPBP1,BRIP1,SYF2,CRY1,INTS7,TP53,FBXO31,MSH2,RFWD3,ERCC6,RBM38
GO:BP	regulation of macromolecule metabolic process	GO:0060255	false	2.64696e-07	6.57725	6631	2942	1078	21031	MBNL3,FOXO4,SP6,SKP2,MDFI,PKIB,NFE2L3,PHGDH,PEG3,ARID3A,SMYD2,MCM2,IGF2,BMP7,IGF2BP1,LRP5,DNMT1,DDB1,HIC2,LIPG,HTATSF1,NLRP2,PRKCZ,MSH6,CDK2,SLC6A4,ESRRG,TRIML2,ARID3B,PKMYT1,SLIT2,GATA3,PPP1R13L,MSX2,HGF,MYCL,RASA1,HMGB3,TP63,PITX2,IL1RAP,IGF2BP3,TCF21,AXIN2,NR6A1,IRX2,MYBL2,MCM5,BIRC7,PKP3,CDC25A,RAD51,PAK6,BIRC5,CD274,TFDP2,GPC3,CCNE1,MAGEA8,FGFR3,RPL13A,MCM4,STC2,PPARG,FSTL3,SPIRE2,RADX,F11R,…
GO:BP	double-strand break repair via homologous recombination	GO:0000724	false	2.73623e-07	6.56285	176	2942	58	21031	MCM2,MCM5,RAD51,MCM4,RADX,XRCC3,RECQL4,XRCC2,RPA1,MCM3,RMI2,PARP1,MCM7,GINS2,RAD54L,TIMELESS,MCM6,CHEK1,UHRF1,CDC45,GINS4,H2AX,POLQ,SEM1,PPP4R2,TONSL,MAGEF1,DMAP1,RAD51AP1,BLM,MCM8,KDM1A,MCM9,HDGFL2,RAD21,RMI1,MRE11,CHD4,BRCA1,BRCA2,RPA3,FEN1,YEATS4,SENP3,XRCC1,YY1,RAD51C,MMS22L,PPP4C,RFWD3,PIAS4,FUS,MBTD1,ERCC6,LIG3,PARPBP,FANCB,WRAP53
GO:BP	mitochondrion organization	GO:0007005	false	2.89217e-07	6.53878	495	2942	122	21031	HGF,PPARG,CEBPA,COX14,FZD5,INF2,PARP1,SLC25A5,FKBP8,SIVA1,GGCT,SLC9A1,RCC1L,NDUFB11,AURKA,SESN2,TRIAP1,AFG3L2,NDUFA1,NDUFB9,RHOT2,MTFR2,ROMO1,RAB38,SREBF2,NDUFA6,GABARAP,TFAM,NDUFB7,DNA2,CHCHD7,TOMM7,NDUFA12,RALBP1,TFRC,IFI6,PARL,PARK7,NDUFC2,RRM1,NDUFB3,TIMM13,GCLM,NDUFA2,NDUFB5,FANCG,ATPAF2,NDUFAF8,STMP1,JTB,SDHAF1,UQCRFS1,PRELID1,NDUFA9,ATG9B,EPAS1,SCO1,TOMM20,PET100,AKT1,TIMM22,TRAK1,GOLPH3,S…
GO:BP	spindle assembly checkpoint signaling	GO:0071173	false	3.31418e-07	6.47962	46	2942	25	21031	CCNB1,BIRC5,XRCC3,ZWINT,KNL1,CDC20,CENPF,BUB1B,TTK,SPC25,AURKB,SPC24,MAD2L1,NDC80,CDCA8,PLK1,TRIP13,NUF2,ZWILCH,BUB1,ANAPC15,HASPIN,KNTC1,LCMT1,INCENP
GO:BP	mitotic spindle checkpoint signaling	GO:0071174	false	3.31418e-07	6.47962	46	2942	25	21031	CCNB1,BIRC5,XRCC3,ZWINT,KNL1,CDC20,CENPF,BUB1B,TTK,SPC25,AURKB,SPC24,MAD2L1,NDC80,CDCA8,PLK1,TRIP13,NUF2,ZWILCH,BUB1,ANAPC15,HASPIN,KNTC1,LCMT1,INCENP
GO:BP	mitotic spindle assembly checkpoint signaling	GO:0007094	false	3.31418e-07	6.47962	46	2942	25	21031	CCNB1,BIRC5,XRCC3,ZWINT,KNL1,CDC20,CENPF,BUB1B,TTK,SPC25,AURKB,SPC24,MAD2L1,NDC80,CDCA8,PLK1,TRIP13,NUF2,ZWILCH,BUB1,ANAPC15,HASPIN,KNTC1,LCMT1,INCENP
GO:BP	positive regulation of DNA metabolic process	GO:0051054	false	3.35296e-07	6.47457	300	2942	84	21031	PKIB,CDK2,HGF,RAD51,SPIRE2,PCNA,CDT1,HNRNPD,CTNNB1,RPS3,SMARCA2,CCNA2,BABAM1,CDK1,PARP1,GRHL2,ANXA3,TIMELESS,CHTF18,RFC4,RFC2,RFC3,H2AX,HNRNPA2B1,HNRNPA1,ATAD5,TNKS2,AURKB,FOXM1,KMT5C,FGFR4,DMAP1,NEK2,CEBPG,RAD51AP1,HMCES,NEK7,INO80C,E2F7,CCT8,EGFR,DNA2,PARN,TRIM28,HDGFL2,PAXIP1,TFRC,DSCC1,MAPKAPK5,MRE11,BRCA1,MAPK15,YEATS4,RNF168,AKT1,TOP2B,MAPK3,FAF1,CCT4,NFRKB,DKC1,ENDOG,SMARCC1,XRCC1,YY1,TCP1…
GO:BP	organophosphate biosynthetic process	GO:0090407	false	3.84556e-07	6.41504	600	2942	141	21031	SLC19A3,ISYNA1,DCXR,QPRT,ACSS1,TK1,SLC27A2,SLC44A5,TYMS,ADCY6,TTC7B,CHAT,CKMT1B,IDH1,PIK3CB,HEXB,ELOVL2,RRM2,PARP1,PMVK,P2RY6,CKMT1A,SYNJ1,PGAP3,PLD2,NDUFB11,NADK2,MPC2,TECR,NPPB,SLC25A13,PCYT2,PGAP1,SLC44A2,NDUFA1,ATP5PO,DGKA,NDUFB9,ATIC,NDUFV1,INPPL1,SLC25A16,CDIPT,PDHA1,DUT,RAB38,MOCS1,NAXD,FDPS,ATP5MC3,PTH1R,ATP5MJ,ATP5PD,ALDOA,PDHX,NDUFA6,NDUFB7,AGPAT4,FABP5,AJUBA,ADSS2,MTMR1,PI4K2B,NDUFA12,…
GO:BP	growth	GO:0040007	false	3.90168e-07	6.40875	939	2942	201	21031	IGF2,PRKCZ,SLC6A4,ADRB1,SLIT2,GATA3,PPP1R13L,MSX2,FRZB,SEMA6D,PAK6,GPC3,SEMA6A,FGFR3,STC2,PPARG,DAG1,GINS1,TYMS,PLAC8,SOD1,FZD7,EZH2,CDKN1C,PAK4,CTNNB1,RSPO2,WNT7A,XRCC2,HEG1,RBBP7,SMARCA2,CGA,CCNB2,NRP2,COL3A1,CDK1,GH2,GATA4,FMN1,FKBP8,TBX20,CYFIP2,GRHL2,DMD,FN1,EZR,SEMA4C,BDNF,SFRP1,DIO3,PSRC1,SLC9A1,TBX5,CHEK1,EPPK1,PLAG1,GINS4,WFDC1,KLF5,WNT2,CYP19A1,AURKA,NPPB,NET1,FOXM1,SESN2,NPM1,LHX2,SERP…
GO:BP	amide metabolic process	GO:0043603	false	4.92377e-07	6.3077	1194	2942	244	21031	CMAS,IGF2BP1,ACSS1,GM2A,SLC5A6,IGF2BP3,SLC19A1,SLC27A2,RPL13A,BZW2,CEBPA,ACSF2,TYMS,RPS23,SLC16A12,SOD1,NEURL1,TRIM71,IDH1,HNRNPD,RTN2,RPS3,PCSK6,HEXB,ACER2,ELOVL2,FAU,RPS27A,RPL26,RPS12,QARS1,RPS15A,GSTA3,EIF2AK1,PMVK,IGF2BP2,CPM,RBM8A,MME,DMD,RPS20,RPS19,FAR2,RPS14,RCC1L,NARS2,GSTA4,FMR1,EIF1AY,MPC2,TECR,NCK2,SESN2,NPM1,SARS1,GCN1,RPS21,SLC46A1,EIF3L,MRPL9,RPS29,PPP1CA,FOLR1,RPL24,MRPL48,ENC1,C…
GO:BP	negative regulation of chromosome separation	GO:1905819	false	5.22518e-07	6.2819	50	2942	26	21031	CCNB1,BIRC5,XRCC3,ZWINT,KNL1,CDC20,CENPF,BUB1B,TTK,SPC25,AURKB,SPC24,MAD2L1,NDC80,CDCA8,PLK1,RAD21,TRIP13,NUF2,ZWILCH,BUB1,ANAPC15,HASPIN,KNTC1,LCMT1,INCENP
GO:BP	negative regulation of chromosome segregation	GO:0051985	false	5.22518e-07	6.2819	50	2942	26	21031	CCNB1,BIRC5,XRCC3,ZWINT,KNL1,CDC20,CENPF,BUB1B,TTK,SPC25,AURKB,SPC24,MAD2L1,NDC80,CDCA8,PLK1,RAD21,TRIP13,NUF2,ZWILCH,BUB1,ANAPC15,HASPIN,KNTC1,LCMT1,INCENP
GO:BP	negative regulation of metaphase/anaphase transition of cell cycle	GO:1902100	false	5.22518e-07	6.2819	50	2942	26	21031	CCNB1,BIRC5,XRCC3,ZWINT,KNL1,CDC20,CENPF,BUB1B,TTK,SPC25,AURKB,SPC24,MAD2L1,NDC80,CDCA8,PLK1,RAD21,TRIP13,NUF2,ZWILCH,BUB1,ANAPC15,HASPIN,KNTC1,LCMT1,INCENP
GO:BP	DNA geometric change	GO:0032392	false	5.51128e-07	6.25875	86	2942	36	21031	MCM2,HMGB3,MCM5,RAD51,MCM4,GINS1,TOP2A,RECQL4,MCM3,MCM7,GINS2,MCM6,CHTF18,RFC4,NAV2,RFC2,RFC3,CDC45,GINS4,POLQ,HNRNPA2B1,ANXA1,BLM,HMGB2,MCM8,WRNIP1,UPF1,DNA2,SUB1,MCM9,DSCC1,MRE11,ZGRF1,BRIP1,XRCC6,DDX1
GO:BP	DNA conformation change	GO:0071103	false	6.0159e-07	6.2207	94	2942	38	21031	MCM2,HMGB3,MCM5,RAD51,MCM4,GINS1,TOP2A,RECQL4,MCM3,MCM7,GINS2,MCM6,CHTF18,RFC4,NAV2,RFC2,RFC3,CDC45,GINS4,POLQ,HNRNPA2B1,ANXA1,BLM,HMGB2,MCM8,WRNIP1,UPF1,DNA2,SUB1,MCM9,TOP1MT,DSCC1,MRE11,ZGRF1,TOP2B,BRIP1,XRCC6,DDX1
GO:BP	spindle checkpoint signaling	GO:0031577	false	6.13906e-07	6.2119	47	2942	25	21031	CCNB1,BIRC5,XRCC3,ZWINT,KNL1,CDC20,CENPF,BUB1B,TTK,SPC25,AURKB,SPC24,MAD2L1,NDC80,CDCA8,PLK1,TRIP13,NUF2,ZWILCH,BUB1,ANAPC15,HASPIN,KNTC1,LCMT1,INCENP
GO:BP	electron transport chain	GO:0022900	false	6.57104e-07	6.18237	175	2942	57	21031	PHGDH,AKR1B1,CCNB1,GLDC,ALDH4A1,FDX1,CDK1,ETFA,DHRS2,COX4I1,PDIA5,CYP19A1,SLC25A13,ALDH2,NDUFA1,NDUFB9,ETFB,NDUFV1,UQCRH,UQCRC1,NDUFA6,NDUFB7,COX6A1,NDUFA12,COX5B,COX4I2,PARK7,NDUFC2,COX8A,UQCRHL,NDUFB3,GSR,NDUFA2,NDUFB5,IDH3B,NDUFS6,UQCRFS1,COX6C,NDUFA9,CYC1,AKR7A2,POR,QDPR,UQCRQ,COX7C,NDUFB6,CYB5A,ISCU,UQCC3,UQCRB,COA6,NDUFAB1,NDUFB2,UQCR11,NDUFA10,SDHB,SURF1
GO:BP	cellular response to endogenous stimulus	GO:0071495	false	6.67079e-07	6.17582	1432	2942	283	21031	FOXO4,SKP2,FBN2,IGF2,BMP7,PEG10,DNMT1,PRKCZ,SLC38A9,SLC6A4,ESRRG,SLIT2,GATA3,MSX2,HGF,SPINT2,TP63,TCF21,AXIN2,RAD51,SHCBP1,GPC3,SEMA6A,FGFR3,PPARG,FSTL3,CGB8,ADCY6,CD36,BMP5,LRP2,CGB3,GDF6,ISL1,PGF,NEURL1,EZH2,TRIM71,CDKN1C,FDX1,HNRNPD,SLC1A3,CTNNB1,PCSK6,WNT7A,COL16A1,PIK3CB,BCAR3,RBBP7,NEDD4,DLX3,CGA,CCNA2,NRP2,COL3A1,GH2,PARP1,GATA4,FLT1,SPINT1,THRB,FKBP8,TBX20,P2RY6,CYFIP2,DMD,CGB5,EZR,TIMELE…
GO:BP	tissue morphogenesis	GO:0048729	false	7.4711e-07	6.12662	611	2942	142	21031	BMP7,LRP5,SLIT2,GATA3,MSX2,ITGB4,HGF,FRZB,DSP,SPINT2,FRAS1,TP63,TCF21,IRX2,GPC3,PKP2,DAG1,BMP5,LRP2,ISL1,MAGED1,TRIM71,CTNNB1,RSPO2,WNT7A,HEG1,TFAP2A,GRHL3,DLX3,GCM1,TBX4,FZD5,NRP2,COL3A1,GATA4,FMN1,SPINT1,TBX20,COL11A1,GRHL2,ESRP2,TIMELESS,APELA,SEMA4C,SFRP1,LAMA5,FERMT1,TBX5,CA2,PAK1,LGR5,WNT2,SAPCD2,LHX2,COBL,OSR1,HEY1,WNT11,OPHN1,MATN1,AREG,FOXF1,GDNF,PPP1CA,FOLR1,CSNK2B,GATA5,GLI3,TNNC1,AXIN…
GO:BP	cell motility	GO:0048870	false	7.61406e-07	6.11838	1709	2942	328	21031	FOXO4,BMP7,LRP5,STK26,VAV3,PRKCZ,S100P,SLIT2,GATA3,MSX2,ITGB4,HGF,EPHB3,SEMA6D,SPINT2,PITX2,ANLN,CD274,GPC3,SEMA6A,RPL13A,PPARG,F11R,DAG1,EPHA3,BMP5,RAC3,GDF6,ISL1,PGF,MARVELD3,AMOT,ELMO3,NEURL1,MACIR,PAK4,CCR3,CTNNB1,EFNB1,BEX4,WNT7A,FMNL2,PIK3CB,EPHB4,RBBP7,HEXB,PTPRF,CDK6,CGA,SWAP70,FAM83D,NRP2,COL3A1,TRPV4,CDK1,MEAK7,AMOTL1,FLT1,ST3GAL4,TBX20,CXCR6,ASCL2,P2RY6,CD47,ANXA3,FN1,LRATD1,STMN1,RPS1…
GO:BP	positive regulation of RNA metabolic process	GO:0051254	false	7.96136e-07	6.09901	1852	2942	351	21031	FOXO4,PEG3,ARID3A,IGF2,BMP7,IGF2BP1,LRP5,CDK2,ESRRG,ARID3B,GATA3,HGF,TP63,PITX2,TCF21,NR6A1,MYBL2,CD274,TFDP2,PPARG,FSTL3,CEBPA,TOP2A,MYCN,BMP5,TRMT112,PLAC8,GDF6,ISL1,ZNF850,FZD7,GRHL1,MAGED1,TRIM71,CDKN1C,HNRNPD,DCP2,CTNNB1,CDK7,E2F2,WNT7A,BCL2L12,MED12L,RBBP7,HEXB,SMARCA2,TFAP2A,GRHL3,DLX3,CGA,CCNA2,GCM1,TBX4,BRDT,FZD5,PAGE4,IRF2BPL,PARP1,GATA4,TNNI2,RPS6KA4,THRB,TBX20,ASCL2,GRHL2,IRF6,VGLL1,Z…
GO:BP	primary metabolic process	GO:0044238	false	8.6154e-07	6.06472	12505	2942	1901	21031	MYORG,MBNL3,FOXO4,DUSP9,SP6,SKP2,MDFI,PKIB,NFE2L3,ISYNA1,PHGDH,PEG3,ARID3A,SMYD2,MCM2,IGF2,BMP7,IGF2BP1,LRP5,DNMT1,ECH1,DDB1,CTSV,HIC2,OLR1,STK26,LIPG,SLC27A6,HTATSF1,NLRP2,PRKCZ,HS6ST2,DCXR,MSH6,CDK2,CDC42BPG,CAMK2G,QPRT,ESRRG,TRIML2,AKR1B1,CDO1,ACSS1,ARID3B,GGH,HSD17B1,GM2A,PKMYT1,SLIT2,ATP7B,CDCA5,GATA3,PPP1R13L,MSX2,HGF,EPHB3,PRSS12,MYCL,RASA1,HMGB3,DSP,WNK2,CHAF1A,GLDC,LOXL1,TP63,PITX2,IGF2B…
GO:BP	cell junction organization	GO:0034330	false	9.80243e-07	6.00867	759	2942	168	21031	MPP7,CLDN6,ITGB4,EPHB3,DSP,IL1RAP,SDK2,PKP3,PKP2,F11R,DAG1,MPP2,EPHA3,RAC3,DSG2,MPDZ,GJA5,MARVELD3,AMOT,GRHL1,NEURL1,VSTM5,CLDN23,CTNNB1,WNT7A,COL16A1,HEG1,PTPRF,NEDD4,SLC18A3,FZD5,NRP2,TRPV4,FMN1,ZDHHC12,TJP3,LSR,GRHL2,FN1,EZR,CDC20,BDNF,SFRP1,LAMA5,SORT1,SVEP1,SLC9A1,RAPGEF1,TBX5,TRIP6,COL17A1,TESK2,RPS6KA5,RAB13,CHRNB1,AFG3L2,WNT11,OPHN1,CRKL,CDKL5,PKP1,ACHE,GDNF,CLDN7,TPBG,ZNF703,NLGN3,ITGA6,…
GO:BP	regulation of cell cycle G2/M phase transition	GO:1902749	false	1.09847e-06	5.95921	116	2942	43	21031	FOXO4,CDK2,PKMYT1,CCNB1,CDC25A,TICRR,CDK6,CDK1,CHMP4C,CENPF,CHEK1,ATAD5,DTL,AURKB,AURKA,ORC1,NPM1,CDC6,KIF14,ZFYVE19,NOP53,BLM,PLK1,RCC2,CLSPN,MIIP,PAXIP1,PKIA,RRM1,RAD21,BRD4,MRE11,BRCA1,DONSON,CDK5RAP3,TOPBP1,APP,SYF2,MTA3,RAD51C,TP53,VPS4A,ATF5
GO:BP	positive regulation of organelle organization	GO:0010638	false	1.10624e-06	5.95615	505	2942	122	21031	PKIB,IGF2,LRP5,CDK2,MSX2,PDE4DIP,AMOT,GPSM2,HNRNPD,CTNNB1,RPS3,SWAP70,TRPV4,CDK1,FMN1,SLC25A5,NCAPG,NCAPH2,CD47,SIVA1,CDC20,SFRP1,SYNJ1,PSRC1,UBE2C,PAK1,BAIAP2L1,NCAPD2,ATF7IP2,HNRNPA2B1,HNRNPA1,ANAPC11,SPAG5,TNKS2,NCK2,AURKB,AURKA,PLK4,PXN,WNT11,ANXA1,NCAPG2,NEK2,NCAPH,RAD51AP1,CDC42EP1,NEK7,INO80C,CCT8,HOXA13,ESPL1,PARN,DRG1,TRIM28,RALBP1,TMED9,MAPK9,PARK7,MAPKAPK5,RAD21,SDCBP,ARHGEF5,SMC2,VASP…
GO:BP	regulation of programmed cell death	GO:0043067	false	1.13096e-06	5.94655	1506	2942	294	21031	SKP2,BMP7,LRP5,DNMT1,DDB1,CTSV,STK26,PRKCZ,AKR1B1,SLIT2,GATA3,MSX2,HGF,FRZB,RASA1,TP63,MYBL2,BIRC7,BIRC5,CD274,PPARG,PIDD1,TOP2A,BMP5,LRP2,PLAC8,ISL1,SIAH1,SOD1,NEURL1,PHLDA3,MAGED1,PAK4,CTNNB1,RPS3,OPN3,WNT7A,XRCC2,USP27X,PIK3CB,ANP32B,BCL2L12,PRDX5,TFAP2A,ACER2,RPL26,PAGE4,QARS1,CDK1,PARP1,GATA4,SLC25A5,FKBP8,KRT18,TBX20,CNTFR,MELK,ADAMTSL4,LGALS16,BCAP31,DHRS2,BDNF,SFRP1,SH3RF1,NTF4,SLC9A1,DDX…
GO:BP	positive regulation of cell communication	GO:0010647	false	1.16038e-06	5.9354	1777	2942	338	21031	MYORG,ATP6V1C2,SKP2,KCNN4,IGF2,BMP7,CTSV,VAV3,PRKCZ,SLC38A9,GATA3,MSX2,HGF,WNK2,TP63,VAMP8,BIRC7,BIRC5,GPC3,FGFR3,PPARG,F11R,MPP2,CD36,BMP5,XRCC3,GDF6,ISL1,SIAH1,GJA5,SOD1,FZD7,EZH2,MAGED1,CDKN1C,SLC1A3,CTNNB1,RPS3,RBM47,RSPO2,WNT7A,USP27X,PIK3CB,BCAR3,GRIN2D,NEDD4,SLC18A3,FLOT2,RPL26,RPS12,COL3A1,TRPV4,FAM83B,GH2,PARP1,GATA4,FLT1,KNL1,ZDHHC12,THRB,GPR37,FKBP8,TBX20,P2RY6,CYFIP2,MME,FN1,RPS20,BCA…
GO:BP	amide biosynthetic process	GO:0043604	false	1.19133e-06	5.92397	887	2942	190	21031	IGF2BP1,ACSS1,IGF2BP3,SLC27A2,RPL13A,BZW2,CEBPA,TYMS,RPS23,NEURL1,TRIM71,HNRNPD,RPS3,ELOVL2,FAU,RPS27A,RPL26,RPS12,QARS1,RPS15A,EIF2AK1,IGF2BP2,RBM8A,DMD,RPS20,RPS19,RPS14,RCC1L,NARS2,FMR1,EIF1AY,MPC2,TECR,NCK2,SESN2,NPM1,SARS1,GCN1,RPS21,EIF3L,MRPL9,RPS29,PPP1CA,RPL24,MRPL48,ENC1,COPS5,NANOS1,MRPL15,PDHA1,RPS16,KBTBD8,PDHX,RPSA,DENR,UPF1,RPS9,EGFR,RPS6,RPL37A,AJUBA,RPL41,RPL21,RPS15,DRG1,MRPL44,…
GO:BP	positive regulation of signaling	GO:0023056	false	1.24075e-06	5.90632	1778	2942	338	21031	MYORG,ATP6V1C2,SKP2,KCNN4,IGF2,BMP7,CTSV,VAV3,PRKCZ,SLC38A9,GATA3,MSX2,HGF,WNK2,TP63,VAMP8,BIRC7,BIRC5,GPC3,FGFR3,PPARG,F11R,MPP2,CD36,BMP5,XRCC3,GDF6,ISL1,SIAH1,SOD1,FZD7,EZH2,MAGED1,CDKN1C,SLC1A3,CTNNB1,RPS3,RBM47,RSPO2,WNT7A,USP27X,PIK3CB,BCAR3,GRIN2D,NEDD4,SLC18A3,FLOT2,RPL26,RPS12,COL3A1,TRPV4,FAM83B,GH2,PARP1,GATA4,FLT1,KNL1,ZDHHC12,THRB,GPR37,FKBP8,TBX20,P2RY6,CYFIP2,MME,FN1,RPS20,BCAP31,A…
GO:BP	microtubule-based process	GO:0007017	false	1.45226e-06	5.83795	953	2942	201	21031	DYNLL2,DDB1,PRKCZ,CDK2,CCNB1,MYBL2,BIRC5,CCSAP,MAP7D2,EML4,KIF22,SPIRE2,DAG1,FIGN,EPHA3,PDE4DIP,MPDZ,XRCC3,SOD1,LIMK2,NEURL1,GPSM2,CTNNB1,RPS3,XRCC2,TACC2,FLOT2,CENPH,CCNB2,TRPV4,CDK1,KIF23,TPX2,CHMP4C,CAPN6,EZR,STMN1,CDC20,KIF2C,KIF4A,PSRC1,TRIM58,CHEK1,TTK,GTSE1,KIF11,PAK1,CCDC120,CEP152,KIFC1,OBSL1,SPC25,SPAG5,AURKB,DIAPH3,AURKA,SAPCD2,PLK4,NPM1,FAM110A,TRIM37,ATP1A4,TACC3,LRRC61,MAD2L1,HOOK2,…
GO:BP	regulation of nuclear division	GO:0051783	false	1.48997e-06	5.82682	147	2942	50	21031	IGF2,BMP7,LRP5,PKMYT1,MSX2,CCNB1,BIRC5,RAD1,XRCC3,ZWINT,KNL1,CDCA2,CDC20,CENPF,BUB1B,UBE2C,CHEK1,TTK,ANAPC11,OBSL1,SPC25,AURKB,AURKA,SPC24,MAD2L1,NEK2,NDC80,CDCA8,RAD51AP1,PLK1,HOXA13,ESPL1,RAD21,TRIP13,NUF2,CDC23,ZWILCH,BMP4,BUB1,ANAPC15,DLGAP5,L3MBTL1,HASPIN,AURKAIP1,MKI67,DAPK3,CALR,KNTC1,LCMT1,INCENP
GO:BP	tube morphogenesis	GO:0035239	false	1.49177e-06	5.8263	872	2942	187	21031	FOXO4,BMP7,LRP5,VAV3,SLIT2,GATA3,MSX2,EPHB3,RASA1,SPINT2,TP63,COL8A2,TCF21,IRX2,GPC3,SEMA6A,PPARG,ADAM12,DAG1,BMP5,LRP2,ISL1,PGF,GJA5,AMOT,MAGED1,TRIM71,PAK4,CCR3,CTNNB1,RSPO2,E2F2,WNT7A,PIK3CB,HEG1,EPHB4,GRHL3,TBX4,FZD5,NRP2,COL3A1,GATA4,FMN1,AMOTL1,FLT1,SPINT1,SPINK5,TBX20,CD47,GRHL2,ANXA3,FN1,ESRP2,TIMELESS,APELA,SEMA4C,SFRP1,LAMA5,C1GALT1,TBX5,ADGRB2,PAK1,LGR5,KLF5,WNT2,NPPB,FLT4,HIF3A,LHX2,S…
GO:BP	regulation of cellular component biogenesis	GO:0044087	false	1.51733e-06	5.81892	971	2942	204	21031	BMP7,KANK4,MPP7,PRKCZ,CDK2,SLIT2,EPHB3,EPS8L1,RASA1,IL1RAP,ANLN,CCSAP,RPL13A,PPARG,F11R,DAG1,EPHA3,CD36,PDE4DIP,ISL1,AMOT,LIMK2,NEURL1,VSTM5,GPSM2,TRABD2A,CTNNB1,RPS3,EFNB1,WNT7A,COL16A1,SWAP70,FZD5,FMN1,ZDHHC12,SEPTIN8,CD47,CYFIP2,CHMP4C,EZR,STMN1,BDNF,SFRP1,PSRC1,SLC9A1,FERMT1,RAPGEF1,TBX5,FMR1,PAK1,STXBP6,BAIAP2L1,KLF5,ATF7IP2,SPAG5,NCK2,PLK4,NPM1,TRIM37,COBL,ARPC5,PXN,WNT11,CDKL5,CLDN7,TPBG,K…
GO:BP	response to organic substance	GO:0010033	false	1.83566e-06	5.73621	2637	2942	473	21031	FOXO4,SKP2,MCM2,IGF2,BMP7,LRP5,DNMT1,PRKCZ,SLC38A9,CDK2,SLC6A4,ESRRG,TRIML2,CDO1,S100P,SLIT2,GATA3,MSX2,COLEC12,GLDC,LOXL1,TP63,IL1RAP,TCF21,AXIN2,MYBL2,BIRC7,RAD51,BIRC5,CD274,CSF2RA,RPL13A,NASP,STC2,PPARG,DAG1,CGB8,CEBPA,TYMS,ADCY6,SLC29A1,EPHA3,CD36,F5,LRP2,DSG2,CGB3,XRCC3,ISL1,PCNA,PCOLCE2,SOD1,LIFR,FZD7,NEURL1,EZH2,TRIM71,CDT1,IDH1,FDX1,PAK4,HNRNPD,SLC1A3,CCR3,CTNNB1,RPS3,RBM47,WNT7A,IL11RA,…
GO:BP	multicellular organismal process	GO:0032501	false	2.1267e-06	5.67229	7669	2942	1220	21031	FOXO4,MDFI,FBN2,PHGDH,PCDH10,SMYD2,MYO7A,KCNN4,IGF2,BMP7,IGF2BP1,LRP5,DNMT1,DDB1,DSC3,HIC2,OLR1,LIPG,VAV3,DACT2,NLRP2,PRKCZ,MSH6,SLC6A4,TDRP,ADRB1,CAMK2G,ESRRG,AKR1B1,HSD17B1,GM2A,S100P,SLIT2,GATA3,PPP1R13L,SLC13A3,MSX2,ITGB4,DSC2,HGF,EPHB3,FRZB,MYCL,RASA1,HMGB3,SEMA6D,DSP,SPINT2,CCNB1,LOXL1,FRAS1,TP63,PITX2,IL1RAP,ANLN,TENM3,COL8A2,SLC5A6,IGF2BP3,VAMP8,TCF21,SLC19A1,AXIN2,NR6A1,IRX2,SDK2,BIRC7,S…
GO:BP	regulation of cell migration	GO:0030334	false	2.16185e-06	5.66517	934	2942	197	21031	FOXO4,BMP7,STK26,SLIT2,GATA3,HGF,SEMA6D,CD274,SEMA6A,PPARG,DAG1,BMP5,RAC3,PGF,MARVELD3,AMOT,MACIR,BEX4,WNT7A,PIK3CB,RBBP7,CGA,SWAP70,NRP2,COL3A1,TRPV4,MEAK7,AMOTL1,FLT1,ST3GAL4,ASCL2,P2RY6,CD47,ANXA3,FN1,STMN1,APELA,SEMA4C,P2RX4,SFRP1,LAMA5,FERMT1,TBX5,MINK1,EPPK1,PAK1,BRMS1L,TRIP6,SOX14,CYP19A1,RAB25,DOCK5,FLT4,SERPINE2,AAMP,FAM83H,WNT11,CRKL,GATA2,ANXA1,ARHGAP32,LYVE1,FOXF1,SIN3B,CSNK2B,KIF14,S…
GO:BP	reproduction	GO:0000003	false	2.20119e-06	5.65734	1552	2942	300	21031	MDFI,IGF2,BMP7,DDB1,MSH6,CDK2,SLC6A4,TDRP,PKMYT1,SLIT2,GATA3,MSX2,ITGB4,SPINT2,TP63,TCF21,SLC19A1,NR6A1,CDC25A,RAD51,BIRC5,CCNE1,FANCA,NASP,STC2,SPIRE2,CGB8,TOP2A,EXO1,BMP5,LRP2,DSG2,CGB3,RAD1,SIAH1,PCNA,SOD1,LIMK2,NEURL1,CDKN1C,ZFP42,IDH1,CTNNB1,WNT7A,CENPX,XRCC2,COL16A1,RPA1,HEXB,SMARCA2,CGA,CCNB2,GCM1,PSG6,BRDT,FZD5,IRF2BPL,CDK1,PARP1,ZWINT,GATA4,KRT19,KNL1,NCAPH2,THRB,MMP23B,ASCL2,GRHL2,DMD,R…
GO:BP	positive regulation of catalytic activity	GO:0043085	false	2.30972e-06	5.63644	773	2942	169	21031	PKIB,NLRP2,MSH6,ADRB1,FGFR3,PPARG,PIDD1,PCNA,ARHGAP11A,SOD1,EZH2,HNRNPD,RPS3,BCAR3,ANP32B,ACER2,DOCK9,FLT1,TPX2,P2RY6,CYFIP2,GRHL2,CDC20,BCAP31,CHTF18,RFC4,SFRP1,CALM1,SKP1,PSRC1,RAPGEF1,UBE2C,UHRF1,RFC2,RFC3,PAK1,SYDE2,HNRNPA2B1,AURKB,NET1,WNT11,CDKL5,FGFR4,PABPN1,NEK2,GNAS,CCDC125,GDNF,KIF14,SYDE1,HRAS,TRAF4,HMGB2,AXIN1,PLK1,NEK7,ITGA6,SCRIB,CDH3,EVI5,TRAF2,NEDD9,CLSPN,EGFR,ADAM17,ARAP1,GNA12,P…
GO:BP	regulation of apoptotic process	GO:0042981	false	2.68995e-06	5.57026	1463	2942	285	21031	SKP2,BMP7,LRP5,DNMT1,DDB1,CTSV,STK26,PRKCZ,AKR1B1,SLIT2,GATA3,MSX2,HGF,FRZB,RASA1,TP63,MYBL2,BIRC7,BIRC5,CD274,PPARG,PIDD1,TOP2A,BMP5,LRP2,PLAC8,ISL1,SIAH1,SOD1,NEURL1,PHLDA3,MAGED1,PAK4,CTNNB1,RPS3,OPN3,WNT7A,XRCC2,USP27X,PIK3CB,ANP32B,BCL2L12,PRDX5,TFAP2A,ACER2,RPL26,PAGE4,QARS1,CDK1,PARP1,GATA4,SLC25A5,FKBP8,KRT18,TBX20,CNTFR,MELK,ADAMTSL4,LGALS16,BCAP31,DHRS2,BDNF,SFRP1,SH3RF1,NTF4,SLC9A1,DDX…
GO:BP	positive regulation of signal transduction	GO:0009967	false	2.69098e-06	5.57009	1561	2942	301	21031	MYORG,ATP6V1C2,SKP2,KCNN4,IGF2,BMP7,CTSV,VAV3,PRKCZ,SLC38A9,GATA3,MSX2,HGF,WNK2,TP63,BIRC7,BIRC5,GPC3,FGFR3,F11R,CD36,BMP5,XRCC3,GDF6,SIAH1,SOD1,FZD7,EZH2,MAGED1,CDKN1C,CTNNB1,RPS3,RBM47,RSPO2,WNT7A,USP27X,PIK3CB,BCAR3,GRIN2D,NEDD4,FLOT2,RPL26,RPS12,COL3A1,TRPV4,FAM83B,GH2,PARP1,GATA4,FLT1,KNL1,THRB,GPR37,FKBP8,TBX20,P2RY6,CYFIP2,FN1,RPS20,BCAP31,APELA,SEMA4C,P2RX4,CRH,BDNF,SFRP1,SH3RF1,CALM1,SLC…
GO:BP	regulation of cell motility	GO:2000145	false	2.94257e-06	5.53127	996	2942	207	21031	FOXO4,BMP7,STK26,SLIT2,GATA3,HGF,SEMA6D,SPINT2,CD274,SEMA6A,PPARG,DAG1,BMP5,RAC3,PGF,MARVELD3,AMOT,MACIR,BEX4,WNT7A,PIK3CB,RBBP7,CDK6,CGA,SWAP70,NRP2,COL3A1,TRPV4,MEAK7,AMOTL1,FLT1,ST3GAL4,ASCL2,P2RY6,CD47,ANXA3,FN1,STMN1,APELA,SEMA4C,P2RX4,SFRP1,LAMA5,FERMT1,PRAG1,TBX5,MINK1,EPPK1,PAK1,BRMS1L,TRIP6,SOX14,CYP19A1,RAB25,DOCK5,FLT4,SERPINE2,AAMP,FAM83H,WNT11,CRKL,GATA2,ANXA1,ARHGAP32,LYVE1,CCDC125,…
GO:BP	regulation of biological quality	GO:0065008	false	3.02634e-06	5.51908	2846	2942	504	21031	KCNN4,IGF2BP1,LRP5,KANK4,DDB1,DSC3,VAV3,PRKCZ,SLC6A4,ADRB1,CAMK2G,AKR1B1,CDO1,HSD17B1,SLIT2,ATP7B,GATA3,DSC2,EPHB3,RASA1,SEMA6D,DSP,IL1RAP,IGF2BP3,VAMP8,AXIN2,BIRC5,SEMA6A,PKP2,STC2,PPARG,FAM3B,F11R,DAG1,MPP2,ADCY6,SLC29A1,TMEM25,CD36,BMP5,RAC3,F5,DSG2,ISL1,RNF128,GJA5,AMOT,SOD1,NEURL1,VSTM5,TRIM71,FDX1,HNRNPD,CCR3,DCP2,CTNNB1,RBM47,PCSK6,CDK7,WNT7A,FMNL2,USP27X,PIK3CB,GRIN2D,HEG1,CYP2W1,HEXB,NED…
GO:BP	gland development	GO:0048732	false	3.25069e-06	5.48802	454	2942	111	21031	IGF2,BMP7,LRP5,CDO1,ATP7B,GATA3,MSX2,HGF,EPHB3,FRZB,TP63,PITX2,TCF21,DAG1,CEBPA,TYMS,SLC29A1,ISL1,PCNA,SOD1,NEURL1,EZH2,CDKN1C,HNRNPD,CTNNB1,FOXI3,CGA,CCNB2,LSR,IRF6,ESRP2,CRH,SFRP1,LAMA5,IQGAP3,PLAG1,WNT2,CYP19A1,AURKA,SERPINE2,COBL,WNT11,CRKL,GATA2,ANXA1,CAPN1,AREG,CEBPG,FOXF1,GLI3,ZNF703,DUT,SCRIB,FASN,E2F7,EGFR,IGSF3,HOXA13,PLXNA1,WLS,VTN,RPS15,NME1,PITX1,SRSF1,PTN,MET,PDGFA,TGFBR3,PRDX2,ARF6…
GO:BP	post-translational protein modification	GO:0043687	false	3.3359e-06	5.47679	1021	2942	211	21031	SKP2,DDB1,CDK2,TRIML2,BIRC7,RAD51,FANCA,BEX3,SIAH1,RNF128,MARVELD3,NEURL1,TRIM71,CTNNB1,FANCE,RPS3,BEX4,RNF43,CENPX,USP27X,UBAC1,FANCI,NEDD4,HERC5,RPS27A,CCNA2,IRF2BPL,PARP1,RPS6KA4,DTX4,CDC20,SH3RF1,LNX1,SKP1,TRIM58,MKRN3,UBE2C,UHRF1,RNF19B,UBE2G1,TRIM6,ZNRF3,ANAPC11,DTL,TNKS2,AURKB,RPS6KA5,NPM1,KLHDC3,TRIM37,RBX1,MAD2L1,FN3KRP,MAGEF1,DCAF16,BEX2,USP48,SIAH2,ZNRF2,UBE2A,TRIM24,UCHL3,BLMH,ENC1,TR…
GO:BP	negative regulation of chromosome organization	GO:2001251	false	3.57809e-06	5.44635	95	2942	37	21031	MCM2,CCNB1,BIRC5,TOP2A,XRCC3,DCP2,PARP1,ZWINT,KNL1,CDC20,CENPF,BUB1B,TTK,HNRNPA1,SPC25,TNKS2,AURKB,SPC24,MAD2L1,NDC80,CDCA8,PLK1,SUB1,ESPL1,RAD21,TRIP13,NUF2,ZWILCH,BUB1,HNRNPC,ANAPC15,HASPIN,XRCC1,KNTC1,LCMT1,INCENP,HNRNPU
GO:BP	reproductive process	GO:0022414	false	3.70301e-06	5.43144	1541	2942	297	21031	MDFI,IGF2,BMP7,DDB1,MSH6,CDK2,SLC6A4,TDRP,PKMYT1,SLIT2,GATA3,MSX2,ITGB4,SPINT2,TP63,TCF21,SLC19A1,NR6A1,CDC25A,RAD51,BIRC5,CCNE1,FANCA,NASP,STC2,SPIRE2,CGB8,TOP2A,EXO1,BMP5,LRP2,DSG2,CGB3,RAD1,SIAH1,PCNA,SOD1,LIMK2,NEURL1,CDKN1C,ZFP42,IDH1,CTNNB1,WNT7A,CENPX,XRCC2,COL16A1,RPA1,HEXB,SMARCA2,CGA,CCNB2,GCM1,PSG6,BRDT,FZD5,IRF2BPL,CDK1,PARP1,ZWINT,GATA4,KRT19,KNL1,NCAPH2,THRB,ASCL2,GRHL2,RAD54L,CGB5,…
GO:BP	cell development	GO:0048468	false	3.99071e-06	5.39895	2819	2942	499	21031	MYORG,PHGDH,MYO7A,IGF2,BMP7,IGF2BP1,LRP5,DDB1,DACT2,PRKCZ,CAMK2G,AKR1B1,SLIT2,GATA3,MSX2,ITGB4,EPHB3,FRZB,HMGB3,SEMA6D,SPINT2,TP63,PITX2,ANLN,TENM3,AXIN2,IRX2,PAK6,GPC3,SEMA6A,FANCA,PPARG,FSTL3,F11R,DAG1,CEBPA,TYMS,ADCY6,TOP2A,EPHA3,FOXO6,BMP5,RAC3,LRP2,NR2F6,ISL1,RCOR1,SIAH1,SOD1,FZD7,NEURL1,EZH2,HAPLN3,CDKN1C,NEBL,PAK4,HAPLN1,SLC1A3,CTNNB1,EFNB1,RBM47,WNT7A,XRCC2,ROGDI,HEG1,ACAN,GLDN,HEXB,MFAP2…
GO:BP	signal transduction in response to DNA damage	GO:0042770	false	4.38026e-06	5.3585	197	2942	60	21031	FOXO4,SMYD2,CDK2,RAD51,PIDD1,RAD1,TICRR,ACER2,RPL26,CDK1,E2F1,CHEK1,GTSE1,FANCD2,H2AX,ATAD5,DTL,FOXM1,SESN2,NPM1,TRIAP1,PLK2,NOP53,BLM,PLK1,KDM1A,E2F7,CLSPN,EME1,WDR76,PAXIP1,MDM2,RAD9A,TELO2,BRD4,MRE11,YJU2,BRCA1,BRCA2,DONSON,MIF,CDK5RAP3,MAPK3,CCAR2,TOPBP1,BRIP1,PMAIP1,USP10,SYF2,MAP2K6,GRB2,CRY1,INTS7,TP53,FBXO31,FOXO3,MSH2,RFWD3,ERCC6,RBM38
GO:BP	DNA duplex unwinding	GO:0032508	false	4.83032e-06	5.31602	80	2942	33	21031	MCM2,MCM5,RAD51,MCM4,GINS1,TOP2A,RECQL4,MCM3,MCM7,GINS2,MCM6,CHTF18,RFC4,NAV2,RFC2,RFC3,CDC45,GINS4,POLQ,ANXA1,BLM,MCM8,WRNIP1,UPF1,DNA2,SUB1,MCM9,DSCC1,MRE11,ZGRF1,BRIP1,XRCC6,DDX1
GO:BP	mitochondrial ATP synthesis coupled electron transport	GO:0042775	false	4.91637e-06	5.30836	100	2942	38	21031	CCNB1,CDK1,COX4I1,NDUFA1,NDUFB9,NDUFV1,UQCRH,UQCRC1,NDUFA6,NDUFB7,COX6A1,NDUFA12,COX5B,COX4I2,PARK7,NDUFC2,COX8A,UQCRHL,NDUFB3,NDUFA2,NDUFB5,NDUFS6,UQCRFS1,COX6C,NDUFA9,CYC1,UQCRQ,COX7C,NDUFB6,ISCU,UQCC3,UQCRB,COA6,NDUFAB1,NDUFB2,UQCR11,NDUFA10,SDHB
GO:BP	ATP synthesis coupled electron transport	GO:0042773	false	4.91637e-06	5.30836	100	2942	38	21031	CCNB1,CDK1,COX4I1,NDUFA1,NDUFB9,NDUFV1,UQCRH,UQCRC1,NDUFA6,NDUFB7,COX6A1,NDUFA12,COX5B,COX4I2,PARK7,NDUFC2,COX8A,UQCRHL,NDUFB3,NDUFA2,NDUFB5,NDUFS6,UQCRFS1,COX6C,NDUFA9,CYC1,UQCRQ,COX7C,NDUFB6,ISCU,UQCC3,UQCRB,COA6,NDUFAB1,NDUFB2,UQCR11,NDUFA10,SDHB
GO:BP	positive regulation of RNA biosynthetic process	GO:1902680	false	5.00339e-06	5.30074	1706	2942	323	21031	FOXO4,PEG3,ARID3A,IGF2,BMP7,LRP5,CDK2,ESRRG,ARID3B,GATA3,HGF,TP63,PITX2,TCF21,NR6A1,MYBL2,CD274,TFDP2,PPARG,FSTL3,CEBPA,TOP2A,MYCN,BMP5,PLAC8,GDF6,ISL1,ZNF850,FZD7,GRHL1,MAGED1,CDKN1C,HNRNPD,CTNNB1,CDK7,E2F2,WNT7A,BCL2L12,MED12L,RBBP7,HEXB,SMARCA2,TFAP2A,GRHL3,DLX3,CGA,CCNA2,GCM1,TBX4,BRDT,FZD5,PAGE4,IRF2BPL,PARP1,GATA4,TNNI2,RPS6KA4,THRB,TBX20,ASCL2,GRHL2,IRF6,VGLL1,ZFAT,PWWP2B,SFRP1,PSRC1,SLC9A…
GO:BP	protein ubiquitination	GO:0016567	false	7.99231e-06	5.09733	774	2942	167	21031	SKP2,DDB1,TRIML2,BIRC7,RAD51,FANCA,BEX3,SIAH1,RNF128,MARVELD3,NEURL1,TRIM71,CTNNB1,FANCE,RPS3,BEX4,RNF43,CENPX,UBAC1,FANCI,NEDD4,HERC5,RPS27A,IRF2BPL,DTX4,CDC20,SH3RF1,LNX1,SKP1,TRIM58,MKRN3,UBE2C,UHRF1,RNF19B,UBE2G1,TRIM6,ZNRF3,ANAPC11,DTL,TNKS2,NPM1,KLHDC3,TRIM37,RBX1,MAD2L1,MAGEF1,DCAF16,BEX2,SIAH2,ZNRF2,UBE2A,TRIM24,UCHL3,BLMH,ENC1,TRAIP,VHL,AXIN1,UBE2T,PLK1,NDFIP2,KDM1A,ZNRF1,KBTBD8,GABARAP,…
GO:BP	regulation of locomotion	GO:0040012	false	8.5541e-06	5.06783	1038	2942	212	21031	FOXO4,BMP7,STK26,SLIT2,GATA3,HGF,SEMA6D,SPINT2,CD274,SEMA6A,PPARG,DAG1,BMP5,RAC3,PGF,MARVELD3,AMOT,MACIR,BEX4,WNT7A,PIK3CB,RBBP7,CDK6,CGA,SWAP70,NRP2,COL3A1,TRPV4,MEAK7,AMOTL1,FLT1,ST3GAL4,ASCL2,P2RY6,CD47,ANXA3,FN1,STMN1,APELA,SEMA4C,P2RX4,SFRP1,LAMA5,FERMT1,PRAG1,TBX5,MINK1,EPPK1,PAK1,BRMS1L,TRIP6,SOX14,CYP19A1,RAB25,DOCK5,FLT4,SERPINE2,AAMP,FAM83H,WNT11,CRKL,GATA2,ANXA1,ARHGAP32,LYVE1,CCDC125,…
GO:BP	establishment or maintenance of cell polarity	GO:0007163	true	8.63882e-06	5.06355	229	2942	66	21031	MPP7,PRKCZ,GATA3,SPINT2,RAC3,AMOT,GPSM2,WNT7A,RHOBTB1,FLOT2,RHOBTB2,AMOTL1,EZR,KIF2C,SLC9A1,FERMT1,SPAG5,CYTH3,DIAPH3,SAPCD2,LHX2,WNT11,MAD2L1,OPHN1,CRKL,NDC80,FOXF1,INPPL1,WEE1,PLK1,SCRIB,MTCL1,KANK1,CDH5,AMOTL2,ARF6,SHTN1,PARD3,FRMD4B,DLG5,MAPRE1,NSFL1C,FRMD4A,GOLPH3,SH3BP1,RAC1,SYNE4,JAM3,KIF26B,DLG1,MARK2,DLG2,NPHP3,CYRIB,RHOA,AQP1,CENPA,HDAC3,PRKCI,NEK3,PAFAH1B1,WNT7B,DLG3,FBF1,FSCN1,DCTN1
GO:BP	cell communication	GO:0007154	false	8.64165e-06	5.0634	6537	2942	1051	21031	MYORG,FOXO4,SIGLEC6,ATP6V1C2,DUSP9,SKP2,MDFI,FBN2,SMYD2,KCNN4,IGF2,BMP7,LRP5,PEG10,DDB1,CTSV,STK26,VAV3,DACT2,NLRP2,PRKCZ,SLC38A9,MSH6,CDK2,SLC6A4,ADRB1,CAMK2G,ESRRG,CLEC1A,SLIT2,GATA3,MSX2,RAB15,ITGB4,DSC2,HGF,EPHB3,FRZB,EPS8L1,RASA1,SEMA6D,DSP,WNK2,COLEC12,CCNB1,FRAS1,TP63,IL1RAP,FAM13A,TENM3,VAMP8,TCF21,AXIN2,NR6A1,BIRC7,RAD51,SHCBP1,PAK6,BIRC5,CD274,STXBP2,GPC3,CCNE1,SEMA6A,FANCA,FGFR3,PKP2,C…
GO:BP	phosphorylation	GO:0016310	false	9.23477e-06	5.03457	1579	2942	301	21031	SKP2,PKIB,IGF2,BMP7,LRP5,STK26,PRKCZ,CDK2,CDC42BPG,CAMK2G,PKMYT1,SLIT2,HGF,EPHB3,EPS8L1,WNK2,AXIN2,TK1,CDC25A,RAD51,PAK6,BIRC5,CCNE1,FGFR3,PPARG,TNK2,CEBPA,EPHA3,CD36,PNCK,ISL1,PGF,SOD1,LIMK2,FZD7,EZH2,CKMT1B,CDKN1C,PAK4,RPS3,CDK7,PIK3CB,BCAR3,HEG1,EPHB4,CKS1B,HERC5,CDK6,ADCK2,QARS1,CDK1,GH2,MCM7,LMTK3,FLT1,EIF2AK1,PMVK,RPS6KA4,PROM2,FKBP8,CCNYL1,TPX2,DMD,FN1,HUNK,MELK,CNKSR1,CKMT1A,CRH,BDNF,SFRP…
GO:BP	positive regulation of DNA-templated transcription	GO:0045893	false	9.24664e-06	5.03402	1703	2942	321	21031	FOXO4,PEG3,ARID3A,IGF2,BMP7,LRP5,CDK2,ESRRG,ARID3B,GATA3,HGF,TP63,PITX2,TCF21,NR6A1,MYBL2,CD274,TFDP2,PPARG,FSTL3,CEBPA,TOP2A,MYCN,BMP5,PLAC8,GDF6,ISL1,ZNF850,FZD7,GRHL1,MAGED1,CDKN1C,HNRNPD,CTNNB1,CDK7,E2F2,WNT7A,BCL2L12,MED12L,RBBP7,HEXB,SMARCA2,TFAP2A,GRHL3,DLX3,CGA,CCNA2,GCM1,TBX4,BRDT,FZD5,PAGE4,IRF2BPL,PARP1,GATA4,TNNI2,RPS6KA4,THRB,TBX20,ASCL2,GRHL2,IRF6,VGLL1,ZFAT,PWWP2B,SFRP1,PSRC1,SLC9A…
GO:BP	positive regulation of developmental process	GO:0051094	false	9.51093e-06	5.02178	1328	2942	260	21031	FBN2,IGF2,BMP7,LRP5,PRKCZ,SLIT2,GATA3,PPP1R13L,MSX2,HGF,EPHB3,FRZB,TP63,IL1RAP,AXIN2,PPARG,ADAM12,F11R,DAG1,CEBPA,FOXO6,CD36,BMP5,LRP2,GDF6,ISL1,RCOR1,PGF,AMOT,NEURL1,VSTM5,EZH2,MAGED1,HAPLN3,PAK4,HAPLN1,CCR3,CTNNB1,WNT7A,XRCC2,RBBP7,ACAN,SMARCA2,TFAP2A,GCM1,CDK1,PARP1,GATA4,ZNF488,FLT1,SPINT1,TBX20,GRIP1,MME,DMD,ANXA3,FN1,EZR,CDC20,APELA,BDNF,SFRP1,DIO3,IQGAP3,TBX5,FMR1,PLAG1,BRMS1L,KLF5,WNT2,NC…
GO:BP	regulation of cellular response to stress	GO:0080135	false	1.05573e-05	4.97645	512	2942	120	21031	SMYD2,BMP7,AXIN2,RAD51,SPIRE2,RADX,CD36,PCNA,RPS3,PIK3CB,BCL2L12,PTPRF,SMARCA2,RPL26,BABAM1,PAGE4,QARS1,RMI2,PARP1,MEAK7,EIF2AK1,TIMELESS,SEMA4C,CHEK1,TAF5L,H2AX,POLQ,ATAD5,NCK2,FOXM1,NPM1,PPP4R2,TRIAP1,MAGEF1,KMT5C,DMAP1,CEBPG,RAD51AP1,DNMT3A,COPS5,VHL,KDM1A,INO80C,RNFT2,MID1,EGFR,FUT8,AJUBA,DEK,TRIM28,HDGFL2,WDR76,STK24,MDM2,ING2,PRDX1,PARK7,RAD9A,TELO2,DHFR,PTN,BRD4,YJU2,BRCA1,BRCA2,GCH1,PBK,I…
GO:BP	organic substance transport	GO:0071702	false	1.23435e-05	4.90856	2358	2942	424	21031	SLC52A1,SLC19A3,MYO7A,STARD10,KCNN4,IGF2BP1,LRP5,PEG10,LIPG,SLC27A6,PRKCZ,SLC38A9,SLC6A4,CAMK2G,GM2A,PLEKHF2,SLC43A2,SLC13A3,RAB15,FRAS1,SLC5A6,IGF2BP3,VAMP8,SLC19A1,SLC26A2,SLC27A2,BIRC5,STXBP2,GPC3,SLC44A5,NASP,PPARG,FAM3B,SPIRE2,DAG1,SLC29A1,CD36,LRP2,SLC16A12,ISL1,MACIR,SLC35B4,SLC1A3,SLC22A11,RTN2,OPN3,ERGIC3,ANP32B,SLC29A2,SLC7A4,CYB5R1,NEDD4,SLC18A3,TRPV4,CDK1,SLC25A5,FABP7,AZIN1,IGF2BP2,K…
GO:BP	establishment of organelle localization	GO:0051656	false	1.24621e-05	4.90441	486	2942	115	21031	MYO7A,PRKCZ,CDCA5,CCNB1,VAMP8,BIRC5,STXBP2,EML4,KIF22,SPIRE2,LIMK2,GPSM2,DSN1,CDT1,CTNNB1,FAM83D,ZWINT,KNL1,CHMP4C,EZR,KIF2C,SYNJ1,CENPF,PSRC1,TRIM58,KIFC1,GPR143,SPC25,LMNB1,SPAG5,AURKB,SAPCD2,SPC24,NPM1,MAD2L1,GATA2,ARFGAP2,RACGAP1,NEK2,NDC80,CDCA8,FOXF1,INPPL1,KIF14,TRAPPC6A,RHOT2,COPS5,MYO7B,SYNE3,PLK1,RCC2,SCRIB,CDH3,LMNB2,UNC13D,PEX14,ESPL1,RPS15,PMF1,UBB,ECT2,TMED9,PEF1,MREG,SDCBP,TLE6,NUF…
GO:BP	spindle assembly	GO:0051225	false	1.27033e-05	4.89608	133	2942	45	21031	DDB1,MYBL2,BIRC5,CCSAP,GPSM2,RPS3,CCNB2,KIF23,TPX2,CHMP4C,CDC20,KIF4A,KIF11,KIFC1,SPAG5,AURKB,AURKA,RACGAP1,NEK2,NDC80,CDCA8,PLK1,NEK7,SMC3,HAUS8,DRG1,LSM14A,HAUS4,MAPK15,HAUS7,MAPRE1,CHMP2A,MZT1,HAUS5,RHOA,ASPM,MLH1,STAG1,HDAC3,KIFC2,INCENP,GTF2B,NEK6,CENPJ,HNRNPU
GO:BP	positive regulation of protein metabolic process	GO:0051247	false	1.27078e-05	4.89593	1253	2942	247	21031	SKP2,IGF2,IGF2BP1,DDB1,NLRP2,HGF,AXIN2,BIRC7,BIRC5,GPC3,FGFR3,PPARG,TNK2,CEBPA,PIDD1,CD36,LRP2,ISL1,PGF,RNF128,LIMK2,EZH2,TRABD2A,HNRNPD,CTNNB1,RPS3,WNT7A,CENPX,BCAR3,ANP32B,FANCI,ACER2,NEDD4,RPL26,GH2,PACSIN3,FLT1,PROM2,TPX2,CYFIP2,EZR,CDCA2,CDC20,BCAP31,CRH,BDNF,SH3RF1,NTF4,CALM1,SKP1,PSRC1,IQGAP3,RCC1L,UBE2C,UHRF1,RNF19B,FMR1,PAK1,TRIM6,ASPSCR1,DTL,NCK2,AURKB,YES1,AURKA,FLT4,NPM1,PRR5,RBX1,CRK…
GO:BP	regulation of protein modification process	GO:0031399	false	1.29101e-05	4.88907	1229	2942	243	21031	SKP2,PKIB,IGF2,LRP5,PRKCZ,PKMYT1,SLIT2,HGF,AXIN2,BIRC7,CDC25A,RAD51,BIRC5,FGFR3,PPARG,TNK2,CEBPA,BEX3,CD36,ISL1,PGF,SOD1,LIMK2,EZH2,TRABD2A,CDKN1C,CTNNB1,RPS3,BEX4,CDK7,CENPX,BCAR3,KAT14,HEG1,FANCI,ACER2,HERC5,SWAP70,QARS1,GH2,FLT1,EIF2AK1,PROM2,FKBP8,CCNYL1,TPX2,DMD,FN1,CDCA2,CDC20,CRH,BDNF,SFRP1,NTF4,CALM1,SKP1,PSRC1,IQGAP3,UBE2C,PDCD4,FMR1,PAK1,TRIM6,ASPSCR1,NCK2,AURKB,YES1,SESN2,FLT4,NPM1,PRR…
GO:BP	negative regulation of DNA-templated transcription	GO:0045892	false	1.36822e-05	4.86385	1333	2942	260	21031	MDFI,NFE2L3,PEG3,SMYD2,IGF2,BMP7,DNMT1,HIC2,CDK2,GATA3,PPP1R13L,MSX2,TP63,PITX2,TCF21,NR6A1,IRX2,BIRC5,TFDP2,CCNE1,MAGEA8,PPARG,DLX4,CEBPA,CD36,NR2F6,ISL1,RCOR1,PCNA,EZH2,MAGED1,CDKN1C,CTNNB1,KAT14,RBBP7,SMARCA2,PRDX5,TFAP2A,NEDD4,CDK6,IRF2BPL,QARS1,TRPV4,PARP1,GATA4,ZNF488,DEPDC1,THRB,TBX20,ASCL2,ZNF440,EZR,TIMELESS,SUV39H1,HES2,RPS14,SFRP1,CENPF,TFAP2C,E2F1,UHRF1,BCORL1,PDCD4,RIOX2,IRX4,RCOR2,D…
GO:BP	cell adhesion	GO:0007155	true	1.4866e-05	4.82781	1512	2942	289	21031	SIGLEC6,EGFL6,PCDH10,IGF2,BMP7,LRP5,DSC3,OLR1,VAV3,DACT2,PRKCZ,SLC6A4,GATA3,CLDN6,ITGB4,DSC2,EPHB3,RASA1,DSP,SPINT2,IL1RAP,TENM3,COL8A2,SDK2,PKP3,CD274,SEMA6A,PKP2,FSTL3,IGDCC4,ADAM12,F11R,DAG1,EPHA3,CD36,BMP5,RAC3,DSG2,FZD7,HAPLN3,CLDN23,PAK4,HAPLN1,CCR3,CTNNB1,RPS3,EFNB1,COL16A1,PIK3CB,EPHB4,ACAN,GLDN,PTPRF,SMARCA2,ACER2,FLOT2,CDK6,SWAP70,NRP2,COL3A1,TRPV4,FMN1,VIT,ST3GAL4,SPINK5,PDIA2,KRT18,TJ…
GO:BP	positive regulation of chromosome separation	GO:1905820	false	1.52528e-05	4.81665	30	2942	18	21031	BIRC5,NCAPG,NCAPH2,CDC20,UBE2C,NCAPD2,ANAPC11,AURKB,NCAPG2,NCAPH,CDCA8,ESPL1,SMC2,CDC23,MAPK15,DLGAP5,SMC4,INCENP
GO:BP	carbohydrate derivative biosynthetic process	GO:1901137	false	1.61993e-05	4.7905	661	2942	146	21031	HS6ST2,DCXR,ACSS1,TK1,SLC27A2,TYMS,ADCY6,CTNNB1,B3GNT5,ACAN,ACER2,ELOVL2,RRM2,PARP1,EXTL2,MAN1C1,ST3GAL4,GXYLT1,CHST14,GALNT1,PMM1,ITM2C,C1GALT1,ST3GAL6,TUSC3,LARGE2,PGAP3,NDUFB11,MPC2,TECR,NPPB,SLC25A13,PGAP1,TET3,NDUFA1,ATP5PO,NDUFB9,MGAT5B,ATIC,NDUFV1,CYTL1,GALNT6,SLC25A16,NUDT14,PDHA1,DUT,GALNT12,B4GAT1,ATP5MC3,ATP5MJ,ATP5PD,ALDOA,PDHX,POMT1,NDUFA6,NDUFB7,SLC39A8,FUT8,XYLT1,ADSS2,NDUFA12,PPAT…
GO:BP	developmental growth	GO:0048589	false	1.67504e-05	4.77597	667	2942	147	21031	IGF2,PRKCZ,SLC6A4,ADRB1,SLIT2,GATA3,PPP1R13L,MSX2,SEMA6D,PAK6,SEMA6A,FGFR3,STC2,DAG1,GINS1,TYMS,PLAC8,SOD1,FZD7,EZH2,CDKN1C,CTNNB1,RSPO2,WNT7A,XRCC2,HEG1,CGA,NRP2,COL3A1,CDK1,GATA4,FMN1,FKBP8,TBX20,CYFIP2,GRHL2,DMD,FN1,EZR,SEMA4C,BDNF,SFRP1,DIO3,TBX5,CHEK1,EPPK1,PLAG1,GINS4,KLF5,WNT2,CYP19A1,AURKA,LHX2,COBL,AFG3L2,WNT11,ANXA1,CDKL5,ARHGAP32,NCAPG2,MATN1,AREG,GNAS,GAMT,GLI3,NLGN3,ACVR2B,KDF1,PHLDA…
GO:BP	protein modification by small protein conjugation	GO:0032446	false	1.79344e-05	4.74631	858	2942	180	21031	SKP2,DDB1,TRIML2,BIRC7,RAD51,FANCA,BEX3,SIAH1,RNF128,MARVELD3,NEURL1,TRIM71,CTNNB1,FANCE,RPS3,BEX4,RNF43,CENPX,UBAC1,FANCI,NEDD4,HERC5,RPS27A,IRF2BPL,DTX4,CDC20,SH3RF1,LNX1,SKP1,TRIM58,MKRN3,UBE2C,UHRF1,RNF19B,UBE2G1,TRIM6,ZNRF3,ANAPC11,DTL,TNKS2,NPM1,KLHDC3,TRIM37,RBX1,MAD2L1,MAGEF1,DCAF16,BEX2,SIAH2,ZNRF2,UBE2A,TRIM24,UCHL3,BLMH,ENC1,TRAIP,COPS5,VHL,AXIN1,UBE2T,EGR2,PLK1,NDFIP2,KDM1A,ZNRF1,KBTB…
GO:BP	protein modification by small protein conjugation or removal	GO:0070647	false	1.83083e-05	4.73735	970	2942	199	21031	SKP2,DDB1,TRIML2,BIRC7,RAD51,FANCA,BEX3,SIAH1,RNF128,MARVELD3,NEURL1,TRIM71,CTNNB1,FANCE,RPS3,BEX4,RNF43,CENPX,USP27X,UBAC1,FANCI,NEDD4,HERC5,RPS27A,IRF2BPL,DTX4,CDC20,SH3RF1,LNX1,SKP1,TRIM58,MKRN3,UBE2C,UHRF1,RNF19B,UBE2G1,TRIM6,ZNRF3,ANAPC11,DTL,TNKS2,NPM1,KLHDC3,TRIM37,RBX1,MAD2L1,MAGEF1,DCAF16,BEX2,USP48,SIAH2,ZNRF2,UBE2A,TRIM24,UCHL3,BLMH,ENC1,TRAIP,COPS5,NOP53,VHL,AXIN1,UBE2T,EGR2,PLK1,NDFI…
GO:BP	regulation of DNA biosynthetic process	GO:2000278	false	1.88915e-05	4.72373	117	2942	41	21031	PKIB,HGF,PCNA,HNRNPD,DCP2,CTNNB1,CCNA2,GRHL2,CHTF18,RFC4,CHEK1,RFC2,RFC3,HNRNPA2B1,HNRNPA1,TNKS2,AURKB,FGFR4,NEK2,NIBAN2,JADE3,NEK7,CCT8,PARN,DSCC1,MAPKAPK5,ING5,MAPK15,HNRNPC,TFDP1,MAPK3,CCT4,DKC1,TCP1,TP53,GFER,CCT2,NAF1,SMG5,HNRNPU,WRAP53
GO:BP	macromolecule localization	GO:0033036	false	2.02566e-05	4.69343	3210	2942	554	21031	MDFI,FBN2,MYO7A,STARD10,KCNN4,IGF2BP1,LRP5,PEG10,LIPG,SLC27A6,MPP7,PRKCZ,CAMK2G,GM2A,PLEKHF2,SLC13A3,RAB15,DSP,FRAS1,IGF2BP3,VAMP8,AXIN2,PKP3,SLC27A2,BIRC5,STXBP2,GPC3,CCNE1,PKP2,NASP,PPARG,FAM3B,SPIRE2,F11R,DAG1,EPHA3,CD36,LRP2,TTC7B,ISL1,RNF128,MARVELD3,AMOT,LIMK2,MACIR,GPSM2,EZH2,MAGED1,DCP2,CTNNB1,SLC22A11,RTN2,WNT7A,ERGIC3,HEG1,ANP32B,RPA1,HEXB,NEDD4,FLOT2,SWAP70,FAM83D,FZD5,CDK1,PARP1,MEAK7…
GO:BP	nitrogen compound transport	GO:0071705	false	2.19233e-05	4.65909	1911	2942	352	21031	SLC52A1,SLC19A3,MYO7A,KCNN4,IGF2BP1,LRP5,PEG10,PRKCZ,SLC38A9,SLC6A4,CAMK2G,PLEKHF2,SLC43A2,SLC13A3,RAB15,FRAS1,SLC5A6,IGF2BP3,VAMP8,SLC19A1,BIRC5,STXBP2,SLC44A5,NASP,PPARG,FAM3B,SPIRE2,DAG1,SLC29A1,CD36,LRP2,SLC16A12,ISL1,MACIR,SLC35B4,SLC1A3,RTN2,ERGIC3,ANP32B,SLC29A2,SLC7A4,NEDD4,SLC18A3,TRPV4,CDK1,SLC25A5,AZIN1,IGF2BP2,KRT18,SEPTIN8,RBM8A,AP1S1,CD47,GRIP1,CHML,SLC18B1,MYH10,CHMP4C,BCAP31,SLC1A…
GO:BP	mitotic metaphase chromosome alignment	GO:0007080	false	2.24746e-05	4.64831	61	2942	27	21031	CDCA5,CCNB1,BIRC5,EML4,KIF22,CDT1,CHMP4C,KIF2C,PSRC1,KIFC1,AURKB,NDC80,CDCA8,KIF14,NUF2,CDC23,MAPRE1,KIF18A,SKA3,CHMP2A,SKA2,SKA1,CENPE,INCENP,VPS4A,NUDC,HNRNPU
GO:BP	chordate embryonic development	GO:0043009	false	2.28072e-05	4.64193	670	2942	147	21031	MDFI,PHGDH,IGF2,BMP7,DSC3,GATA3,SPINT2,CCNB1,AXIN2,NASP,GINS1,CEBPA,BMP5,LRP2,ISL1,AMOT,TRIM71,CDKN1C,CTNNB1,FOXI3,XRCC2,HEG1,TFAP2A,GRHL3,CCNB2,GCM1,FZD5,COL3A1,RRM2,KRT19,SPINT1,FKBP8,ASCL2,COL11A1,HSD17B2,GRHL2,ASF1B,SEMA4C,KRT8,ZFAT,SFRP1,COL2A1,CHEK1,GINS4,TRIP6,WNT2,DIAPH3,PLK4,LHX2,COBL,OSR1,HEY1,WNT11,GATA2,NCAPG2,NEK2,MBD3,FOXF1,FOLR1,CMIP,GLI3,PPP1CC,AXIN1,TTPA,MEOX2,PTH1R,SCRIB,KBTBD8,…
GO:BP	interstrand cross-link repair	GO:0036297	false	2.28109e-05	4.64186	40	2942	21	21031	RAD51,FANCA,XRCC3,FANCE,CENPX,FANCI,FANCD2,RAD51AP1,MCM8,MCM9,FANCG,NEIL3,RNF168,C1ORF112,VCP,DCLRE1B,HROB,RFWD3,FAAP20,FANCB,FANCC
GO:BP	negative regulation of RNA biosynthetic process	GO:1902679	false	2.40503e-05	4.61888	1347	2942	261	21031	MDFI,NFE2L3,PEG3,SMYD2,IGF2,BMP7,DNMT1,HIC2,CDK2,GATA3,PPP1R13L,MSX2,TP63,PITX2,TCF21,NR6A1,IRX2,BIRC5,TFDP2,CCNE1,MAGEA8,PPARG,DLX4,CEBPA,CD36,NR2F6,ISL1,RCOR1,PCNA,EZH2,MAGED1,CDKN1C,CTNNB1,KAT14,RBBP7,SMARCA2,PRDX5,TFAP2A,NEDD4,CDK6,IRF2BPL,QARS1,TRPV4,PARP1,GATA4,ZNF488,DEPDC1,THRB,TBX20,ASCL2,ZNF440,EZR,TIMELESS,SUV39H1,HES2,RPS14,SFRP1,CENPF,TFAP2C,E2F1,UHRF1,BCORL1,PDCD4,RIOX2,IRX4,RCOR2,D…
GO:BP	regulation of GTPase activity	GO:0043087	false	2.4084e-05	4.61827	210	2942	61	21031	VAV3,ADRB1,EPHB3,RASA1,EPHA3,ARHGAP11A,SOD1,EZH2,BCAR3,DOCK9,PROM2,STMN1,SFRP1,IQGAP3,RAPGEF1,SYDE2,NET1,WNT11,CDKL5,GNAS,CCDC125,TRAPPC6A,SYDE1,HRAS,ITGA6,RCC2,SCRIB,EVI5,ARAP1,RALBP1,SGSM3,ARHGAP27,ECT2,ARHGEF5,RAPGEF2,ASAP3,RDX,MET,MTSS2,SRGAP2,TBC1D7,SH3BP4,TIAM1,CHN1,TSC1,DVL3,SH3BP1,EVI5L,LRCH1,ARHGEF16,RANGAP1,ARL2,TBC1D10B,S100A10,IQGAP2,SNX18,GAPVD1,RASGRF1,VAV2,NF1,PLXNB1
GO:BP	DNA damage checkpoint signaling	GO:0000077	false	2.41003e-05	4.61798	131	2942	44	21031	FOXO4,CDK2,RAD51,PIDD1,RAD1,TICRR,RPL26,CDK1,E2F1,CHEK1,GTSE1,FANCD2,H2AX,DTL,TRIAP1,PLK2,NOP53,BLM,PLK1,E2F7,CLSPN,EME1,WDR76,MDM2,RAD9A,TELO2,BRD4,MRE11,BRCA1,BRCA2,DONSON,CDK5RAP3,CCAR2,TOPBP1,BRIP1,SYF2,CRY1,INTS7,TP53,FBXO31,MSH2,RFWD3,ERCC6,RBM38
GO:BP	cell-cell junction organization	GO:0045216	false	2.48182e-05	4.60523	215	2942	62	21031	MPP7,CLDN6,DSP,PKP3,PKP2,F11R,DSG2,MPDZ,GJA5,MARVELD3,AMOT,GRHL1,CLDN23,CTNNB1,HEG1,FZD5,TRPV4,TJP3,LSR,GRHL2,SVEP1,TBX5,RAB13,WNT11,PKP1,CLDN7,ZNF703,CDH3,CLDN19,ECT2,CDH5,RDX,PLEKHA7,TJP2,PERP,PARD3,DLG5,MARVELD2,CDH1,JAM3,INAVA,DLG1,CLDN4,TGFBR1,AFDN,ESAM,CLDN11,ARL2,RHOA,CTNND1,MTSS1,CNTNAP2,SMAD7,TGFB3,ACVRL1,AJM1,FLCN,PRKCI,CDH24,JUP,FBF1,FSCN1
GO:BP	response to oxygen-containing compound	GO:1901700	false	2.57849e-05	4.58863	1663	2942	312	21031	FOXO4,IGF2,BMP7,LRP5,DNMT1,STK26,PRKCZ,SLC38A9,CDK2,SLC6A4,TRIML2,CDO1,SLIT2,MSX2,HGF,COLEC12,GLDC,LOXL1,AXIN2,RAD51,BIRC5,CD274,RPL13A,NASP,STC2,PPARG,DAG1,TYMS,ADCY6,SLC29A1,EPHA3,CD36,F5,DSG2,PCNA,SOD1,FZD7,NEURL1,EZH2,CDT1,FDX1,HNRNPD,SLC1A3,CTNNB1,RPS3,WNT7A,COL16A1,BCAR3,PRDX5,ACER2,CCNA2,COL3A1,TRPV4,CDK1,GH2,PARP1,MEAK7,GATA4,ALAS1,PMVK,GPR37,P2RY6,HSD17B2,EZR,HNRNPA0,TIMELESS,P2RX4,CYP11…
GO:BP	positive regulation of chromosome organization	GO:2001252	false	2.98874e-05	4.52451	110	2942	39	21031	PKIB,CDK2,HNRNPD,CTNNB1,CDK1,NCAPG,NCAPH2,NCAPD2,ATF7IP2,HNRNPA2B1,HNRNPA1,TNKS2,AURKB,NCAPG2,NEK2,NCAPH,NEK7,INO80C,CCT8,PARN,TRIM28,MAPKAPK5,RAD21,SMC2,MRE11,BUB1,FEN1,MAPK15,MAPK3,CCT4,NFRKB,DKC1,YY1,TCP1,CCT2,NAF1,SMC4,INO80E,UCHL5
GO:BP	regulation of DNA replication	GO:0006275	false	2.99221e-05	4.52401	123	2942	42	21031	MCM2,CDK2,MCM5,MCM4,PCNA,CDT1,TICRR,CCNA2,MCM3,CDK1,MCM7,TIMELESS,MCM6,CHTF18,RFC4,RFC2,RFC3,ATAD5,CDC6,BLM,JADE3,WRNIP1,INO80C,E2F7,EGFR,SMC3,DNA2,DSCC1,ING5,EHMT2,FAF1,NFRKB,ENDOG,GMNN,YY1,TP53,ACVRL1,S100A11,INO80E,UCHL5,LIG3,ATF1
GO:BP	meiotic nuclear division	GO:0140013	false	3.21954e-05	4.49221	197	2942	58	21031	DDB1,MSX2,RAD51,BIRC5,CCNE1,FANCA,SPIRE2,TOP2A,RAD1,CENPX,CCNB2,BRDT,ZWINT,KNL1,NCAPH2,RAD54L,CDC20,TTK,PTTG1,FOXJ3,FANCD2,AURKA,KLHDC3,PSMD13,NCAPH,NDC80,RAD51AP1,SYCP2L,PLK1,ESPL1,EME1,ING2,UBB,RAD21,RMI1,TRIP13,SMC2,MRE11,NUF2,CCNE2,BRCA2,MAPK15,EHMT2,KIF18A,SUN1,TOP2B,BRIP1,NDC1,PSMC3IP,MASTL,SGO1,SIRT7,RAD51C,ASPM,MLH1,CALR,SMC4,INCENP
GO:BP	signal transduction	GO:0007165	false	3.71004e-05	4.43062	5959	2942	961	21031	MYORG,FOXO4,ATP6V1C2,DUSP9,SKP2,MDFI,FBN2,SMYD2,KCNN4,IGF2,BMP7,LRP5,PEG10,DDB1,CTSV,STK26,VAV3,DACT2,NLRP2,PRKCZ,SLC38A9,MSH6,CDK2,ADRB1,ESRRG,CLEC1A,SLIT2,GATA3,MSX2,RAB15,ITGB4,HGF,EPHB3,FRZB,EPS8L1,RASA1,SEMA6D,WNK2,COLEC12,CCNB1,TP63,IL1RAP,FAM13A,TENM3,TCF21,AXIN2,NR6A1,BIRC7,RAD51,SHCBP1,PAK6,BIRC5,CD274,GPC3,CCNE1,SEMA6A,FANCA,FGFR3,CSF2RA,STC2,PPARG,FSTL3,FAM3B,ADAM12,F11R,DAG1,TNK2,CGB8…
GO:BP	telomere maintenance	GO:0000723	false	3.76162e-05	4.42463	160	2942	50	21031	PKIB,RAD51,CCNE1,EXO1,XRCC3,PCNA,RECQL4,HNRNPD,DCP2,CTNNB1,RPA1,PARP1,HNRNPA2B1,HNRNPA1,TNKS2,AURKB,NEK2,BLM,NEK7,INO80C,CCT8,UPF1,DNA2,PARN,MAPKAPK5,TELO2,MRE11,CCNE2,BRCA2,RPA3,FEN1,MAPK15,HNRNPC,MAPK3,CCT4,NFRKB,DKC1,XRCC1,YY1,RAD51C,TCP1,DCLRE1B,XRCC6,CCT2,NAF1,SMG5,INO80E,UCHL5,HNRNPU,WRAP53
GO:BP	DNA strand elongation involved in DNA replication	GO:0006271	false	3.9488e-05	4.40353	15	2942	12	21031	MCM4,GINS1,PCNA,POLE,MCM3,MCM7,LIG1,RFC4,RFC3,DNA2,POLA1,LIG3
GO:BP	positive regulation of DNA biosynthetic process	GO:2000573	false	4.02807e-05	4.3949	70	2942	29	21031	PKIB,HGF,PCNA,CTNNB1,CCNA2,GRHL2,CHTF18,RFC4,RFC2,RFC3,HNRNPA1,TNKS2,AURKB,FGFR4,NEK2,NEK7,CCT8,PARN,DSCC1,MAPKAPK5,MAPK15,MAPK3,CCT4,DKC1,TCP1,GFER,CCT2,NAF1,WRAP53
GO:BP	nuclear DNA replication	GO:0033260	false	4.05931e-05	4.39155	41	2942	21	21031	MCM2,TK1,RAD51,MCM4,GINS1,PCNA,CDT1,MCM3,LIG1,MCM6,CDC45,ATAD5,BLM,UPF1,DNA2,BRCA2,FEN1,POLA1,DONSON,GMNN,RTF2
GO:BP	organophosphate metabolic process	GO:0019637	false	4.30559e-05	4.36597	1034	2942	208	21031	SLC19A3,ISYNA1,LIPG,DCXR,QPRT,ACSS1,TK1,SLC27A2,SLC44A5,ACSF2,TYMS,ADCY6,TTC7B,PLBD1,CHAT,RPIA,CKMT1B,IDH1,PIK3CB,CYP2W1,HEXB,ELOVL2,RRM2,PARP1,FDFT1,PMVK,PGM1,CROT,P2RY6,FAR2,CKMT1A,SGPP1,SYNJ1,TALDO1,LDHB,PGAP3,PLD2,NDUFB11,NADK2,MPC2,TECR,NPPB,SLC25A13,PCYT2,PGAP1,SLC44A2,IDH2,LGALS13,NDUFA1,ATP5PO,DGKA,NDUFB9,ATIC,PFKFB4,NDUFV1,INPPL1,NUDT15,GALK1,SLC25A16,CDIPT,NUDT14,PDHA1,DUT,RAB38,MOCS1,M…
GO:BP	regulation of RNA metabolic process	GO:0051252	false	4.62352e-05	4.33503	3763	2942	635	21031	MBNL3,FOXO4,SP6,MDFI,NFE2L3,PEG3,ARID3A,SMYD2,IGF2,BMP7,IGF2BP1,LRP5,DNMT1,HIC2,HTATSF1,PRKCZ,CDK2,ESRRG,ARID3B,GATA3,PPP1R13L,MSX2,HGF,MYCL,RASA1,HMGB3,TP63,PITX2,IGF2BP3,TCF21,AXIN2,NR6A1,IRX2,MYBL2,PKP3,PAK6,BIRC5,CD274,TFDP2,CCNE1,MAGEA8,PPARG,FSTL3,DLX4,CEBPA,PIDD1,TOP2A,MYCN,FOXO6,CD36,BMP5,TRMT112,PLAC8,NR2F6,GDF6,ISL1,RCOR1,ZNF850,PCNA,FZD7,GRHL1,EZH2,MAGED1,TRIM71,CDKN1C,ZFP42,HNRNPD,DCP…
GO:BP	animal organ morphogenesis	GO:0009887	false	4.66119e-05	4.3315	1035	2942	208	21031	SP6,MDFI,FBN2,MYO7A,IGF2,BMP7,LRP5,SLC6A4,SLIT2,GATA3,PPP1R13L,MSX2,ITGB4,HGF,FRZB,DSP,FRAS1,TP63,PITX2,TENM3,COL8A2,TCF21,AXIN2,IRX2,SDK2,GPC3,SEMA6A,FGFR3,PKP2,RPL13A,DAG1,BMP5,LRP2,ISL1,GJA5,SOD1,MAGED1,CTNNB1,FOXI3,RSPO2,WNT7A,BCAR3,ROGDI,HEG1,EPHB4,ACAN,MFAP2,TFAP2A,GRHL3,DLX3,TBX4,FZD5,NRP2,COL3A1,TRPV4,GATA4,FMN1,THRB,TBX20,COL11A1,GRHL2,RPGRIP1,ESRP2,COL1A2,SFRP1,LAMA5,NTF4,DIO3,GAA,COL2A…
GO:BP	regulation of G2/M transition of mitotic cell cycle	GO:0010389	false	4.68755e-05	4.32905	103	2942	37	21031	FOXO4,CDK2,CCNB1,CDC25A,TICRR,CDK6,CDK1,CHMP4C,CENPF,CHEK1,DTL,AURKB,AURKA,ORC1,CDC6,KIF14,ZFYVE19,NOP53,BLM,PLK1,RCC2,CLSPN,MIIP,PKIA,RRM1,RAD21,BRD4,MRE11,BRCA1,DONSON,CDK5RAP3,TOPBP1,APP,SYF2,MTA3,RAD51C,VPS4A
GO:BP	meiotic cell cycle process	GO:1903046	false	5.3222e-05	4.27391	219	2942	62	21031	DDB1,MSH6,PKMYT1,MSX2,CDC25A,RAD51,BIRC5,CCNE1,FANCA,SPIRE2,TOP2A,RAD1,CENPX,CCNB2,BRDT,ZWINT,KNL1,NCAPH2,RAD54L,CDC20,TTK,PTTG1,FOXJ3,FANCD2,NCAPD2,AURKA,KLHDC3,PSMD13,NCAPH,NDC80,RAD51AP1,SYCP2L,PLK1,ESPL1,EME1,ING2,UBB,RAD21,RMI1,TRIP13,SMC2,MRE11,NUF2,CCNE2,BRCA2,MAPK15,EHMT2,KIF18A,SUN1,TOP2B,BRIP1,NDC1,PSMC3IP,MASTL,SGO1,SIRT7,RAD51C,ASPM,MLH1,CALR,SMC4,INCENP
GO:BP	cell cycle DNA replication	GO:0044786	false	5.60728e-05	4.25125	45	2942	22	21031	MCM2,TK1,RAD51,MCM4,GINS1,PCNA,CDT1,MCM3,LIG1,MCM6,CDC45,ATAD5,BLM,E2F7,UPF1,DNA2,BRCA2,FEN1,POLA1,DONSON,GMNN,RTF2
GO:BP	meiotic cell cycle	GO:0051321	false	5.87604e-05	4.23092	290	2942	76	21031	DDB1,MSH6,CDK2,PKMYT1,MSX2,CDC25A,RAD51,BIRC5,CCNE1,FANCA,SPIRE2,TOP2A,EXO1,RAD1,ZFP42,CENPX,XRCC2,RPA1,CCNB2,BRDT,ZWINT,KNL1,NCAPH2,RAD54L,CDC20,TTK,PTTG1,FOXJ3,FANCD2,NCAPD2,H2AX,ANAPC11,AURKA,KLHDC3,PSMD13,NEK2,NCAPH,NDC80,RAD51AP1,SYCP2L,PLK1,SMC3,ESPL1,EME1,ING2,UBB,RAD21,RMI1,TRIP13,SMC2,MRE11,NUF2,CDC23,CCNE2,BRCA2,MAPK15,EHMT2,KIF18A,ANAPC15,SUN1,TOP2B,BRIP1,NDC1,PSMC3IP,MASTL,SGO1,SIRT7,…
GO:BP	enzyme-linked receptor protein signaling pathway	GO:0007167	false	6.24976e-05	4.20414	967	2942	196	21031	MYORG,FOXO4,FBN2,IGF2,BMP7,PEG10,DACT2,PRKCZ,GATA3,MSX2,HGF,EPHB3,RASA1,SHCBP1,GPC3,SEMA6A,FGFR3,PPARG,FSTL3,EPHA3,BMP5,LRP2,GDF6,PGF,LIFR,TRIM71,CDKN1C,CTNNB1,EFNB1,PCSK6,PIK3CB,BCAR3,EPHB4,RBBP7,PTPRF,NEDD4,DLX3,NRP2,COL3A1,FAM83B,GH2,PARP1,GATA4,FLT1,FKBP8,TBX20,CYFIP2,STMN1,CNKSR1,BDNF,COL1A2,SFRP1,NTF4,SORT1,SVEP1,FERMT1,RAPGEF1,SH3TC2,PDCD4,ANKS1A,PAK1,LTBP1,BRMS1L,NCK2,YES1,NPPB,FLT4,MVB12…
GO:BP	positive regulation of response to stimulus	GO:0048584	false	6.61572e-05	4.17942	2274	2942	406	21031	MYORG,ATP6V1C2,SKP2,KCNN4,IGF2,BMP7,CTSV,VAV3,PRKCZ,SLC38A9,SLIT2,GATA3,MSX2,HGF,WNK2,COLEC12,TP63,VAMP8,BIRC7,BIRC5,CD274,GPC3,FGFR3,SPIRE2,F11R,CEBPA,CD36,BMP5,XRCC3,GDF6,SIAH1,PGF,PCNA,SOD1,FZD7,EZH2,MAGED1,CDKN1C,CTNNB1,RPS3,RBM47,RSPO2,WNT7A,USP27X,PIK3CB,BCAR3,GRIN2D,SMARCA2,NEDD4,FLOT2,SWAP70,RPL26,BABAM1,FZD5,RPS12,COL3A1,TRPV4,FAM83B,GH2,PARP1,GATA4,FLT1,KNL1,ST3GAL4,ZDHHC12,THRB,GPR37,F…
GO:BP	respiratory electron transport chain	GO:0022904	false	7.43853e-05	4.12851	122	2942	41	21031	CCNB1,CDK1,ETFA,COX4I1,SLC25A13,NDUFA1,NDUFB9,ETFB,NDUFV1,UQCRH,UQCRC1,NDUFA6,NDUFB7,COX6A1,NDUFA12,COX5B,COX4I2,PARK7,NDUFC2,COX8A,UQCRHL,NDUFB3,NDUFA2,NDUFB5,NDUFS6,UQCRFS1,COX6C,NDUFA9,CYC1,UQCRQ,COX7C,NDUFB6,ISCU,UQCC3,UQCRB,COA6,NDUFAB1,NDUFB2,UQCR11,NDUFA10,SDHB
GO:BP	positive regulation of cell cycle	GO:0045787	false	7.47524e-05	4.12637	349	2942	87	21031	IGF2,LRP5,SLC6A4,CDCA5,MSX2,CCNB1,TP63,CDC25A,BIRC5,XRCC3,GPSM2,EZH2,FAM83D,RRM2,CDK1,KIF23,RPS15A,NCAPG,KNL1,NCAPH2,TBX20,CDC20,PSRC1,UBE2C,CHEK1,NCAPD2,ANAPC11,ATAD5,SPAG5,DTL,AURKB,AURKA,PLK4,NPM1,MAD2L1,ANXA1,RACGAP1,NCAPG2,CDC6,NCAPH,NDC80,CDCA8,RAD51AP1,KIF14,RCC2,ZBED9,E2F7,EGFR,HOXA13,ADAM17,ESPL1,GIPC1,MDM2,ECT2,RRM1,RAD21,PAGR1,RDX,SMC2,BRD4,CDC23,BRCA2,BUB1,FEN1,MAPK15,SHB,NSFL1C,AKT1,…
GO:BP	signaling	GO:0023052	false	7.60864e-05	4.11869	6447	2942	1029	21031	MYORG,FOXO4,SIGLEC6,ATP6V1C2,DUSP9,SKP2,MDFI,FBN2,SMYD2,KCNN4,IGF2,BMP7,LRP5,PEG10,DDB1,CTSV,STK26,VAV3,DACT2,NLRP2,PRKCZ,SLC38A9,MSH6,CDK2,SLC6A4,ADRB1,CAMK2G,ESRRG,CLEC1A,SLIT2,GATA3,MSX2,RAB15,ITGB4,HGF,EPHB3,FRZB,EPS8L1,RASA1,SEMA6D,WNK2,COLEC12,CCNB1,TP63,IL1RAP,FAM13A,TENM3,VAMP8,TCF21,AXIN2,NR6A1,BIRC7,RAD51,SHCBP1,PAK6,BIRC5,CD274,STXBP2,GPC3,CCNE1,SEMA6A,FANCA,FGFR3,PKP2,CSF2RA,STC2,PPAR…
GO:BP	aerobic electron transport chain	GO:0019646	false	7.71386e-05	4.11273	92	2942	34	21031	COX4I1,NDUFA1,NDUFB9,NDUFV1,UQCRH,UQCRC1,NDUFA6,NDUFB7,COX6A1,COX5B,COX4I2,PARK7,NDUFC2,COX8A,UQCRHL,NDUFB3,NDUFA2,NDUFB5,NDUFS6,UQCRFS1,COX6C,NDUFA9,CYC1,UQCRQ,COX7C,NDUFB6,ISCU,UQCC3,UQCRB,NDUFAB1,NDUFB2,UQCR11,NDUFA10,SDHB
GO:BP	regulation of actin filament-based process	GO:0032970	false	7.90367e-05	4.10217	376	2942	92	21031	KANK4,SLIT2,DSC2,RASA1,DSP,PKP2,F11R,EPHA3,RAC3,DSG2,GJA5,AMOT,GRHL3,SWAP70,GATA4,FMN1,CD47,CYFIP2,STMN1,SFRP1,SLC9A1,PAK1,BAIAP2L1,NCK2,ARPC5,PXN,WNT11,INPPL1,HRAS,TNNC1,CDC42EP1,ABRACL,NEDD9,CYRIA,ARAP1,LRP1,PICK1,KANK1,ECT2,ARHGAP28,CD2AP,ARHGEF5,ASAP3,RDX,TMSB10,VASP,MET,PDGFA,ARF6,TWF2,HCLS1,PFN1,TPM1,TSC1,DVL3,ARPC3,SH3BP1,RAC1,BST2,PDE4D,JAM3,DLG1,TGFBR1,ESAM,SYNPO,ADD2,CYRIB,FHOD3,RHOA,GR…
GO:BP	nucleoside triphosphate biosynthetic process	GO:0009142	false	8.58297e-05	4.06636	127	2942	42	21031	TYMS,PARP1,NDUFB11,SLC25A13,NDUFA1,ATP5PO,NDUFB9,NDUFV1,ATP5MC3,ATP5MJ,ATP5PD,ALDOA,NDUFA6,NDUFB7,NDUFA12,NDUFC2,NDUFB3,NME1,NDUFA2,IMPDH2,NDUFB5,ATP5F1A,DTYMK,NDUFS6,NDUFA9,ATP5MG,ATP5MF,NDUFB6,UQCC3,VCP,ATP5F1B,NDUFAB1,NDUFB2,NDUFA10,ATP5ME,CMPK2,PRKAG2,FLCN,SDHB,ADK,STOML2,NDUFA13
GO:BP	nitrogen compound metabolic process	GO:0006807	false	8.63503e-05	4.06374	11995	2942	1812	21031	MBNL3,FOXO4,SLC52A1,SLC19A3,CMAS,DUSP9,SP6,SKP2,MDFI,PKIB,NFE2L3,PHGDH,PEG3,ARID3A,SMYD2,MCM2,IGF2,BMP7,IGF2BP1,LRP5,DNMT1,DDB1,CTSV,HIC2,OLR1,STK26,LIPG,HTATSF1,NLRP2,PRKCZ,HS6ST2,DCXR,MSH6,CDK2,ITIH5,CDC42BPG,CAMK2G,QPRT,ESRRG,TRIML2,AKR1B1,CDO1,ACSS1,ARID3B,GGH,GM2A,PKMYT1,SLIT2,ATP7B,CDCA5,GATA3,PPP1R13L,MSX2,HGF,EPHB3,PRSS12,MYCL,RASA1,HMGB3,DSP,WNK2,CHAF1A,GLDC,LOXL1,TP63,PITX2,SLC5A6,IGF2B…
GO:BP	purine nucleoside triphosphate biosynthetic process	GO:0009145	false	9.22864e-05	4.03486	114	2942	39	21031	PARP1,NDUFB11,SLC25A13,NDUFA1,ATP5PO,NDUFB9,NDUFV1,ATP5MC3,ATP5MJ,ATP5PD,ALDOA,NDUFA6,NDUFB7,NDUFA12,NDUFC2,NDUFB3,NME1,NDUFA2,IMPDH2,NDUFB5,ATP5F1A,NDUFS6,NDUFA9,ATP5MG,ATP5MF,NDUFB6,UQCC3,VCP,ATP5F1B,NDUFAB1,NDUFB2,NDUFA10,ATP5ME,PRKAG2,FLCN,SDHB,ADK,STOML2,NDUFA13
GO:BP	base-excision repair	GO:0006284	false	9.32794e-05	4.03021	46	2942	22	21031	PCNA,POLE,RPS3,RPA1,PARP1,POLD1,LIG1,POLQ,DNA2,SMUG1,RPA3,MUTYH,FEN1,NEIL3,APEX2,XRCC1,ADPRS,HMGA2,PARP2,TDG,ERCC6,LIG3
GO:BP	in utero embryonic development	GO:0001701	false	9.87216e-05	4.00559	410	2942	98	21031	MDFI,IGF2,BMP7,DSC3,GATA3,SPINT2,CCNB1,NASP,GINS1,CEBPA,BMP5,AMOT,CDKN1C,CTNNB1,XRCC2,HEG1,CCNB2,GCM1,FZD5,COL3A1,RRM2,KRT19,SPINT1,ASCL2,HSD17B2,GRHL2,ASF1B,KRT8,ZFAT,CHEK1,GINS4,WNT2,DIAPH3,PLK4,HEY1,GATA2,NCAPG2,NEK2,MBD3,FOXF1,CMIP,GLI3,PPP1CC,AXIN1,TTPA,PTH1R,E2F7,SMG9,EGFR,PHLDA2,FUT8,GNA12,TRIM28,TTLL4,ANGPT1,EMG1,NDUFA2,RTCB,INPP5B,BRCA2,ST14,YAP1,NOG,EPAS1,TET1,EPB41L5,AKT1,RRP7A,RTN4,CH…
GO:BP	regulation of multicellular organismal development	GO:2000026	false	0.000100486	3.99789	1411	2942	268	21031	FOXO4,FBN2,BMP7,PRKCZ,SLIT2,GATA3,MSX2,EPHB3,FRZB,MYCL,HMGB3,SEMA6D,TP63,IL1RAP,AXIN2,SEMA6A,FANCA,CCSAP,PPARG,FSTL3,ADAM12,F11R,DAG1,CEBPA,LRP2,GDF6,ISL1,RCOR1,PGF,AMOT,SOD1,GRHL1,NEURL1,VSTM5,EZH2,HAPLN3,CDKN1C,PAK4,HAPLN1,CCR3,CTNNB1,E2F2,WNT7A,XRCC2,PIK3CB,KAT14,ACAN,SMARCA2,TFAP2A,CDK6,CDK1,GATA4,ZNF488,FLT1,SPINT1,SPINK5,TBX20,ASCL2,MME,GRHL2,ANXA3,FN1,APELA,SEMA4C,HES2,BDNF,SGPP1,SFRP1,SH3…
GO:BP	embryo development ending in birth or egg hatching	GO:0009792	false	0.000103192	3.98635	691	2942	148	21031	MDFI,PHGDH,IGF2,BMP7,DSC3,GATA3,SPINT2,CCNB1,AXIN2,NASP,GINS1,CEBPA,BMP5,LRP2,ISL1,AMOT,TRIM71,CDKN1C,CTNNB1,FOXI3,XRCC2,HEG1,TFAP2A,GRHL3,CCNB2,GCM1,FZD5,COL3A1,RRM2,KRT19,SPINT1,FKBP8,ASCL2,COL11A1,HSD17B2,GRHL2,ASF1B,SEMA4C,KRT8,ZFAT,SFRP1,COL2A1,CHEK1,GINS4,TRIP6,WNT2,DIAPH3,PLK4,LHX2,COBL,OSR1,HEY1,WNT11,GATA2,NCAPG2,NEK2,MBD3,FOXF1,FOLR1,CMIP,GLI3,PPP1CC,AXIN1,TTPA,MEOX2,PTH1R,SCRIB,KBTBD8,…
GO:BP	circulatory system development	GO:0072359	false	0.000105222	3.97789	1130	2942	222	21031	FOXO4,SMYD2,BMP7,LRP5,DNMT1,VAV3,SLIT2,GATA3,PPP1R13L,MSX2,EPHB3,RASA1,DSP,LOXL1,PITX2,COL8A2,TCF21,AXIN2,TFDP2,GPC3,SEMA6A,PKP2,PPARG,ADAM12,DAG1,BMP5,LRP2,DSG2,ISL1,PGF,PCNA,GJA5,AMOT,FZD7,NEBL,PAK4,CCR3,CTNNB1,E2F2,WNT7A,PIK3CB,HEG1,ANP32B,EPHB4,ACAN,DLX3,TBX4,FZD5,NRP2,COL3A1,CDK1,GATA4,AMOTL1,FLT1,SPINT1,SPINK5,TBX20,COL11A1,CD47,GRHL2,ANXA3,FN1,APELA,COL1A2,SFRP1,GAA,SVEP1,SLC9A1,C1GALT1,CO…
GO:BP	regulation of transferase activity	GO:0051338	false	0.000106376	3.97316	594	2942	131	21031	PKIB,LRP5,PKMYT1,CDC25A,PPARG,CEBPA,PCNA,SOD1,EZH2,CDKN1C,HNRNPD,RPS3,CDK7,HEG1,HERC5,QARS1,FLT1,CCNYL1,TPX2,GRHL2,CDC20,CHTF18,RFC4,CALM1,SKP1,PSRC1,UBE2C,PDCD4,RFC2,RFC3,PAK1,HNRNPA2B1,AURKB,NPM1,MAD2L1,PABPN1,CDC6,NEK2,KIF14,HRAS,BLM,TRAF4,AXIN1,PLK1,NEK7,TRAF2,NEDD9,CLSPN,EGFR,RBL1,ADAM17,PARN,HEXIM1,PKIA,ECT2,CEP85,PARK7,DSCC1,MAPKAPK5,ANGPT1,ARHGEF5,RAPGEF2,TELO2,RPS2,PDGFA,MRE11,CCNE2,AGTR…
GO:BP	regulation of cellular metabolic process	GO:0031323	false	0.0001138	3.94386	6673	2942	1060	21031	MBNL3,FOXO4,ATP6V1C2,SP6,MDFI,PKIB,NFE2L3,PHGDH,PEG3,ARID3A,SMYD2,MCM2,IGF2,BMP7,IGF2BP1,LRP5,DNMT1,DDB1,HIC2,LIPG,HTATSF1,NLRP2,PRKCZ,DCXR,MSH6,CDK2,SLC6A4,ESRRG,TRIML2,ARID3B,PKMYT1,SLIT2,GATA3,PPP1R13L,MSX2,HGF,MYCL,RASA1,HMGB3,CCNB1,TP63,PITX2,IL1RAP,IGF2BP3,TCF21,AXIN2,NR6A1,IRX2,MYBL2,MCM5,PKP3,CDC25A,RAD51,PAK6,BIRC5,CD274,TFDP2,CCNE1,MAGEA8,FGFR3,RPL13A,MCM4,STC2,PPARG,FSTL3,SPIRE2,RADX,F…
GO:BP	membrane organization	GO:0061024	false	0.000120153	3.92027	815	2942	169	21031	KCNN4,VAV3,COLEC12,VAMP8,PPARG,SPIRE2,CD36,RAC3,SOD1,SH3GLB2,GLDN,PACSIN3,SLC25A5,SEPTIN8,SIVA1,CHMP4C,CCDC47,SYNJ1,SLC9A1,SH3TC2,STEEP1,STXBP6,REEP1,BAIAP2L1,RILPL1,TRAM2,LMNB1,MICALL1,AURKB,DIAPH3,MVB12B,RAB13,CHRNB1,TRIAP1,ATP10D,AFG3L2,CRKL,GATA2,ARFGAP2,ANXA1,ANO7,GDNF,FOLR1,EMC1,TRAPPC6A,RHOT2,ROMO1,NLGN3,AAK1,TTPA,PLK1,ANKRD27,LEMD2,ANO6,KIF20A,LMNB2,XKR8,ANK3,GET4,EGFR,HACE1,TOMM7,PICK1,T…
GO:BP	ameboidal-type cell migration	GO:0001667	false	0.000121914	3.91395	428	2942	101	21031	BMP7,LRP5,S100P,SLIT2,GATA3,ITGB4,SEMA6D,PITX2,ANLN,GPC3,SEMA6A,PPARG,ISL1,MARVELD3,AMOT,MACIR,EFNB1,WNT7A,PIK3CB,EPHB4,NRP2,AMOTL1,ANXA3,FN1,APELA,SEMA4C,P2RX4,LAMA5,FERMT1,EPPK1,RAB25,DOCK5,FLT4,RAB13,AAMP,PXN,WNT11,GATA2,ANXA1,GDNF,TPBG,FOLR1,CSNK2B,SYDE1,PLK2,NANOS1,MEOX2,RCC2,IQSEC1,ADAM17,FUT8,GNA12,SEMA4G,PAXIP1,GIPC1,KANK1,ANGPT4,CDH5,ANGPT1,HDAC5,PTN,AMOTL2,MET,TGFBR3,ARF6,ATP5F1A,PFN1,S…
GO:BP	ATP biosynthetic process	GO:0006754	false	0.000122512	3.91182	102	2942	36	21031	PARP1,NDUFB11,SLC25A13,NDUFA1,ATP5PO,NDUFB9,NDUFV1,ATP5MC3,ATP5MJ,ATP5PD,ALDOA,NDUFA6,NDUFB7,NDUFA12,NDUFC2,NDUFB3,NDUFA2,NDUFB5,ATP5F1A,NDUFS6,NDUFA9,ATP5MG,ATP5MF,NDUFB6,UQCC3,VCP,ATP5F1B,NDUFAB1,NDUFB2,NDUFA10,ATP5ME,PRKAG2,FLCN,SDHB,STOML2,NDUFA13
GO:BP	establishment of cell polarity	GO:0030010	false	0.000124196	3.90589	156	2942	48	21031	MPP7,PRKCZ,GATA3,AMOT,GPSM2,WNT7A,FLOT2,AMOTL1,FERMT1,SPAG5,CYTH3,DIAPH3,SAPCD2,MAD2L1,OPHN1,CRKL,NDC80,FOXF1,INPPL1,WEE1,PLK1,SCRIB,KANK1,CDH5,AMOTL2,ARF6,SHTN1,PARD3,FRMD4B,MAPRE1,NSFL1C,FRMD4A,GOLPH3,SH3BP1,SYNE4,JAM3,KIF26B,MARK2,CYRIB,RHOA,CENPA,HDAC3,PRKCI,NEK3,PAFAH1B1,FBF1,FSCN1,DCTN1
GO:BP	intracellular transport	GO:0046907	false	0.000124382	3.90524	1371	2942	261	21031	MYO7A,RAB11FIP4,PRKCZ,PLEKHF2,STXBP2,SPIRE2,ANXA8L1,CD36,TINAGL1,SOD1,RTN2,ERGIC3,ANP32B,NEDD4,FLOT2,CDK1,SEPTIN8,RBM8A,AP1S1,RGPD1,GRIP1,CHML,CHMP4C,EZR,BCAP31,SGPP1,KIF4A,SORT1,ALS2CL,FERMT1,DDX19A,TRIM58,PLEKHJ1,SH3TC2,FMR1,STEEP1,CLTA,SYTL1,SEM1,HNRNPA2B1,ASPSCR1,HNRNPA1,RILPL1,TRAM2,ANP32A,LMNB1,SPAG5,MICALL1,DIAPH3,NPM1,MVB12B,TMED1,TRIM37,RAB13,STBD1,PGAP1,SRSF3,REPS1,RGPD2,HOOK2,PABPN1,DM…
GO:BP	regulation of cell differentiation	GO:0045595	false	0.000125421	3.90163	1576	2942	294	21031	MBNL3,FOXO4,FBN2,IGF2,BMP7,LRP5,DNMT1,PRKCZ,SLC6A4,SLIT2,GATA3,PPP1R13L,MSX2,HGF,FRZB,MYCL,HMGB3,SEMA6D,TP63,AXIN2,SEMA6A,FANCA,PKP2,PPARG,FSTL3,F11R,DAG1,CEBPA,EPHA3,CD36,BMP5,RAC3,LRP2,GDF6,ISL1,RCOR1,SOD1,FZD7,GRHL1,NEURL1,EZH2,HAPLN3,CDKN1C,HAPLN1,CTNNB1,WNT7A,XRCC2,ANP32B,RBBP7,ACAN,SMARCA2,TFAP2A,FLOT2,CDK6,GCM1,TRPV4,CDK1,PARP1,ZNF488,SPINT1,SPINK5,TBX20,ASCL2,MME,GRHL2,DMD,FN1,RPS19,SEMA4…
GO:BP	centrosome cycle	GO:0007098	false	0.000139054	3.85682	138	2942	44	21031	CDK2,PDE4DIP,XRCC3,CTNNB1,XRCC2,CDK1,CHMP4C,CHEK1,KIF11,CEP152,AURKA,PLK4,NPM1,TRIM37,NEK2,NDC80,PLK2,WDR62,PLK1,HAUS8,CEP85,PCLAF,SLC16A1,SSX2IP,BRCA1,BRCA2,CEP131,HAUS4,HAUS7,NSFL1C,CHMP2A,UVRAG,RANBP1,RTTN,ARL2,SGO1,HAUS5,CETN3,CCNF,XPO1,CCNL2,CENPJ,DCTN1,ATF5
GO:BP	morphogenesis of an epithelium	GO:0002009	false	0.000141469	3.84934	501	2942	114	21031	BMP7,LRP5,SLIT2,GATA3,MSX2,HGF,FRZB,SPINT2,FRAS1,TP63,TCF21,IRX2,GPC3,DAG1,BMP5,LRP2,MAGED1,TRIM71,CTNNB1,RSPO2,WNT7A,TFAP2A,GRHL3,DLX3,GCM1,TBX4,FZD5,GATA4,FMN1,SPINT1,TBX20,GRHL2,ESRP2,TIMELESS,SEMA4C,SFRP1,LAMA5,FERMT1,TBX5,CA2,PAK1,LGR5,WNT2,SAPCD2,LHX2,COBL,OSR1,WNT11,OPHN1,AREG,FOXF1,GDNF,PPP1CA,FOLR1,CSNK2B,GLI3,SCRIB,KDF1,EGFR,HOXA13,ADAM17,PLXNA1,AJUBA,TRIM28,COL4A1,CASP3,GRSF1,RNF207,KR…
GO:BP	nucleobase-containing small molecule metabolic process	GO:0055086	false	0.000141576	3.84901	677	2942	145	21031	DCXR,QPRT,ACSS1,GLDC,TK1,SLC27A2,ACSF2,TYMS,ADCY6,RPIA,IDH1,ELOVL2,RRM2,PARP1,EXTL2,PMVK,PGM1,CROT,PMM1,FAR2,TALDO1,LDHB,NDUFB11,NADK2,MPC2,TECR,NPPB,SLC25A13,GALT,IDH2,NDUFA1,ATP5PO,NDUFB9,ATIC,NDUFV1,NUDT15,GALK1,SLC25A16,NUDT14,PDHA1,DUT,MPP1,NAXD,ATP5MC3,KDM1A,ATP5MJ,ATP5PD,ALDOA,PDHX,TPST2,NDUFA6,NDUFB7,FUT8,BPGM,ADSS2,NUDT4,NDUFA12,PPAT,NUDT1,COASY,PARK7,NDUFC2,RRM1,NDUFB3,NME1,CLPX,ENO3,SM…
GO:BP	regulation of catabolic process	GO:0009894	false	0.000149973	3.82399	1026	2942	204	21031	ATP6V1C2,IGF2BP1,DDB1,CDK2,HGF,IGF2BP3,AXIN2,PKP3,GPC3,CEBPA,LRP2,RNF128,TRIM71,IDH1,HNRNPD,DCP2,RBM47,PIK3CB,ACER2,NEDD4,FAM83D,FZD5,PACSIN3,GATA4,SLC25A5,AZIN1,IGF2BP2,FKBP8,RBM8A,QSOX1,EZR,CDC20,HNRNPA0,SH3RF1,E2F1,TRIM58,NOS2,RNF19B,FMR1,TRIM6,DTL,LIN28B,AURKA,SESN2,NPM1,SERPINE2,RBX1,MAD2L1,OPHN1,TENT5A,MAGEF1,TYSND1,HCAR1,MOV10,CAPN1,HSPB8,PKP1,GDNF,PPP1CA,NUDT15,EXOSC7,PLK2,NOP53,VHL,NANOS…
GO:BP	regulation of protein localization	GO:0032880	false	0.000156283	3.80609	889	2942	181	21031	KCNN4,LRP5,PRKCZ,VAMP8,BIRC5,GPC3,CCNE1,PPARG,DAG1,EPHA3,CD36,ISL1,LIMK2,GPSM2,MAGED1,CTNNB1,WNT7A,ERGIC3,ANP32B,SWAP70,FZD5,CDK1,PARP1,MEAK7,SEPTIN8,MYH10,EZR,BCAP31,CRH,BDNF,SFRP1,FERMT1,TRIM58,NOS2,SH3TC2,TRIM6,MPC2,SESN2,SAPCD2,NPM1,DPP10,CRKL,TRIM29,DMAP1,LYPLA1,ACHE,UBL5,INPPL1,FRAT2,HRAS,GLI3,AAK1,RAB38,PLK1,NDFIP2,TCAF1,KDM1A,SREBF2,MTCL1,NEDD9,ANK3,CCT8,EGFR,WLS,NPEPPS,P3H1,TRIM28,TOMM7,…
GO:BP	cardiac chamber morphogenesis	GO:0003206	false	0.000161065	3.793	125	2942	41	21031	BMP7,SLIT2,GATA3,PPP1R13L,MSX2,DSP,PKP2,BMP5,LRP2,ISL1,HEG1,NRP2,GATA4,TBX20,COL11A1,GRHL2,TBX5,WNT2,HEY1,WNT11,FOXF1,TNNC1,FHL2,TNNT2,ADGRG6,MDM2,TGFBR3,BMP4,NOG,TPM1,CHD7,GATA6,TGFBR1,MYL3,TP53,SAV1,SMAD7,FOXC1,SMAD4,GSK3A,RBM15
GO:BP	negative regulation of cellular component organization	GO:0051129	false	0.000162405	3.7894	719	2942	152	21031	MCM2,BMP7,KANK4,PRKCZ,SLIT2,HGF,SEMA6D,CCNB1,BIRC5,SEMA6A,RPL13A,PPARG,F11R,ADCY6,TOP2A,EPHA3,RAD1,XRCC3,ISL1,LIMK2,DCP2,SWAP70,TRPV4,PARP1,PACSIN3,ZWINT,SLC25A5,KNL1,ZDHHC12,PROM2,TPX2,CD47,STMN1,CDC20,SEMA4C,CENPF,BUB1B,ITM2C,PRAG1,CHEK1,TTK,HNRNPA1,SPC25,TNKS2,AURKB,DIAPH3,SPC24,NPM1,TRIM37,TRIAP1,MAD2L1,NDC80,CDCA8,CLDN7,KIF14,NOP53,PLK1,ANKRD27,RCC2,CKAP2,EML2,SH3GL3,MID1,SUB1,ARAP1,ESPL1,FE…
GO:BP	regulation of hydrolase activity	GO:0051336	false	0.000165366	3.78155	604	2942	132	21031	VAV3,NLRP2,ADRB1,EPHB3,RASA1,FGFR3,PPARG,PIDD1,EPHA3,PCNA,ARHGAP11A,SOD1,EZH2,RPS3,BCAR3,ANP32B,BCL2L12,ACER2,DOCK9,FLT1,PROM2,P2RY6,CYFIP2,TFPI2,STMN1,BCAP31,SFRP1,SH3RF1,CALM1,SORT1,IQGAP3,RAPGEF1,SERPINB9,SYDE2,NET1,NPM1,TRIAP1,WNT11,CDKL5,SIAH2,GNAS,CCDC125,TRAPPC6A,SYDE1,HRAS,HMGB2,ITGA6,RCC2,SCRIB,EVI5,EGFR,ANXA8,ARAP1,GNA12,VTN,PTPA,PSMA3,RALBP1,SGSM3,IFI6,EGLN3,LRP1,ARHGAP27,ECT2,PARK7,VS…
GO:BP	proton motive force-driven mitochondrial ATP synthesis	GO:0042776	false	0.000171	3.76701	66	2942	27	21031	NDUFB11,NDUFA1,ATP5PO,NDUFB9,NDUFV1,ATP5PD,NDUFA6,NDUFB7,NDUFA12,NDUFC2,NDUFB3,NDUFA2,NDUFB5,ATP5F1A,NDUFS6,NDUFA9,ATP5MG,ATP5MF,NDUFB6,ATP5F1B,NDUFAB1,NDUFB2,NDUFA10,ATP5ME,SDHB,STOML2,NDUFA13
GO:BP	nucleoside phosphate biosynthetic process	GO:1901293	false	0.00017275	3.76258	297	2942	76	21031	QPRT,ACSS1,TK1,SLC27A2,TYMS,ADCY6,ELOVL2,RRM2,PARP1,NDUFB11,NADK2,MPC2,TECR,NPPB,SLC25A13,NDUFA1,ATP5PO,NDUFB9,ATIC,NDUFV1,SLC25A16,PDHA1,DUT,NAXD,ATP5MC3,ATP5MJ,ATP5PD,ALDOA,PDHX,NDUFA6,NDUFB7,ADSS2,NDUFA12,PPAT,COASY,NDUFC2,RRM1,NDUFB3,NME1,SLC25A1,NDUFA2,IMPDH2,NDUFB5,ATP5F1A,DTYMK,SHMT1,NDUFS6,NDUFA9,PAICS,PDHB,ATP5MG,RFK,AK2,ATP5MF,NDUFB6,PFAS,UQCC3,VCP,GMPR2,ATP5F1B,ACSS2,NDUFAB1,NDUFB2,NDU…
GO:BP	cell morphogenesis	GO:0000902	false	0.000175899	3.75474	986	2942	197	21031	MYO7A,BMP7,IGF2BP1,DACT2,PRKCZ,SLIT2,GATA3,HGF,EPHB3,RASA1,SEMA6D,SPINT2,PAK6,SEMA6A,F11R,DAG1,EPHA3,RAC3,LRP2,ISL1,SIAH1,SOD1,SLC1A3,CTNNB1,EFNB1,WNT7A,FMNL2,HEG1,HEXB,MFAP2,NEDD4,NRP2,PLEKHG4B,CYFIP2,GRIP1,GRHL2,DMD,FN1,MYH10,LRATD1,EZR,STMN1,SEMA4C,BDNF,NTF4,PRAG1,MINK1,PAK1,CNTN6,RILPL1,OBSL1,RAB25,AURKA,RPS6KA5,LHX2,COBL,AFG3L2,OPHN1,VLDLR,ANXA1,CDKL5,ARHGAP32,FGFR4,MOV10,MATN1,NIBAN2,GDNF,M…
GO:BP	DNA strand elongation	GO:0022616	false	0.000185274	3.73219	37	2942	19	21031	MCM4,GINS1,PCNA,POLE,MCM3,MCM7,LIG1,RFC4,RFC3,INO80C,DNA2,MRE11,POLA1,NFRKB,YY1,DCLRE1B,INO80E,UCHL5,LIG3
GO:BP	purine ribonucleotide biosynthetic process	GO:0009152	false	0.0001879	3.72607	216	2942	60	21031	ACSS1,SLC27A2,ADCY6,ELOVL2,PARP1,NDUFB11,MPC2,TECR,NPPB,SLC25A13,NDUFA1,ATP5PO,NDUFB9,ATIC,NDUFV1,SLC25A16,PDHA1,ATP5MC3,ATP5MJ,ATP5PD,ALDOA,PDHX,NDUFA6,NDUFB7,ADSS2,NDUFA12,PPAT,COASY,NDUFC2,NDUFB3,NME1,SLC25A1,NDUFA2,IMPDH2,NDUFB5,ATP5F1A,NDUFS6,NDUFA9,PAICS,PDHB,ATP5MG,AK2,ATP5MF,NDUFB6,PFAS,UQCC3,VCP,ATP5F1B,ACSS2,NDUFAB1,NDUFB2,NDUFA10,ATP5ME,PRKAG2,FLCN,SDHB,GUCY1A1,ADK,STOML2,NDUFA13
GO:BP	response to hormone	GO:0009725	false	0.000196985	3.70557	874	2942	178	21031	FOXO4,SKP2,IGF2,BMP7,LRP5,PRKCZ,ESRRG,CDO1,SLIT2,GATA3,TP63,TCF21,AXIN2,STC2,PPARG,DAG1,CGB8,TYMS,ADCY6,LRP2,DSG2,CGB3,ISL1,PCNA,IDH1,WNT7A,BCAR3,RBBP7,NEDD4,CGA,CCNA2,COL3A1,TRPV4,GH2,PARP1,MEAK7,KRT19,AGL,THRB,P2RY6,MME,ANXA3,CGB5,CYP11A1,CRH,SFRP1,SH3RF1,SORT1,SLC9A1,NOS2,FIBIN,SERPINB9,PDCD4,CA2,PAK1,TXN2,GLP2R,NCOA3,SESN2,RAB13,PXN,ESRRA,ANXA1,CDC6,AREG,GNAS,VWA2,TRIM24,LPIN2,INPPL1,ASH2L,CS…
GO:BP	cellular response to growth factor stimulus	GO:0071363	false	0.000206815	3.68442	681	2942	145	21031	FBN2,BMP7,PEG10,SLIT2,GATA3,MSX2,HGF,SPINT2,SHCBP1,GPC3,SEMA6A,FGFR3,PPARG,FSTL3,BMP5,LRP2,GDF6,PGF,TRIM71,CDKN1C,CTNNB1,PCSK6,WNT7A,PIK3CB,RBBP7,NEDD4,DLX3,CCNA2,NRP2,COL3A1,PARP1,GATA4,FLT1,SPINT1,FKBP8,TBX20,CYFIP2,DMD,BDNF,COL1A2,SFRP1,NTF4,SORT1,FERMT1,COL2A1,RAPGEF1,PDCD4,LTBP1,BRMS1L,WNT2,YES1,FLT4,PXN,CRKL,ANXA1,FGFR4,ADAMTSL2,NIBAN2,FOLR1,GATA5,ZNF703,AXIN1,PSG9,ACVR2B,GAB1,TMPRSS6,EGFR,…
GO:BP	mitotic DNA integrity checkpoint signaling	GO:0044774	false	0.000207347	3.6833	91	2942	33	21031	FOXO4,CDK2,PIDD1,TICRR,RPL26,CDK1,CHEK1,GTSE1,FANCD2,DTL,ORC1,TRIAP1,CDC6,PLK2,NOP53,BLM,PLK1,E2F7,CLSPN,EME1,MDM2,RAD9A,MRE11,BRCA1,DONSON,CDK5RAP3,TOPBP1,SYF2,TP53,FBXO31,MSH2,RFWD3,RBM38
GO:BP	RNA localization	GO:0006403	false	0.000214971	3.66762	197	2942	56	21031	IGF2BP1,PEG10,IGF2BP3,DCP2,IGF2BP2,RBM8A,DDX19A,FMR1,SEM1,HNRNPA2B1,HNRNPA1,SRSF3,PABPN1,NUP205,NUP160,THOC3,CCT8,UPF1,THOC6,NUP107,PARN,NUP133,NUP155,SIDT2,KHDRBS1,SRSF1,SRSF7,LRPPRC,NCBP3,MEX3D,NUP37,TOMM20,NXT1,AGFG1,NUP153,CCT4,THOC7,DKC1,POLDIP3,NDC1,FBL,SLBP,YY1,IWS1,RAN,SNUPN,TCP1,CETN3,PRPF6,CCT2,XPO1,NAF1,SMG5,PIH1D1,HNRNPU,WRAP53
GO:BP	microtubule organizing center organization	GO:0031023	false	0.000224262	3.64924	154	2942	47	21031	CDK2,PDE4DIP,MPDZ,XRCC3,CTNNB1,XRCC2,CDK1,CHMP4C,CHEK1,KIF11,CEP152,AURKA,PLK4,NPM1,TRIM37,NEK2,NDC80,PLK2,WDR62,PLK1,HAUS8,CEP85,PCLAF,SLC16A1,SSX2IP,BRCA1,BRCA2,CEP131,HAUS4,HAUS7,NSFL1C,CHMP2A,E2F4,UVRAG,RANBP1,RTTN,ARL2,SGO1,HAUS5,CETN3,CCNF,XPO1,PAFAH1B1,CCNL2,CENPJ,DCTN1,ATF5
GO:BP	response to growth factor	GO:0070848	false	0.000226602	3.64474	711	2942	150	21031	FBN2,BMP7,PEG10,SLIT2,GATA3,MSX2,HGF,SPINT2,SHCBP1,GPC3,SEMA6A,FGFR3,PPARG,FSTL3,BMP5,LRP2,GDF6,PGF,TRIM71,CDKN1C,CTNNB1,PCSK6,WNT7A,PIK3CB,RBBP7,NEDD4,DLX3,CCNA2,NRP2,COL3A1,PARP1,GATA4,FLT1,SPINT1,FKBP8,TBX20,CYFIP2,DMD,ANXA3,BDNF,COL1A2,SFRP1,NTF4,SORT1,FERMT1,COL2A1,RAPGEF1,PDCD4,LTBP1,BRMS1L,WNT2,YES1,FLT4,PXN,CRKL,ANXA1,FGFR4,ADAMTSL2,NIBAN2,FOLR1,GATA5,ZNF703,AXIN1,PSG9,ACVR2B,GAB1,TMPRSS6…
GO:BP	purine ribonucleoside triphosphate biosynthetic process	GO:0009206	false	0.000229868	3.63852	113	2942	38	21031	PARP1,NDUFB11,SLC25A13,NDUFA1,ATP5PO,NDUFB9,NDUFV1,ATP5MC3,ATP5MJ,ATP5PD,ALDOA,NDUFA6,NDUFB7,NDUFA12,NDUFC2,NDUFB3,NME1,NDUFA2,IMPDH2,NDUFB5,ATP5F1A,NDUFS6,NDUFA9,ATP5MG,ATP5MF,NDUFB6,UQCC3,VCP,ATP5F1B,NDUFAB1,NDUFB2,NDUFA10,ATP5ME,PRKAG2,FLCN,SDHB,STOML2,NDUFA13
GO:BP	regulation of DNA-templated DNA replication	GO:0090329	false	0.000243924	3.61275	48	2942	22	21031	MCM2,CDK2,MCM5,MCM4,PCNA,CDT1,TICRR,MCM3,MCM7,TIMELESS,MCM6,CHTF18,RFC4,RFC2,RFC3,BLM,WRNIP1,E2F7,DSCC1,ENDOG,GMNN,LIG3
GO:BP	locomotion	GO:0040011	false	0.000255342	3.59288	1234	2942	237	21031	FOXO4,BMP7,STK26,VAV3,SLIT2,GATA3,HGF,SEMA6D,SPINT2,CD274,SEMA6A,RPL13A,PPARG,DAG1,BMP5,RAC3,PGF,MARVELD3,AMOT,MACIR,CCR3,BEX4,WNT7A,PIK3CB,RBBP7,CDK6,CGA,SWAP70,NRP2,COL3A1,TRPV4,MEAK7,AMOTL1,FLT1,ST3GAL4,GPR37,CXCR6,ASCL2,P2RY6,CD47,ANXA3,FN1,STMN1,RPS19,APELA,SEMA4C,P2RX4,SFRP1,LAMA5,FERMT1,PRAG1,TBX5,MINK1,EPPK1,CMTM8,PAK1,BRMS1L,TRIP6,SOX14,CYP19A1,RAB25,DOCK5,FLT4,SERPINE2,RAB13,AAMP,FAM83H…
GO:BP	nucleotide biosynthetic process	GO:0009165	false	0.00027897	3.55444	295	2942	75	21031	QPRT,ACSS1,SLC27A2,TYMS,ADCY6,ELOVL2,RRM2,PARP1,NDUFB11,NADK2,MPC2,TECR,NPPB,SLC25A13,NDUFA1,ATP5PO,NDUFB9,ATIC,NDUFV1,SLC25A16,PDHA1,DUT,NAXD,ATP5MC3,ATP5MJ,ATP5PD,ALDOA,PDHX,NDUFA6,NDUFB7,ADSS2,NDUFA12,PPAT,COASY,NDUFC2,RRM1,NDUFB3,NME1,SLC25A1,NDUFA2,IMPDH2,NDUFB5,ATP5F1A,DTYMK,SHMT1,NDUFS6,NDUFA9,PAICS,PDHB,ATP5MG,RFK,AK2,ATP5MF,NDUFB6,PFAS,UQCC3,VCP,GMPR2,ATP5F1B,ACSS2,NDUFAB1,NDUFB2,NDUFA10…
GO:BP	centromere complex assembly	GO:0034508	false	0.000280128	3.55264	28	2942	16	21031	NASP,CENPX,CENPH,CENPF,MIS18A,CENPW,CENPN,HJURP,CENPI,OIP5,CENPO,CENPK,DLGAP5,CENPA,KNTC1,CENPE
GO:BP	positive regulation of chromosome segregation	GO:0051984	false	0.000280128	3.55264	28	2942	16	21031	CCNB1,BIRC5,CDK1,NCAPG,NCAPH2,NCAPD2,AURKB,NCAPG2,CDC6,NCAPH,CDCA8,RCC2,SMC2,SMC4,INCENP,HNRNPU
GO:BP	actin filament organization	GO:0007015	false	0.000296144	3.5285	463	2942	106	21031	MYO7A,KANK4,SLIT2,RASA1,SPIRE2,F11R,RAC3,AMOT,ELMO3,NEBL,RHOBTB1,FHDC1,SWAP70,RHOBTB2,TRPV4,INF2,FMN1,CD47,CYFIP2,EZR,STMN1,SFRP1,SLC9A1,IQGAP3,CORO6,PAK1,BAIAP2L1,NCK2,DIAPH3,GDPD2,MICAL3,COBL,ARPC5,PXN,ESPN,WNT11,INPPL1,RHOT2,MYO7B,CDC42EP1,ALDOA,NEDD9,CYRIA,ARAP1,PICK1,KANK1,ENAH,ARHGAP28,CD2AP,ARHGEF5,ARPC1B,ASAP3,TLE6,RDX,ARPC1A,TMSB10,VASP,MET,ARF6,SHTN1,TWF2,HCLS1,PFN1,PSTPIP2,TPM1,TSC1,TA…
GO:BP	ribosomal small subunit biogenesis	GO:0042274	true	0.000314706	3.50209	101	2942	35	21031	RPS23,RPS12,RPS15A,TSR2,RPS19,UTP18,RPS14,NPM1,RPS21,UTP6,RPS16,RPSA,RPS9,RPS6,LSM6,RPS15,RPS13,C1ORF131,NOM1,EMG1,NGDN,RRP7A,NOL7,FBL,RPS3A,RPS5,KRR1,AATF,MRPS7,BMS1,RCL1,RPS25,RPS19BP1,RPS17,TBL3
GO:BP	cytoskeleton-dependent cytokinesis	GO:0061640	false	0.000341656	3.46641	119	2942	39	21031	RASA1,ANLN,BIRC5,SPIRE2,SEPTIN3,KIF23,SEPTIN8,MYH10,CHMP4C,STMN1,KIF4A,IQGAP3,AURKB,RACGAP1,CDCA8,PLK1,CKAP2,KIF20A,ANK3,ESPL1,ECT2,RTKN,JTB,IST1,NOX5,CHMP2A,SPAST,CEP55,RHOA,CECR2,CENPA,IQGAP2,EXOC3,SNX18,TTC19,INCENP,VPS4A,SEPTIN4,ALKBH4
GO:BP	epigenetic regulation of gene expression	GO:0040029	false	0.000378588	3.42183	225	2942	61	21031	IGF2,DNMT1,DDB1,CDK2,TRMT112,EZH2,CDKN1C,SUV39H1,TFAP2C,CHEK1,UHRF1,HELLS,ATF7IP2,LMNB1,LHX2,TRIM37,MTF2,TET3,SUZ12,MBD3,NIBAN2,ASH2L,DNMT3A,AXIN1,KDM1A,LMNB2,TRIM28,PICK1,ING2,HDAC5,BAHD1,PABPC1L,BRCA1,WDR5,PRMT7,TET1,BAZ2A,TASP1,RNF168,L3MBTL1,ZDBF2,CDYL,SMYD5,L3MBTL3,CBX3,SIRT7,SMARCB1,TP53,H3C10,USP21,DPY30,PHF8,HAT1,KAT8,HMGA2,TDG,ZFP57,SUV39H2,GSK3A,RBM15,HNRNPU
GO:BP	generation of neurons	GO:0048699	false	0.000406903	3.39051	1514	2942	281	21031	PHGDH,MYO7A,BMP7,IGF2BP1,PRKCZ,SLC6A4,CAMK2G,SLIT2,GATA3,EPHB3,MYCL,SEMA6D,PITX2,TENM3,IRX2,SDK2,PAK6,SEMA6A,DAG1,ADCY6,EPHA3,FOXO6,BMP5,RAC3,LRP2,NR2F6,GDF6,ISL1,SIAH1,SOD1,FZD7,NEURL1,EZH2,HAPLN3,CDKN1C,PAK4,HAPLN1,SLC1A3,CTNNB1,EFNB1,RSPO2,WNT7A,ACAN,GLDN,PTPRF,NEDD4,DLX3,CDK6,FZD5,NRP2,COL3A1,TRPV4,SPINK5,THRB,GPR37,FKBP8,PLEKHG4B,TBX20,ASCL2,CYFIP2,GRIP1,DMD,FN1,RPGRIP1,STMN1,SEMA4C,BDNF,SFR…
GO:BP	mitotic DNA replication	GO:1902969	false	0.000408083	3.38925	17	2942	12	21031	MCM2,TK1,RAD51,MCM4,GINS1,MCM3,LIG1,MCM6,CDC45,BRCA2,POLA1,RTF2
GO:BP	regulation of DNA repair	GO:0006282	false	0.000453731	3.3432	216	2942	59	21031	AXIN2,RAD51,SPIRE2,RADX,PCNA,RPS3,SMARCA2,BABAM1,RMI2,PARP1,TIMELESS,CHEK1,TAF5L,H2AX,POLQ,FOXM1,PPP4R2,MAGEF1,KMT5C,DMAP1,CEBPG,RAD51AP1,KDM1A,INO80C,EGFR,DEK,TRIM28,HDGFL2,BRCA1,YEATS4,RNF168,TOP2B,OTUB1,PHF13,NFRKB,SENP3,SMARCC1,XRCC1,YY1,SIRT7,SMARCD2,SMARCB1,CYREN,PPP4C,PIAS4,HMGA2,INO80E,DPF1,UCHL5,FUS,MBTD1,TAF6,MGMT,ERCC6,ATXN7L3,PARPBP,FANCB,WRAP53,OTUB2
GO:BP	proton motive force-driven ATP synthesis	GO:0015986	false	0.000484165	3.31501	77	2942	29	21031	NDUFB11,NDUFA1,ATP5PO,NDUFB9,NDUFV1,ATP5MC3,ATP5MJ,ATP5PD,NDUFA6,NDUFB7,NDUFA12,NDUFC2,NDUFB3,NDUFA2,NDUFB5,ATP5F1A,NDUFS6,NDUFA9,ATP5MG,ATP5MF,NDUFB6,ATP5F1B,NDUFAB1,NDUFB2,NDUFA10,ATP5ME,SDHB,STOML2,NDUFA13
GO:BP	epithelial cell development	GO:0002064	false	0.000539248	3.26821	217	2942	59	21031	DACT2,AKR1B1,FRZB,SPINT2,TP63,F11R,CEBPA,TYMS,BMP5,WNT7A,HEG1,CDK6,FZD5,TJP3,GRHL2,DMD,EZR,ADAMTSL4,C1GALT1,RAPGEF1,KLF5,RILPL1,RAB25,RAB13,GATA2,S1PR2,FASN,KDF1,HOXA13,EXPH5,CDH5,SIDT2,RAPGEF2,RDX,MET,TJP2,TFCP2L1,ST14,YAP1,BMP4,EPAS1,MARVELD2,EPB41L5,AKT1,E2F4,PDE4D,SDC1,ATF4,AFDN,RARB,RAP2C,ABCA12,FLNB,FRMD6,BAD,RHEB,WNT7B,YIPF6,GSK3A
GO:BP	regulation of cellular localization	GO:0060341	false	0.000549866	3.25974	995	2942	196	21031	KCNN4,LRP5,PRKCZ,VAMP8,BIRC5,GPC3,CCNE1,PPARG,DAG1,EPHA3,CD36,ISL1,LIMK2,GPSM2,MAGED1,CTNNB1,WNT7A,ERGIC3,ANP32B,NEDD4,SWAP70,FZD5,CDK1,PARP1,MEAK7,SEPTIN8,MYH10,EZR,BCAP31,P2RX4,CRH,BDNF,SFRP1,FERMT1,TRIM58,NOS2,SH3TC2,TRIM6,SPAG5,MPC2,SESN2,SAPCD2,NPM1,DPP10,PGAP1,CRKL,TRIM29,DMAP1,LYPLA1,ACHE,UBL5,INPPL1,FRAT2,HRAS,GLI3,TNNC1,AAK1,PPP1CC,RAB38,PLK1,NDFIP2,TCAF1,KDM1A,REEP6,SREBF2,MTCL1,NEDD9,A…
GO:BP	intracellular signaling cassette	GO:0141124	false	0.000576054	3.23954	1861	2942	335	21031	MYORG,DUSP9,IGF2,BMP7,VAV3,NLRP2,PRKCZ,CDK2,SLIT2,GATA3,RAB15,HGF,EPS8L1,WNK2,FAM13A,BIRC7,PAK6,SEMA6A,FGFR3,PPARG,F11R,DAG1,TNK2,PIDD1,CD36,BMP5,RAC3,LRP2,GDF6,ARHGAP11A,MARVELD3,AMOT,SOD1,FZD7,GPSM2,EZH2,PHLDA3,PAK4,CCR3,CTNNB1,RPS3,WNT7A,PIK3CB,BCAR3,GRIN2D,HEG1,RHOBTB1,NEDD4,FLOT2,CCNA2,PLEKHG6,SWAP70,RALGPS2,FAM83D,RHOBTB2,PAGE4,COL3A1,QARS1,TRPV4,CDK1,PARP1,DOCK9,FLT1,GPR37,RASGEF1B,PLEKHG4…
GO:BP	neuron projection development	GO:0031175	false	0.000585158	3.23273	1014	2942	199	21031	PHGDH,MYO7A,BMP7,IGF2BP1,PRKCZ,CAMK2G,SLIT2,GATA3,EPHB3,SEMA6D,TENM3,PAK6,SEMA6A,DAG1,ADCY6,EPHA3,FOXO6,BMP5,RAC3,LRP2,ISL1,SIAH1,SOD1,NEURL1,EZH2,PAK4,CTNNB1,EFNB1,WNT7A,PTPRF,NEDD4,NRP2,TRPV4,GPR37,PLEKHG4B,CYFIP2,GRIP1,DMD,FN1,STMN1,SEMA4C,BDNF,SFRP1,NTF4,ITM2C,RAPGEF1,PRAG1,MINK1,FMR1,PAK1,CNTN6,OBSL1,MICALL1,NCK2,AURKA,RPS6KA5,LHX2,RAB13,COBL,AFG3L2,OPHN1,CRKL,VLDLR,CDKL5,ARHGAP32,FGFR4,MOV1…
GO:BP	regulation of small GTPase mediated signal transduction	GO:0051056	false	0.000636555	3.19616	306	2942	76	21031	VAV3,SLIT2,EPS8L1,FAM13A,F11R,ARHGAP11A,AMOT,PIK3CB,HEG1,PLEKHG6,SWAP70,COL3A1,PLEKHG4B,STMN1,RAPGEF1,PRAG1,SYDE2,ARHGAP23,CYTH3,ARHGEF3,NET1,FOXM1,OPHN1,CRKL,RACGAP1,ARHGAP32,CCDC125,KIF14,SYDE1,RASGRF2,RGL2,ADGRG1,GABARAP,IQSEC1,ARAP1,RALBP1,SGSM3,ARHGAP27,KANK1,ECT2,ARHGAP28,CD2AP,DENND4C,ARHGEF5,RDX,KRAS,MET,ARF6,SSX2IP,ERBB2,SRGAP2,ARHGAP10,TIAM1,CHN1,KBTBD7,SH3BP1,RTN4,RAC1,CYTH2,SH2B2,ARRB…
GO:BP	meiosis I cell cycle process	GO:0061982	false	0.000636868	3.19595	140	2942	43	21031	MSH6,PKMYT1,CDC25A,RAD51,BIRC5,CCNE1,TOP2A,CENPX,CCNB2,BRDT,ZWINT,KNL1,RAD54L,CDC20,PTTG1,FOXJ3,FANCD2,AURKA,KLHDC3,PSMD13,NDC80,RAD51AP1,PLK1,ESPL1,EME1,ING2,UBB,RAD21,RMI1,TRIP13,MRE11,CCNE2,BRCA2,MAPK15,EHMT2,SUN1,TOP2B,BRIP1,NDC1,PSMC3IP,SIRT7,RAD51C,MLH1
GO:BP	apoptotic signaling pathway	GO:0097190	false	0.000685355	3.16408	607	2942	130	21031	CTSV,MSH6,HGF,TP63,FGFR3,PIDD1,BEX3,BMP5,SIAH1,SOD1,PHLDA3,MAGED1,CTNNB1,RPS3,E2F2,PIK3CB,BCL2L12,RPL26,QARS1,PARP1,GATA4,SLC25A5,KRT18,SIVA1,GGCT,MELK,BCAP31,P2RX4,KRT8,CRH,BDNF,SGPP1,SFRP1,SH3RF1,SORT1,ITM2C,COL2A1,E2F1,HELLS,GSDME,ATAD5,NCK2,TRIAP1,SHISA5,SIAH2,GDNF,PPP1CA,RHOT2,HRAS,MAZ,HMGB2,ITGA6,KDM1A,GABARAP,TRAF2,UBE4B,IFI6,STK24,MDM2,ING2,UBB,PARL,MAPK9,PARK7,RAD9A,CASP3,ING5,GCLM,PRDX2…
GO:BP	mitochondrial respiratory chain complex assembly	GO:0033108	false	0.00071148	3.14784	104	2942	35	21031	COX14,NDUFB11,NDUFA1,NDUFB9,NDUFA6,TFAM,NDUFB7,CHCHD7,NDUFA12,NDUFC2,NDUFB3,NDUFA2,NDUFB5,NDUFAF8,STMP1,SDHAF1,UQCRFS1,NDUFA9,SCO1,PET100,COX17,DMAC2,NDUFB6,UQCC3,NDUFAB1,COA8,NDUFB2,NDUFA10,COX18,AIFM1,TTC19,NDUFAF6,COX19,SURF1,NDUFA13
GO:BP	regulation of DNA-templated DNA replication initiation	GO:0030174	false	0.000743545	3.12869	15	2942	11	21031	MCM2,CDK2,MCM5,MCM4,CDT1,TICRR,MCM3,MCM7,MCM6,WRNIP1,GMNN
GO:BP	organelle localization	GO:0051640	false	0.000786196	3.10447	620	2942	132	21031	GRAMD2A,MYO7A,PRKCZ,CDCA5,CCNB1,VAMP8,BIRC5,STXBP2,EML4,KIF22,SPIRE2,LIMK2,GPSM2,DSN1,CDT1,CTNNB1,FAM83D,ZWINT,KNL1,DMD,CHMP4C,EZR,KIF2C,SYNJ1,CALM1,CENPF,PSRC1,TRIM58,KIFC1,GPR143,SPC25,LMNB1,SPAG5,AURKB,SAPCD2,SPC24,NPM1,RAB13,MAD2L1,GATA2,ARFGAP2,RACGAP1,NEK2,NDC80,CDCA8,FOXF1,INPPL1,KIF14,TRAPPC6A,RHOT2,COPS5,MYO7B,SYNE3,PLK1,RCC2,SCRIB,CDH3,LMNB2,UNC13D,PEX14,ESPL1,RPS15,PMF1,UBB,ECT2,TMED9,…
GO:BP	mitotic DNA damage checkpoint signaling	GO:0044773	false	0.000795482	3.09937	87	2942	31	21031	FOXO4,CDK2,PIDD1,TICRR,RPL26,CDK1,CHEK1,GTSE1,FANCD2,DTL,TRIAP1,PLK2,NOP53,BLM,PLK1,E2F7,CLSPN,EME1,MDM2,RAD9A,MRE11,BRCA1,DONSON,CDK5RAP3,TOPBP1,SYF2,TP53,FBXO31,MSH2,RFWD3,RBM38
GO:BP	monocarboxylic acid catabolic process	GO:0072329	true	0.000856758	3.06714	132	2942	41	21031	ECH1,DCXR,SLC27A2,CYP2W1,HEXB,ETFA,CROT,ILVBL,SESN2,TYSND1,ETFB,USP48,ACAT2,LPIN2,AGXT,ECHDC2,ACOX1,ACADVL,ECI1,AKR1A1,SLC16A1,HACL1,CPT1A,AKT1,LEP,ACAD11,FAH,ACOX3,FAAH,ABCD1,ACADL,ACAA2,ACAA1,HSD17B10,XYLB,SLC16A3,ECI2,PPARD,ECHS1,PCK2,NUDT8
GO:BP	purine-containing compound biosynthetic process	GO:0072522	false	0.000856777	3.06713	266	2942	68	21031	QPRT,ACSS1,SLC27A2,ADCY6,ELOVL2,PARP1,NDUFB11,NADK2,MPC2,TECR,NPPB,SLC25A13,NDUFA1,ATP5PO,NDUFB9,ATIC,NDUFV1,SLC25A16,PDHA1,NAXD,ATP5MC3,ATP5MJ,ATP5PD,ALDOA,PDHX,NDUFA6,NDUFB7,ADSS2,NDUFA12,PPAT,COASY,NDUFC2,NDUFB3,NME1,SLC25A1,NDUFA2,IMPDH2,NDUFB5,ATP5F1A,SHMT1,NDUFS6,NDUFA9,PAICS,PDHB,MTAP,ATP5MG,AK2,ATP5MF,NDUFB6,PFAS,UQCC3,VCP,GMPR2,PGM2,ATP5F1B,ACSS2,NDUFAB1,NDUFB2,NDUFA10,ATP5ME,PRKAG2,FLCN…
GO:BP	protein polymerization	GO:0051258	false	0.000861537	3.06473	287	2942	72	21031	KANK4,SLIT2,RASA1,SPIRE2,PDE4DIP,RPS3,FHDC1,TRPV4,INF2,FMN1,TPX2,CYFIP2,STMN1,PSRC1,UBE2C,PAK1,BAIAP2L1,TRIM6,NCK2,DIAPH3,COBL,ARPC5,CDC42EP1,EML2,CYRIA,HAUS8,VTN,DRG1,KANK1,ARHGAP28,CASQ1,CDH5,RDX,TMSB10,VASP,MET,ARF6,TWF2,HCLS1,PFN1,PSTPIP2,HAUS4,HAUS7,MAPRE1,ARPC3,UBE2S,CHMP2A,RAC1,DLG1,ESAM,MZT1,ADD2,CYRIB,ARL2,HAUS5,FHOD3,GRB2,CAPG,TPPP,CDC42EP5,COTL1,MSRB2,TPPP3,FCHSD2,CYFIP1,FKBP4,DIAPH2,S…
GO:BP	positive regulation of protein localization	GO:1903829	false	0.000911507	3.04024	490	2942	109	21031	KCNN4,PRKCZ,PPARG,EPHA3,ISL1,LIMK2,GPSM2,WNT7A,ERGIC3,ANP32B,FZD5,CDK1,PARP1,MEAK7,MYH10,EZR,BCAP31,CRH,MPC2,SESN2,NPM1,DPP10,CRKL,DMAP1,ACHE,UBL5,HRAS,GLI3,RAB38,PLK1,TCAF1,SREBF2,MTCL1,NEDD9,ANK3,CCT8,EGFR,WLS,NPEPPS,TRIM28,TOMM7,TFRC,MDM2,LRP1,EXPH5,ECT2,PARK7,CD2AP,ARHGEF5,RDX,TARDBP,ARF6,HCLS1,ERBB2,YAP1,CEP131,BMP4,VRK1,FRMD4A,ICE1,CDH1,AKT1,CDK5RAP3,GOLPH3,LEP,RTN4,CCT4,DLG1,STX3,P2RX7,RNF…
GO:BP	ribonucleotide biosynthetic process	GO:0009260	false	0.00102441	2.98953	231	2942	61	21031	ACSS1,SLC27A2,ADCY6,ELOVL2,PARP1,NDUFB11,MPC2,TECR,NPPB,SLC25A13,NDUFA1,ATP5PO,NDUFB9,ATIC,NDUFV1,SLC25A16,PDHA1,ATP5MC3,ATP5MJ,ATP5PD,ALDOA,PDHX,NDUFA6,NDUFB7,ADSS2,NDUFA12,PPAT,COASY,NDUFC2,NDUFB3,NME1,SLC25A1,NDUFA2,IMPDH2,NDUFB5,ATP5F1A,NDUFS6,NDUFA9,PAICS,PDHB,ATP5MG,RFK,AK2,ATP5MF,NDUFB6,PFAS,UQCC3,VCP,ATP5F1B,ACSS2,NDUFAB1,NDUFB2,NDUFA10,ATP5ME,PRKAG2,FLCN,SDHB,GUCY1A1,ADK,STOML2,NDUFA13
GO:BP	regulation of nervous system development	GO:0051960	false	0.00102979	2.98725	463	2942	104	21031	BMP7,SLIT2,EPHB3,SEMA6D,IL1RAP,SEMA6A,PPARG,DAG1,LRP2,NEURL1,VSTM5,EZH2,HAPLN3,HAPLN1,CTNNB1,WNT7A,XRCC2,ACAN,ZNF488,SPINT1,ASCL2,MME,FN1,SEMA4C,HES2,BDNF,PLAG1,WNT2,OBSL1,LHX2,SERPINE2,HEY1,GATA2,CDKL5,ARHGAP32,NAP1L1,TPBG,KIF14,GLI3,NLGN3,PPP1CC,HMGB2,EGR2,WDR62,ANKRD27,KDM1A,EGFR,PLXNA1,SEMA4G,LRRN3,RAPGEF2,KRAS,PTN,SHTN1,TWF2,MBD1,PARD3,YAP1,NOG,NSUN5,DLG5,IST1,TIAM1,CDH1,AKT1,L1CAM,TRAK1,EEF…
GO:BP	ribonucleoside triphosphate biosynthetic process	GO:0009201	false	0.00103834	2.98366	119	2942	38	21031	PARP1,NDUFB11,SLC25A13,NDUFA1,ATP5PO,NDUFB9,NDUFV1,ATP5MC3,ATP5MJ,ATP5PD,ALDOA,NDUFA6,NDUFB7,NDUFA12,NDUFC2,NDUFB3,NME1,NDUFA2,IMPDH2,NDUFB5,ATP5F1A,NDUFS6,NDUFA9,ATP5MG,ATP5MF,NDUFB6,UQCC3,VCP,ATP5F1B,NDUFAB1,NDUFB2,NDUFA10,ATP5ME,PRKAG2,FLCN,SDHB,STOML2,NDUFA13
GO:BP	telomere organization	GO:0032200	false	0.00108777	2.96346	191	2942	53	21031	PKIB,RAD51,CCNE1,EXO1,XRCC3,PCNA,RECQL4,EZH2,HNRNPD,DCP2,CTNNB1,RPA1,PARP1,HNRNPA2B1,HNRNPA1,TNKS2,AURKB,NEK2,BLM,NEK7,INO80C,CCT8,UPF1,DNA2,PARN,MAPKAPK5,TELO2,MRE11,CCNE2,BRCA2,RPA3,FEN1,MAPK15,HNRNPC,MAPK3,CCT4,NFRKB,DKC1,XRCC1,YY1,RAD51C,TCP1,H3C10,DCLRE1B,XRCC6,CCT2,HAT1,NAF1,SMG5,INO80E,UCHL5,HNRNPU,WRAP53
GO:BP	positive regulation of cell population proliferation	GO:0008284	false	0.00109499	2.96059	962	2942	189	21031	IGF2,LRP5,DNMT1,VAV3,PRKCZ,CDK2,CCNB1,TP63,PITX2,BIRC5,CD274,CCNE1,FGFR3,CSF2RA,BMP5,LRP2,PLAC8,ISL1,PGF,LIFR,FZD7,EZH2,HAPLN3,HAPLN1,CCR3,CTNNB1,RPS3,EFNB1,INSL4,WNT7A,IL11RA,BCAR3,ROGDI,ACAN,SMARCA2,ACER2,CDK6,CGA,CCNA2,NRP2,CDK1,RPS15A,SLC25A5,FLT1,TBX20,P2RY6,CD47,DMD,FN1,CNTFR,ESRP2,APELA,CRH,SFRP1,E2F1,IQGAP3,TBX5,TTK,PLAG1,PAK1,GLP2R,WNT2,ATAD5,NCK2,RAB25,FOXM1,FLT4,SAPCD2,NPM1,LHX2,OSR1,C…
GO:BP	neuron differentiation	GO:0030182	false	0.00113906	2.94345	1431	2942	265	21031	PHGDH,MYO7A,BMP7,IGF2BP1,PRKCZ,SLC6A4,CAMK2G,SLIT2,GATA3,EPHB3,MYCL,SEMA6D,PITX2,TENM3,IRX2,SDK2,PAK6,SEMA6A,DAG1,ADCY6,EPHA3,FOXO6,BMP5,RAC3,LRP2,NR2F6,GDF6,ISL1,SIAH1,SOD1,FZD7,NEURL1,EZH2,CDKN1C,PAK4,SLC1A3,CTNNB1,EFNB1,RSPO2,WNT7A,GLDN,PTPRF,NEDD4,DLX3,FZD5,NRP2,TRPV4,SPINK5,THRB,GPR37,FKBP8,PLEKHG4B,TBX20,ASCL2,CYFIP2,GRIP1,DMD,FN1,RPGRIP1,STMN1,SEMA4C,BDNF,SFRP1,NTF4,DIO3,ITM2C,RAPGEF1,PRAG…
GO:BP	positive regulation of telomere maintenance via telomere lengthening	GO:1904358	true	0.00116635	2.93317	37	2942	18	21031	PKIB,CTNNB1,HNRNPA2B1,HNRNPA1,TNKS2,AURKB,NEK2,NEK7,CCT8,PARN,MAPKAPK5,MAPK15,MAPK3,CCT4,DKC1,TCP1,CCT2,NAF1
GO:BP	DNA unwinding involved in DNA replication	GO:0006268	false	0.0012315	2.90956	21	2942	13	21031	MCM2,MCM5,RAD51,MCM4,GINS1,RECQL4,MCM3,MCM7,GINS2,MCM6,CDC45,GINS4,BLM
GO:BP	kinetochore organization	GO:0051383	false	0.0012315	2.90956	21	2942	13	21031	CENPX,CENPH,CENPF,CENPW,NDC80,SMC2,NUF2,CENPK,DLGAP5,CENPA,KNTC1,SMC4,CENPE
GO:BP	attachment of mitotic spindle microtubules to kinetochore	GO:0051315	false	0.00124632	2.90437	24	2942	14	21031	BIRC5,CDT1,KIF2C,AURKB,NDC80,CDCA8,NUF2,MAPRE1,SKA3,SKA2,SKA1,CENPE,INCENP,HNRNPU
GO:BP	regulation of cell cycle checkpoint	GO:1901976	false	0.00125214	2.90235	48	2942	21	21031	CCNB1,RAD51,BIRC5,XRCC3,ZWINT,KNL1,AURKB,MAD2L1,NDC80,CDCA8,WDR76,TELO2,BRD4,BRCA1,BRCA2,ANAPC15,CCAR2,CRY1,RFWD3,LCMT1,INCENP
GO:BP	cell growth	GO:0016049	false	0.00129383	2.88812	499	2942	110	21031	PRKCZ,SLIT2,FRZB,SEMA6D,PAK6,SEMA6A,PPARG,PAK4,CTNNB1,RBBP7,SMARCA2,NRP2,GATA4,CYFIP2,FN1,SEMA4C,BDNF,SFRP1,PSRC1,SLC9A1,WFDC1,AURKA,NPPB,NET1,FOXM1,SESN2,NPM1,LHX2,SERPINE2,PRR5,COBL,WNT11,CRKL,CDKL5,ARHGAP32,KIF14,NANOS1,NLGN3,JADE3,CRLF3,EGFR,ADAM17,PLXNA1,HDGFL2,SEMA4G,PDLIM5,SDCBP,ING5,NEDD4L,KAZALD1,SHTN1,TWF2,AGTR1,BRCA1,ERBB2,YAP1,SH3BP4,IST1,TIAM1,EPB41L5,SYT1,CDH1,AKT1,L1CAM,RTN4,CCAR2,…
GO:BP	mesenchymal cell differentiation	GO:0048762	false	0.00130721	2.88365	248	2942	64	21031	SP6,BMP7,GATA3,MSX2,HGF,FRZB,SEMA6D,PITX2,TCF21,AXIN2,SEMA6A,DAG1,EPHA3,BMP5,ISL1,EZH2,CTNNB1,EFNB1,FAM83D,NRP2,TBX20,FN1,SEMA4C,SFRP1,LAMA5,TBX5,PDCD4,WNT2,OSR1,HEY1,WNT11,GDNF,FOLR1,GATA5,ZNF703,KBTBD8,COL1A1,TRIM28,SEMA4G,GCNT2,PEF1,SDCBP,TGFBR3,BMP4,NOG,DLG5,TIAM1,EPB41L5,MAPK3,MCRIP1,RTN4,TGFBR1,SEMA3F,EFNA1,ADAM15,SMAD7,TGFB3,POFUT2,SEMA5B,FOXC1,HMGA2,BAMBI,SEMA4B,SMAD4
GO:BP	regulation of growth	GO:0040008	false	0.00134674	2.87071	620	2942	131	21031	IGF2,SLC6A4,ADRB1,SLIT2,FRZB,SEMA6D,GPC3,SEMA6A,FGFR3,STC2,PPARG,PLAC8,SOD1,PAK4,RBBP7,SMARCA2,CGA,CCNB2,CDK1,GH2,TBX20,FN1,EZR,SEMA4C,BDNF,SFRP1,DIO3,PSRC1,SLC9A1,TBX5,EPPK1,WFDC1,WNT2,NPPB,NET1,FOXM1,SESN2,NPM1,SERPINE2,PRR5,AFG3L2,WNT11,CRKL,CDKL5,ARHGAP32,GNAS,KIF14,GAMT,NANOS1,JADE3,CRLF3,EGFR,ADAM17,HDGFL2,SEMA4G,SDCBP,ING5,NEDD4L,TGFBR3,KAZALD1,SHTN1,TWF2,AGTR1,NACA,CSH2,TFCP2L1,BRCA1,ERBB…
GO:BP	cell junction assembly	GO:0034329	false	0.00140165	2.85336	449	2942	101	21031	MPP7,CLDN6,ITGB4,EPHB3,IL1RAP,SDK2,PKP3,PKP2,F11R,EPHA3,MPDZ,GJA5,MARVELD3,AMOT,VSTM5,CLDN23,CTNNB1,WNT7A,COL16A1,FZD5,TRPV4,FMN1,ZDHHC12,LSR,GRHL2,FN1,BDNF,SFRP1,SLC9A1,RAPGEF1,TBX5,TRIP6,COL17A1,TESK2,RAB13,WNT11,OPHN1,CRKL,PKP1,ACHE,CLDN7,TPBG,ZNF703,NLGN3,ITGA6,RCC2,CDH3,CLDN19,AJUBA,ECT2,PDLIM5,LRRN3,CDH5,SDCBP,RAPGEF2,ARF6,CHD4,PARD3,SRGAP2,DLG5,MARVELD2,TSC1,EPB41L5,CDH1,EEF2K,SH3BP1,RAC1,…
GO:BP	carboxylic acid metabolic process	GO:0019752	false	0.00141198	2.85017	899	2942	178	21031	CMAS,PHGDH,ECH1,LIPG,SLC27A6,DCXR,QPRT,AKR1B1,CDO1,ACSS1,GGH,GLDC,SLC5A6,SLC19A1,SLC27A2,PPARG,ALDH4A1,ACSF2,CD36,HPDL,IDH1,SLC1A3,MGST3,CYP2W1,HEXB,ELOVL2,CYP2J2,AZIN1,ETFA,PGM1,CROT,CHST14,ILVBL,NOS2,PRKAB2,ASPG,LDHB,CYP2S1,SLC38A1,MPC2,TECR,SLC25A13,SESN2,D2HGDH,PDXDC1,IDH2,TYSND1,ANXA1,FGFR4,ETFB,SLC46A1,USP48,LYPLA1,ATIC,ACAT2,LPIN2,BLMH,MSMO1,FOLR1,GALK1,SMS,OCA2,GAMT,PDHA1,AGXT,LGSN,FASN,A…
GO:BP	embryonic placenta development	GO:0001892	false	0.0014162	2.84888	89	2942	31	21031	MDFI,IGF2,BMP7,SPINT2,CEBPA,BMP5,CDKN1C,GCM1,FZD5,KRT19,SPINT1,ASCL2,GRHL2,KRT8,ZFAT,WNT2,PLK4,HEY1,GATA2,TTPA,E2F7,EGFR,PHLDA2,TRIM28,ST14,EPAS1,AKT1,FBXW8,GRB2,TFEB,WNT7B
GO:BP	nucleoside phosphate metabolic process	GO:0006753	false	0.00142434	2.84639	609	2942	129	21031	DCXR,QPRT,ACSS1,TK1,SLC27A2,ACSF2,TYMS,ADCY6,RPIA,IDH1,ELOVL2,RRM2,PARP1,PMVK,PGM1,CROT,FAR2,TALDO1,LDHB,NDUFB11,NADK2,MPC2,TECR,NPPB,SLC25A13,IDH2,NDUFA1,ATP5PO,NDUFB9,ATIC,NDUFV1,NUDT15,GALK1,SLC25A16,NUDT14,PDHA1,DUT,MPP1,NAXD,ATP5MC3,ATP5MJ,ATP5PD,ALDOA,PDHX,TPST2,NDUFA6,NDUFB7,BPGM,ADSS2,NUDT4,NDUFA12,PPAT,COASY,PARK7,NDUFC2,RRM1,NDUFB3,NME1,CLPX,ENO3,SMUG1,SLC25A1,TJP2,NDUFA2,IMPDH2,NDUFB5,…
GO:BP	positive regulation of telomere maintenance via telomerase	GO:0032212	false	0.00147679	2.83068	34	2942	17	21031	PKIB,CTNNB1,HNRNPA1,TNKS2,AURKB,NEK2,NEK7,CCT8,PARN,MAPKAPK5,MAPK15,MAPK3,CCT4,DKC1,TCP1,CCT2,NAF1
GO:BP	G1/S transition of mitotic cell cycle	GO:0000082	false	0.00151226	2.82037	213	2942	57	21031	SKP2,CDK2,CDC25A,CCNE1,PIDD1,EZH2,TRIM71,POLE,CDK7,SMARCA2,CDK6,CCNA2,RPL26,RRM2,CDK1,E2F1,IQGAP3,GTSE1,TRIAP1,ANXA1,CDC6,CTDSPL,KIF14,WEE1,PLK2,CRLF3,E2F7,EGFR,CDC34,RBL1,ADAM17,TMEM14B,MDM2,RRM1,KHDRBS1,RDX,CCNE2,AKT1,TFDP1,DLG1,PPP3CA,LSM11,SMARCC1,EIF4EBP1,SMARCD2,SMARCB1,TP53,CPSF3,FBXO31,PHF8,RFWD3,CACUL1,DPF1,CAMK2A,RBM38,CENPJ,TM4SF5
GO:BP	regulation of protein-containing complex assembly	GO:0043254	false	0.00165919	2.7801	417	2942	95	21031	KANK4,MPP7,PRKCZ,SLIT2,RASA1,RPL13A,CD36,PDE4DIP,ISL1,TRABD2A,RPS3,FMN1,ZDHHC12,SEPTIN8,CYFIP2,STMN1,PSRC1,FERMT1,PAK1,STXBP6,BAIAP2L1,NCK2,ARPC5,CLDN7,KIF14,NOP53,DUT,HJURP,CDC42EP1,ANKRD27,NEK7,EML2,TRAF2,CYRIA,AJUBA,HAUS8,DRG1,TFRC,KANK1,ARHGAP28,MAPK9,PARK7,CDH5,ARHGEF5,RDX,TMSB10,VASP,MET,ARF6,TWF2,HCLS1,CTNNBIP1,PFN1,STMP1,HAUS4,MAPK15,HAUS7,MAPRE1,PSMC6,ICE1,ARPC3,LCAT,FAF1,RAC1,JAM3,DLG1,…
GO:BP	hexose metabolic process	GO:0019318	false	0.00168843	2.77252	229	2942	60	21031	IGF2,LRP5,DDB1,DCXR,AKR1B1,SLC35B4,PGM1,PMM1,GAA,SLC25A13,SESN2,GALT,PFKFB4,INPPL1,GALK1,TSTD1,PDHA1,ALDOA,GALM,FUT8,FABP5,FUT4,ENO3,SLC25A1,SLC25A10,WDR5,FUT10,KHK,SLC35A2,CPT1A,PDHB,AKT1,LEP,MAN2A2,FUOM,MDH1,ATF4,PMAIP1,HK1,NR3C1,MDH2,GALE,SIRT7,CRY1,TKFC,PGP,FUCA1,TP53,PGM2,PFKL,POFUT2,MAN2A1,ERRFI1,BAD,PPARD,LCMT1,SLC25A11,GSK3A,PCK2,SLC37A4
GO:BP	cell-cell junction assembly	GO:0007043	false	0.00169773	2.77013	159	2942	46	21031	MPP7,CLDN6,PKP3,PKP2,F11R,MPDZ,GJA5,MARVELD3,AMOT,CLDN23,CTNNB1,FZD5,TRPV4,LSR,GRHL2,TBX5,RAB13,WNT11,PKP1,CLDN7,ZNF703,CDH3,CLDN19,ECT2,CDH5,PARD3,DLG5,MARVELD2,CDH1,JAM3,DLG1,CLDN4,AFDN,ESAM,CLDN11,ARL2,RHOA,CTNND1,CNTNAP2,SMAD7,ACVRL1,FLCN,CDH24,JUP,FBF1,FSCN1
GO:BP	positive regulation of cell cycle phase transition	GO:1901989	false	0.00173056	2.76181	112	2942	36	21031	CDCA5,CCNB1,TP63,CDC25A,EZH2,FAM83D,RRM2,CDK1,CDC20,UBE2C,ANAPC11,ATAD5,DTL,NPM1,ANXA1,CDC6,RCC2,EGFR,ADAM17,ESPL1,MDM2,RRM1,PAGR1,RDX,BRD4,CDC23,MAPK15,AKT1,DLGAP5,TFDP1,LSM11,APP,MTA3,RAD51C,CPSF3,CENPJ
GO:BP	carbohydrate metabolic process	GO:0005975	false	0.00176041	2.75439	565	2942	121	21031	MYORG,IGF2,LRP5,DDB1,DCXR,AKR1B1,GM2A,PHKA2,RPIA,SLC35B4,IDH1,HEXB,PARP1,MAN1C1,AGL,ST3GAL4,PGM1,CHST14,P2RY6,DMD,HYAL4,PMM1,GAA,TALDO1,GYG2,ST3GAL6,SLC25A13,SESN2,ALDH2,STBD1,GALT,IDH2,PFKFB4,PPP1CA,INPPL1,GALK1,TSTD1,PPP1CC,PDHA1,PTH1R,ALDOA,GALM,PHLDA2,FUT8,FABP5,BPGM,POMC,MANBA,OVGP1,FUT4,CASD1,ENO3,SLC25A1,SLC25A10,AKR1A1,SLC3A2,WDR5,DPM3,GCNT4,FUT10,GLB1L3,KHK,SLC35A2,UGP2,CPT1A,PDHB,AKT1,Y…
GO:BP	monosaccharide metabolic process	GO:0005996	false	0.0017706	2.75188	250	2942	64	21031	IGF2,LRP5,DDB1,DCXR,AKR1B1,RPIA,SLC35B4,PGM1,PMM1,GAA,SLC25A13,SESN2,GALT,PFKFB4,INPPL1,GALK1,TSTD1,PDHA1,ALDOA,GALM,FUT8,FABP5,FUT4,ENO3,SLC25A1,SLC25A10,AKR1A1,WDR5,FUT10,KHK,SLC35A2,CPT1A,PDHB,AKT1,LEP,MAN2A2,FUOM,MDH1,ATF4,PMAIP1,HK1,NR3C1,MDH2,GALE,SIRT7,CRY1,TKFC,PGP,FUCA1,TP53,PGM2,PFKL,XYLB,SLC23A2,POFUT2,MAN2A1,ERRFI1,BAD,PPARD,LCMT1,SLC25A11,GSK3A,PCK2,SLC37A4
GO:BP	cardiac chamber development	GO:0003205	false	0.00178131	2.74926	169	2942	48	21031	BMP7,SLIT2,GATA3,PPP1R13L,MSX2,DSP,PKP2,BMP5,LRP2,ISL1,GJA5,HEG1,NRP2,GATA4,TBX20,COL11A1,GRHL2,TBX5,WNT2,HEY1,WNT11,FOXF1,TNNC1,FHL2,TNNT2,HOXA13,ADGRG6,MDM2,TGFBR3,NACA,BMP4,NOG,TPM1,SNX17,CHD7,GATA6,TGFBR1,NPHP3,MYL3,SALL4,TP53,SAV1,SMAD7,PCSK5,FOXC1,SMAD4,GSK3A,RBM15
GO:BP	cytokinesis	GO:0000910	false	0.00184958	2.73293	189	2942	52	21031	RAB11FIP4,RASA1,ANLN,BIRC5,SPIRE2,SEPTIN3,KIF23,SEPTIN8,MYH10,CHMP4C,STMN1,KIF4A,CALM1,IQGAP3,AURKB,AURKA,RACGAP1,CDC6,CDCA8,KIF14,ZFYVE19,PLK1,CKAP2,KIF20A,E2F7,ANK3,ESPL1,GIPC1,ECT2,RTKN,BRCA2,JTB,IST1,NOX5,CHMP2A,UVRAG,SPAST,CSPP1,CEP55,RHOA,CECR2,CALM3,CENPA,IQGAP2,EXOC3,SNX18,FLCN,TTC19,INCENP,VPS4A,SEPTIN4,ALKBH4
GO:BP	morphogenesis of a branching epithelium	GO:0061138	false	0.00184958	2.73293	189	2942	52	21031	BMP7,LRP5,SLIT2,MSX2,HGF,SPINT2,TP63,TCF21,GPC3,DAG1,MAGED1,CTNNB1,RSPO2,GCM1,FZD5,SPINT1,TBX20,GRHL2,ESRP2,TIMELESS,SFRP1,LAMA5,PAK1,WNT2,AREG,FOXF1,GDNF,PPP1CA,GLI3,HOXA13,PLXNA1,COL4A1,KRAS,MET,LGR4,PDGFA,ST14,YAP1,CTNNBIP1,BMP4,NOG,CSMD1,DLG5,FGF1,DDR1,DLG1,SIX4,GRB2,HS3ST3B1,SMAD4,WNT2B,RBM15
GO:BP	mitotic cytokinesis	GO:0000281	false	0.00187283	2.7275	90	2942	31	21031	RASA1,ANLN,BIRC5,KIF23,MYH10,CHMP4C,STMN1,KIF4A,IQGAP3,AURKB,RACGAP1,CDCA8,PLK1,CKAP2,KIF20A,ANK3,ESPL1,ECT2,RTKN,JTB,CHMP2A,SPAST,CEP55,RHOA,CENPA,IQGAP2,EXOC3,SNX18,TTC19,INCENP,VPS4A
GO:BP	organic acid metabolic process	GO:0006082	false	0.00187844	2.7262	927	2942	182	21031	CMAS,PHGDH,ECH1,LIPG,SLC27A6,DCXR,QPRT,AKR1B1,CDO1,ACSS1,GGH,GLDC,SLC5A6,SLC19A1,SLC27A2,MTARC1,PPARG,ALDH4A1,ACSF2,CD36,HPDL,IDH1,SLC1A3,MGST3,CYP2W1,HEXB,ELOVL2,CYP2J2,AZIN1,ETFA,PGM1,CROT,CHST14,ILVBL,NOS2,PRKAB2,ASPG,LDHB,CYP2S1,SLC38A1,MPC2,TECR,SLC25A13,SESN2,D2HGDH,PDXDC1,IDH2,TYSND1,ANXA1,FGFR4,ETFB,SLC46A1,USP48,LYPLA1,ATIC,ACAT2,LPIN2,BLMH,MSMO1,FOLR1,GALK1,SMS,OCA2,GAMT,PDHA1,AGXT,LGSN…
GO:BP	oxoacid metabolic process	GO:0043436	false	0.0018854	2.7246	921	2942	181	21031	CMAS,PHGDH,ECH1,LIPG,SLC27A6,DCXR,QPRT,AKR1B1,CDO1,ACSS1,GGH,GLDC,SLC5A6,SLC19A1,SLC27A2,MTARC1,PPARG,ALDH4A1,ACSF2,CD36,HPDL,IDH1,SLC1A3,MGST3,CYP2W1,HEXB,ELOVL2,CYP2J2,AZIN1,ETFA,PGM1,CROT,CHST14,ILVBL,NOS2,PRKAB2,ASPG,LDHB,CYP2S1,SLC38A1,MPC2,TECR,SLC25A13,SESN2,D2HGDH,PDXDC1,IDH2,TYSND1,ANXA1,FGFR4,ETFB,SLC46A1,USP48,LYPLA1,ATIC,ACAT2,LPIN2,BLMH,MSMO1,FOLR1,GALK1,SMS,OCA2,GAMT,PDHA1,AGXT,LGSN…
GO:BP	negative regulation of response to stimulus	GO:0048585	false	0.0019102	2.71892	1648	2942	298	21031	DUSP9,MDFI,FBN2,BMP7,PEG10,DACT2,NLRP2,PRKCZ,SLIT2,GATA3,HGF,FRZB,SEMA6D,WNK2,TP63,TCF21,AXIN2,BIRC7,GPC3,SEMA6A,PPARG,FSTL3,RADX,DAG1,DLK1,BMP5,LRP2,ISL1,MARVELD3,SOD1,NEURL1,MACIR,EZH2,PHLDA3,TRABD2A,CTNNB1,RPS3,RNF43,PIK3CB,HEG1,BCL2L12,RBBP7,NEDD4,COL3A1,QARS1,RMI2,PARP1,MEAK7,GATA4,SLC25A5,ZDHHC12,SPINK5,TBX20,ASCL2,DTX4,DMD,EZR,STMN1,RPS19,APELA,SEMA4C,BDNF,SFRP1,SH3RF1,SVEP1,FERMT1,COL2A1,…
GO:BP	protein phosphorylation	GO:0006468	false	0.00193037	2.71436	1346	2942	250	21031	PKIB,IGF2,LRP5,STK26,PRKCZ,CDK2,CDC42BPG,CAMK2G,PKMYT1,SLIT2,HGF,EPHB3,WNK2,AXIN2,CDC25A,RAD51,PAK6,BIRC5,CCNE1,FGFR3,PPARG,TNK2,CEBPA,EPHA3,CD36,PNCK,ISL1,PGF,SOD1,LIMK2,EZH2,CDKN1C,PAK4,RPS3,CDK7,BCAR3,HEG1,EPHB4,HERC5,CDK6,ADCK2,QARS1,CDK1,GH2,LMTK3,FLT1,EIF2AK1,RPS6KA4,PROM2,FKBP8,CCNYL1,TPX2,DMD,FN1,HUNK,MELK,CRH,BDNF,SFRP1,NTF4,CALM1,MAST4,PSRC1,IQGAP3,PRAG1,CHEK1,TTK,MINK1,PDCD4,FMR1,PAK1,…
GO:BP	positive regulation of multicellular organismal process	GO:0051240	false	0.00209407	2.67901	1637	2942	296	21031	FBN2,IGF2,BMP7,LIPG,VAV3,NLRP2,PRKCZ,ADRB1,ESRRG,SLIT2,GATA3,MSX2,HGF,EPHB3,TP63,IL1RAP,VAMP8,AXIN2,CD274,PPARG,ADAM12,DAG1,CEBPA,CD36,LRP2,PLAC8,GDF6,ISL1,PGF,GJA5,AMOT,SOD1,NEURL1,VSTM5,EZH2,MAGED1,HAPLN3,PAK4,HAPLN1,CCR3,CTNNB1,RPS3,EFNB1,RBM47,WNT7A,XRCC2,HEG1,RBBP7,ACAN,MFAP2,SMARCA2,TFAP2A,FLOT2,FZD5,TRPV4,CDK1,PARP1,GATA4,ZNF488,FLT1,ST3GAL4,SPINT1,TBX20,CD47,MME,ANXA3,FN1,EZR,RPS19,APELA,…
GO:BP	purine-containing compound metabolic process	GO:0072521	false	0.00212876	2.67187	567	2942	121	21031	DCXR,QPRT,ACSS1,SLC27A2,ACSF2,ADCY6,RPIA,IDH1,SLC22A11,ELOVL2,PARP1,PMVK,PGM1,CROT,FAR2,TALDO1,ABCG2,LDHB,NDUFB11,NADK2,MPC2,TECR,NPPB,SLC25A13,IDH2,NDUFA1,ATP5PO,NDUFB9,ATIC,NDUFV1,NUDT15,GALK1,SLC25A16,PDHA1,MPP1,NAXD,ATP5MC3,KDM1A,ATP5MJ,ATP5PD,ALDOA,PDHX,TPST2,NDUFA6,NDUFB7,BPGM,ADSS2,NUDT4,NDUFA12,PPAT,NUDT1,COASY,NDUFC2,NDUFB3,NME1,CLPX,ENO3,SLC25A1,TJP2,NDUFA2,IMPDH2,NDUFB5,ATP5F1A,SHMT1,N…
GO:BP	protein localization to nucleus	GO:0034504	false	0.00215082	2.66739	315	2942	76	21031	CD36,LIMK2,MAGED1,CDK1,PARP1,SKP1,FERMT1,LMNB1,SESN2,NPM1,RGPD2,TRIM29,DMAP1,CSE1L,KPNA2,NOP53,GLI3,PLK1,LMNB2,CCT8,NUP107,COL1A1,TRIM28,TFRC,MDM2,PKIA,ECT2,PARK7,NUP133,ANGPT1,CD2AP,NUP155,TARDBP,HCLS1,YAP1,BMP4,MMP12,CTDNEP1,SUN1,CDH1,AKT1,CDK5RAP3,RRP7A,LEP,NUP153,TNPO1,CCT4,BANP,PPP3CA,DKC1,ILRUN,SQSTM1,SIX4,RBM22,RANGAP1,NMD3,RAN,ARL2,SNUPN,HDGF,TCP1,TOR1AIP2,TP53,FAM53C,DVL1,CALR,HDAC3,CCT2…
GO:BP	morphogenesis of a branching structure	GO:0001763	false	0.002161	2.66535	205	2942	55	21031	BMP7,LRP5,SLIT2,MSX2,HGF,SPINT2,TP63,TCF21,GPC3,DAG1,MAGED1,CTNNB1,RSPO2,GCM1,FZD5,SPINT1,TBX20,GRHL2,ESRP2,TIMELESS,SFRP1,LAMA5,PAK1,WNT2,AREG,FOXF1,GDNF,PPP1CA,GLI3,HOXA13,PLXNA1,COL4A1,KRAS,MET,LGR4,PDGFA,ST14,YAP1,CTNNBIP1,BMP4,NOG,CSMD1,DLG5,FGF1,RTN4,DDR1,DLG1,SIX4,BCL11A,GRB2,HS3ST3B1,MAP3K13,SMAD4,WNT2B,RBM15
GO:BP	cell projection organization	GO:0030030	false	0.00225536	2.64678	1613	2942	292	21031	PHGDH,MYO7A,BMP7,IGF2BP1,STK26,VAV3,PRKCZ,CAMK2G,SLIT2,GATA3,ITGB4,EPHB3,EPS8L1,SEMA6D,ANLN,TENM3,PAK6,SEMA6A,DAG1,ADCY6,EPHA3,FOXO6,BMP5,RAC3,LRP2,ISL1,SIAH1,SOD1,LIMK2,NEURL1,MACIR,VSTM5,EZH2,PAK4,CTNNB1,EFNB1,WNT7A,GLDN,PTPRF,FHDC1,NEDD4,NRP2,TRPV4,GPR37,PROM2,PLEKHG4B,CYFIP2,GRIP1,DMD,FN1,RPGRIP1,EZR,STMN1,SEMA4C,BDNF,SFRP1,LAMA5,NTF4,ITM2C,POC1A,RAPGEF1,PRAG1,MINK1,FMR1,PAK1,CEP152,CNTN6,KLF…
GO:BP	purine nucleotide biosynthetic process	GO:0006164	false	0.00230352	2.63761	257	2942	65	21031	QPRT,ACSS1,SLC27A2,ADCY6,ELOVL2,PARP1,NDUFB11,NADK2,MPC2,TECR,NPPB,SLC25A13,NDUFA1,ATP5PO,NDUFB9,ATIC,NDUFV1,SLC25A16,PDHA1,NAXD,ATP5MC3,ATP5MJ,ATP5PD,ALDOA,PDHX,NDUFA6,NDUFB7,ADSS2,NDUFA12,PPAT,COASY,NDUFC2,NDUFB3,NME1,SLC25A1,NDUFA2,IMPDH2,NDUFB5,ATP5F1A,NDUFS6,NDUFA9,PAICS,PDHB,ATP5MG,AK2,ATP5MF,NDUFB6,PFAS,UQCC3,VCP,GMPR2,ATP5F1B,ACSS2,NDUFAB1,NDUFB2,NDUFA10,ATP5ME,PRKAG2,FLCN,SDHB,KMO,GUCY1A…
GO:BP	plasma membrane bounded cell projection organization	GO:0120036	false	0.00242568	2.61517	1570	2942	285	21031	PHGDH,MYO7A,BMP7,IGF2BP1,STK26,VAV3,PRKCZ,CAMK2G,SLIT2,GATA3,ITGB4,EPHB3,EPS8L1,SEMA6D,ANLN,TENM3,PAK6,SEMA6A,DAG1,ADCY6,EPHA3,FOXO6,BMP5,RAC3,LRP2,ISL1,SIAH1,SOD1,LIMK2,NEURL1,MACIR,VSTM5,EZH2,PAK4,CTNNB1,EFNB1,WNT7A,GLDN,PTPRF,FHDC1,NEDD4,NRP2,TRPV4,GPR37,PLEKHG4B,CYFIP2,GRIP1,DMD,FN1,RPGRIP1,EZR,STMN1,SEMA4C,BDNF,SFRP1,LAMA5,NTF4,ITM2C,POC1A,RAPGEF1,PRAG1,MINK1,FMR1,PAK1,CNTN6,KLF5,RILPL1,OBSL…
GO:BP	pore complex assembly	GO:0046931	true	0.0025264	2.5975	19	2942	12	21031	NUP205,ANO6,NUP107,PLEKHA7,GSDMD,TMEM170A,RTN4,NUP153,P2RX7,NDC1,AFDN,BAD
GO:BP	positive regulation of protein modification process	GO:0031401	false	0.00261412	2.58267	787	2942	158	21031	SKP2,IGF2,HGF,AXIN2,BIRC7,BIRC5,FGFR3,TNK2,CD36,ISL1,PGF,LIMK2,EZH2,TRABD2A,RPS3,CENPX,BCAR3,FANCI,GH2,FLT1,PROM2,TPX2,CDCA2,CDC20,CRH,BDNF,NTF4,CALM1,SKP1,PSRC1,IQGAP3,UBE2C,FMR1,PAK1,TRIM6,ASPSCR1,AURKB,YES1,FLT4,NPM1,PRR5,RBX1,CRKL,AREG,CDCA8,KIF14,NOP53,HRAS,S1PR2,TRAF4,AXIN1,PLK1,NDFIP2,KDM1A,POMT1,GABARAP,TRAF2,NEDD9,CLSPN,EGFR,CLDN19,ADAM17,GNA12,VTN,PTPA,PAXIP1,RALBP1,TFRC,UBB,ECT2,ANGPT4…
GO:BP	regulation of attachment of spindle microtubules to kinetochore	GO:0051988	false	0.00262318	2.58117	22	2942	13	21031	CCNB1,BIRC5,SPAG5,AURKB,RACGAP1,NEK2,CDCA8,RCC2,ECT2,ZWILCH,KNTC1,INCENP,HNRNPU
GO:BP	regulation of neurogenesis	GO:0050767	false	0.00271836	2.56569	388	2942	89	21031	BMP7,SLIT2,SEMA6D,SEMA6A,PPARG,DAG1,LRP2,NEURL1,EZH2,HAPLN3,HAPLN1,CTNNB1,WNT7A,XRCC2,ACAN,ZNF488,SPINT1,ASCL2,MME,FN1,SEMA4C,HES2,BDNF,PLAG1,WNT2,OBSL1,LHX2,SERPINE2,HEY1,GATA2,CDKL5,ARHGAP32,NAP1L1,GLI3,PPP1CC,HMGB2,EGR2,WDR62,ANKRD27,KDM1A,EGFR,PLXNA1,SEMA4G,RAPGEF2,KRAS,PTN,SHTN1,TWF2,MBD1,YAP1,NOG,IST1,TIAM1,CDH1,L1CAM,TRAK1,EEF2K,RTN4,CHD7,PPP3CA,FBXW8,DNAJB11,CRABP2,DIP2B,SNW1,BCL11A,SEMA3…
GO:BP	positive regulation of transferase activity	GO:0051347	false	0.00274958	2.56073	366	2942	85	21031	PKIB,PCNA,EZH2,HNRNPD,RPS3,FLT1,TPX2,GRHL2,CDC20,CHTF18,RFC4,CALM1,SKP1,PSRC1,UBE2C,RFC2,RFC3,PAK1,HNRNPA2B1,AURKB,PABPN1,NEK2,KIF14,HRAS,TRAF4,AXIN1,PLK1,NEK7,TRAF2,NEDD9,CLSPN,EGFR,ADAM17,PARN,ECT2,PARK7,DSCC1,MAPKAPK5,ANGPT1,ARHGEF5,RAPGEF2,TELO2,RPS2,PDGFA,MRE11,AGTR1,ERBB2,JTB,MAPK15,MMD,FGF1,SERINC5,UBE2S,AKT1,ZNF622,MAPK3,LEP,CCT4,MARK2,DKC1,TRIB3,RHOA,TCP1,EFNA1,DRD4,MAP3K13,CALM3,XRCC6,P…
GO:BP	cardiac ventricle morphogenesis	GO:0003208	false	0.002783	2.55549	70	2942	26	21031	GATA3,PPP1R13L,DSP,PKP2,LRP2,ISL1,HEG1,GATA4,TBX20,COL11A1,GRHL2,TBX5,HEY1,FOXF1,TNNC1,TNNT2,TGFBR3,NOG,TPM1,CHD7,TGFBR1,MYL3,SMAD7,FOXC1,SMAD4,GSK3A
GO:BP	positive regulation of protein localization to nucleus	GO:1900182	false	0.00286945	2.5422	96	2942	32	21031	LIMK2,CDK1,PARP1,SESN2,NPM1,DMAP1,GLI3,PLK1,CCT8,TRIM28,TFRC,ECT2,PARK7,CD2AP,TARDBP,HCLS1,YAP1,BMP4,CDH1,AKT1,CDK5RAP3,LEP,CCT4,DKC1,RBM22,NMD3,RAN,TCP1,HDAC3,CCT2,ORMDL3,JUP
GO:BP	protein localization	GO:0008104	false	0.00292539	2.53382	2731	2942	464	21031	MDFI,FBN2,MYO7A,KCNN4,LRP5,MPP7,PRKCZ,CAMK2G,PLEKHF2,RAB15,DSP,FRAS1,VAMP8,AXIN2,PKP3,BIRC5,STXBP2,GPC3,CCNE1,PKP2,NASP,PPARG,FAM3B,SPIRE2,F11R,DAG1,EPHA3,CD36,LRP2,TTC7B,ISL1,RNF128,MARVELD3,AMOT,LIMK2,MACIR,GPSM2,EZH2,MAGED1,CTNNB1,RTN2,WNT7A,ERGIC3,HEG1,ANP32B,RPA1,NEDD4,FLOT2,SWAP70,FAM83D,FZD5,CDK1,PARP1,MEAK7,KNL1,ZDHHC12,PDIA2,FKBP8,KRT18,TJP3,SEPTIN8,AP1S1,LSR,GRIP1,CHML,DMD,MYH10,CHMP4C,…
GO:BP	ribose phosphate biosynthetic process	GO:0046390	false	0.00305205	2.51541	238	2942	61	21031	ACSS1,SLC27A2,ADCY6,ELOVL2,PARP1,NDUFB11,MPC2,TECR,NPPB,SLC25A13,NDUFA1,ATP5PO,NDUFB9,ATIC,NDUFV1,SLC25A16,PDHA1,ATP5MC3,ATP5MJ,ATP5PD,ALDOA,PDHX,NDUFA6,NDUFB7,ADSS2,NDUFA12,PPAT,COASY,NDUFC2,NDUFB3,NME1,SLC25A1,NDUFA2,IMPDH2,NDUFB5,ATP5F1A,NDUFS6,NDUFA9,PAICS,PDHB,ATP5MG,RFK,AK2,ATP5MF,NDUFB6,PFAS,UQCC3,VCP,ATP5F1B,ACSS2,NDUFAB1,NDUFB2,NDUFA10,ATP5ME,PRKAG2,FLCN,SDHB,GUCY1A1,ADK,STOML2,NDUFA13
GO:BP	response to reactive oxygen species	GO:0000302	false	0.00308682	2.51049	197	2942	53	21031	BMP7,STK26,HGF,CD36,PCNA,SOD1,EZH2,RPS3,PRDX5,CDK1,GPR37,NET1,SESN2,PXN,ANXA1,AREG,NUDT15,ROMO1,TXNRD2,EGFR,PEX14,COL1A1,STK24,MDM2,ECT2,MAPK9,PRDX1,PARK7,CASP3,DHFR,MET,PRDX2,GCH1,TPM1,AKT1,TOP2B,MAPK3,TRAP1,CCS,SDC1,SQSTM1,AQP1,COA8,PPIF,FOXO3,ADPRS,PPP1R15B,PPP2CB,AIFM1,ADAM9,PTPRK,ERCC6,FANCC
GO:BP	respiratory tube development	GO:0030323	false	0.00308682	2.51049	197	2942	53	21031	TCF21,GPC3,RPL13A,DAG1,CEBPA,DPPA4,CTNNB1,RSPO2,HEG1,TBX4,COL3A1,THRB,MME,GRHL2,ESRP2,TIMELESS,CRH,LAMA5,TBX5,WNT2,FLT4,WNT11,ADAMTSL2,FOXF1,PPP1CA,GLI3,TRAF4,ACVR2B,EGFR,ITGB6,KRAS,PDGFA,SRSF6,YAP1,BMP4,MMP12,NOG,DLG5,EPAS1,FGF1,MAPK3,GATA6,NPHP3,ABCA12,SAV1,TGFB3,MAN2A1,PCSK5,ERRFI1,MAP2K2,HECA,WNT7B,WNT2B
GO:BP	myeloid cell homeostasis	GO:0002262	true	0.00312675	2.50491	177	2942	49	21031	GATA3,RCOR1,SOD1,PIK3CB,CDK6,ALAS1,SLC25A5,RPS19,RPS14,TRIM58,DIAPH3,GATA2,ANXA1,RACGAP1,NCAPG2,CEBPG,HMGB2,XKR8,INHA,ADAM17,BPGM,PRDX1,UBA5,CASP3,TGFBR3,HCLS1,BMP4,GCNT4,EPAS1,RBFOX2,CDK5RAP3,SFXN1,ATP5IF1,JAM3,L3MBTL3,NCSTN,IREB2,ABCB10,FOXO3,HCAR2,NF1,PTBP3,RPS17,SLC1A5,LDB1,SLC37A4,ACVR2A,SLC11A2,FANCC
GO:BP	ossification	GO:0001503	false	0.00322837	2.49102	423	2942	95	21031	FBN2,IGF2,BMP7,LRP5,MSX2,HGF,TP63,AXIN2,SLC26A2,GPC3,FGFR3,PPARG,FSTL3,CEBPA,BMP5,CTNNB1,RSPO2,TFAP2A,CDK6,COL11A1,CCDC47,COL1A2,SNRNP200,SFRP1,SORT1,COL2A1,GDPD2,OSR1,WNT11,TENT5A,MATN1,AREG,ACHE,INPPL1,GLI3,EBP,FHL2,EGR2,TMEM64,ANO6,PTH1R,FASN,ACVR2B,EGFR,XYLT1,COL1A1,RPS15,RDH14,PHOSPHO1,METTL7A,PTN,LGR4,KAZALD1,SND1,ATP6V0A4,YAP1,CTNNBIP1,BMP4,NOG,RPL38,HNRNPC,SUN1,AKT1,MAPK3,TMEM119,LEP,P2RX…
GO:BP	cell-substrate adhesion	GO:0031589	false	0.00328529	2.48343	351	2942	82	21031	EGFL6,PRKCZ,ITGB4,EPHB3,RASA1,PKP2,DAG1,EPHA3,CD36,RAC3,FZD7,CTNNB1,COL16A1,PIK3CB,ACER2,CDK6,COL3A1,FMN1,VIT,DMD,FN1,SFRP1,LAMA5,SVEP1,SLC9A1,FERMT1,BCAM,MINK1,TRIP6,COL17A1,TESK2,DOCK5,PXN,CRKL,LYVE1,VWA2,FOXF1,KIF14,LYPD3,ITGA6,RCC2,NEDD9,UNC13D,AJUBA,ITGB6,VTN,COL1A1,GCNT2,KANK1,MUC4,EGFLAM,ANGPT1,SRGAP2,MMP12,FAT2,TIAM1,TSC1,EPB41L5,L1CAM,RAC1,DDR1,JAM3,FREM1,RREB1,ARL2,RHOA,EFNA1,SPRY4,S100…
GO:BP	nucleotide metabolic process	GO:0009117	false	0.00336905	2.47249	601	2942	126	21031	DCXR,QPRT,ACSS1,SLC27A2,ACSF2,TYMS,ADCY6,RPIA,IDH1,ELOVL2,RRM2,PARP1,PMVK,PGM1,CROT,FAR2,TALDO1,LDHB,NDUFB11,NADK2,MPC2,TECR,NPPB,SLC25A13,IDH2,NDUFA1,ATP5PO,NDUFB9,ATIC,NDUFV1,NUDT15,GALK1,SLC25A16,PDHA1,DUT,MPP1,NAXD,ATP5MC3,ATP5MJ,ATP5PD,ALDOA,PDHX,TPST2,NDUFA6,NDUFB7,BPGM,ADSS2,NUDT4,NDUFA12,PPAT,COASY,PARK7,NDUFC2,RRM1,NDUFB3,NME1,CLPX,ENO3,SMUG1,SLC25A1,TJP2,NDUFA2,IMPDH2,NDUFB5,ATP5F1A,DTY…
GO:BP	positive regulation of intracellular signal transduction	GO:1902533	false	0.00341525	2.46658	1033	2942	198	21031	MYORG,IGF2,BMP7,VAV3,PRKCZ,SLC38A9,GATA3,HGF,BIRC7,BIRC5,FGFR3,F11R,CD36,BMP5,XRCC3,GDF6,SIAH1,SOD1,FZD7,EZH2,CTNNB1,RPS3,WNT7A,PIK3CB,BCAR3,NEDD4,FLOT2,RPL26,COL3A1,TRPV4,PARP1,FLT1,KNL1,GPR37,P2RY6,FN1,RPS20,BCAP31,APELA,SEMA4C,P2RX4,CRH,SH3RF1,SLC9A1,IQGAP3,TRIM58,RAPGEF1,PRAG1,MINK1,PDCD4,PAK1,TRIM6,GSDME,TRIP6,NCK2,ARHGEF3,AURKB,NET1,SESN2,FLT4,KISS1,PRR5,RBX1,SLC44A2,SHISA5,WNT11,MAD2L1,CRK…
GO:BP	cellular macromolecule localization	GO:0070727	false	0.0035222	2.45319	2742	2942	465	21031	MDFI,FBN2,MYO7A,KCNN4,LRP5,MPP7,PRKCZ,CAMK2G,PLEKHF2,RAB15,DSP,FRAS1,VAMP8,AXIN2,PKP3,BIRC5,STXBP2,GPC3,CCNE1,PKP2,NASP,PPARG,FAM3B,SPIRE2,F11R,DAG1,EPHA3,CD36,LRP2,TTC7B,ISL1,RNF128,MARVELD3,AMOT,LIMK2,MACIR,GPSM2,EZH2,MAGED1,CTNNB1,RTN2,WNT7A,ERGIC3,HEG1,ANP32B,RPA1,NEDD4,FLOT2,SWAP70,FAM83D,FZD5,CDK1,PARP1,MEAK7,KNL1,ZDHHC12,PDIA2,FKBP8,KRT18,TJP3,SEPTIN8,AP1S1,LSR,GRIP1,CHML,DMD,MYH10,CHMP4C,…
GO:BP	Wnt signaling pathway	GO:0016055	false	0.00352737	2.45255	452	2942	100	21031	ATP6V1C2,MDFI,LRP5,DDB1,FRZB,WNK2,AXIN2,GPC3,CCNE1,RAC3,ISL1,SIAH1,FZD7,TRABD2A,CTNNB1,RSPO2,RNF43,WNT7A,GRHL3,DLX3,FZD5,RPS12,AMOTL1,CCNYL1,SFRP1,FERMT1,RAPGEF1,LGR5,ZNRF3,WNT2,TNKS2,RBX1,WNT11,DEPDC1B,SIAH2,PPP1CA,TPBG,GID8,FOLR1,CSNK2B,FRAT2,GLI3,ZNF703,TLE3,AXIN1,TMEM64,CDH3,EGFR,TLE1,WLS,COL1A1,LRP1,PCDH11Y,KANK1,TLE6,AMOTL2,LGR4,LGR6,YAP1,CTNNBIP1,FBXW4,NOG,PPM1N,CBY1,CTDNEP1,CPZ,TIAM1,DVL3…
GO:BP	cellular response to chemical stimulus	GO:0070887	false	0.00355113	2.44963	2683	2942	456	21031	FOXO4,SKP2,MCM2,IGF2,BMP7,LRP5,DNMT1,VAV3,PRKCZ,SLC38A9,CDK2,SLC6A4,ESRRG,AKR1B1,HSD17B1,SLIT2,GATA3,MSX2,HGF,COLEC12,GLDC,TP63,IL1RAP,TCF21,AXIN2,MYBL2,BIRC7,RAD51,BIRC5,CD274,CSF2RA,RPL13A,MTARC1,STC2,PPARG,DAG1,CGB8,CEBPA,ADCY6,SLC29A1,EPHA3,CD36,RAC3,CGB3,ISL1,PGF,PCNA,PCOLCE2,SOD1,LIFR,FZD7,NEURL1,EZH2,TRIM71,FDX1,PAK4,HNRNPD,SLC1A3,CCR3,CTNNB1,RPS3,RBM47,MGST3,IL11RA,USP27X,COL16A1,PIK3CB,B…
GO:BP	metabolic process	GO:0008152	false	0.00378755	2.42164	14261	2942	2104	21031	MYORG,MBNL3,FOXO4,SLC52A1,ATP6V1C2,SLC19A3,CMAS,DUSP9,SP6,SKP2,MDFI,PKIB,NFE2L3,ISYNA1,PHGDH,PEG3,ARID3A,SMYD2,MCM2,IGF2,BMP7,IGF2BP1,LRP5,DNMT1,ECH1,DDB1,CTSV,HIC2,OLR1,STK26,LIPG,SLC27A6,HTATSF1,NLRP2,PRKCZ,HS6ST2,DCXR,MSH6,CDK2,SLC6A4,ITIH5,CDC42BPG,ADRB1,CAMK2G,QPRT,ESRRG,TRIML2,AKR1B1,CDO1,ACSS1,ARID3B,GGH,HSD17B1,GM2A,PKMYT1,SLIT2,ATP7B,CDCA5,GATA3,PPP1R13L,MSX2,ITGB4,HGF,EPHB3,PRSS12,EPS8L…
GO:BP	anatomical structure formation involved in morphogenesis	GO:0048646	false	0.00387002	2.41229	1183	2942	222	21031	FOXO4,FBN2,BMP7,VAV3,SLIT2,GATA3,MSX2,ITGB4,EPHB3,SPINT2,TP63,COL8A2,TCF21,AXIN2,IRX2,SDK2,SEMA6A,PPARG,ADAM12,DAG1,CD36,BMP5,LRP2,ISL1,PGF,GJA5,AMOT,FZD7,TRIM71,NEBL,PAK4,CCR3,CTNNB1,E2F2,WNT7A,XRCC2,PIK3CB,EPHB4,MFAP2,TFAP2A,GRHL3,GCM1,TBX4,FZD5,NRP2,COL3A1,GATA4,FMN1,KRT19,TNNT1,AMOTL1,FLT1,KNL1,SPINT1,SPINK5,TBX20,COL11A1,CD47,GRHL2,ANXA3,FN1,APELA,SEMA4C,KRT8,SFRP1,NTF4,C1GALT1,COL2A1,TBX5,A…
GO:BP	negative regulation of transcription by RNA polymerase II	GO:0000122	false	0.00390856	2.40798	986	2942	190	21031	MDFI,NFE2L3,PEG3,SMYD2,IGF2,DNMT1,HIC2,CDK2,GATA3,PPP1R13L,MSX2,TP63,PITX2,TCF21,NR6A1,IRX2,CCNE1,MAGEA8,PPARG,DLX4,CEBPA,CD36,NR2F6,ISL1,PCNA,EZH2,MAGED1,CDKN1C,CTNNB1,KAT14,RBBP7,SMARCA2,TFAP2A,NEDD4,CDK6,IRF2BPL,TRPV4,PARP1,GATA4,THRB,TBX20,ASCL2,ZNF440,EZR,SUV39H1,HES2,RPS14,TFAP2C,E2F1,UHRF1,BCORL1,IRX4,DNMT3B,BRMS1L,KLF5,MAGEA11,SOX14,HNRNPA2B1,MAGEA10,AURKB,AEBP2,FOXM1,SARS1,TRIM37,OSR1,HE…
GO:BP	negative regulation of programmed cell death	GO:0043069	false	0.0039625	2.40203	907	2942	177	21031	BMP7,DNMT1,DDB1,PRKCZ,AKR1B1,GATA3,MSX2,HGF,RASA1,BIRC7,BIRC5,PIDD1,BMP5,LRP2,PLAC8,ISL1,SOD1,PAK4,CTNNB1,OPN3,WNT7A,XRCC2,PIK3CB,BCL2L12,PRDX5,TFAP2A,PAGE4,QARS1,CDK1,GATA4,SLC25A5,FKBP8,KRT18,CNTFR,DHRS2,BDNF,SFRP1,SH3RF1,NTF4,SLC9A1,COL2A1,SERPINB9,PDCD4,HELLS,ATAD5,AURKB,AURKA,FLT4,TNFAIP8,NPM1,PRR5,TRIAP1,OSR1,MAD2L1,GATA2,ANXA1,SIAH2,ADAMTS20,NIBAN2,GDNF,CLDN7,KIF14,PLK2,COPS5,LYPD3,HRAS,GL…
GO:BP	telomere maintenance via telomere lengthening	GO:0010833	false	0.00398405	2.39968	84	2942	29	21031	PKIB,RAD51,DCP2,CTNNB1,RPA1,PARP1,HNRNPA2B1,HNRNPA1,TNKS2,AURKB,NEK2,NEK7,CCT8,PARN,MAPKAPK5,TELO2,MRE11,MAPK15,HNRNPC,MAPK3,CCT4,DKC1,TCP1,DCLRE1B,CCT2,NAF1,SMG5,HNRNPU,WRAP53
GO:BP	response to nitrogen compound	GO:1901698	false	0.00401737	2.39606	1060	2942	202	21031	FOXO4,IGF2,BMP7,LRP5,DNMT1,PRKCZ,SLC38A9,CDK2,SLC6A4,CDO1,SLIT2,COLEC12,GLDC,RAD51,MTARC1,STC2,PPARG,DAG1,TYMS,ADCY6,CD36,PCNA,NEURL1,EZH2,FDX1,HNRNPD,SLC1A3,CTNNB1,COL16A1,BCAR3,CCNA2,COL3A1,TRPV4,CDK1,GH2,PARP1,MEAK7,P2RY6,EZR,TIMELESS,BCAP31,P2RX4,CYP11A1,P2RY2,CRH,CCDC47,COL1A2,SFRP1,SORT1,SLC9A1,RAPGEF1,CHEK1,PDCD4,CA2,GLP2R,SRSF9,SESN2,NPM1,RAB13,RBX1,PXN,CRKL,ANXA1,CDC6,AREG,GNAS,VWA2,ACHE…
GO:BP	cell surface receptor signaling pathway	GO:0007166	false	0.00420867	2.37586	2799	2942	473	21031	MYORG,FOXO4,ATP6V1C2,MDFI,FBN2,KCNN4,IGF2,BMP7,LRP5,PEG10,DDB1,VAV3,DACT2,PRKCZ,CLEC1A,SLIT2,GATA3,MSX2,ITGB4,HGF,EPHB3,FRZB,RASA1,SEMA6D,WNK2,TP63,IL1RAP,AXIN2,BIRC7,SHCBP1,CD274,GPC3,CCNE1,SEMA6A,FANCA,FGFR3,CSF2RA,PPARG,FSTL3,ADAM12,TNK2,MPP2,CEBPA,GPR87,PIDD1,SLC29A1,BEX3,EPHA3,TMEM25,CD36,DLK1,BMP5,RAC3,LRP2,GDF6,ISL1,SIAH1,PGF,LIFR,FZD7,NEURL1,TRABD2A,TRIM71,CDKN1C,CCR3,CTNNB1,RPS3,EFNB1,RB…
GO:BP	regulation of protein polymerization	GO:0032271	false	0.00423653	2.37299	204	2942	54	21031	KANK4,SLIT2,RASA1,PDE4DIP,RPS3,FMN1,CYFIP2,STMN1,PSRC1,PAK1,BAIAP2L1,NCK2,ARPC5,CDC42EP1,EML2,CYRIA,HAUS8,DRG1,KANK1,ARHGAP28,CDH5,RDX,TMSB10,VASP,MET,ARF6,TWF2,HCLS1,PFN1,HAUS4,HAUS7,MAPRE1,ARPC3,RAC1,DLG1,ESAM,ADD2,CYRIB,ARL2,HAUS5,FHOD3,GRB2,CAPG,TPPP,CDC42EP5,COTL1,TPPP3,FCHSD2,CYFIP1,FKBP4,SSH3,ARPC5L,ARHGAP18,DCTN1
GO:BP	positive regulation of transcription by RNA polymerase II	GO:0045944	false	0.00426106	2.37048	1253	2942	233	21031	FOXO4,PEG3,ARID3A,IGF2,BMP7,LRP5,ESRRG,ARID3B,GATA3,HGF,TP63,PITX2,TCF21,NR6A1,MYBL2,TFDP2,PPARG,FSTL3,CEBPA,TOP2A,MYCN,BMP5,PLAC8,ISL1,ZNF850,GRHL1,HNRNPD,CTNNB1,CDK7,E2F2,WNT7A,BCL2L12,MED12L,HEXB,SMARCA2,TFAP2A,GRHL3,DLX3,CGA,GCM1,FZD5,IRF2BPL,PARP1,GATA4,RPS6KA4,THRB,TBX20,ASCL2,GRHL2,IRF6,ZFAT,PWWP2B,SLC9A1,TFAP2C,E2F1,TAF4B,TBX5,UHRF1,FOXJ3,PLAG1,KLF5,SOX14,WNT2,NCOA3,ZFY,H2AZ1,NCK2,YES1,FO…
GO:BP	muscle tissue development	GO:0060537	false	0.00428634	2.36791	420	2942	94	21031	MYORG,IGF2,BMP7,HSD17B1,PPP1R13L,MSX2,DSP,TCF21,PKP2,BMP5,LRP2,DSG2,ISL1,GJA5,FZD7,NEURL1,NEBL,CTNNB1,HEG1,COL3A1,CDK1,GATA4,TBX20,COL11A1,DMD,CENPF,SLC9A1,TBX5,CSRP2,MYL6,KLF5,WNT2,OBSL1,NPPB,OSR1,HEY1,IGSF8,NIBAN2,GATA5,TNNC1,FHL2,EGR2,MEOX2,LEMD2,TNNT2,HMG20B,PDLIM5,CASQ1,PITX1,KRAS,TGFBR3,BARX2,NACA,YAP1,BMP4,NOG,ERBB3,TPM1,CBY1,TSC1,GPC1,CHD7,GATA6,ANKRD33,DLG1,PPP3CA,TGFBR1,SCX,SIX4,MYL3,YY…
GO:BP	cell-cell signaling by wnt	GO:0198738	false	0.00434245	2.36227	454	2942	100	21031	ATP6V1C2,MDFI,LRP5,DDB1,FRZB,WNK2,AXIN2,GPC3,CCNE1,RAC3,ISL1,SIAH1,FZD7,TRABD2A,CTNNB1,RSPO2,RNF43,WNT7A,GRHL3,DLX3,FZD5,RPS12,AMOTL1,CCNYL1,SFRP1,FERMT1,RAPGEF1,LGR5,ZNRF3,WNT2,TNKS2,RBX1,WNT11,DEPDC1B,SIAH2,PPP1CA,TPBG,GID8,FOLR1,CSNK2B,FRAT2,GLI3,ZNF703,TLE3,AXIN1,TMEM64,CDH3,EGFR,TLE1,WLS,COL1A1,LRP1,PCDH11Y,KANK1,TLE6,AMOTL2,LGR4,LGR6,YAP1,CTNNBIP1,FBXW4,NOG,PPM1N,CBY1,CTDNEP1,CPZ,TIAM1,DVL3…
GO:BP	regulation of cellular component size	GO:0032535	false	0.00463002	2.33442	376	2942	86	21031	KCNN4,KANK4,VAV3,SLIT2,RASA1,SEMA6D,SEMA6A,AMOT,WNT7A,SWAP70,SLC12A9,TRPV4,FMN1,CYFIP2,FN1,EZR,SEMA4C,BDNF,IQGAP3,BAIAP2L1,NCK2,NPM1,ARPC5,SLC12A4,CDKL5,ARHGAP32,PPP1CA,CDC42EP1,ANO6,KDM1A,CYRIA,CCDC51,SEMA4G,KANK1,ARHGAP28,RDX,LAMTOR4,TMSB10,VASP,ARF6,SHTN1,TWF2,HCLS1,PFN1,IST1,TSC1,ARPC3,CDH1,L1CAM,E2F4,SH3BP1,RTN4,RAC1,CLNS1A,DLG1,P2RX7,CRABP2,DIP2B,ESAM,BCL11A,SEMA3F,RAP1GAP2,ADD2,CYRIB,FHOD3…
GO:BP	canonical Wnt signaling pathway	GO:0060070	false	0.00479754	2.31898	305	2942	73	21031	LRP5,FRZB,WNK2,AXIN2,GPC3,ISL1,SIAH1,FZD7,CTNNB1,RSPO2,WNT7A,FZD5,RPS12,CCNYL1,SFRP1,FERMT1,RAPGEF1,LGR5,ZNRF3,WNT2,TNKS2,RBX1,WNT11,SIAH2,PPP1CA,TPBG,GID8,FOLR1,FRAT2,GLI3,ZNF703,TLE3,AXIN1,TMEM64,CDH3,EGFR,TLE1,WLS,COL1A1,KANK1,TLE6,LGR4,LGR6,YAP1,CTNNBIP1,NOG,PPM1N,CBY1,CTDNEP1,DVL3,TCF7L1,UBAC2,CCAR2,SDC1,NOTUM,NPHP3,OTULIN,DAPK3,CTNND1,VCP,ASPM,DVL1,SOX13,FOXO3,PYGO2,BAMBI,ADGRA2,WNT7B,JUP,S…
GO:BP	epithelial tube morphogenesis	GO:0060562	false	0.00498639	2.30221	338	2942	79	21031	BMP7,LRP5,SLIT2,GATA3,MSX2,SPINT2,TCF21,IRX2,GPC3,DAG1,BMP5,LRP2,MAGED1,TRIM71,CTNNB1,RSPO2,GRHL3,GATA4,FMN1,SPINT1,TBX20,GRHL2,ESRP2,TIMELESS,SEMA4C,SFRP1,LAMA5,PAK1,LGR5,WNT2,LHX2,COBL,OSR1,WNT11,AREG,FOXF1,GDNF,PPP1CA,FOLR1,CSNK2B,GLI3,SCRIB,COL4A1,CASP3,RNF207,KRAS,VASP,MET,LGR4,ST14,YAP1,CTNNBIP1,PFN1,BMP4,NOG,CSMD1,DLG5,FGF1,TSC1,DVL3,DDR1,BRD2,KIF26B,DLG1,SIX4,NPHP3,NR3C1,SALL4,RHOA,CECR2,…
GO:BP	mitochondrial transport	GO:0006839	false	0.0052656	2.27855	185	2942	50	21031	SLC25A5,SMDT1,SLC25A3,SIVA1,SLC9A1,MPC2,SLC25A13,AFG3L2,RHOT2,ROMO1,SLC25A16,MRS2,SLC39A8,CCDC51,TOMM7,TIMM13,SLC25A1,SLC25A10,TIMM17B,MCUB,TOMM20,CPT1A,TIMM22,SLC25A6,SFXN1,SLC25A4,ATP5IF1,SLC25A26,PMAIP1,TOMM22,TIMM10,MTX2,HSPA4,TIMM50,ACAA2,TP53,TIMM8A,SPG7,SLC25A32,SLC41A3,MTX1,PPIF,ABCB10,HSPD1,AIFM1,BAD,CAMK2A,TIMM29,GSK3A,NDUFA13
GO:BP	negative regulation of apoptotic process	GO:0043066	false	0.0054106	2.26675	881	2942	172	21031	BMP7,DNMT1,DDB1,PRKCZ,AKR1B1,GATA3,MSX2,HGF,RASA1,BIRC7,BIRC5,PIDD1,BMP5,LRP2,PLAC8,ISL1,SOD1,PAK4,CTNNB1,OPN3,WNT7A,XRCC2,PIK3CB,BCL2L12,PRDX5,TFAP2A,PAGE4,QARS1,CDK1,GATA4,SLC25A5,FKBP8,KRT18,CNTFR,DHRS2,BDNF,SFRP1,SH3RF1,NTF4,SLC9A1,COL2A1,SERPINB9,PDCD4,HELLS,ATAD5,AURKB,AURKA,FLT4,TNFAIP8,NPM1,PRR5,TRIAP1,OSR1,MAD2L1,GATA2,ANXA1,SIAH2,ADAMTS20,NIBAN2,GDNF,CLDN7,KIF14,PLK2,COPS5,LYPD3,HRAS,GL…
GO:BP	regulation of supramolecular fiber organization	GO:1902903	false	0.0054487	2.26371	383	2942	87	21031	KANK4,SLIT2,RASA1,F11R,PDE4DIP,AMOT,RPS3,SWAP70,TRPV4,FMN1,TPX2,CD47,CYFIP2,STMN1,SFRP1,PSRC1,SLC9A1,PAK1,BAIAP2L1,NCK2,DIAPH3,ARPC5,PXN,WNT11,INPPL1,CDC42EP1,CKAP2,EML2,MID1,CYRIA,ARAP1,HAUS8,DRG1,PICK1,KANK1,ARHGAP28,PARK7,CDH5,ARHGEF5,ASAP3,RDX,TMSB10,VASP,MET,ARF6,TWF2,HCLS1,PFN1,HAUS4,HAUS7,MAPRE1,TPM1,TSC1,ARPC3,SH3BP1,RAC1,SPAST,DLG1,APP,TGFBR1,COLGALT1,ESAM,SYNPO,ADD2,CYRIB,ARL2,HAUS5,FHO…
GO:BP	negative regulation of cell cycle G2/M phase transition	GO:1902750	false	0.00552982	2.25729	68	2942	25	21031	FOXO4,PKMYT1,TICRR,CDK1,CHMP4C,CHEK1,DTL,AURKB,ORC1,CDC6,ZFYVE19,NOP53,BLM,PLK1,CLSPN,MIIP,RAD21,MRE11,BRCA1,DONSON,CDK5RAP3,TOPBP1,SYF2,VPS4A,ATF5
GO:BP	positive regulation of cell differentiation	GO:0045597	false	0.00589527	2.2295	864	2942	169	21031	FBN2,BMP7,LRP5,PRKCZ,SLIT2,GATA3,PPP1R13L,MSX2,HGF,FRZB,TP63,AXIN2,PPARG,F11R,DAG1,CEBPA,CD36,LRP2,GDF6,ISL1,RCOR1,NEURL1,EZH2,HAPLN3,HAPLN1,CTNNB1,XRCC2,ACAN,SMARCA2,PARP1,ZNF488,SPINT1,TBX20,MME,DMD,FN1,BDNF,SFRP1,TBX5,PLAG1,KLF5,WNT2,NCOA3,OBSL1,AURKA,GDPD2,SERPINE2,TENT5A,GATA2,ANXA1,CDKL5,ARHGAP32,NAP1L1,ADAMTS20,NIBAN2,GDNF,GATA5,GLI3,VHL,ZNF703,S1PR2,PPP1CC,HMGB2,EGR2,WDR62,TMEM64,ANKRD27,…
GO:BP	Rac protein signal transduction	GO:0016601	false	0.00592626	2.22722	48	2942	20	21031	RAC3,PIK3CB,DOCK5,CRKL,GABARAP,HACE1,KRAS,GARRE1,ARF6,SSX2IP,TIAM1,KBTBD7,SH3BP1,RTN4,RAC1,NISCH,HACD3,CYFIP1,RASGRF1,NF1
GO:BP	regulation of actin cytoskeleton organization	GO:0032956	false	0.00596583	2.22433	334	2942	78	21031	KANK4,SLIT2,RASA1,F11R,EPHA3,RAC3,AMOT,GRHL3,SWAP70,FMN1,CD47,CYFIP2,STMN1,SFRP1,SLC9A1,PAK1,BAIAP2L1,NCK2,ARPC5,PXN,WNT11,INPPL1,HRAS,CDC42EP1,NEDD9,CYRIA,ARAP1,LRP1,PICK1,KANK1,ECT2,ARHGAP28,CD2AP,ARHGEF5,ASAP3,RDX,TMSB10,VASP,MET,PDGFA,ARF6,TWF2,HCLS1,PFN1,TPM1,TSC1,DVL3,ARPC3,SH3BP1,RAC1,BST2,JAM3,DLG1,TGFBR1,ESAM,SYNPO,ADD2,CYRIB,FHOD3,RHOA,GRB2,S100A10,DAPK3,CAPG,MTSS1,CDC42EP5,COTL1,TGFB3,…
GO:BP	nuclear transport	GO:0051169	false	0.00596583	2.22433	334	2942	78	21031	CD36,ANP32B,NEDD4,CDK1,RBM8A,FERMT1,DDX19A,FMR1,SEM1,HNRNPA2B1,HNRNPA1,ANP32A,NPM1,SRSF3,RGPD2,PABPN1,DMAP1,CSE1L,KPNA2,FRAT2,NUP205,GLI3,PPP1CC,AXIN1,NUP160,EGR2,THOC3,UPF1,THOC6,NUP107,RPS15,TRIM28,MDM2,PKIA,ECT2,PARK7,NUP133,ANGPT1,NUP155,KHDRBS1,TARDBP,HCLS1,BMP4,MMP12,NCBP3,HTATIP2,NUP37,DUSP16,CDH1,AKT1,NXT1,AGFG1,LEP,NUP153,TNPO1,RANBP1,THOC7,PPP3CA,POLDIP3,NDC1,SQSTM1,RBM22,RANGAP1,NMD3,C…
GO:BP	nucleocytoplasmic transport	GO:0006913	false	0.00596583	2.22433	334	2942	78	21031	CD36,ANP32B,NEDD4,CDK1,RBM8A,FERMT1,DDX19A,FMR1,SEM1,HNRNPA2B1,HNRNPA1,ANP32A,NPM1,SRSF3,RGPD2,PABPN1,DMAP1,CSE1L,KPNA2,FRAT2,NUP205,GLI3,PPP1CC,AXIN1,NUP160,EGR2,THOC3,UPF1,THOC6,NUP107,RPS15,TRIM28,MDM2,PKIA,ECT2,PARK7,NUP133,ANGPT1,NUP155,KHDRBS1,TARDBP,HCLS1,BMP4,MMP12,NCBP3,HTATIP2,NUP37,DUSP16,CDH1,AKT1,NXT1,AGFG1,LEP,NUP153,TNPO1,RANBP1,THOC7,PPP3CA,POLDIP3,NDC1,SQSTM1,RBM22,RANGAP1,NMD3,C…
GO:BP	gliogenesis	GO:0042063	false	0.00596905	2.22409	345	2942	80	21031	PHGDH,ITGB4,PPARG,DAG1,LRP2,SOD1,EZH2,HAPLN3,HAPLN1,CTNNB1,ACAN,HEXB,CDK6,GCM1,COL3A1,CDK1,ZNF488,SPINT1,ASCL2,DMD,P2RX4,SH3TC2,PLAG1,SERPINE2,CRKL,GPR157,ANXA1,SUZ12,AREG,MATN2,HRAS,GLI3,PPP1CC,EGR2,SCRIB,ADGRG1,EGFR,VTN,ADGRG6,LRP1,PICK1,CERS5,SRSF1,KRAS,PTN,MBD1,ERBB2,PARD3,SRGAP2,NOG,NSUN5,ERBB3,TIAM1,GPC1,SUN1,AKT1,MAPK3,RTN4,APP,NCSTN,NR3C1,EIF2B1,RHOA,GRB2,CSPG4,TP53,TPPP,TSPAN2,SOX13,IL34…
GO:BP	DNA-templated DNA replication maintenance of fidelity	GO:0045005	false	0.0061631	2.2102	56	2942	22	21031	RAD51,PCNA,POLE,CENPX,PARP1,POLD1,TIMELESS,POLQ,TONSL,TRAIP,BLM,MCM8,DNA2,EME1,MCM9,MRE11,BRCA1,BRCA2,DONSON,CARM1,MMS22L,RFWD3
GO:BP	regulation of microtubule-based process	GO:0032886	false	0.00621421	2.20661	264	2942	65	21031	CCSAP,EPHA3,PDE4DIP,MPDZ,XRCC3,GPSM2,RPS3,TRPV4,TPX2,CHMP4C,STMN1,PSRC1,TRIM58,PAK1,SPAG5,DIAPH3,AURKA,PLK4,NPM1,TRIM37,TACC3,PLK2,CFAP20,WDR62,PLK1,CKAP2,EML2,MID1,HAUS8,DRG1,KLHL42,CFAP298,CDH5,MET,BRCA1,ERBB2,MEMO1,CEP131,HAUS4,MAPK15,HAUS7,MAPRE1,KIF18A,SKA3,CHMP2A,RAC1,SPAST,MARK2,SKA2,ARL2,HAUS5,RHOA,SKA1,TPPP,GAS2L1,IGBP1,CCNF,FKBP4,XPO1,PAFAH1B1,CCNL2,CENPJ,HNRNPU,DCTN1,ATF5
GO:BP	regulation of cell projection organization	GO:0031344	false	0.00627616	2.20231	667	2942	136	21031	BMP7,CAMK2G,SLIT2,GATA3,EPHB3,EPS8L1,SEMA6D,ANLN,TENM3,SEMA6A,ADCY6,EPHA3,BMP5,LIMK2,NEURL1,EZH2,WNT7A,PTPRF,NEDD4,TRPV4,PROM2,GRIP1,DMD,FN1,EZR,SEMA4C,BDNF,SFRP1,ITM2C,RAPGEF1,PRAG1,FMR1,PAK1,KLF5,OBSL1,COBL,CRKL,VLDLR,CDKL5,ARHGAP32,MOV10,ENC1,HRAS,CDC42EP1,ANKRD27,LTK,ITGA6,RCC2,KDM1A,NEDD9,PLXNA1,ARAP1,P3H1,SEMA4G,STK24,MDM2,KANK1,PDLIM5,RAPGEF2,RDX,PTN,NEDD4L,ARF6,SHTN1,TWF2,YAP1,PFN1,MAPK15…
GO:BP	signal transduction by p53 class mediator	GO:0072331	false	0.00629008	2.20134	181	2942	49	21031	SMYD2,TP63,PIDD1,PHLDA3,E2F2,BCL2L12,ACER2,RPL26,RPS20,E2F1,CHEK1,GTSE1,ATAD5,AURKB,AURKA,FOXM1,SESN2,NPM1,TRIAP1,SHISA5,TRIM24,PLK2,NOP53,KDM1A,E2F7,RPS15,HEXIM1,PAXIP1,MDM2,ING2,UBB,MAPKAPK5,YJU2,PERP,BRCA2,MIF,AKT1,CDK5RAP3,PMAIP1,SNW1,USP10,MAP2K6,RPL37,TP53,FOXO3,MSH2,AEN,PIP4P1,RBM38
GO:BP	regulation of localization	GO:0032879	false	0.00643145	2.19169	2018	2942	352	21031	GRAMD2A,KCNN4,LRP5,LIPG,PRKCZ,SLC6A4,CAMK2G,SLC43A2,RAB15,WNK2,VAMP8,BIRC5,STXBP2,GPC3,CCNE1,PKP2,STC2,PPARG,DAG1,TNK2,EPHA3,CD36,ISL1,SOD1,LIMK2,GPSM2,MAGED1,DCP2,CTNNB1,RTN2,OPN3,WNT7A,ERGIC3,TSPAN13,PIK3CB,GRIN2D,ANP32B,NEDD4,SLC18A3,SWAP70,FZD5,CDK1,PARP1,MEAK7,PACSIN3,SLC25A5,AZIN1,PROM2,SEPTIN8,P2RY6,CD47,DMD,SIVA1,MYH10,SMIM43,EZR,BCAP31,APELA,P2RX4,P2RY2,CRH,BDNF,SFRP1,CALM1,SLC9A1,FERMT1…
GO:BP	RNA-templated DNA biosynthetic process	GO:0006278	false	0.00697337	2.15656	73	2942	26	21031	PKIB,DCP2,CTNNB1,RPA1,POLQ,HNRNPA1,TNKS2,AURKB,NEK2,NEK7,CCT8,PARN,MAPKAPK5,TELO2,MRE11,MAPK15,HNRNPC,MAPK3,CCT4,DKC1,TCP1,CCT2,NAF1,SMG5,HNRNPU,WRAP53
GO:BP	response to organonitrogen compound	GO:0010243	false	0.00702295	2.15348	964	2942	185	21031	FOXO4,IGF2,BMP7,LRP5,DNMT1,PRKCZ,SLC38A9,SLC6A4,CDO1,SLIT2,GLDC,RAD51,STC2,PPARG,DAG1,TYMS,ADCY6,CD36,PCNA,NEURL1,EZH2,FDX1,HNRNPD,SLC1A3,CTNNB1,COL16A1,BCAR3,CCNA2,COL3A1,TRPV4,CDK1,GH2,PARP1,MEAK7,P2RY6,EZR,TIMELESS,BCAP31,P2RX4,CYP11A1,P2RY2,CRH,CCDC47,COL1A2,SFRP1,SORT1,SLC9A1,RAPGEF1,CHEK1,PDCD4,CA2,GLP2R,SRSF9,SESN2,RAB13,RBX1,PXN,ANXA1,CDC6,AREG,GNAS,VWA2,TRIM24,LPIN2,INPPL1,FOLR1,DNMT3A,H…
GO:BP	positive regulation of GTPase activity	GO:0043547	false	0.00704139	2.15234	142	2942	41	21031	ADRB1,ARHGAP11A,EZH2,BCAR3,DOCK9,SFRP1,RAPGEF1,SYDE2,NET1,WNT11,CDKL5,GNAS,CCDC125,SYDE1,HRAS,ITGA6,SCRIB,EVI5,ARAP1,RALBP1,SGSM3,ARHGAP27,ECT2,RAPGEF2,ASAP3,MTSS2,SRGAP2,TBC1D7,TIAM1,CHN1,TSC1,DVL3,SH3BP1,EVI5L,ARHGEF16,RANGAP1,S100A10,SNX18,RASGRF1,NF1,PLXNB1
GO:BP	double-strand break repair via break-induced replication	GO:0000727	false	0.00711353	2.14792	12	2942	9	21031	MCM2,MCM5,MCM4,MCM3,MCM7,GINS2,MCM6,CDC45,GINS4
GO:BP	heart development	GO:0007507	false	0.00792023	2.10126	599	2942	124	21031	SMYD2,BMP7,SLIT2,GATA3,PPP1R13L,MSX2,DSP,PITX2,AXIN2,TFDP2,GPC3,PKP2,PPARG,DAG1,BMP5,LRP2,DSG2,ISL1,PCNA,GJA5,FZD7,NEBL,CTNNB1,HEG1,EPHB4,ACAN,NRP2,COL3A1,CDK1,GATA4,TBX20,COL11A1,GRHL2,FN1,APELA,GAA,SLC9A1,COL2A1,TBX5,PDCD4,IRX4,WNT2,OBSL1,NPPB,OSR1,HEY1,WNT11,CRKL,MBD3,FOXF1,FOLR1,GATA5,GLI3,TNNC1,FHL2,LEMD2,TNNT2,ACVR2B,SMG9,EGFR,HOXA13,ADGRG6,HEXIM1,MDM2,PDLIM5,CASP3,RNF207,TGFBR3,NACA,MBD1,E…
GO:BP	RNA biosynthetic process	GO:0032774	false	0.00801925	2.09587	3601	2942	591	21031	FOXO4,SP6,MDFI,NFE2L3,PEG3,ARID3A,SMYD2,IGF2,BMP7,LRP5,DNMT1,HIC2,HTATSF1,PRKCZ,CDK2,ESRRG,ARID3B,GATA3,PPP1R13L,MSX2,HGF,MYCL,HMGB3,TP63,PITX2,TCF21,NR6A1,IRX2,MYBL2,PAK6,BIRC5,CD274,TFDP2,CCNE1,MAGEA8,PPARG,FSTL3,DLX4,CEBPA,PIDD1,TOP2A,MYCN,FOXO6,CD36,BMP5,TRMT112,PLAC8,NR2F6,GDF6,ISL1,RCOR1,ZNF850,PCNA,FZD7,GRHL1,EZH2,MAGED1,CDKN1C,ZFP42,HNRNPD,CTNNB1,RPS3,FOXI3,CDK7,E2F2,WNT7A,ZNF367,KAT14,BC…
GO:BP	cellular response to organic substance	GO:0071310	false	0.00803177	2.09519	1971	2942	344	21031	FOXO4,SKP2,MCM2,IGF2,LRP5,DNMT1,PRKCZ,SLC38A9,SLC6A4,ESRRG,SLIT2,GATA3,MSX2,COLEC12,GLDC,TP63,IL1RAP,TCF21,AXIN2,MYBL2,BIRC7,RAD51,BIRC5,CD274,CSF2RA,RPL13A,STC2,PPARG,DAG1,CGB8,CEBPA,ADCY6,SLC29A1,EPHA3,CD36,CGB3,ISL1,PCOLCE2,LIFR,FZD7,NEURL1,EZH2,TRIM71,FDX1,PAK4,HNRNPD,SLC1A3,CCR3,CTNNB1,RPS3,RBM47,IL11RA,USP27X,COL16A1,BCAR3,NEDD4,CGA,CCNA2,NRP2,COL3A1,CDK1,GH2,PARP1,GATA4,SLC25A5,RPS6KA4,THR…
GO:BP	regulation of phosphorylation	GO:0042325	false	0.0080368	2.09492	966	2942	185	21031	PKIB,IGF2,BMP7,LRP5,PRKCZ,PKMYT1,SLIT2,HGF,AXIN2,CDC25A,RAD51,BIRC5,FGFR3,PPARG,TNK2,CEBPA,CD36,ISL1,PGF,SOD1,LIMK2,FZD7,EZH2,CDKN1C,RPS3,CDK7,BCAR3,HEG1,HERC5,QARS1,GH2,MCM7,FLT1,EIF2AK1,PROM2,FKBP8,CCNYL1,TPX2,DMD,FN1,CRH,BDNF,SFRP1,NTF4,CALM1,PSRC1,IQGAP3,PDCD4,FMR1,PAK1,TRIM6,NCK2,AURKB,YES1,SESN2,FLT4,NPM1,PRR5,CRKL,CDC6,AREG,CTDSPL,CDCA8,KIF14,NOP53,HRAS,S1PR2,BLM,TRAF4,AXIN1,PLK1,ITGA6,TRA…
GO:BP	regulation of anatomical structure morphogenesis	GO:0022603	false	0.00804118	2.09468	838	2942	164	21031	FOXO4,SP6,BMP7,SLIT2,GATA3,HGF,EPHB3,RASA1,SEMA6D,SEMA6A,PPARG,ADAM12,F11R,DAG1,RAC3,ISL1,PGF,AMOT,MAGED1,PAK4,CCR3,CTNNB1,RSPO2,E2F2,WNT7A,FMNL2,PIK3CB,HEXB,NEDD4,GRHL3,INF2,GATA4,FLT1,SPINK5,GRIP1,ANXA3,FN1,MYH10,EZR,APELA,SEMA4C,BDNF,SFRP1,PRAG1,ADGRB2,PAK1,WNT2,OBSL1,AURKA,NPPB,FLT4,SAPCD2,SARS1,OSR1,GATA2,ANXA1,CDKL5,ARHGAP32,MOV10,NIBAN2,GDNF,GATA5,PLK2,SYNE3,CDC42EP1,ANKRD27,ALDOA,GAB1,PLX…
GO:BP	nucleobase-containing compound transport	GO:0015931	false	0.00823088	2.08455	229	2942	58	21031	IGF2BP1,PEG10,IGF2BP3,SLC19A1,SLC29A1,SLC35B4,SLC29A2,SLC25A5,IGF2BP2,RBM8A,CD47,DDX19A,FMR1,SEM1,HNRNPA2B1,HNRNPA1,SLC29A3,SRSF3,PABPN1,NUP205,SLC25A16,NUP160,THOC3,UPF1,THOC6,NUP107,NUP133,NUP155,SIDT2,KHDRBS1,SRSF1,SRSF7,LRPPRC,NCBP3,NUP37,TOMM20,SLC35A2,SLC35C2,NXT1,SLC25A6,AGFG1,NUP153,SLC25A4,SLC25A26,THOC7,P2RX7,POLDIP3,NDC1,SLBP,IWS1,ABCD1,RAN,SNUPN,CETN3,SLC25A32,XPO1,SMG5,SLC35D2
GO:BP	regulation of microtubule cytoskeleton organization	GO:0070507	false	0.0089982	2.04584	163	2942	45	21031	CCSAP,EPHA3,PDE4DIP,MPDZ,GPSM2,RPS3,TRPV4,TPX2,CHMP4C,STMN1,PSRC1,PAK1,SPAG5,DIAPH3,TACC3,PLK1,CKAP2,EML2,MID1,HAUS8,DRG1,CDH5,MET,HAUS4,MAPK15,HAUS7,MAPRE1,KIF18A,SKA3,CHMP2A,RAC1,SPAST,MARK2,SKA2,ARL2,HAUS5,RHOA,SKA1,TPPP,GAS2L1,FKBP4,PAFAH1B1,CENPJ,HNRNPU,DCTN1
GO:BP	regulation of RNA biosynthetic process	GO:2001141	false	0.00917251	2.03751	3464	2942	570	21031	FOXO4,SP6,MDFI,NFE2L3,PEG3,ARID3A,SMYD2,IGF2,BMP7,LRP5,DNMT1,HIC2,HTATSF1,PRKCZ,CDK2,ESRRG,ARID3B,GATA3,PPP1R13L,MSX2,HGF,MYCL,HMGB3,TP63,PITX2,TCF21,NR6A1,IRX2,MYBL2,PAK6,BIRC5,CD274,TFDP2,CCNE1,MAGEA8,PPARG,FSTL3,DLX4,CEBPA,PIDD1,TOP2A,MYCN,FOXO6,CD36,BMP5,PLAC8,NR2F6,GDF6,ISL1,RCOR1,ZNF850,PCNA,FZD7,GRHL1,EZH2,MAGED1,CDKN1C,ZFP42,HNRNPD,CTNNB1,RPS3,FOXI3,CDK7,E2F2,WNT7A,ZNF367,KAT14,BCL2L12,ME…
GO:BP	mesenchyme development	GO:0060485	false	0.00959926	2.01776	316	2942	74	21031	SP6,BMP7,GATA3,MSX2,HGF,FRZB,SEMA6D,PITX2,TCF21,AXIN2,SEMA6A,DAG1,EPHA3,BMP5,ISL1,EZH2,DPPA4,CTNNB1,EFNB1,FAM83D,NRP2,GATA4,TBX20,FN1,SEMA4C,SFRP1,LAMA5,TBX5,PDCD4,WNT2,OSR1,HEY1,WNT11,FOXF1,GDNF,FOLR1,GATA5,ZNF703,KBTBD8,COL1A1,TRIM28,SEMA4G,GCNT2,MDM2,PEF1,NUP133,SDCBP,TGFBR3,YAP1,BMP4,NOG,ERBB3,DLG5,TIAM1,EPB41L5,MAPK3,MCRIP1,RTN4,TGFBR1,SCX,SIX4,SEMA3F,EFNA1,ADAM15,SMAD7,TGFB3,POFUT2,ACVRL1,S…
GO:BP	regulation of DNA-templated transcription	GO:0006355	false	0.0098903	2.00479	3446	2942	567	21031	FOXO4,SP6,MDFI,NFE2L3,PEG3,ARID3A,SMYD2,IGF2,BMP7,LRP5,DNMT1,HIC2,HTATSF1,PRKCZ,CDK2,ESRRG,ARID3B,GATA3,PPP1R13L,MSX2,HGF,MYCL,HMGB3,TP63,PITX2,TCF21,NR6A1,IRX2,MYBL2,PAK6,BIRC5,CD274,TFDP2,CCNE1,MAGEA8,PPARG,FSTL3,DLX4,CEBPA,PIDD1,TOP2A,MYCN,FOXO6,CD36,BMP5,PLAC8,NR2F6,GDF6,ISL1,RCOR1,ZNF850,PCNA,FZD7,GRHL1,EZH2,MAGED1,CDKN1C,ZFP42,HNRNPD,CTNNB1,RPS3,FOXI3,CDK7,E2F2,WNT7A,ZNF367,KAT14,BCL2L12,ME…
GO:BP	response to ionizing radiation	GO:0010212	true	0.0101224	1.99472	139	2942	40	21031	GATA3,RAD51,RAD1,TICRR,XRCC2,RPL26,PARP1,RAD54L,SFRP1,FANCD2,H2AX,NET1,ANXA1,RAD51AP1,DNMT3A,HRAS,BLM,KDM1A,ALAD,ITGB6,PAXIP1,MDM2,ECT2,RRM1,RAD9A,CASP3,BRCA1,BRCA2,YAP1,RNF168,TOPBP1,GRB2,INTS7,EEF1D,TP53,XRCC6,MSH2,AEN,RFWD3,ERCC6
GO:BP	positive regulation of telomere maintenance	GO:0032206	false	0.0101613	1.99305	70	2942	25	21031	PKIB,HNRNPD,CTNNB1,HNRNPA2B1,HNRNPA1,TNKS2,AURKB,NEK2,NEK7,INO80C,CCT8,PARN,MAPKAPK5,MRE11,MAPK15,MAPK3,CCT4,NFRKB,DKC1,YY1,TCP1,CCT2,NAF1,INO80E,UCHL5
GO:BP	cell cycle G1/S phase transition	GO:0044843	false	0.0101717	1.99261	241	2942	60	21031	SKP2,CDK2,TP63,CDC25A,CCNE1,PIDD1,EZH2,TRIM71,POLE,CDK7,SMARCA2,CDK6,CCNA2,RPL26,FAM83D,RRM2,CDK1,E2F1,IQGAP3,GTSE1,TRIAP1,ANXA1,CDC6,CTDSPL,KIF14,WEE1,PLK2,CRLF3,E2F7,EGFR,CDC34,RBL1,ADAM17,TMEM14B,MDM2,RRM1,PAGR1,KHDRBS1,RDX,CCNE2,AKT1,TFDP1,DLG1,PPP3CA,LSM11,SMARCC1,EIF4EBP1,SMARCD2,SMARCB1,TP53,CPSF3,FBXO31,PHF8,RFWD3,CACUL1,DPF1,CAMK2A,RBM38,CENPJ,TM4SF5
GO:BP	ribosome biogenesis	GO:0042254	false	0.0102137	1.99082	322	2942	75	21031	RPS23,TRMT112,RPL26,RPS12,RPS15A,TSR2,RPS19,UTP18,SUV39H1,RPS14,RIOX2,NPM1,RPS21,UTP6,EXOSC7,RPL24,NOP53,RPS16,RPSA,RPS9,RPS6,LSM6,RPS15,MRPL44,EXOSC5,RPS13,C1ORF131,NOM1,EMG1,RPL10A,MALSU1,BRIX1,NSUN5,PELP1,NGDN,RPL38,SART1,ZNF622,RRP7A,CHD7,DDX54,DKC1,BUD23,NOL7,RBFA,FBL,EXOSC8,NMD3,MRM3,RPS3A,RPS5,RSL24D1,RAN,KRR1,SIRT7,AATF,MRPS7,BMS1,RCL1,RRP1,METTL5,RPS25,RPS19BP1,POP7,RPL7A,EXOSC2,XPO1,NAF…
GO:BP	blood vessel development	GO:0001568	false	0.0104289	1.98176	721	2942	144	21031	FOXO4,BMP7,LRP5,VAV3,SLIT2,EPHB3,RASA1,LOXL1,COL8A2,TCF21,GPC3,SEMA6A,PPARG,ADAM12,DAG1,LRP2,ISL1,PGF,GJA5,AMOT,PAK4,CCR3,CTNNB1,E2F2,WNT7A,PIK3CB,HEG1,EPHB4,DLX3,TBX4,FZD5,NRP2,COL3A1,GATA4,AMOTL1,FLT1,SPINT1,SPINK5,TBX20,CD47,ANXA3,FN1,APELA,COL1A2,SFRP1,GAA,C1GALT1,RAPGEF1,TBX5,ADGRB2,KLF5,WNT2,NPPB,FLT4,HIF3A,SARS1,AAMP,OSR1,HEY1,WNT11,CRKL,GATA2,ANXA1,FOXF1,NIBAN2,FOLR1,PLK2,SERPINB7,GLI3,EG…
GO:BP	regulation of neuron projection development	GO:0010975	false	0.0104536	1.98074	457	2942	99	21031	BMP7,CAMK2G,SLIT2,GATA3,EPHB3,SEMA6D,TENM3,SEMA6A,ADCY6,EPHA3,BMP5,EZH2,WNT7A,PTPRF,NEDD4,TRPV4,DMD,FN1,SEMA4C,BDNF,SFRP1,ITM2C,RAPGEF1,PRAG1,PAK1,OBSL1,COBL,CRKL,VLDLR,CDKL5,ARHGAP32,ENC1,ANKRD27,LTK,ITGA6,KDM1A,PLXNA1,P3H1,SEMA4G,STK24,MDM2,KANK1,PDLIM5,RAPGEF2,PTN,NEDD4L,ARF6,SHTN1,TWF2,SF3A2,IST1,TIAM1,CHN1,CDH1,AKT1,L1CAM,TRAK1,MYLIP,EEF2K,CARM1,RTN4,DDR1,PPP3CA,LZTS1,MARK2,FBXW8,CRABP2,DIP2…
GO:BP	morphogenesis of embryonic epithelium	GO:0016331	false	0.0106542	1.97248	154	2942	43	21031	BMP7,GATA3,SPINT2,TP63,IRX2,BMP5,LRP2,TRIM71,CTNNB1,TFAP2A,GRHL3,SPINT1,GRHL2,SEMA4C,SFRP1,LAMA5,WNT2,LHX2,COBL,OSR1,GDNF,FOLR1,SCRIB,KDF1,CASP3,GRSF1,VASP,ST14,PFN1,BMP4,NOG,TSC1,DVL3,EPB41L5,BRD2,SIX4,SALL4,CECR2,DVL1,KDM2B,MED12,WNT7B,WNT2B
GO:BP	carboxylic acid catabolic process	GO:0046395	false	0.0107284	1.96947	252	2942	62	21031	ECH1,DCXR,QPRT,CDO1,GLDC,SLC27A2,ALDH4A1,CYP2W1,HEXB,ETFA,CROT,ILVBL,NOS2,SESN2,TYSND1,ETFB,USP48,ACAT2,LPIN2,BLMH,AGXT,ECHDC2,ACOX1,HIBADH,GPT2,ACADVL,ECI1,AKR1A1,DPEP2,SLC16A1,SHMT1,HACL1,CPT1A,AKT1,PIPOX,LEP,QDPR,ACAD11,AMDHD2,FAH,ACOX3,FAAH,ABCD1,GLUD2,RENBP,NAGK,ACADL,ACAA2,KYAT3,ACAA1,HSD17B10,XYLB,BCAT2,GCSH,KMO,SLC16A3,ECI2,PPARD,AADAT,ECHS1,PCK2,NUDT8
GO:BP	organic acid catabolic process	GO:0016054	false	0.0107284	1.96947	252	2942	62	21031	ECH1,DCXR,QPRT,CDO1,GLDC,SLC27A2,ALDH4A1,CYP2W1,HEXB,ETFA,CROT,ILVBL,NOS2,SESN2,TYSND1,ETFB,USP48,ACAT2,LPIN2,BLMH,AGXT,ECHDC2,ACOX1,HIBADH,GPT2,ACADVL,ECI1,AKR1A1,DPEP2,SLC16A1,SHMT1,HACL1,CPT1A,AKT1,PIPOX,LEP,QDPR,ACAD11,AMDHD2,FAH,ACOX3,FAAH,ABCD1,GLUD2,RENBP,NAGK,ACADL,ACAA2,KYAT3,ACAA1,HSD17B10,XYLB,BCAT2,GCSH,KMO,SLC16A3,ECI2,PPARD,AADAT,ECHS1,PCK2,NUDT8
GO:BP	DNA-templated transcription	GO:0006351	false	0.0107584	1.96825	3569	2942	585	21031	FOXO4,SP6,MDFI,NFE2L3,PEG3,ARID3A,SMYD2,IGF2,BMP7,LRP5,DNMT1,HIC2,HTATSF1,PRKCZ,CDK2,ESRRG,ARID3B,GATA3,PPP1R13L,MSX2,HGF,MYCL,HMGB3,TP63,PITX2,TCF21,NR6A1,IRX2,MYBL2,PAK6,BIRC5,CD274,TFDP2,CCNE1,MAGEA8,PPARG,FSTL3,DLX4,CEBPA,PIDD1,TOP2A,MYCN,FOXO6,CD36,BMP5,TRMT112,PLAC8,NR2F6,GDF6,ISL1,RCOR1,ZNF850,PCNA,FZD7,GRHL1,EZH2,MAGED1,CDKN1C,ZFP42,HNRNPD,CTNNB1,RPS3,FOXI3,CDK7,E2F2,WNT7A,ZNF367,KAT14,BC…
GO:BP	vasculature development	GO:0001944	false	0.0112489	1.94889	752	2942	149	21031	FOXO4,BMP7,LRP5,DNMT1,VAV3,SLIT2,EPHB3,RASA1,LOXL1,COL8A2,TCF21,GPC3,SEMA6A,PPARG,ADAM12,DAG1,LRP2,ISL1,PGF,GJA5,AMOT,PAK4,CCR3,CTNNB1,E2F2,WNT7A,PIK3CB,HEG1,ANP32B,EPHB4,DLX3,TBX4,FZD5,NRP2,COL3A1,GATA4,AMOTL1,FLT1,SPINT1,SPINK5,TBX20,CD47,ANXA3,FN1,APELA,COL1A2,SFRP1,GAA,SVEP1,C1GALT1,RAPGEF1,TBX5,PDCD4,ADGRB2,KLF5,WNT2,NPPB,FLT4,HIF3A,SARS1,AAMP,OSR1,HEY1,WNT11,CRKL,GATA2,ANXA1,FOXF1,NIBAN2,FO…
GO:BP	epithelial cell differentiation	GO:0030855	false	0.0112667	1.9482	740	2942	147	21031	MYO7A,BMP7,DACT2,AKR1B1,GATA3,MSX2,FRZB,MYCL,DSP,SPINT2,TP63,PITX2,TCF21,PPARG,F11R,CEBPA,TYMS,BMP5,PCNA,KRT23,SOD1,FZD7,GRHL1,EZH2,CDKN1C,CTNNB1,FOXI3,OPN3,WNT7A,HEG1,DLX3,CDK6,FZD5,CDK1,GATA4,KRT19,SPINK5,THRB,TJP3,KRT14,GRHL2,DMD,IRF6,EZR,ADAMTSL4,SGPP1,C1GALT1,RAPGEF1,CEP152,KLF5,GSDME,ESRP1,SPRR3,NCOA3,RILPL1,RAB25,PLK4,RAB13,OSR1,HEY1,WNT11,OPHN1,GATA2,ANXA1,FOXF1,GDNF,GATA5,KRT7,ZNF703,S1P…
GO:BP	regulation of phosphate metabolic process	GO:0019220	false	0.0113072	1.94665	1132	2942	211	21031	PKIB,IGF2,BMP7,LRP5,PRKCZ,PKMYT1,SLIT2,HGF,AXIN2,CDC25A,RAD51,BIRC5,FGFR3,PPARG,TNK2,CEBPA,CD36,ISL1,PGF,SOD1,LIMK2,FZD7,EZH2,CDKN1C,IDH1,RPS3,CDK7,BCAR3,HEG1,HERC5,SWAP70,QARS1,GH2,PARP1,MCM7,FLT1,EIF2AK1,PROM2,FKBP8,CCNYL1,TPX2,P2RY6,DMD,FN1,CDCA2,CRH,BDNF,SFRP1,NTF4,CALM1,PSRC1,IQGAP3,PDCD4,FMR1,PAK1,TRIM6,NCK2,AURKB,YES1,SESN2,FLT4,NPM1,PRR5,CRKL,CDC6,AREG,CTDSPL,CDCA8,KIF14,NOP53,HRAS,S1PR2,…
GO:BP	organic hydroxy compound metabolic process	GO:1901615	true	0.0113955	1.94326	568	2942	118	21031	ISYNA1,LRP5,AKR1B1,ACSS1,HSD17B1,GATA3,SLC27A2,CEBPA,BMP5,LRP2,SOD1,IDH1,FDX1,OPN3,CYB5R1,ACER2,CGA,FDFT1,PMVK,GPR37,P2RY6,ALDH3B2,FDXR,CYP11A1,SGPP1,SYNJ1,DIO3,AKR1B15,LDHB,CYP19A1,ALDH2,IDH2,VLDLR,FGFR4,EPHX2,MC1R,MSMO1,GALK1,PMEL,OCA2,EBP,RAB38,SQLE,TTPA,FDPS,PTH1R,CDH3,SREBF2,MRS2,NUDT4,GIPC1,RDH14,SPTLC3,MALRD1,PARK7,APOC1,ACADVL,RAPGEF2,DHFR,LDLRAP1,AKR1A1,SCAP,IDH3B,INPP5B,PLPP6,GCH1,ALG10…
GO:BP	negative regulation of RNA catabolic process	GO:1902369	false	0.0115515	1.93736	88	2942	29	21031	IGF2BP1,IGF2BP3,AXIN2,PKP3,HNRNPD,RBM47,IGF2BP2,HNRNPA0,E2F1,FMR1,TENT5A,PKP1,GDNF,TRAF2,SLIRP,PARN,TARDBP,LRPPRC,TAF15,HNRNPC,DKC1,TENT5B,IREB2,IKBKE,NAF1,NOCT,FUS,RBM38,HNRNPU
GO:BP	regulation of cell growth	GO:0001558	false	0.011814	1.9276	424	2942	93	21031	SLIT2,FRZB,SEMA6D,SEMA6A,PPARG,PAK4,RBBP7,SMARCA2,FN1,SEMA4C,BDNF,SFRP1,PSRC1,SLC9A1,WFDC1,NPPB,NET1,FOXM1,SESN2,NPM1,SERPINE2,PRR5,WNT11,CRKL,CDKL5,ARHGAP32,KIF14,NANOS1,JADE3,CRLF3,EGFR,ADAM17,HDGFL2,SEMA4G,SDCBP,ING5,NEDD4L,KAZALD1,SHTN1,TWF2,AGTR1,BRCA1,ERBB2,YAP1,SH3BP4,IST1,SYT1,CDH1,AKT1,L1CAM,RTN4,CCAR2,BST2,DDR1,CREB3,SERTAD3,CRABP2,DIP2B,TGFBR1,PAPPA2,KIF26A,BCL11A,SEMA3F,YY1,EI24,KRT17…
GO:BP	CENP-A containing chromatin assembly	GO:0034080	false	0.0119599	1.92227	10	2942	8	21031	NASP,MIS18A,CENPW,CENPN,HJURP,CENPI,OIP5,CENPA
GO:BP	chromatin remodeling at centromere	GO:0031055	false	0.0119599	1.92227	10	2942	8	21031	NASP,MIS18A,CENPW,CENPN,HJURP,CENPI,OIP5,CENPA
GO:BP	regulation of phosphorus metabolic process	GO:0051174	false	0.0120164	1.92023	1133	2942	211	21031	PKIB,IGF2,BMP7,LRP5,PRKCZ,PKMYT1,SLIT2,HGF,AXIN2,CDC25A,RAD51,BIRC5,FGFR3,PPARG,TNK2,CEBPA,CD36,ISL1,PGF,SOD1,LIMK2,FZD7,EZH2,CDKN1C,IDH1,RPS3,CDK7,BCAR3,HEG1,HERC5,SWAP70,QARS1,GH2,PARP1,MCM7,FLT1,EIF2AK1,PROM2,FKBP8,CCNYL1,TPX2,P2RY6,DMD,FN1,CDCA2,CRH,BDNF,SFRP1,NTF4,CALM1,PSRC1,IQGAP3,PDCD4,FMR1,PAK1,TRIM6,NCK2,AURKB,YES1,SESN2,FLT4,NPM1,PRR5,CRKL,CDC6,AREG,CTDSPL,CDCA8,KIF14,NOP53,HRAS,S1PR2,…
GO:BP	small molecule catabolic process	GO:0044282	false	0.0120482	1.91908	379	2942	85	21031	LRP5,ECH1,DCXR,QPRT,CDO1,GLDC,SLC27A2,ALDH4A1,CYP2W1,HEXB,ETFA,CROT,ILVBL,ALDH3B2,NOS2,SESN2,ALDH2,GALT,TYSND1,ETFB,USP48,ACAT2,LPIN2,BLMH,GALK1,AGXT,GALM,FUT8,ECHDC2,ACOX1,HIBADH,NUDT1,FUT4,GPT2,PARK7,ACADVL,ECI1,ENO3,AKR1A1,DPEP2,SLC16A1,SHMT1,FUT10,APOBEC3B,HACL1,CPT1A,AKT1,PIPOX,SNX17,LEP,GATD1,ENTPD7,QDPR,ACAD11,AMDHD2,FAH,HK1,ACOX3,GALE,FAAH,ABCD1,GLUD2,RENBP,NAGK,ACADL,TKFC,ACAA2,KYAT3,TP5…
GO:BP	negative regulation of signal transduction	GO:0009968	false	0.0123946	1.90677	1290	2942	236	21031	DUSP9,MDFI,FBN2,BMP7,PEG10,DACT2,NLRP2,PRKCZ,SLIT2,GATA3,HGF,FRZB,WNK2,TP63,TCF21,AXIN2,BIRC7,GPC3,SEMA6A,PPARG,FSTL3,DAG1,DLK1,BMP5,LRP2,ISL1,MARVELD3,NEURL1,EZH2,PHLDA3,TRABD2A,CTNNB1,RNF43,PIK3CB,HEG1,BCL2L12,RBBP7,NEDD4,QARS1,PARP1,GATA4,SLC25A5,ZDHHC12,TBX20,DMD,EZR,STMN1,APELA,BDNF,SFRP1,SH3RF1,FERMT1,COL2A1,RAPGEF1,PDCD4,LTBP1,BRMS1L,HELLS,ZNRF3,ATAD5,NCK2,AURKB,FOXM1,SESN2,SERPINE2,RBX1,T…
GO:BP	nucleus organization	GO:0006997	false	0.0125105	1.90273	145	2942	41	21031	BRDT,CDK1,CHMP4C,RPS19,SUV39H1,CHEK1,LMNB1,NUP205,HMGB2,PLK1,LEMD2,LMNB2,NUP107,NUP133,NUP155,EMG1,TARDBP,REEP4,BANF1,TMEM170A,NEMP1,CTDNEP1,VRK1,NSFL1C,BAZ2A,SUN1,DMPK,CHMP2A,AGFG1,RTN4,NUP153,SPAST,ACTR6,NDC1,PHF8,PYGO2,VPS4A,PAFAH1B1,NEK6,DCTN1,WRAP53
GO:BP	regulation of telomere maintenance via telomerase	GO:0032210	false	0.0125403	1.90169	54	2942	21	21031	PKIB,DCP2,CTNNB1,HNRNPA1,TNKS2,AURKB,NEK2,NEK7,CCT8,PARN,MAPKAPK5,MAPK15,HNRNPC,MAPK3,CCT4,DKC1,TCP1,CCT2,NAF1,SMG5,HNRNPU
GO:BP	meiotic chromosome segregation	GO:0045132	false	0.0130312	1.88501	93	2942	30	21031	DDB1,CCNE1,CCNB2,ZWINT,KNL1,NCAPH2,TTK,PTTG1,FANCD2,AURKA,NCAPH,NDC80,PLK1,ESPL1,TRIP13,SMC2,MRE11,NUF2,CCNE2,MAPK15,EHMT2,SUN1,BRIP1,NDC1,PSMC3IP,SGO1,SIRT7,ASPM,MLH1,SMC4
GO:BP	telomere maintenance via telomerase	GO:0007004	false	0.0136131	1.86604	71	2942	25	21031	PKIB,DCP2,CTNNB1,RPA1,HNRNPA1,TNKS2,AURKB,NEK2,NEK7,CCT8,PARN,MAPKAPK5,TELO2,MRE11,MAPK15,HNRNPC,MAPK3,CCT4,DKC1,TCP1,CCT2,NAF1,SMG5,HNRNPU,WRAP53
GO:BP	meiosis I	GO:0007127	false	0.0141517	1.84919	131	2942	38	21031	RAD51,BIRC5,CCNE1,TOP2A,CENPX,CCNB2,BRDT,ZWINT,KNL1,RAD54L,PTTG1,FOXJ3,FANCD2,AURKA,KLHDC3,PSMD13,NDC80,RAD51AP1,PLK1,ESPL1,EME1,ING2,UBB,RAD21,RMI1,TRIP13,MRE11,CCNE2,BRCA2,EHMT2,SUN1,TOP2B,BRIP1,NDC1,PSMC3IP,SIRT7,RAD51C,MLH1
GO:BP	neuron development	GO:0048666	false	0.0142278	1.84686	1167	2942	216	21031	PHGDH,MYO7A,BMP7,IGF2BP1,PRKCZ,CAMK2G,SLIT2,GATA3,EPHB3,SEMA6D,TENM3,PAK6,SEMA6A,DAG1,ADCY6,EPHA3,FOXO6,BMP5,RAC3,LRP2,NR2F6,ISL1,SIAH1,SOD1,NEURL1,EZH2,CDKN1C,PAK4,SLC1A3,CTNNB1,EFNB1,WNT7A,GLDN,PTPRF,NEDD4,NRP2,TRPV4,THRB,GPR37,PLEKHG4B,CYFIP2,GRIP1,DMD,FN1,RPGRIP1,STMN1,SEMA4C,BDNF,SFRP1,NTF4,DIO3,ITM2C,RAPGEF1,PRAG1,MINK1,ANKS1A,FMR1,PAK1,CNTN6,OBSL1,MICALL1,NCK2,AURKA,RPS6KA5,LHX2,RAB13,COBL…
GO:BP	positive regulation of mitotic cell cycle phase transition	GO:1901992	false	0.014863	1.82789	89	2942	29	21031	CDCA5,CCNB1,CDC25A,RRM2,CDK1,CDC20,UBE2C,ANAPC11,DTL,ANXA1,CDC6,RCC2,EGFR,ADAM17,ESPL1,MDM2,RRM1,RDX,BRD4,CDC23,AKT1,DLGAP5,TFDP1,LSM11,APP,MTA3,RAD51C,CPSF3,CENPJ
GO:BP	regulation of telomere maintenance via telomere lengthening	GO:1904356	false	0.0159268	1.79787	63	2942	23	21031	PKIB,DCP2,CTNNB1,PARP1,HNRNPA2B1,HNRNPA1,TNKS2,AURKB,NEK2,NEK7,CCT8,PARN,MAPKAPK5,MAPK15,HNRNPC,MAPK3,CCT4,DKC1,TCP1,CCT2,NAF1,SMG5,HNRNPU
GO:BP	heart morphogenesis	GO:0003007	false	0.0166281	1.77916	266	2942	64	21031	BMP7,SLIT2,GATA3,PPP1R13L,MSX2,DSP,PITX2,AXIN2,PKP2,DAG1,BMP5,LRP2,ISL1,GJA5,CTNNB1,HEG1,EPHB4,NRP2,GATA4,TBX20,COL11A1,GRHL2,GAA,COL2A1,TBX5,PDCD4,WNT2,HEY1,WNT11,CRKL,FOXF1,FOLR1,GATA5,TNNC1,FHL2,LEMD2,TNNT2,ADGRG6,MDM2,RNF207,TGFBR3,NACA,YAP1,BMP4,NOG,TPM1,RTN4,CHD7,GATA6,GNG5,TGFBR1,NPHP3,MYL3,EFNA1,TP53,ADAM15,SAV1,DVL1,SMAD7,ACVRL1,FOXC1,SMAD4,GSK3A,RBM15
GO:BP	positive regulation of chromosome condensation	GO:1905821	false	0.0174209	1.75893	8	2942	7	21031	NCAPG,NCAPH2,NCAPD2,NCAPG2,NCAPH,SMC2,SMC4
GO:BP	purine nucleotide metabolic process	GO:0006163	false	0.0178592	1.74814	538	2942	112	21031	DCXR,QPRT,ACSS1,SLC27A2,ACSF2,ADCY6,RPIA,IDH1,ELOVL2,PARP1,PMVK,PGM1,CROT,FAR2,TALDO1,LDHB,NDUFB11,NADK2,MPC2,TECR,NPPB,SLC25A13,IDH2,NDUFA1,ATP5PO,NDUFB9,ATIC,NDUFV1,NUDT15,GALK1,SLC25A16,PDHA1,MPP1,NAXD,ATP5MC3,ATP5MJ,ATP5PD,ALDOA,PDHX,TPST2,NDUFA6,NDUFB7,BPGM,ADSS2,NUDT4,NDUFA12,PPAT,COASY,NDUFC2,NDUFB3,NME1,CLPX,ENO3,SLC25A1,TJP2,NDUFA2,IMPDH2,NDUFB5,ATP5F1A,NDUFS6,NDUFA9,PAICS,PDHB,MVK,PIPOX…
GO:BP	sterol metabolic process	GO:0016125	false	0.0182075	1.73975	152	2942	42	21031	LRP5,CEBPA,SOD1,FDX1,CYB5R1,FDFT1,PMVK,FDXR,CYP11A1,CYP19A1,VLDLR,EPHX2,MSMO1,EBP,SQLE,FDPS,SREBF2,APOC1,ACADVL,LDLRAP1,SCAP,PLPP6,FGF1,MVK,SNX17,STARD4,LEP,LCAT,TM7SF2,HMGCS1,CYB5R2,APP,EBPL,ACADL,ACAA2,IDI1,CYP51A1,PRKAG2,CLN6,ERRFI1,PIP4P1,PPARD
GO:BP	transcription by RNA polymerase II	GO:0006366	false	0.0187594	1.72678	2691	2942	451	21031	FOXO4,SP6,MDFI,NFE2L3,PEG3,ARID3A,SMYD2,IGF2,BMP7,LRP5,DNMT1,HIC2,HTATSF1,CDK2,ESRRG,ARID3B,GATA3,PPP1R13L,MSX2,HGF,MYCL,HMGB3,TP63,PITX2,TCF21,NR6A1,IRX2,MYBL2,TFDP2,CCNE1,MAGEA8,PPARG,FSTL3,DLX4,CEBPA,TOP2A,MYCN,FOXO6,CD36,BMP5,TRMT112,PLAC8,NR2F6,ISL1,RCOR1,ZNF850,PCNA,GRHL1,EZH2,MAGED1,CDKN1C,ZFP42,HNRNPD,CTNNB1,FOXI3,CDK7,E2F2,WNT7A,ZNF367,KAT14,BCL2L12,MED12L,RBBP7,HEXB,SMARCA2,TFAP2A,NEDD4…
GO:BP	tight junction organization	GO:0120193	false	0.0190685	1.71968	81	2942	27	21031	MPP7,CLDN6,F11R,MPDZ,MARVELD3,CLDN23,FZD5,LSR,GRHL2,SVEP1,RAB13,WNT11,CLDN7,CLDN19,ECT2,CDH5,PARD3,MARVELD2,DLG1,CLDN4,TGFBR1,AFDN,ESAM,CLDN11,ARL2,TGFB3,ACVRL1
GO:BP	lung development	GO:0030324	false	0.0192982	1.71448	193	2942	50	21031	TCF21,GPC3,RPL13A,DAG1,CEBPA,DPPA4,CTNNB1,RSPO2,HEG1,TBX4,COL3A1,THRB,MME,GRHL2,ESRP2,TIMELESS,CRH,LAMA5,TBX5,WNT2,FLT4,WNT11,ADAMTSL2,FOXF1,PPP1CA,GLI3,ACVR2B,EGFR,ITGB6,KRAS,PDGFA,SRSF6,YAP1,BMP4,MMP12,NOG,DLG5,EPAS1,FGF1,MAPK3,GATA6,NPHP3,ABCA12,SAV1,TGFB3,MAN2A1,ERRFI1,MAP2K2,WNT7B,WNT2B
GO:BP	cellular response to oxygen-containing compound	GO:1901701	false	0.0199318	1.70045	1179	2942	217	21031	FOXO4,IGF2,BMP7,LRP5,DNMT1,PRKCZ,SLC38A9,CDK2,SLC6A4,SLIT2,MSX2,HGF,COLEC12,AXIN2,RAD51,BIRC5,CD274,PPARG,DAG1,ADCY6,SLC29A1,EPHA3,CD36,PCNA,SOD1,FZD7,NEURL1,EZH2,FDX1,HNRNPD,SLC1A3,CTNNB1,RPS3,COL16A1,BCAR3,PRDX5,CCNA2,COL3A1,CDK1,GH2,PARP1,GATA4,GPR37,P2RY6,EZR,TIMELESS,P2RX4,CYP11A1,P2RY2,CRH,COL1A2,SFRP1,SLC9A1,RAPGEF1,NOS2,PDCD4,CA2,GLP2R,WNT2,NCOA3,H2AZ1,MPC2,YES1,NET1,SESN2,RAB13,RBX1,PXN,…
GO:BP	mitochondrial electron transport, ubiquinol to cytochrome c	GO:0006122	true	0.0202285	1.69404	13	2942	9	21031	UQCRH,UQCRC1,UQCRHL,UQCRFS1,CYC1,UQCRQ,UQCC3,UQCRB,UQCR11
GO:BP	regulation of plasma membrane bounded cell projection organization	GO:0120035	false	0.0205767	1.68662	652	2942	131	21031	BMP7,CAMK2G,SLIT2,GATA3,EPHB3,EPS8L1,SEMA6D,ANLN,TENM3,SEMA6A,ADCY6,EPHA3,BMP5,LIMK2,NEURL1,EZH2,WNT7A,PTPRF,NEDD4,TRPV4,DMD,FN1,EZR,SEMA4C,BDNF,SFRP1,ITM2C,RAPGEF1,PRAG1,FMR1,PAK1,KLF5,OBSL1,COBL,CRKL,VLDLR,CDKL5,ARHGAP32,ENC1,HRAS,CDC42EP1,ANKRD27,LTK,ITGA6,RCC2,KDM1A,NEDD9,PLXNA1,ARAP1,P3H1,SEMA4G,STK24,MDM2,KANK1,PDLIM5,RAPGEF2,RDX,PTN,NEDD4L,ARF6,SHTN1,TWF2,YAP1,PFN1,MAPK15,TBC1D7,SF3A2,IST1…
GO:BP	regulation of double-strand break repair	GO:2000779	false	0.0208933	1.67999	133	2942	38	21031	RAD51,SPIRE2,RADX,SMARCA2,RMI2,PARP1,TIMELESS,CHEK1,POLQ,FOXM1,PPP4R2,MAGEF1,KMT5C,DMAP1,RAD51AP1,KDM1A,DEK,HDGFL2,YEATS4,TOP2B,OTUB1,SENP3,SMARCC1,SMARCD2,SMARCB1,CYREN,PPP4C,PIAS4,HMGA2,DPF1,FUS,MBTD1,MGMT,ERCC6,PARPBP,FANCB,WRAP53,OTUB2
GO:BP	regulation of spindle checkpoint	GO:0090231	false	0.0215158	1.66724	22	2942	12	21031	CCNB1,BIRC5,XRCC3,ZWINT,KNL1,AURKB,MAD2L1,NDC80,CDCA8,ANAPC15,LCMT1,INCENP
GO:BP	regulation of protein localization to nucleus	GO:1900180	false	0.0216994	1.66355	148	2942	41	21031	CD36,LIMK2,MAGED1,CDK1,PARP1,FERMT1,SESN2,NPM1,TRIM29,DMAP1,GLI3,PLK1,CCT8,TRIM28,TFRC,PKIA,ECT2,PARK7,ANGPT1,CD2AP,TARDBP,HCLS1,YAP1,BMP4,CDH1,AKT1,CDK5RAP3,LEP,CCT4,DKC1,ILRUN,RBM22,NMD3,RAN,TCP1,HDAC3,CCT2,FLCN,NF1,ORMDL3,JUP
GO:BP	negative regulation of cell population proliferation	GO:0008285	false	0.0223861	1.65002	701	2942	139	21031	FOXO4,SMYD2,BMP7,SLC6A4,GATA3,MSX2,FRZB,WNK2,SPINT2,AXIN2,CD274,GPC3,PPARG,CEBPA,BMP5,MARVELD3,NEURL1,MAGED1,CDKN1C,CTNNB1,SMARCA2,TFAP2A,CDK6,FZD5,FABP7,FLT1,EIF2AK1,SPINT1,ASCL2,IRF6,DHRS2,SFRP1,FERMT1,E2F1,RAPGEF1,TBX5,EPPK1,PDCD4,PAK1,GSDME,TP53I11,NCK2,NPM1,KISS1,SERPINE2,WNT11,GATA2,CDC6,TRIM24,NIBAN2,INPPL1,TPBG,CSNK2B,HRAS,GLI3,VHL,C18ORF54,PTH1R,SCRIB,ADGRG1,E2F7,KDF1,CLDN19,BTG3,GNA12,P…
GO:BP	epithelium migration	GO:0090132	false	0.0235286	1.6284	307	2942	71	21031	S100P,SLIT2,GATA3,ANLN,PPARG,MARVELD3,AMOT,MACIR,WNT7A,PIK3CB,EPHB4,NRP2,GRHL2,ANXA3,APELA,P2RX4,FERMT1,EPPK1,RAB25,DOCK5,FLT4,RAB13,AAMP,PXN,GATA2,ANXA1,CSNK2B,PLK2,NANOS1,MEOX2,IQSEC1,ADAM17,PAXIP1,GIPC1,KANK1,ANGPT4,CDH5,ANGPT1,HDAC5,PTN,MET,TGFBR3,ARF6,ATP5F1A,PFN1,FGF1,FAT2,EPB41L5,AKT1,LGMN,SH3BP1,RTN4,RAC1,TGFBR1,RREB1,RHOA,JCAD,EFNA1,DPP4,ATP5F1B,FSTL1,BCAR1,CALR,ACVRL1,NF1,ADAM9,PPARD,SP…
GO:BP	mitotic spindle assembly	GO:0090307	false	0.0238981	1.62164	73	2942	25	21031	MYBL2,BIRC5,CCSAP,KIF23,TPX2,CHMP4C,CDC20,KIF4A,KIF11,KIFC1,AURKB,RACGAP1,NEK2,CDCA8,PLK1,SMC3,DRG1,LSM14A,CHMP2A,MZT1,RHOA,STAG1,KIFC2,INCENP,HNRNPU
GO:BP	DNA replication checkpoint signaling	GO:0000076	false	0.0239034	1.62154	19	2942	11	21031	CDT1,TICRR,TIMELESS,CDC45,ORC1,CDC6,CLSPN,DNA2,RAD9A,DONSON,TOPBP1
GO:BP	muscle structure development	GO:0061061	false	0.0241762	1.61661	678	2942	135	21031	MYORG,MBNL3,FOXO4,IGF2,DNMT1,HSD17B1,DSP,TCF21,PKP2,ADAM12,DAG1,LRP2,ISL1,FZD7,NEURL1,EZH2,NEBL,CTNNB1,HEG1,SMARCA2,FLOT2,COL3A1,CDK1,GATA4,KRT19,TNNT1,TBX20,COL11A1,DMD,CNTFR,SEMA4C,KRT8,BDNF,LAMA5,CENPF,SORT1,SLC9A1,UNC45A,TBX5,PDCD4,CSRP2,MYL6,KLF5,WNT2,OBSL1,DOCK5,CHRNB1,AFG3L2,HEY1,DES,IGSF8,FOXF1,NIBAN2,TNNC1,TNNT3,FHL2,EGR2,MEOX2,LEMD2,KDM1A,TNNT2,XKR8,HMG20B,HDGFL2,MDM2,PDLIM5,SPEG,CASQ1,…
GO:BP	nuclear envelope organization	GO:0006998	false	0.0245013	1.61081	56	2942	21	21031	CHMP4C,LMNB1,PLK1,LEMD2,LMNB2,NUP155,TARDBP,REEP4,BANF1,TMEM170A,NEMP1,CTDNEP1,VRK1,NSFL1C,DMPK,CHMP2A,SPAST,VPS4A,PAFAH1B1,NEK6,DCTN1
GO:BP	regulation of telomere maintenance	GO:0032204	false	0.0245924	1.6092	105	2942	32	21031	PKIB,HNRNPD,DCP2,CTNNB1,PARP1,HNRNPA2B1,HNRNPA1,TNKS2,AURKB,NEK2,NEK7,INO80C,CCT8,UPF1,PARN,MAPKAPK5,MRE11,MAPK15,HNRNPC,MAPK3,CCT4,NFRKB,DKC1,XRCC1,YY1,TCP1,CCT2,NAF1,SMG5,INO80E,UCHL5,HNRNPU
GO:BP	tissue migration	GO:0090130	false	0.0248769	1.6042	313	2942	72	21031	S100P,SLIT2,GATA3,ANLN,PPARG,MARVELD3,AMOT,MACIR,WNT7A,PIK3CB,EPHB4,NRP2,GRHL2,ANXA3,APELA,P2RX4,FERMT1,EPPK1,RAB25,DOCK5,FLT4,RAB13,AAMP,PXN,GATA2,ANXA1,FOXF1,CSNK2B,PLK2,NANOS1,MEOX2,IQSEC1,ADAM17,PAXIP1,GIPC1,KANK1,ANGPT4,CDH5,ANGPT1,HDAC5,PTN,MET,TGFBR3,ARF6,ATP5F1A,PFN1,FGF1,FAT2,EPB41L5,AKT1,LGMN,SH3BP1,RTN4,RAC1,TGFBR1,RREB1,RHOA,JCAD,EFNA1,DPP4,ATP5F1B,FSTL1,BCAR1,CALR,ACVRL1,NF1,ADAM9,PP…
GO:BP	transforming growth factor beta receptor superfamily signaling pathway	GO:0141091	true	0.0254245	1.59475	341	2942	77	21031	FBN2,BMP7,PEG10,DACT2,MSX2,GPC3,PPARG,FSTL3,BMP5,LRP2,GDF6,CDKN1C,PCSK6,RBBP7,DLX3,COL3A1,PARP1,GATA4,FKBP8,TBX20,COL1A2,SFRP1,FERMT1,PDCD4,LTBP1,BRMS1L,PXN,ADAMTSL2,FOLR1,CSNK2B,ZNF703,AXIN1,PSG9,ACVR2B,TMPRSS6,HOXA13,ADAM17,FUT8,ITGB6,GIPC1,GCNT2,HTRA4,ING2,TRIM33,NREP,GREM2,CDH5,SDCBP,TGFBR3,HPGD,BMP4,NOG,USP9Y,TSC22D1,TET1,EID2,MAPK3,MTMR4,GATA6,TGFBR1,SCX,HTRA1,SNW1,CRIM1,TP53,LRRC32,FSTL1,S…
GO:BP	negative regulation of metabolic process	GO:0009892	false	0.0275792	1.55942	3455	2942	564	21031	MDFI,PKIB,NFE2L3,PEG3,SMYD2,IGF2,BMP7,IGF2BP1,LRP5,DNMT1,HIC2,PRKCZ,MSH6,CDK2,SLIT2,GATA3,PPP1R13L,MSX2,HGF,TP63,PITX2,IGF2BP3,TCF21,AXIN2,NR6A1,IRX2,PKP3,BIRC5,CD274,TFDP2,CCNE1,MAGEA8,RPL13A,STC2,PPARG,RADX,DLX4,CEBPA,TYMS,BEX3,MYCN,CD36,BMP5,NR2F6,ISL1,RCOR1,RNF128,PCNA,SOD1,MACIR,EZH2,MAGED1,TRIM71,CDT1,CDKN1C,HNRNPD,DCP2,CTNNB1,RTN2,RPS3,RBM47,OPN3,BEX4,KAT14,HEG1,BCL2L12,RBBP7,SMARCA2,PRDX5…
GO:BP	positive regulation of mitotic cell cycle	GO:0045931	false	0.0284461	1.54598	120	2942	35	21031	CDCA5,CCNB1,CDC25A,RRM2,CDK1,CDC20,UBE2C,ANAPC11,DTL,AURKA,ANXA1,CDC6,RCC2,EGFR,ADAM17,ESPL1,MDM2,RRM1,RDX,BRD4,CDC23,BRCA2,SHB,AKT1,LGMN,DLGAP5,TFDP1,LSM11,APP,MTA3,EIF4EBP1,RAD51C,CPSF3,PAFAH1B1,CENPJ
GO:BP	negative regulation of mRNA metabolic process	GO:1903312	false	0.0286661	1.54263	101	2942	31	21031	IGF2BP1,IGF2BP3,AXIN2,PKP3,HNRNPD,RBM47,IGF2BP2,HNRNPA0,E2F1,FMR1,HNRNPA2B1,SRSF9,NPM1,TENT5A,PKP1,GDNF,TRAF2,SRSF7,TARDBP,RBM42,SRSF6,TAF15,HNRNPC,SAP18,TENT5B,IREB2,IKBKE,NOCT,FUS,RBM38,HNRNPU
GO:BP	negative regulation of G2/M transition of mitotic cell cycle	GO:0010972	false	0.0290183	1.53733	65	2942	23	21031	FOXO4,TICRR,CDK1,CHMP4C,CHEK1,DTL,AURKB,ORC1,CDC6,ZFYVE19,NOP53,BLM,PLK1,CLSPN,MIIP,RAD21,MRE11,BRCA1,DONSON,CDK5RAP3,TOPBP1,SYF2,VPS4A
GO:BP	positive regulation of telomerase activity	GO:0051973	false	0.0300721	1.52184	33	2942	15	21031	PKIB,GRHL2,AURKB,NEK2,NEK7,PARN,MAPKAPK5,MAPK15,MAPK3,CCT4,DKC1,TCP1,CCT2,NAF1,WRAP53
GO:BP	axon guidance	GO:0007411	false	0.0301683	1.52045	249	2942	60	21031	BMP7,SLIT2,GATA3,EPHB3,SEMA6D,SEMA6A,DAG1,EPHA3,RAC3,ISL1,SIAH1,EFNB1,NRP2,PLEKHG4B,CYFIP2,SEMA4C,BDNF,CNTN6,RPS6KA5,LHX2,OPHN1,FGFR4,NIBAN2,GDNF,MATN2,RPL24,GLI3,EGR2,B4GAT1,ADAM17,PLXNA1,FEZ2,SEMA4G,ENAH,VASP,LGR6,ERBB2,IGSF9,NOG,CHN1,L1CAM,RAC1,APP,SEMA3F,LHX4,TUBB2B,YTHDF1,EFNA1,NRCAM,DVL1,CYFIP1,LYPLA2,EFNB3,PLXNA2,SEMA5B,B3GNT2,PLXNB1,WNT7B,SEMA4B,SMAD4
GO:BP	neuron projection guidance	GO:0097485	false	0.0301683	1.52045	249	2942	60	21031	BMP7,SLIT2,GATA3,EPHB3,SEMA6D,SEMA6A,DAG1,EPHA3,RAC3,ISL1,SIAH1,EFNB1,NRP2,PLEKHG4B,CYFIP2,SEMA4C,BDNF,CNTN6,RPS6KA5,LHX2,OPHN1,FGFR4,NIBAN2,GDNF,MATN2,RPL24,GLI3,EGR2,B4GAT1,ADAM17,PLXNA1,FEZ2,SEMA4G,ENAH,VASP,LGR6,ERBB2,IGSF9,NOG,CHN1,L1CAM,RAC1,APP,SEMA3F,LHX4,TUBB2B,YTHDF1,EFNA1,NRCAM,DVL1,CYFIP1,LYPLA2,EFNB3,PLXNA2,SEMA5B,B3GNT2,PLXNB1,WNT7B,SEMA4B,SMAD4
GO:BP	cellular catabolic process	GO:0044248	false	0.0312299	1.50543	1600	2942	282	21031	ATP6V1C2,IGF2BP1,ECH1,LIPG,DCXR,QPRT,CDO1,GM2A,ITGB4,HGF,GLDC,IGF2BP3,VAMP8,AXIN2,PKP3,SLC27A2,ALDH4A1,CD36,PLBD1,TRIM71,IDH1,HNRNPD,DCP2,EFNB1,RBM47,RNF43,PIK3CB,CYP2W1,HEXB,PRDX5,ACER2,NEDD4,EVA1A,FZD5,PACSIN3,GATA4,SLC25A5,IGF2BP2,FKBP8,RBM8A,ETFA,PGM1,CROT,MME,ILVBL,QSOX1,CHMP4C,HNRNPA0,HYAL4,CALM1,DIO3,GAA,E2F1,TRIM58,NOS2,FMR1,TRIM6,ZNRF3,PLD2,LIN28B,DIAPH3,SESN2,NPM1,ALDH2,STBD1,TENT5A,TET…
GO:BP	positive regulation of protein ubiquitination	GO:0031398	false	0.0321832	1.49237	111	2942	33	21031	SKP2,BIRC7,CENPX,FANCI,CDC20,SKP1,UBE2C,NPM1,RBX1,AXIN1,PLK1,NDFIP2,KDM1A,GABARAP,PAXIP1,UBB,PEF1,MAPK9,ANGPT1,NMI,RPS2,BRCA1,TBC1D7,UBE2S,CDK5RAP3,INAVA,TRIB3,CRY1,HDAC3,DNAJB2,COMMD1,SEPTIN4,GSK3A
GO:BP	regulation of canonical Wnt signaling pathway	GO:0060828	false	0.0343607	1.46394	250	2942	60	21031	FRZB,WNK2,AXIN2,GPC3,ISL1,FZD7,CTNNB1,RSPO2,RPS12,CCNYL1,SFRP1,FERMT1,RAPGEF1,LGR5,ZNRF3,TNKS2,RBX1,WNT11,SIAH2,PPP1CA,TPBG,GID8,FOLR1,GLI3,ZNF703,TLE3,AXIN1,TMEM64,CDH3,EGFR,TLE1,WLS,COL1A1,KANK1,TLE6,LGR4,LGR6,YAP1,CTNNBIP1,NOG,PPM1N,CBY1,CTDNEP1,UBAC2,CCAR2,NOTUM,NPHP3,OTULIN,DAPK3,CTNND1,VCP,ASPM,SOX13,FOXO3,BAMBI,ADGRA2,JUP,SMAD4,SOX7,GSK3A
GO:BP	cardiac septum morphogenesis	GO:0060411	false	0.0349573	1.45646	70	2942	24	21031	BMP7,SLIT2,MSX2,BMP5,LRP2,ISL1,NRP2,GATA4,TBX20,TBX5,HEY1,WNT11,MDM2,TGFBR3,BMP4,NOG,CHD7,GATA6,TGFBR1,TP53,SAV1,SMAD7,SMAD4,RBM15
GO:BP	positive regulation of cell migration	GO:0030335	false	0.0352327	1.45305	540	2942	111	21031	FOXO4,BMP7,GATA3,HGF,SEMA6D,CD274,SEMA6A,PGF,AMOT,WNT7A,PIK3CB,CGA,SWAP70,NRP2,TRPV4,FLT1,ASCL2,P2RY6,CD47,ANXA3,FN1,APELA,SEMA4C,P2RX4,FERMT1,PAK1,TRIP6,RAB25,DOCK5,FLT4,AAMP,FAM83H,CRKL,GATA2,ANXA1,ARHGAP32,LYVE1,FOXF1,SYDE1,PLK2,HRAS,ZNF703,MAZ,WDR62,ANO6,ITGA6,GAB1,NEDD9,IQSEC1,EGFR,ADAM17,VTN,COL1A1,SEMA4G,GCNT2,MDM2,ANGPT4,FUT4,VSIR,RARRES2,CDH5,ANGPT1,SDCBP,RAPGEF2,RDX,PTN,MET,PDGFA,TGFBR3…
GO:BP	epithelial to mesenchymal transition	GO:0001837	false	0.0355096	1.44965	166	2942	44	21031	SP6,BMP7,GATA3,MSX2,HGF,AXIN2,DAG1,EPHA3,BMP5,EZH2,CTNNB1,FAM83D,TBX20,SFRP1,TBX5,PDCD4,WNT2,HEY1,WNT11,ZNF703,KBTBD8,COL1A1,TRIM28,GCNT2,PEF1,SDCBP,TGFBR3,BMP4,NOG,DLG5,TIAM1,EPB41L5,MCRIP1,RTN4,TGFBR1,EFNA1,ADAM15,SMAD7,TGFB3,POFUT2,FOXC1,HMGA2,BAMBI,SMAD4
GO:BP	regulation of translation	GO:0006417	false	0.0357289	1.44698	378	2942	83	21031	IGF2BP1,IGF2BP3,RPL13A,BZW2,TYMS,NEURL1,TRIM71,HNRNPD,RPS3,RPL26,EIF2AK1,IGF2BP2,RBM8A,RPS14,RCC1L,FMR1,NCK2,SESN2,NPM1,SARS1,GCN1,PPP1CA,ENC1,NANOS1,KBTBD8,UPF1,RPS9,AJUBA,LSM14A,MAPKAPK5,KHDRBS1,DHFR,CNOT11,ERBB2,SHMT1,MALSU1,EIF4B,NSUN5,LRPPRC,METAP1,NGDN,RPL38,TSC1,AKT1,EEF2K,DIO2,RNF139,RBM3,TRAP1,OTUD6B,APP,NCL,POLDIP3,ATF4,CNOT1,TENT5B,MTG1,KRT17,EIF4EBP1,AARS1,MSI2,YTHDF1,PIWIL4,DAPK3,MET…
GO:BP	positive regulation of DNA repair	GO:0045739	false	0.0362345	1.44088	131	2942	37	21031	SPIRE2,PCNA,RPS3,SMARCA2,BABAM1,PARP1,TIMELESS,H2AX,FOXM1,KMT5C,DMAP1,CEBPG,RAD51AP1,INO80C,EGFR,TRIM28,HDGFL2,BRCA1,YEATS4,RNF168,TOP2B,NFRKB,SMARCC1,XRCC1,YY1,SMARCD2,SMARCB1,PIAS4,INO80E,DPF1,UCHL5,FUS,MBTD1,MGMT,ERCC6,FANCB,WRAP53
GO:BP	fatty acid catabolic process	GO:0009062	false	0.0377954	1.42256	107	2942	32	21031	ECH1,SLC27A2,ETFA,CROT,ILVBL,SESN2,TYSND1,ETFB,USP48,ACAT2,LPIN2,ECHDC2,ACOX1,ACADVL,ECI1,HACL1,CPT1A,AKT1,LEP,ACAD11,ACOX3,FAAH,ABCD1,ACADL,ACAA2,ACAA1,HSD17B10,ECI2,PPARD,ECHS1,PCK2,NUDT8
GO:BP	regulation of protein phosphorylation	GO:0001932	false	0.03871	1.41218	910	2942	172	21031	PKIB,IGF2,LRP5,PRKCZ,PKMYT1,SLIT2,HGF,AXIN2,CDC25A,RAD51,BIRC5,FGFR3,PPARG,TNK2,CEBPA,CD36,ISL1,PGF,SOD1,LIMK2,EZH2,CDKN1C,RPS3,CDK7,BCAR3,HEG1,HERC5,QARS1,GH2,FLT1,EIF2AK1,PROM2,FKBP8,CCNYL1,TPX2,DMD,FN1,CRH,BDNF,SFRP1,NTF4,CALM1,PSRC1,IQGAP3,PDCD4,FMR1,PAK1,TRIM6,NCK2,AURKB,YES1,SESN2,FLT4,NPM1,PRR5,CRKL,CDC6,AREG,CTDSPL,CDCA8,KIF14,NOP53,HRAS,S1PR2,BLM,TRAF4,AXIN1,PLK1,TRAF2,NEDD9,CLSPN,EGFR,C…
GO:BP	positive regulation of apoptotic process	GO:0043065	false	0.0396882	1.40134	512	2942	106	21031	BMP7,CTSV,SLIT2,MSX2,FRZB,TP63,MYBL2,CD274,PPARG,PIDD1,TOP2A,SIAH1,SOD1,NEURL1,PHLDA3,MAGED1,CTNNB1,RPS3,USP27X,PIK3CB,TFAP2A,RPL26,TBX20,MELK,ADAMTSL4,LGALS16,BCAP31,SFRP1,SLC9A1,DDX19A,ITM2C,E2F1,PDCD4,GSDME,NCK2,NET1,TNFAIP8,RASSF6,WNT11,ANXA1,PPP1CA,LTK,ANO6,ITGA6,SCRIB,TRAF2,PHLDA2,CDC34,HOXA13,RPS6,PTPA,HTRA4,UBB,ECT2,MAPK9,PARK7,RAD9A,CASP3,RAPGEF2,RBM5,ING5,CTNNBL1,HPGD,BMP4,PRELID1,TSC22…
GO:BP	positive regulation of locomotion	GO:0040017	false	0.0401911	1.39587	583	2942	118	21031	FOXO4,BMP7,SLIT2,GATA3,HGF,SEMA6D,CD274,SEMA6A,PGF,AMOT,WNT7A,PIK3CB,CGA,SWAP70,NRP2,TRPV4,FLT1,ASCL2,P2RY6,CD47,ANXA3,FN1,APELA,SEMA4C,P2RX4,FERMT1,PAK1,TRIP6,RAB25,DOCK5,FLT4,AAMP,FAM83H,CRKL,GATA2,ANXA1,ARHGAP32,LYVE1,FOXF1,CLDN7,TPBG,SYDE1,PLK2,CFAP20,HRAS,ZNF703,MAZ,WDR62,ANO6,ITGA6,GAB1,NEDD9,IQSEC1,EGFR,ADAM17,VTN,COL1A1,SEMA4G,GCNT2,MDM2,ANGPT4,FUT4,VSIR,RARRES2,CDH5,ANGPT1,SDCBP,RAPGEF2,…
GO:BP	response to estradiol	GO:0032355	false	0.0410238	1.38696	117	2942	34	21031	BMP7,SLC6A4,MSX2,PCNA,EZH2,HNRNPD,CTNNB1,WNT7A,CCNA2,SFRP1,MMP15,NCOA3,CYP19A1,H2AZ1,ANXA1,AREG,MBD3,NRIP1,DNMT3A,ZNF703,EGFR,COL1A1,CASP3,ARPC1B,HPGD,MBD1,KIF18A,LEP,PTGFR,CALR,AIFM1,ERRFI1,GHR,SSTR1
GO:BP	response to organic cyclic compound	GO:0014070	false	0.0417213	1.37964	905	2942	171	21031	SKP2,BMP7,DNMT1,SLC6A4,ESRRG,CDO1,SLIT2,MSX2,COLEC12,GLDC,TP63,TCF21,AXIN2,RAD51,NASP,STC2,PPARG,DAG1,CEBPA,TYMS,ADCY6,CD36,DSG2,ISL1,PCNA,EZH2,IDH1,FDX1,PAK4,HNRNPD,SLC1A3,CTNNB1,WNT7A,RBBP7,NEDD4,CCNA2,CDK1,PARP1,ALAS1,AGL,PMVK,P2RY6,ANXA3,EZR,P2RX4,P2RY2,CRH,SFRP1,SH3RF1,SLC9A1,RAPGEF1,FIBIN,CHEK1,PAK1,TXN2,MMP15,NCOA3,CYP19A1,H2AZ1,NPM1,ESRRA,ANXA1,AREG,GNAS,MBD3,TRIM24,NRIP1,FOXF1,FOLR1,DNMT…
GO:BP	cardiac muscle tissue development	GO:0048738	false	0.0419841	1.37692	230	2942	56	21031	BMP7,PPP1R13L,MSX2,DSP,PKP2,BMP5,LRP2,DSG2,ISL1,GJA5,FZD7,NEBL,HEG1,CDK1,GATA4,TBX20,COL11A1,SLC9A1,TBX5,WNT2,OBSL1,NPPB,HEY1,GATA5,TNNC1,FHL2,TNNT2,PDLIM5,TGFBR3,YAP1,BMP4,NOG,ERBB3,TPM1,CBY1,TSC1,CHD7,GATA6,TGFBR1,MYL3,YY1,SORBS2,RARB,FHOD3,JPH2,SAV1,SMAD7,CALR,HDAC3,FOXC1,PARP2,COL14A1,SOX6,SMAD4,GSK3A,HNRNPU
GO:BP	negative regulation of cell motility	GO:2000146	false	0.0424361	1.37226	301	2942	69	21031	STK26,SLIT2,GATA3,SEMA6D,SPINT2,PPARG,DAG1,BMP5,MARVELD3,MACIR,RBBP7,COL3A1,SFRP1,TBX5,EPPK1,BRMS1L,CYP19A1,WNT11,CCDC125,SIN3B,CSNK2B,MEOX2,TCAF1,ADGRG1,NEDD9,MIIP,CLDN19,GNA12,STK24,LRP1,ING2,KANK1,ANGPT4,HDAC5,TGFBR3,SRGAP2,BMP4,NOG,MAPK15,DLG5,TPM1,TET1,MIF,CDH1,AKT1,RAC1,BST2,LRCH1,RAP2B,TGFBR1,TMIGD3,NISCH,AFDN,PTPRT,RHOA,HAS1,IL24,RAP2C,DPP4,ADAM15,SMAD7,CALR,FOXO3,ACVRL1,SINHCAF,FLCN,NF1,…
GO:BP	cardiac ventricle development	GO:0003231	false	0.0430479	1.36605	127	2942	36	21031	SLIT2,GATA3,PPP1R13L,DSP,PKP2,LRP2,ISL1,GJA5,HEG1,GATA4,TBX20,COL11A1,GRHL2,TBX5,HEY1,WNT11,FOXF1,TNNC1,TNNT2,HOXA13,MDM2,TGFBR3,NACA,BMP4,NOG,TPM1,CHD7,TGFBR1,MYL3,SALL4,SAV1,SMAD7,FOXC1,SMAD4,GSK3A,RBM15
GO:BP	regulation of transmembrane receptor protein serine/threonine kinase signaling pathway	GO:0090092	false	0.0450693	1.34612	263	2942	62	21031	FBN2,BMP7,PEG10,DACT2,MSX2,GPC3,PPARG,FSTL3,BMP5,LRP2,GDF6,CDKN1C,PCSK6,RBBP7,PARP1,GATA4,FKBP8,TBX20,SFRP1,FERMT1,LTBP1,BRMS1L,ADAMTSL2,FOLR1,CSNK2B,ZNF703,AXIN1,ACVR2B,TMPRSS6,HOXA13,ADAM17,GIPC1,HTRA4,LRP1,ING2,TRIM33,NREP,GREM2,CDH5,SDCBP,TGFBR3,BMP4,NOG,TSC22D1,TET1,EID2,MTMR4,GATA6,TGFBR1,HTRA1,SNW1,CRIM1,TP53,FSTL1,SMAD7,TGFB3,ACVRL1,SINHCAF,FLCN,BAMBI,SMAD4,ACVR2A
GO:BP	negative regulation of cell migration	GO:0030336	false	0.0454177	1.34277	285	2942	66	21031	STK26,SLIT2,SEMA6D,PPARG,DAG1,BMP5,MARVELD3,MACIR,RBBP7,COL3A1,SFRP1,TBX5,EPPK1,BRMS1L,CYP19A1,WNT11,SIN3B,CSNK2B,MEOX2,TCAF1,ADGRG1,NEDD9,MIIP,CLDN19,GNA12,STK24,LRP1,ING2,KANK1,ANGPT4,HDAC5,TGFBR3,SRGAP2,BMP4,NOG,MAPK15,DLG5,TPM1,TET1,MIF,CDH1,AKT1,RAC1,BST2,LRCH1,RAP2B,TGFBR1,TMIGD3,NISCH,AFDN,PTPRT,RHOA,HAS1,IL24,RAP2C,DPP4,ADAM15,SMAD7,CALR,FOXO3,ACVRL1,SINHCAF,FLCN,NF1,JUP,PTPRK
GO:BP	cardiac septum development	GO:0003279	false	0.0465795	1.33181	108	2942	32	21031	BMP7,SLIT2,GATA3,MSX2,BMP5,LRP2,ISL1,GJA5,HEG1,NRP2,GATA4,TBX20,TBX5,HEY1,WNT11,HOXA13,MDM2,TGFBR3,BMP4,NOG,SNX17,CHD7,GATA6,TGFBR1,NPHP3,SALL4,TP53,SAV1,SMAD7,PCSK5,SMAD4,RBM15
GO:BP	regulation of post-translational protein modification	GO:1901873	false	0.0468589	1.32921	247	2942	59	21031	SKP2,BIRC7,BEX3,CTNNB1,RPS3,BEX4,CENPX,FANCI,CDC20,SKP1,UBE2C,NPM1,RBX1,MAD2L1,BEX2,SIAH2,COPS5,NOP53,AXIN1,PLK1,NDFIP2,KDM1A,GABARAP,P3H1,HMG20B,PAXIP1,UBB,PEF1,MAPK9,PARK7,ANGPT1,NMI,RPS2,BRCA1,TBC1D7,EPAS1,UBXN1,UBE2S,AKT1,CDK5RAP3,INAVA,ARRB1,TGFBR1,SQSTM1,TRIB3,GPS2,SIRT7,CRY1,VCP,SAE1,SMAD7,HDAC3,FLCN,PIAS4,TCF25,DNAJB2,COMMD1,SEPTIN4,GSK3A
GO:BP	regulation of protein ubiquitination	GO:0031396	false	0.0473991	1.32423	199	2942	50	21031	SKP2,BIRC7,BEX3,CTNNB1,RPS3,BEX4,CENPX,FANCI,CDC20,SKP1,UBE2C,NPM1,RBX1,MAD2L1,BEX2,SIAH2,AXIN1,PLK1,NDFIP2,KDM1A,GABARAP,PAXIP1,UBB,PEF1,MAPK9,PARK7,ANGPT1,NMI,RPS2,BRCA1,TBC1D7,UBXN1,UBE2S,AKT1,CDK5RAP3,INAVA,ARRB1,TGFBR1,SQSTM1,TRIB3,GPS2,SIRT7,CRY1,SMAD7,HDAC3,TCF25,DNAJB2,COMMD1,SEPTIN4,GSK3A
GO:BP	regulation of mRNA metabolic process	GO:1903311	false	0.0476004	1.32239	302	2942	69	21031	IGF2BP1,IGF2BP3,AXIN2,PKP3,TRIM71,HNRNPD,DCP2,RBM47,IGF2BP2,RBM8A,HNRNPA0,E2F1,FMR1,HNRNPA2B1,HNRNPA1,SRSF9,NPM1,SRSF3,TENT5A,MOV10,RBMXL1,PKP1,GDNF,EXOSC7,NANOS1,HNRNPL,TRAF2,UPF1,PARN,EXOSC5,KHDRBS1,RBM5,SRSF7,CNOT11,TARDBP,RBM42,SRSF6,RBM23,TAF15,MEX3D,SRSF2,RBFOX2,HNRNPC,AKT1,RBM3,CLNS1A,TBRG4,SAP18,NCL,TRA2B,CNOT1,TENT5B,SNW1,EXOSC8,IWS1,RBM25,YTHDF1,PAPOLA,SAFB,IREB2,MLH1,IKBKE,EXOSC2,NOCT,…
GO:BP	osteoblast differentiation	GO:0001649	false	0.0479807	1.31893	231	2942	56	21031	FBN2,IGF2,BMP7,LRP5,MSX2,HGF,TP63,AXIN2,PPARG,CEBPA,CTNNB1,RSPO2,CDK6,CCDC47,SNRNP200,SFRP1,GDPD2,WNT11,TENT5A,AREG,ACHE,GLI3,FHL2,TMEM64,PTH1R,FASN,ACVR2B,COL1A1,RPS15,RDH14,METTL7A,LGR4,SND1,YAP1,CTNNBIP1,BMP4,NOG,HNRNPC,AKT1,TMEM119,PPP3CA,ATF4,FBL,CRIM1,MAP2K6,SIRT7,MRC2,ATP5F1B,PSMC2,NF1,NOCT,BAMBI,WNT7B,SMAD4,HNRNPU,ACVR2A
GO:BP	purine ribonucleotide metabolic process	GO:0009150	false	0.0482317	1.31667	450	2942	95	21031	ACSS1,SLC27A2,ACSF2,ADCY6,ELOVL2,PARP1,PMVK,PGM1,CROT,FAR2,NDUFB11,MPC2,TECR,NPPB,SLC25A13,NDUFA1,ATP5PO,NDUFB9,ATIC,NDUFV1,GALK1,SLC25A16,PDHA1,MPP1,ATP5MC3,ATP5MJ,ATP5PD,ALDOA,PDHX,TPST2,NDUFA6,NDUFB7,BPGM,ADSS2,NUDT4,NDUFA12,PPAT,COASY,NDUFC2,NDUFB3,NME1,CLPX,ENO3,SLC25A1,TJP2,NDUFA2,IMPDH2,NDUFB5,ATP5F1A,NDUFS6,NDUFA9,PAICS,PDHB,MVK,PIPOX,ATP5MG,ENTPD7,PDE4D,HMGCS1,ATP5IF1,DLG1,P2RX7,AK2,APP,…
GO:BP	mitochondrial membrane organization	GO:0007006	false	0.0484604	1.31461	113	2942	33	21031	SLC25A5,SIVA1,SLC9A1,AFG3L2,RHOT2,ROMO1,TOMM7,TIMM13,TOMM20,TIMM22,SLC25A6,SLC25A4,ATP5IF1,CHCHD6,PMAIP1,TOMM22,TIMM10,MTX2,HSPA4,TIMM50,UQCC3,ACAA2,TP53,TIMM8A,SPG7,MTX1,PPIF,COX18,BAD,CAMK2A,TIMM29,GSK3A,NDUFA13
GO:BP	positive regulation of programmed cell death	GO:0043068	false	0.0484929	1.31432	532	2942	109	21031	BMP7,CTSV,SLIT2,MSX2,FRZB,TP63,MYBL2,CD274,PPARG,PIDD1,TOP2A,SIAH1,SOD1,NEURL1,PHLDA3,MAGED1,CTNNB1,RPS3,USP27X,PIK3CB,TFAP2A,RPL26,PARP1,TBX20,MELK,ADAMTSL4,LGALS16,BCAP31,SFRP1,SLC9A1,DDX19A,ITM2C,E2F1,NOS2,PDCD4,GSDME,NCK2,NET1,TNFAIP8,RASSF6,WNT11,ANXA1,PPP1CA,LTK,ANO6,ITGA6,SCRIB,TRAF2,PHLDA2,CDC34,HOXA13,RPS6,PTPA,HTRA4,UBB,ECT2,MAPK9,PARK7,RAD9A,CASP3,RAPGEF2,RBM5,ING5,CTNNBL1,HPGD,BMP4,PR…
GO:CC	cytoplasm	GO:0005737	true	1.98153e-116	115.703	12345	3046	2277	22097	MYORG,MBNL3,FOXO4,SIGLEC6,ATP6V1C2,DUSP9,SP6,DYNLL2,SKP2,GRAMD2A,MDFI,PKIB,ISYNA1,PHGDH,PEG3,ARID3A,SMYD2,MCM2,MYO7A,STARD10,RAB11FIP4,KCNN4,IGF2,IGF2BP1,LRP5,SMAGP,KANK4,PEG10,ECH1,DDB1,CTSV,DSC3,OLR1,FAM184A,STK26,LIPG,MPP7,VAV3,DACT2,NLRP2,PRKCZ,SLC38A9,HS6ST2,DCXR,MSH6,CDK2,MEST,SLC6A4,TDRP,CDC42BPG,ADRB1,CAMK2G,QPRT,TRIML2,AKR1B1,CDO1,ACSS1,GGH,LRRC1,HSD17B1,GM2A,PKMYT1,S100P,SLIT2,PLEKHF2,A…
GO:CC	nucleoplasm	GO:0005654	false	6.73379e-82	81.1717	4220	3046	997	22097	MBNL3,FOXO4,CMAS,MORC4,SKP2,ARID3A,SMYD2,MCM2,IGF2BP1,SMAGP,PEG10,DNMT1,DDB1,HIC2,OLR1,MPP7,HTATSF1,MSH6,CDK2,CAMK2G,ESRRG,AKR1B1,ARID3B,PKMYT1,S100P,CDCA5,GATA3,PPP1R13L,MSX2,MYCL,CCNB1,GLDC,TP63,PITX2,ANLN,TCF21,NR6A1,MYBL2,MCM5,BIRC7,PKP3,CDC25A,RAD51,PAK6,BIRC5,CD274,TFDP2,DNAJC9,CCNE1,FANCA,PKP2,NASP,MCM4,PPARG,FSTL3,HMGN3,KIF22,ADAM12,RADX,DAG1,DLX4,GINS1,CEBPA,PIDD1,TOP2A,EXO1,MYCN,EPHA3,R…
GO:CC	cytosol	GO:0005829	false	1.0802e-69	68.9665	5487	3046	1170	22097	MBNL3,FOXO4,SIGLEC6,ATP6V1C2,DUSP9,SP6,DYNLL2,SKP2,ISYNA1,PHGDH,ARID3A,SMYD2,MYO7A,STARD10,KCNN4,IGF2BP1,KANK4,PEG10,ECH1,STK26,VAV3,NLRP2,PRKCZ,DCXR,MSH6,CDK2,TDRP,CDC42BPG,CAMK2G,QPRT,AKR1B1,CDO1,LRRC1,HSD17B1,GM2A,PKMYT1,CDCA5,PPP1R13L,MSX2,EPHB3,EPS8L1,RASA1,WNK2,CCNB1,FAM13A,ANLN,IGF2BP3,VAMP8,AXIN2,MYBL2,TK1,BIRC7,SLC27A2,CDC25A,RAD51,PAK6,BIRC5,STXBP2,DNAJC9,CCNE1,RPL13A,PPARG,HMGN3,COL21A…
GO:CC	intracellular organelle lumen	GO:0070013	false	9.82493e-57	56.0077	6657	3046	1309	22097	MBNL3,FOXO4,CMAS,MORC4,SKP2,ARID3A,SMYD2,MCM2,IGF2,IGF2BP1,SMAGP,PEG10,DNMT1,ECH1,DDB1,CTSV,HIC2,OLR1,MPP7,HTATSF1,PRKCZ,MSH6,CDK2,CAMK2G,ESRRG,AKR1B1,ACSS1,ARID3B,GGH,GM2A,PKMYT1,S100P,CDCA5,GATA3,PPP1R13L,MSX2,ITGB4,HGF,MYCL,CCNB1,GLDC,TP63,PITX2,ANLN,COL8A2,TCF21,NR6A1,MYBL2,MCM5,BIRC7,PKP3,SLC27A2,SNHG8,CDC25A,RAD51,PAK6,BIRC5,CD274,TFDP2,DNAJC9,GPC3,CCNE1,FANCA,PKP2,RPL13A,NASP,MCM4,STC2,PPA…
GO:CC	organelle lumen	GO:0043233	false	9.82493e-57	56.0077	6657	3046	1309	22097	MBNL3,FOXO4,CMAS,MORC4,SKP2,ARID3A,SMYD2,MCM2,IGF2,IGF2BP1,SMAGP,PEG10,DNMT1,ECH1,DDB1,CTSV,HIC2,OLR1,MPP7,HTATSF1,PRKCZ,MSH6,CDK2,CAMK2G,ESRRG,AKR1B1,ACSS1,ARID3B,GGH,GM2A,PKMYT1,S100P,CDCA5,GATA3,PPP1R13L,MSX2,ITGB4,HGF,MYCL,CCNB1,GLDC,TP63,PITX2,ANLN,COL8A2,TCF21,NR6A1,MYBL2,MCM5,BIRC7,PKP3,SLC27A2,SNHG8,CDC25A,RAD51,PAK6,BIRC5,CD274,TFDP2,DNAJC9,GPC3,CCNE1,FANCA,PKP2,RPL13A,NASP,MCM4,STC2,PPA…
GO:CC	membrane-enclosed lumen	GO:0031974	false	9.82493e-57	56.0077	6657	3046	1309	22097	MBNL3,FOXO4,CMAS,MORC4,SKP2,ARID3A,SMYD2,MCM2,IGF2,IGF2BP1,SMAGP,PEG10,DNMT1,ECH1,DDB1,CTSV,HIC2,OLR1,MPP7,HTATSF1,PRKCZ,MSH6,CDK2,CAMK2G,ESRRG,AKR1B1,ACSS1,ARID3B,GGH,GM2A,PKMYT1,S100P,CDCA5,GATA3,PPP1R13L,MSX2,ITGB4,HGF,MYCL,CCNB1,GLDC,TP63,PITX2,ANLN,COL8A2,TCF21,NR6A1,MYBL2,MCM5,BIRC7,PKP3,SLC27A2,SNHG8,CDC25A,RAD51,PAK6,BIRC5,CD274,TFDP2,DNAJC9,GPC3,CCNE1,FANCA,PKP2,RPL13A,NASP,MCM4,STC2,PPA…
GO:CC	nuclear lumen	GO:0031981	false	6.05951e-41	40.2176	5521	3046	1077	22097	MBNL3,FOXO4,CMAS,MORC4,SKP2,ARID3A,SMYD2,MCM2,IGF2BP1,SMAGP,PEG10,DNMT1,DDB1,HIC2,OLR1,MPP7,HTATSF1,PRKCZ,MSH6,CDK2,CAMK2G,ESRRG,AKR1B1,ARID3B,PKMYT1,S100P,CDCA5,GATA3,PPP1R13L,MSX2,ITGB4,MYCL,CCNB1,GLDC,TP63,PITX2,ANLN,TCF21,NR6A1,MYBL2,MCM5,BIRC7,PKP3,SNHG8,CDC25A,RAD51,PAK6,BIRC5,CD274,TFDP2,DNAJC9,CCNE1,FANCA,PKP2,RPL13A,NASP,MCM4,PPARG,FSTL3,HMGN3,KIF22,ADAM12,RADX,DAG1,DLX4,FIGN,GINS1,CEBPA…
GO:CC	chromosome	GO:0005694	false	1.58724e-32	31.7994	1949	3046	461	22097	FOXO4,SP6,NFE2L3,MCM2,DNMT1,DDB1,NLRP2,MSH6,CDK2,ESRRG,CDCA5,GATA3,MSX2,MYCL,HMGB3,CHAF1A,CCNB1,TP63,PITX2,TCF21,NR6A1,IRX2,MCM5,RAD51,BIRC5,TFDP2,FANCA,NASP,MCM4,PPARG,HMGN3,KIF22,RADX,DLX4,GINS1,CEBPA,TOP2A,MYCN,FOXO6,RAD1,XRCC3,NR2F6,ISL1,PCNA,RECQL4,GRHL1,EZH2,MAGED1,POLE,DSN1,CDT1,CTNNB1,FANCE,E2F2,CENPX,XRCC2,POLE4,KAT14,RBBP7,FANCI,RPA1,SMARCA2,TFAP2A,NEDD4,GRHL3,MCM10,DLX3,CENPH,GCM1,TBX4…
GO:CC	intracellular anatomical structure	GO:0005622	false	5.70772e-32	31.2435	17834	3046	2693	22097	MYORG,MBNL3,FOXO4,SIGLEC6,ATP6V1C2,CMAS,DUSP9,SP6,MORC4,DYNLL2,SKP2,GRAMD2A,MDFI,PKIB,NFE2L3,ISYNA1,PHGDH,PEG3,ARID3A,SMYD2,MCM2,MYO7A,STARD10,RAB11FIP4,KCNN4,IGF2,IGF2BP1,LRP5,SMAGP,KANK4,PEG10,DNMT1,ECH1,DDB1,CTSV,DSC3,HIC2,OLR1,FAM184A,STK26,LIPG,MPP7,VAV3,DACT2,HTATSF1,NLRP2,PRKCZ,SLC38A9,HS6ST2,DCXR,MSH6,CDK2,MEST,SLC6A4,TDRP,CDC42BPG,ADRB1,CAMK2G,QPRT,ESRRG,TRIML2,AKR1B1,CDO1,ACSS1,ARID3B,G…
GO:CC	organelle	GO:0043226	false	8.53362e-31	30.0689	16808	3046	2569	22097	MYORG,MBNL3,FOXO4,ATP6V1C2,CMAS,DUSP9,SP6,MORC4,DYNLL2,SKP2,GRAMD2A,MDFI,PKIB,NFE2L3,PHGDH,PEG3,ARID3A,SMYD2,MCM2,MYO7A,STARD10,RAB11FIP4,KCNN4,IGF2,BMP7,IGF2BP1,LRP5,SMAGP,KANK4,PEG10,DNMT1,ECH1,DDB1,CTSV,HIC2,OLR1,FAM184A,STK26,LIPG,MPP7,HTATSF1,NLRP2,PRKCZ,SLC38A9,HS6ST2,DCXR,MSH6,CDK2,MEST,SLC6A4,TDRP,CDC42BPG,ADRB1,CAMK2G,QPRT,C1ORF115,ESRRG,AKR1B1,ACSS1,ARID3B,GGH,GM2A,PKMYT1,S100P,SLIT2,PL…
GO:CC	membrane-bounded organelle	GO:0043227	false	1.47947e-30	29.8299	15671	3046	2430	22097	MYORG,MBNL3,FOXO4,ATP6V1C2,CMAS,DUSP9,SP6,MORC4,DYNLL2,SKP2,GRAMD2A,MDFI,PKIB,NFE2L3,PHGDH,PEG3,ARID3A,SMYD2,MCM2,MYO7A,STARD10,RAB11FIP4,KCNN4,IGF2,BMP7,IGF2BP1,LRP5,SMAGP,PEG10,DNMT1,ECH1,DDB1,CTSV,HIC2,OLR1,STK26,LIPG,MPP7,HTATSF1,NLRP2,PRKCZ,SLC38A9,HS6ST2,DCXR,MSH6,CDK2,MEST,SLC6A4,TDRP,ADRB1,CAMK2G,QPRT,C1ORF115,ESRRG,AKR1B1,ACSS1,ARID3B,GGH,GM2A,PKMYT1,S100P,SLIT2,PLEKHF2,ATP7B,CDCA5,GATA3…
GO:CC	intracellular membrane-bounded organelle	GO:0043231	false	1.96414e-30	29.7068	14605	3046	2296	22097	MYORG,MBNL3,FOXO4,ATP6V1C2,CMAS,DUSP9,SP6,MORC4,DYNLL2,SKP2,GRAMD2A,MDFI,PKIB,NFE2L3,PEG3,ARID3A,SMYD2,MCM2,MYO7A,RAB11FIP4,IGF2,IGF2BP1,LRP5,SMAGP,PEG10,DNMT1,ECH1,DDB1,CTSV,HIC2,OLR1,STK26,LIPG,MPP7,HTATSF1,NLRP2,PRKCZ,SLC38A9,HS6ST2,DCXR,MSH6,CDK2,MEST,SLC6A4,TDRP,ADRB1,CAMK2G,ESRRG,AKR1B1,ACSS1,ARID3B,GGH,GM2A,PKMYT1,S100P,PLEKHF2,ATP7B,CDCA5,GATA3,PPP1R13L,MSX2,RAB15,ITGB4,DSC2,HGF,PRSS12,MY…
GO:CC	chromosomal region	GO:0098687	false	9.52739e-27	26.021	402	3046	144	22097	MCM2,DNMT1,DDB1,NLRP2,CDK2,CDCA5,CCNB1,MCM5,RAD51,BIRC5,MCM4,KIF22,TOP2A,XRCC3,PCNA,RECQL4,EZH2,DSN1,CDT1,CENPX,RBBP7,RPA1,CENPH,MCM3,CDK1,PARP1,MCM7,ZWINT,POLD1,NCAPG,KNL1,CHMP4C,CDC20,KIF2C,SUV39H1,MCM6,CENPF,BUB1B,CHEK1,TTK,FMR1,NCAPD2,HELLS,H2AX,MIS18A,CENPW,HNRNPA2B1,SPC25,SPAG5,TNKS2,AURKB,AURKA,ORC1,SPC24,MAD2L1,CENPN,KMT5C,NEK2,NDC80,CDCA8,RAD51AP1,SYCP2L,PPP1CA,DNMT3A,PLK2,BLM,PPP1CC,HJU…
GO:CC	catalytic complex	GO:1902494	false	8.30853e-26	25.0805	1776	3046	409	22097	ATP6V1C2,DYNLL2,SKP2,DDB1,PRKCZ,CDK2,CAMK2G,QPRT,CCNB1,GLDC,AXIN2,RAD51,CCNE1,MTARC1,PIDD1,TOP2A,RAC3,TEX10,PHKA2,RCOR1,SIAH1,PCNA,EZH2,POLE,CTNNB1,RBM47,CDK7,POLE4,PIK3CB,KAT14,UBAC1,CKS1B,RBBP7,FANCI,HEXB,SMARCA2,SNRPF,NEDD4,CDK6,CCNA2,CCNB2,MCM3,QARS1,RRM2,RMI2,CDK1,AGL,POLD1,GPR37,RBM8A,PPP2R3B,ILVBL,CHML,NAA11,CDC20,COX4I1,RFC4,SNRNP200,CALM1,BUB1B,SKP1,TAF4B,UBE2C,RNF19B,FANCD2,PRKAB2,TAF5L…
GO:CC	intracellular organelle	GO:0043229	false	4.69078e-25	24.3288	16018	3046	2449	22097	MYORG,MBNL3,FOXO4,ATP6V1C2,CMAS,DUSP9,SP6,MORC4,DYNLL2,SKP2,GRAMD2A,MDFI,PKIB,NFE2L3,PEG3,ARID3A,SMYD2,MCM2,MYO7A,RAB11FIP4,IGF2,IGF2BP1,LRP5,SMAGP,KANK4,PEG10,DNMT1,ECH1,DDB1,CTSV,HIC2,OLR1,FAM184A,STK26,LIPG,MPP7,HTATSF1,NLRP2,PRKCZ,SLC38A9,HS6ST2,DCXR,MSH6,CDK2,MEST,SLC6A4,TDRP,CDC42BPG,ADRB1,CAMK2G,ESRRG,AKR1B1,ACSS1,ARID3B,GGH,GM2A,PKMYT1,S100P,PLEKHF2,ATP7B,CDCA5,GATA3,PPP1R13L,MSX2,RAB15,I…
GO:CC	anchoring junction	GO:0070161	false	1.3993e-24	23.8541	905	3046	245	22097	STARD10,DSC3,MPP7,PRKCZ,SLC6A4,CLDN6,ITGB4,DSC2,DSP,PKP3,FGFR3,PKP2,RPL13A,F11R,DAG1,TNK2,MPP2,DSG2,MPDZ,GJA5,MARVELD3,AMOT,CLDN23,PAK4,CTNNB1,RPS3,BCAR3,HEG1,AFAP1L1,FLOT2,FZD5,TRPV4,KIF23,FMN1,AMOTL1,FLT1,KRT18,TJP3,LSR,MME,GRHL2,DMD,CCDC85C,EZR,RPS19,CNKSR1,KRT8,RPS14,SLC9A1,FERMT1,IQGAP3,PRAG1,EPPK1,PAK1,CSRP2,STXBP6,BAIAP2L1,TRIP6,COL17A1,VSIG10,OBSL1,CYTH3,YES1,DOCK5,SAPCD2,NPM1,RAB13,ITGBL…
GO:CC	envelope	GO:0031975	false	1.95542e-23	22.7088	1299	3046	316	22097	MYORG,PRKCZ,CDK2,ITGB4,MTARC1,TYMS,EPHA3,CPOX,SOD1,CKMT1B,RPS3,ARL6IP6,RNF43,MGST3,ROGDI,RPS27A,COX14,PARP1,ALAS1,SLC25A5,FKBP8,SMDT1,SLC25A3,DMD,CHMP4C,SH3BGRL2,UTP18,DHRS2,COX4I1,FDXR,CYP11A1,CKMT1A,TMPO,CENPF,SORT1,RCC1L,ABCG2,PAK1,TIMMDC1,LDHB,REEP1,LMNB1,DTL,NDUFB11,MPC2,TNKS2,SLC25A13,SLC29A3,SLC44A2,TRIAP1,SHISA5,AFG3L2,MAD2L1,RGPD2,NDUFA1,ATP5PO,NDUFB9,CSE1L,LYPLA1,KPNA2,MRPL9,NDUFV1,MRPL…
GO:CC	organelle envelope	GO:0031967	false	1.95542e-23	22.7088	1299	3046	316	22097	MYORG,PRKCZ,CDK2,ITGB4,MTARC1,TYMS,EPHA3,CPOX,SOD1,CKMT1B,RPS3,ARL6IP6,RNF43,MGST3,ROGDI,RPS27A,COX14,PARP1,ALAS1,SLC25A5,FKBP8,SMDT1,SLC25A3,DMD,CHMP4C,SH3BGRL2,UTP18,DHRS2,COX4I1,FDXR,CYP11A1,CKMT1A,TMPO,CENPF,SORT1,RCC1L,ABCG2,PAK1,TIMMDC1,LDHB,REEP1,LMNB1,DTL,NDUFB11,MPC2,TNKS2,SLC25A13,SLC29A3,SLC44A2,TRIAP1,SHISA5,AFG3L2,MAD2L1,RGPD2,NDUFA1,ATP5PO,NDUFB9,CSE1L,LYPLA1,KPNA2,MRPL9,NDUFV1,MRPL…
GO:CC	mitochondrion	GO:0005739	false	9.83023e-22	21.0074	1689	3046	380	22097	ECH1,ACSS1,ATP7B,CCNB1,GLDC,RAD51,MTARC1,ALDH4A1,ACSF2,TYMS,XRCC3,TEX10,CPOX,SOD1,ALDH7A1,CKMT1B,HPDL,IDH1,FDX1,RPS3,MGST3,PRDX5,CYB5R1,RPS27A,ADCK2,COX14,PAGE4,QARS1,CDK1,PARP1,ALAS1,SLC25A5,LIG1,FKBP8,SMDT1,ETFA,SLC25A3,DMD,SIVA1,BCAP31,DHRS2,COX4I1,FDXR,CYP11A1,CKMT1A,SLC9A1,TFAP2C,RCC1L,AKR1B15,NARS2,ABCG2,TXN2,TIMMDC1,LDHB,REEP1,TUSC3,GTPBP3,NDUFB11,NADK2,MPC2,SLC25A13,SESN2,HIF3A,MYCBP,SLC2…
GO:CC	spindle	GO:0005819	false	1.11462e-19	18.9529	436	3046	138	22097	RAB11FIP4,CCNB1,SHCBP1,BIRC5,TFDP2,CCSAP,EML4,KIF22,LIMK2,GPSM2,DSN1,CTNNB1,RPS3,BEX4,KAT14,PLEKHG6,FAM83D,CDK1,KIF23,SLC25A5,TPX2,CHMP4C,CAPN6,CDC20,KIF2C,KIF4A,CALM1,CENPF,BUB1B,PSRC1,POC1A,TTK,KIF11,CLTA,KIFC1,SPAG5,AURKB,DIAPH3,AURKA,NPM1,FAM110A,MICAL3,TACC3,MAD2L1,HMMR,RACGAP1,CDC6,MAPKBP1,NEK2,CDCA8,INPPL1,KIF14,PLK2,KIF18B,WDR62,PLK1,LEMD2,NEK7,RCC2,CKAP2,EML2,KBTBD8,KIF20A,EVI5,MTCL1,NED…
GO:CC	condensed chromosome	GO:0000793	false	1.70341e-19	18.7687	282	3046	103	22097	CDK2,CCNB1,RAD51,BIRC5,KIF22,TOP2A,RAD1,DSN1,CDT1,CENPX,CENPH,ZWINT,NCAPG,KNL1,NCAPH2,CHMP4C,CDC20,KIF2C,SUV39H1,CENPF,BUB1B,CHEK1,TTK,FANCD2,NCAPD2,H2AX,CENPW,SPC25,SPAG5,AURKB,AURKA,SPC24,MAD2L1,CENPN,KMT5C,NCAPG2,NEK2,NCAPH,NDC80,SYCP2L,PLK2,BLM,PPP1CC,HJURP,HMGB2,NUP160,ORC2,PLK1,MTCL1,CENPI,SMC3,NUP107,CENPO,PMF1,NUP133,RAD21,RAD9A,SMC2,BRD4,NUF2,CENPK,ZWILCH,BRCA1,BRCA2,BANF1,BUB1,LRPPRC,NU…
GO:CC	chromosome, centromeric region	GO:0000775	false	3.38131e-19	18.4709	259	3046	97	22097	DNMT1,CDCA5,CCNB1,BIRC5,KIF22,TOP2A,EZH2,DSN1,CDT1,CENPX,CENPH,ZWINT,NCAPG,KNL1,CHMP4C,CDC20,KIF2C,SUV39H1,CENPF,BUB1B,TTK,FMR1,NCAPD2,HELLS,MIS18A,CENPW,SPC25,SPAG5,AURKB,AURKA,SPC24,MAD2L1,CENPN,KMT5C,NEK2,NDC80,CDCA8,SYCP2L,DNMT3A,PLK2,PPP1CC,HJURP,NUP160,ORC2,PLK1,RCC2,MTCL1,CENPI,OIP5,SMC3,NUP107,CENPO,PMF1,KDM4B,NUP133,DSCC1,RAD21,NUF2,CENPK,ZWILCH,BUB1,NGDN,NUP37,CENPU,KIF18A,SKA3,CFDP1,CH…
GO:CC	microtubule cytoskeleton	GO:0015630	false	3.38165e-18	17.4709	1405	3046	318	22097	DYNLL2,RAB11FIP4,KANK4,FAM184A,PRKCZ,DCXR,CDK2,CDC42BPG,CCNB1,AXIN2,BIRC7,RAD51,SHCBP1,BIRC5,TFDP2,CCNE1,CCSAP,MAP7D2,EML4,KIF22,FIGN,TOP2A,PDE4DIP,PCNA,LIMK2,GPSM2,DSN1,CTNNB1,FANCE,RPS3,BEX4,XRCC2,TACC2,KAT14,FHDC1,SEPTIN3,CDK6,PLEKHG6,CCNB2,FAM83D,MCM3,TRPV4,CDK1,KIF23,SLC25A5,KRT18,SEPTIN8,DTX4,TPX2,CHMP4C,CAPN6,EZR,NAA11,STMN1,CDC20,KIF2C,TSKS,SYNJ1,KIF4A,CALM1,CENPF,BUB1B,SKP1,PSRC1,E2F1,SP…
GO:CC	cell-cell junction	GO:0005911	false	4.15678e-18	17.3812	519	3046	152	22097	STARD10,DSC3,MPP7,PRKCZ,CLDN6,DSC2,DSP,PKP3,PKP2,F11R,DAG1,TNK2,MPP2,DSG2,MPDZ,GJA5,MARVELD3,AMOT,CLDN23,PAK4,CTNNB1,HEG1,FLOT2,FZD5,TRPV4,FMN1,AMOTL1,KRT18,TJP3,LSR,GRHL2,CCDC85C,EZR,CNKSR1,KRT8,SLC9A1,IQGAP3,EPPK1,PAK1,STXBP6,BAIAP2L1,COL17A1,VSIG10,OBSL1,CYTH3,SAPCD2,RAB13,PXN,DES,TRIM29,ANXA1,FGFR4,PKP1,NIBAN2,PPP1CA,CLDN7,GJA3,IGSF5,TRAF4,MPP1,CDC42EP1,CADM3,NECTIN4,ITGA6,SCRIB,CDH3,GAB1,ANK…
GO:CC	membrane	GO:0016020	false	1.37623e-17	16.8613	9864	3046	1593	22097	MYORG,SLC52A1,SIGLEC6,ATP6V1C2,SLC19A3,CMAS,DYNLL2,GRAMD2A,EGFL6,ARID3A,PCDH10,MYO7A,STARD10,RAB11FIP4,KCNN4,LRP5,SMAGP,PEG10,ECH1,DSC3,HIC2,OLR1,STK26,SLC27A6,MPP7,VAV3,PRKCZ,SLC38A9,HS6ST2,DCXR,MEST,SLC6A4,ADRB1,CAMK2G,C1ORF115,CLEC1A,LRRC1,GM2A,PKMYT1,S100P,SLIT2,PLEKHF2,ATP7B,SLC13A4,SLC43A2,CLDN6,SLC13A3,RAB15,ITGB4,DSC2,HGF,EPHB3,PRSS12,FRZB,EPS8L1,RASA1,SEMA6D,DSP,WNK2,COLEC12,SPINT2,CCNB1…
GO:CC	extracellular membrane-bounded organelle	GO:0065010	false	3.79407e-17	16.4209	2134	3046	438	22097	ATP6V1C2,PHGDH,PEG10,ECH1,DDB1,STK26,PRKCZ,DCXR,MEST,QPRT,AKR1B1,GGH,GM2A,S100P,SLIT2,SLC13A3,RAB15,ITGB4,DSC2,EPS8L1,DSP,VAMP8,SLC26A2,SLC27A2,CD274,STXBP2,FAM3B,F11R,DAG1,RAC3,F5,LRP2,DSG2,CLIC3,PCNA,TINAGL1,SOD1,ALDH7A1,LIFR,IDH1,NEBL,EPN3,CTNNB1,SLC22A11,RPS3,EFNB1,WNT7A,UBAC1,ANP32B,EPHB4,HEXB,PTPRF,PRDX5,CYB5R1,NEDD4,FLOT2,CYP2J2,RPS27A,RPL26,SLC12A9,TMEM52B,CDK1,PACSIN3,KRT19,RPS15A,GSTA3,…
GO:CC	extracellular organelle	GO:0043230	false	3.79407e-17	16.4209	2134	3046	438	22097	ATP6V1C2,PHGDH,PEG10,ECH1,DDB1,STK26,PRKCZ,DCXR,MEST,QPRT,AKR1B1,GGH,GM2A,S100P,SLIT2,SLC13A3,RAB15,ITGB4,DSC2,EPS8L1,DSP,VAMP8,SLC26A2,SLC27A2,CD274,STXBP2,FAM3B,F11R,DAG1,RAC3,F5,LRP2,DSG2,CLIC3,PCNA,TINAGL1,SOD1,ALDH7A1,LIFR,IDH1,NEBL,EPN3,CTNNB1,SLC22A11,RPS3,EFNB1,WNT7A,UBAC1,ANP32B,EPHB4,HEXB,PTPRF,PRDX5,CYB5R1,NEDD4,FLOT2,CYP2J2,RPS27A,RPL26,SLC12A9,TMEM52B,CDK1,PACSIN3,KRT19,RPS15A,GSTA3,…
GO:CC	vesicle	GO:0031982	false	5.24046e-17	16.2806	4004	3046	735	22097	ATP6V1C2,PHGDH,MYO7A,RAB11FIP4,KCNN4,IGF2,BMP7,SMAGP,PEG10,ECH1,DDB1,OLR1,STK26,LIPG,PRKCZ,SLC38A9,DCXR,CDK2,MEST,SLC6A4,ADRB1,CAMK2G,QPRT,AKR1B1,GGH,GM2A,S100P,SLIT2,PLEKHF2,ATP7B,SLC13A3,RAB15,ITGB4,DSC2,HGF,PRSS12,EPS8L1,DSP,COLEC12,LOXL1,VAMP8,SLC26A2,SLC27A2,CD274,STXBP2,FGFR3,FAM3B,SPIRE2,F11R,DAG1,TNK2,EPHA3,TMEM25,CD36,BMP5,RAC3,F5,LRP2,DSG2,PLAC8,CLIC3,RNF128,PCNA,TINAGL1,MARVELD3,AMOT,S…
GO:CC	extracellular vesicle	GO:1903561	false	5.98036e-17	16.2233	2133	3046	437	22097	ATP6V1C2,PHGDH,PEG10,ECH1,DDB1,STK26,PRKCZ,DCXR,MEST,QPRT,AKR1B1,GGH,GM2A,S100P,SLIT2,SLC13A3,RAB15,ITGB4,DSC2,EPS8L1,DSP,VAMP8,SLC26A2,SLC27A2,CD274,STXBP2,FAM3B,F11R,DAG1,RAC3,F5,LRP2,DSG2,CLIC3,PCNA,TINAGL1,SOD1,ALDH7A1,LIFR,IDH1,NEBL,EPN3,CTNNB1,SLC22A11,RPS3,EFNB1,WNT7A,UBAC1,ANP32B,EPHB4,HEXB,PTPRF,PRDX5,CYB5R1,NEDD4,FLOT2,CYP2J2,RPS27A,RPL26,SLC12A9,TMEM52B,CDK1,PACSIN3,KRT19,RPS15A,GSTA3,…
GO:CC	condensed chromosome, centromeric region	GO:0000779	false	9.57295e-17	16.019	182	3046	74	22097	CCNB1,BIRC5,KIF22,DSN1,CDT1,CENPX,CENPH,ZWINT,NCAPG,KNL1,CHMP4C,CDC20,KIF2C,CENPF,BUB1B,TTK,NCAPD2,CENPW,SPC25,SPAG5,AURKB,AURKA,SPC24,MAD2L1,CENPN,KMT5C,NEK2,NDC80,SYCP2L,PLK2,PPP1CC,HJURP,NUP160,ORC2,PLK1,MTCL1,CENPI,NUP107,CENPO,PMF1,NUP133,NUF2,CENPK,ZWILCH,BUB1,NUP37,CENPU,KIF18A,SKA3,CFDP1,CHMP2A,CBX3,C1ORF112,SMARCC1,RANGAP1,CENPQ,ERCC6L,SKA2,SGO1,DYNC1LI2,SMARCD2,CENPL,SMARCB1,SKA1,CENPA,…
GO:CC	extracellular exosome	GO:0070062	false	1.79641e-16	15.7456	2109	3046	431	22097	ATP6V1C2,PHGDH,ECH1,DDB1,STK26,PRKCZ,DCXR,MEST,QPRT,AKR1B1,GGH,GM2A,S100P,SLIT2,SLC13A3,RAB15,ITGB4,DSC2,EPS8L1,DSP,VAMP8,SLC26A2,SLC27A2,CD274,STXBP2,FAM3B,F11R,DAG1,RAC3,LRP2,DSG2,CLIC3,PCNA,TINAGL1,SOD1,ALDH7A1,LIFR,IDH1,NEBL,EPN3,CTNNB1,SLC22A11,RPS3,EFNB1,WNT7A,UBAC1,ANP32B,EPHB4,HEXB,PTPRF,PRDX5,CYB5R1,NEDD4,FLOT2,CYP2J2,RPS27A,RPL26,SLC12A9,TMEM52B,CDK1,PACSIN3,KRT19,RPS15A,GSTA3,MAN1C1,SP…
GO:CC	cell junction	GO:0030054	false	1.4052e-15	14.8523	2230	3046	447	22097	DYNLL2,MYO7A,STARD10,IGF2BP1,SMAGP,DSC3,MPP7,PRKCZ,SLC6A4,ADRB1,PPP1R13L,CLDN6,ITGB4,DSC2,PRSS12,DSP,IL1RAP,SDK2,PKP3,RAD51,PAK6,STXBP2,FGFR3,PKP2,RPL13A,F11R,DAG1,TNK2,MPP2,SLC29A1,RPS23,RAC3,DSG2,MPDZ,CHAT,GJA5,MARVELD3,AMOT,NEURL1,EZH2,HAPLN3,CLDN23,SH2D5,PAK4,HNRNPD,HAPLN1,SLC1A3,DCP2,CTNNB1,RPS3,EFNB1,WNT7A,BCAR3,GRIN2D,ROGDI,HEG1,ACAN,NEDD4,SEPTIN3,AFAP1L1,SLC18A3,FLOT2,RPS27A,PLEKHG6,RPL26…
GO:CC	cellular anatomical entity	GO:0110165	false	2.22121e-15	14.6534	21548	3046	3029	22097	MYORG,MBNL3,FOXO4,SLC52A1,SIGLEC6,ATP6V1C2,SLC19A3,CMAS,DUSP9,SP6,MORC4,DYNLL2,SKP2,GRAMD2A,MDFI,PKIB,EGFL6,FBN2,NFE2L3,ISYNA1,PHGDH,PEG3,ARID3A,PCDH10,SMYD2,MCM2,MYO7A,STARD10,RAB11FIP4,KCNN4,IGF2,BMP7,IGF2BP1,LRP5,SMAGP,KANK4,PEG10,DNMT1,ECH1,DDB1,CTSV,DSC3,HIC2,OLR1,FAM184A,STK26,LIPG,SLC27A6,MPP7,VAV3,DACT2,HTATSF1,NLRP2,PRKCZ,SLC38A9,HS6ST2,DCXR,MSH6,CDK2,MEST,SLC6A4,TDRP,ITIH5,CDC42BPG,ADRB…
GO:CC	kinetochore	GO:0000776	false	1.07351e-14	13.9692	171	3046	68	22097	CCNB1,BIRC5,KIF22,DSN1,CDT1,CENPX,CENPH,ZWINT,KNL1,CHMP4C,CDC20,KIF2C,CENPF,BUB1B,TTK,CENPW,SPC25,SPAG5,AURKB,AURKA,SPC24,MAD2L1,CENPN,NEK2,NDC80,PLK2,PPP1CC,HJURP,NUP160,ORC2,PLK1,MTCL1,CENPI,NUP107,CENPO,PMF1,NUP133,NUF2,CENPK,ZWILCH,BUB1,NUP37,CENPU,KIF18A,SKA3,CFDP1,CHMP2A,C1ORF112,SMARCC1,RANGAP1,CENPQ,ERCC6L,SKA2,SGO1,DYNC1LI2,SMARCD2,CENPL,SMARCB1,SKA1,KAT8,XPO1,KNTC1,CENPE,INCENP,PAFAH1B1…
GO:CC	mitochondrial protein-containing complex	GO:0098798	false	1.74702e-14	13.7577	306	3046	99	22097	SLC25A5,SMDT1,COX4I1,NDUFB11,MPC2,AFG3L2,NDUFA1,ATP5PO,NDUFB9,MRPL9,NDUFV1,MRPL48,ROMO1,MRPL15,PDHA1,ATP5MC3,ATP5MJ,UQCRH,ATP5PD,UQCRC1,PDHX,NDUFA6,PMPCA,NDUFB7,COX6A1,DNA2,TOMM7,NDUFA12,MRPL44,COX5B,MRPS35,COX4I2,NDUFC2,COX8A,UQCRHL,NDUFB3,CLPX,TIMM13,CHCHD1,NDUFA2,MRPS28,MRPL58,NDUFB5,TIMM17B,IDH3B,ATP5F1A,MRPS26,MCUB,NDUFS6,UQCRFS1,COX6C,NDUFA9,TOMM20,PDHB,TIMM22,CYC1,SLC25A6,ATP5MG,SLC25A4,AU…
GO:CC	mitochondrial envelope	GO:0005740	false	2.92138e-14	13.5344	831	3046	202	22097	MTARC1,TYMS,CPOX,SOD1,CKMT1B,RPS3,MGST3,RPS27A,COX14,ALAS1,SLC25A5,FKBP8,SMDT1,SLC25A3,DMD,COX4I1,FDXR,CYP11A1,CKMT1A,RCC1L,ABCG2,TIMMDC1,LDHB,REEP1,NDUFB11,MPC2,SLC25A13,SLC29A3,SLC44A2,TRIAP1,AFG3L2,NDUFA1,ATP5PO,NDUFB9,MRPL9,NDUFV1,MRPL48,RHOT2,TOMM34,ROMO1,MRPL15,SLC25A16,PPP1CC,ATP5MC3,ATP5MJ,UQCRH,FLVCR2,ATP5PD,UQCRC1,NDUFA6,MRS2,PMPCA,NDUFB7,COX6A1,AGPAT4,SUOX,CHCHD7,CCDC51,CYB5B,TOMM7,NDU…
GO:CC	cytoskeleton	GO:0005856	false	3.47071e-14	13.4596	2430	3046	473	22097	DYNLL2,MYO7A,RAB11FIP4,KANK4,FAM184A,PRKCZ,DCXR,CDK2,CDC42BPG,DSP,CCNB1,ANLN,AXIN2,BIRC7,RAD51,SHCBP1,BIRC5,CD274,TFDP2,CCNE1,CCSAP,MAP7D2,PKP2,EML4,KIF22,SPIRE2,DAG1,MPP2,FIGN,TOP2A,EPHA3,PDE4DIP,RAC3,RNF128,PCNA,KRT23,AMOT,LIMK2,GPSM2,DSN1,NEBL,CTNNB1,FANCE,RTN2,RPS3,BEX4,XRCC2,IFFO2,TACC2,KAT14,SMARCA2,FHDC1,SEPTIN3,AFAP1L1,FLOT2,CDK6,PLEKHG6,SWAP70,CCNB2,FAM83D,MCM3,TRPV4,CDK1,INF2,KIF23,FMN1…
GO:CC	endomembrane system	GO:0012505	false	9.08625e-14	13.0416	4777	3046	834	22097	MYORG,GRAMD2A,RAB11FIP4,IGF2,LRP5,OLR1,STK26,LIPG,NLRP2,PRKCZ,SLC38A9,HS6ST2,MSH6,CDK2,MEST,SLC6A4,ADRB1,CAMK2G,GGH,GM2A,PKMYT1,S100P,PLEKHF2,ATP7B,RAB15,ITGB4,DSC2,HGF,SEMA6D,DSP,LOXL1,COL8A2,VAMP8,BIRC7,SLC27A2,CD274,STXBP2,GPC3,FGFR3,STC2,FSTL3,COL21A1,DAG1,COL9A3,TNK2,PIDD1,EPHA3,TMEM25,CD36,RPS23,PDE4DIP,RAC3,F5,LRP2,PLAC8,RNF128,LIMK2,FZD7,DSN1,SLC35B4,IDH1,PAK4,EPN3,RTN2,RPS3,ARL6IP6,PCSK6…
GO:CC	organelle inner membrane	GO:0019866	false	2.03716e-13	12.691	568	3046	150	22097	TYMS,CKMT1B,RPS3,ARL6IP6,ALAS1,SLC25A5,SMDT1,SLC25A3,DMD,COX4I1,FDXR,CYP11A1,CKMT1A,TMPO,RCC1L,TIMMDC1,LDHB,LMNB1,NDUFB11,MPC2,SLC25A13,AFG3L2,NDUFA1,ATP5PO,NDUFB9,MRPL9,NDUFV1,MRPL48,ROMO1,MRPL15,SLC25A16,LEMD2,ATP5MC3,ATP5MJ,UQCRH,ATP5PD,UQCRC1,NDUFA6,MRS2,PMPCA,NDUFB7,COX6A1,CCDC51,NDUFA12,MRPL44,COX5B,IFI6,MRPS35,COX4I2,PARL,NDUFC2,COX8A,UQCRHL,NDUFB3,CLPX,ACADVL,TIMM13,CHCHD1,SLC25A1,SLC25A1…
GO:CC	microtubule organizing center	GO:0005815	false	2.98208e-13	12.5255	865	3046	205	22097	DYNLL2,RAB11FIP4,FAM184A,PRKCZ,CDK2,CDC42BPG,CCNB1,AXIN2,BIRC7,RAD51,CCNE1,CCSAP,EML4,FIGN,TOP2A,PDE4DIP,PCNA,LIMK2,GPSM2,CTNNB1,FANCE,XRCC2,TACC2,CDK6,PLEKHG6,CCNB2,MCM3,CDK1,KIF23,KRT18,DTX4,EZR,NAA11,CDC20,KIF2C,TSKS,CALM1,CENPF,BUB1B,SKP1,E2F1,SPPL2B,POC1A,CHEK1,PLAG1,CCDC81,STEEP1,PAK1,CDC45,CCDC120,CEP152,H2AX,KIFC1,RILPL1,OBSL1,SPAG5,DTL,TNKS2,AURKB,FAM234B,YES1,DIAPH3,AURKA,PLK4,TEDC2,RP2…
GO:CC	organelle membrane	GO:0031090	false	3.16872e-13	12.4991	3770	3046	678	22097	MYORG,ATP6V1C2,GRAMD2A,MYO7A,RAB11FIP4,SMAGP,OLR1,STK26,SLC38A9,HS6ST2,MEST,SLC6A4,CAMK2G,PKMYT1,PLEKHF2,ATP7B,RAB15,ITGB4,DSP,COLEC12,VAMP8,SLC27A2,CD274,MTARC1,SPIRE2,TNK2,TYMS,EPHA3,CD36,RAC3,F5,LRP2,FZD7,TRABD2A,SLC35B4,CKMT1B,EPN3,RTN2,RPS3,ARL6IP6,B3GNT5,RNF43,WNT7A,MGST3,ERGIC3,GRIN2D,CYP2W1,RHOBTB1,CYB5R1,ACER2,ELOVL2,SLC18A3,EVA1A,FLOT2,CYP2J2,RPS27A,COX14,FZD5,RHOBTB2,CDK1,FDFT1,MEAK7,F…
GO:CC	mitochondrial inner membrane	GO:0005743	false	1.24154e-12	11.906	512	3046	137	22097	TYMS,CKMT1B,RPS3,ALAS1,SLC25A5,SMDT1,SLC25A3,DMD,COX4I1,FDXR,CYP11A1,CKMT1A,RCC1L,TIMMDC1,LDHB,NDUFB11,MPC2,SLC25A13,AFG3L2,NDUFA1,ATP5PO,NDUFB9,MRPL9,NDUFV1,MRPL48,ROMO1,MRPL15,SLC25A16,ATP5MC3,ATP5MJ,UQCRH,ATP5PD,UQCRC1,NDUFA6,MRS2,PMPCA,NDUFB7,COX6A1,CCDC51,NDUFA12,MRPL44,COX5B,IFI6,MRPS35,COX4I2,PARL,NDUFC2,COX8A,UQCRHL,NDUFB3,CLPX,ACADVL,TIMM13,CHCHD1,SLC25A1,SLC25A10,NDUFA2,MRPS28,MRPL58,ND…
GO:CC	supramolecular complex	GO:0099080	false	1.84989e-12	11.7329	1426	3046	300	22097	DYNLL2,FBN2,IGF2BP1,FAM184A,DCXR,DSP,CCNB1,IGF2BP3,BIRC5,CCSAP,PKP2,EML4,KIF22,DAG1,TNK2,FIGN,PDE4DIP,RAC3,KRT23,AMOT,PABPC4L,TRIM71,DSN1,CDT1,NEBL,DCP2,CTNNB1,RTN2,BEX4,CENPX,IFFO2,CMYA5,MFAP2,FHDC1,CENPH,COL3A1,TRPV4,CDK1,INF2,KIF23,ZWINT,FMN1,KRT19,TNNT1,KNL1,TNNI2,IGF2BP2,KRT18,KRT14,COL11A1,TPX2,DMD,MYH10,CHMP4C,CAPN6,EZR,STMN1,CDC20,KIF2C,KRT8,COL1A2,SYNJ1,KIF4A,CALM1,CENPF,BUB1B,PSRC1,DDX1…
GO:CC	inner mitochondrial membrane protein complex	GO:0098800	false	2.22727e-12	11.6522	162	3046	62	22097	SMDT1,COX4I1,NDUFB11,MPC2,AFG3L2,NDUFA1,ATP5PO,NDUFB9,NDUFV1,ROMO1,ATP5MC3,ATP5MJ,UQCRH,ATP5PD,UQCRC1,NDUFA6,NDUFB7,COX6A1,NDUFA12,COX5B,COX4I2,NDUFC2,COX8A,UQCRHL,NDUFB3,NDUFA2,NDUFB5,TIMM17B,ATP5F1A,MCUB,NDUFS6,UQCRFS1,COX6C,NDUFA9,TIMM22,CYC1,SLC25A6,ATP5MG,CHCHD6,UQCRQ,DMAC2,TIMM10,ATP5MF,COX7C,MTX2,NDUFB6,TIMM50,UQCC3,UQCRB,SPG7,ATP5F1B,MTX1,NDUFAB1,C15ORF48,PPIF,NDUFB2,UQCR11,NDUFA10,ATP5ME…
GO:CC	mitochondrial membrane	GO:0031966	false	2.33995e-12	11.6308	782	3046	187	22097	MTARC1,TYMS,CKMT1B,RPS3,MGST3,RPS27A,COX14,ALAS1,SLC25A5,FKBP8,SMDT1,SLC25A3,DMD,COX4I1,FDXR,CYP11A1,CKMT1A,RCC1L,ABCG2,TIMMDC1,LDHB,REEP1,NDUFB11,MPC2,SLC25A13,SLC29A3,SLC44A2,AFG3L2,NDUFA1,ATP5PO,NDUFB9,MRPL9,NDUFV1,MRPL48,RHOT2,TOMM34,ROMO1,MRPL15,SLC25A16,PPP1CC,ATP5MC3,ATP5MJ,UQCRH,FLVCR2,ATP5PD,UQCRC1,NDUFA6,MRS2,PMPCA,NDUFB7,COX6A1,AGPAT4,CCDC51,CYB5B,TOMM7,NDUFA12,MRPL44,COX5B,TMEM14B,IFI…
GO:CC	nuclear chromosome	GO:0000228	false	2.54854e-12	11.5937	222	3046	76	22097	MCM2,MCM5,RAD51,BIRC5,MCM4,GINS1,TOP2A,RAD1,PCNA,POLE,POLE4,RPA1,MCM10,MCM3,PARP1,MCM7,POLD1,NCAPG,NCAPH2,GINS2,TIMELESS,SUV39H1,MCM6,ORC6,CHEK1,CDC45,GINS4,NCAPD2,BRMS1L,H2AX,ORC1,TONSL,NCAPG2,DMAP1,NEK2,NCAPH,TRIM24,SYCP2L,BLM,ORC2,PLK1,INO80C,SMC3,EME1,RAD21,RAD9A,SMC2,BRD4,TARDBP,BRCA1,BRCA2,ANP32E,RPA3,LRPPRC,POLA1,SRSF2,POLE2,CFDP1,CARM1,TOPBP1,NFRKB,ACTR6,WDHD1,YY1,PSMC3IP,SIRT7,SMARCB1,ML…
GO:CC	intracellular non-membrane-bounded organelle	GO:0043232	false	6.34727e-12	11.1974	6591	3046	1089	22097	FOXO4,SP6,DYNLL2,SKP2,NFE2L3,MCM2,MYO7A,RAB11FIP4,IGF2BP1,KANK4,DNMT1,DDB1,FAM184A,NLRP2,PRKCZ,DCXR,MSH6,CDK2,CDC42BPG,ESRRG,PKMYT1,CDCA5,GATA3,MSX2,ITGB4,MYCL,HMGB3,DSP,CHAF1A,CCNB1,TP63,PITX2,ANLN,IGF2BP3,TCF21,AXIN2,NR6A1,IRX2,MCM5,BIRC7,SNHG8,RAD51,SHCBP1,PAK6,BIRC5,CD274,TFDP2,CCNE1,FANCA,CCSAP,MAP7D2,PKP2,RPL13A,NASP,MCM4,PPARG,HMGN3,EML4,KIF22,SPIRE2,RADX,DAG1,MPP2,DLX4,FIGN,GINS1,CEBPA,PI…
GO:CC	non-membrane-bounded organelle	GO:0043228	false	6.64817e-12	11.1773	6592	3046	1089	22097	FOXO4,SP6,DYNLL2,SKP2,NFE2L3,MCM2,MYO7A,RAB11FIP4,IGF2BP1,KANK4,DNMT1,DDB1,FAM184A,NLRP2,PRKCZ,DCXR,MSH6,CDK2,CDC42BPG,ESRRG,PKMYT1,CDCA5,GATA3,MSX2,ITGB4,MYCL,HMGB3,DSP,CHAF1A,CCNB1,TP63,PITX2,ANLN,IGF2BP3,TCF21,AXIN2,NR6A1,IRX2,MCM5,BIRC7,SNHG8,RAD51,SHCBP1,PAK6,BIRC5,CD274,TFDP2,CCNE1,FANCA,CCSAP,MAP7D2,PKP2,RPL13A,NASP,MCM4,PPARG,HMGN3,EML4,KIF22,SPIRE2,RADX,DAG1,MPP2,DLX4,FIGN,GINS1,CEBPA,PI…
GO:CC	apical junction complex	GO:0043296	false	9.44958e-12	11.0246	154	3046	59	22097	MPP7,PRKCZ,CLDN6,F11R,MPDZ,MARVELD3,AMOT,CLDN23,CTNNB1,FZD5,AMOTL1,TJP3,LSR,CCDC85C,EPPK1,CYTH3,SAPCD2,RAB13,CLDN7,IGSF5,TRAF4,ANK3,CLDN19,ECT2,CDH5,RAPGEF2,PLEKHA7,AMOTL2,VASP,TJP2,PARD3,FRMD4B,MAPK15,MARVELD2,FRMD4A,CDH1,SH3BP1,CYTH2,JAM3,RAP2B,DLG1,CLDN4,TGFBR1,SHROOM2,ESAM,NECTIN3,CLDN11,SYNPO,RHOA,RAP2C,CTNND1,TJAP1,AJM1,PRKCI,FRMD6,DLG3,JUP,FBF1,NHS
GO:CC	adherens junction	GO:0005912	false	1.09347e-11	10.9612	188	3046	67	22097	MPP7,DSC2,DSP,PKP3,PKP2,DAG1,TNK2,PAK4,CTNNB1,FLOT2,TRPV4,FMN1,KRT18,CCDC85C,EZR,STXBP6,BAIAP2L1,CYTH3,TRIM29,ANXA1,PKP1,NIBAN2,PPP1CA,CDC42EP1,NECTIN4,ITGA6,SCRIB,CDH3,AJUBA,PDLIM5,PARK7,CDH5,SDCBP,CDCA3,RDX,PLEKHA7,TJP2,SSX2IP,PARD3,FRMD4B,DLG5,FAT2,EPB41L5,PDLIM3,FRMD4A,CDH1,SH3BP1,CYTH2,DLG1,PDLIM2,SHROOM2,DLG2,AFDN,ESAM,NECTIN3,ANXA2,JCAD,CTNND1,ADAM15,SMAD7,AJM1,EIF4G2,S100A11,CDH24,DLG3,JU…
GO:CC	ribosomal subunit	GO:0044391	false	3.49455e-11	10.4566	192	3046	67	22097	RPL13A,RPS23,RPS3,FAU,RPS27A,RPL26,RPS12,RPS15A,RPS20,RPS19,RPS14,NPM1,RPS21,MRPL9,RPS29,RPL24,MRPL48,MRPL15,RPS16,RPSA,RPS9,RPS6,RPL37A,RPL41,RPL21,RPS15,MRPL44,RPL18,MRPS35,RPL39L,RPS13,RPS2,CHCHD1,MRPS28,MRPL58,RPS4Y1,MRPS26,RPL10A,RPL38,RPL34,RBM3,RPL17,AURKAIP1,MRPL51,RPLP1,RPS3A,RPS5,RPL37,MRPL21,MRPL11,MRPS7,RPL8,RPS25,DAP3,RPL31,RPL36,RPL7A,MRPS17,RPS17,RPL22,MRPL49,MRPL13,RPL13,MRPL14,NS…
GO:CC	mitotic spindle	GO:0072686	false	5.64434e-11	10.2484	185	3046	65	22097	TFDP2,CCSAP,EML4,KIF22,LIMK2,GPSM2,RPS3,KAT14,FAM83D,CDK1,KIF23,TPX2,KIF11,KIFC1,SPAG5,AURKB,AURKA,TACC3,MAD2L1,RACGAP1,CDC6,MAPKBP1,KIF18B,WDR62,PLK1,RCC2,CKAP2,EML2,NEDD9,SMC3,HAUS8,ESPL1,LSM14A,ECT2,FAM161A,WDR5,HAUS4,DR1,HAUS7,MAPRE1,KIF18A,DLGAP5,SKA3,YPEL5,TAF1D,KATNA1,RANGAP1,RMDN3,HAUS5,TUBB2B,SKA1,CAPG,ASPM,TPPP,STAG1,HDAC3,TADA2A,KIFC2,TUBB2A,FLCN,TRAPPC14,CENPE,NUDC,HNRNPU,DCTN1
GO:CC	centrosome	GO:0005813	false	7.03288e-11	10.1529	726	3046	172	22097	DYNLL2,RAB11FIP4,FAM184A,CDK2,CDC42BPG,CCNB1,AXIN2,BIRC7,RAD51,CCNE1,CCSAP,FIGN,PDE4DIP,PCNA,LIMK2,GPSM2,CTNNB1,FANCE,XRCC2,TACC2,CDK6,PLEKHG6,CCNB2,MCM3,CDK1,KIF23,KRT18,DTX4,NAA11,CDC20,KIF2C,CALM1,CENPF,BUB1B,SKP1,E2F1,SPPL2B,POC1A,CHEK1,PLAG1,CCDC81,STEEP1,PAK1,CDC45,CEP152,H2AX,KIFC1,RILPL1,OBSL1,SPAG5,DTL,TNKS2,AURKB,YES1,AURKA,PLK4,NPM1,FAM110A,PPP4R2,PSMA1,TACC3,HOOK2,HMMR,CDKL5,NEK2,NDC8…
GO:CC	cytosolic ribosome	GO:0022626	false	1.18328e-10	9.92691	117	3046	48	22097	RPL13A,RPS23,RPS3,FAU,RPS27A,RPL26,RPS12,RPS15A,RPS20,RPS19,RPS14,GCN1,RPS21,RPS29,RPL24,RPS16,RPSA,RPS9,RPS6,RPL37A,RPL41,RPL21,RPS15,RPL18,RPL39L,RPS13,RPS2,RPS4Y1,RPL10A,RPL38,RPL34,RPL17,RPLP1,USP10,RPS3A,RPS5,RPL37,RPL8,RPS25,RPL31,HBS1L,RPL36,RPL7A,RPS17,RPL22,RPL13,RPLP2,RPL28
GO:CC	bicellular tight junction	GO:0005923	false	5.11451e-10	9.2912	129	3046	50	22097	MPP7,PRKCZ,CLDN6,F11R,MPDZ,MARVELD3,AMOT,CLDN23,CTNNB1,FZD5,AMOTL1,TJP3,LSR,CCDC85C,EPPK1,CYTH3,SAPCD2,RAB13,CLDN7,IGSF5,TRAF4,ANK3,CLDN19,ECT2,CDH5,RAPGEF2,AMOTL2,VASP,TJP2,PARD3,FRMD4B,MAPK15,MARVELD2,FRMD4A,SH3BP1,CYTH2,JAM3,RAP2B,DLG1,CLDN4,TGFBR1,SHROOM2,ESAM,CLDN11,SYNPO,RAP2C,TJAP1,PRKCI,DLG3,NHS
GO:CC	protein-DNA complex	GO:0032993	false	5.60797e-10	9.25119	1436	3046	291	22097	FOXO4,SP6,NFE2L3,MCM2,DNMT1,MSH6,ESRRG,CDCA5,GATA3,MSX2,MYCL,CHAF1A,TP63,PITX2,TCF21,NR6A1,IRX2,MCM5,RAD51,TFDP2,FANCA,NASP,MCM4,PPARG,HMGN3,KIF22,DLX4,GINS1,CEBPA,MYCN,FOXO6,NR2F6,ISL1,PCNA,GRHL1,EZH2,MAGED1,CTNNB1,FANCE,E2F2,CENPX,POLE4,KAT14,RBBP7,FANCI,RPA1,SMARCA2,TFAP2A,NEDD4,GRHL3,DLX3,GCM1,TBX4,MCM3,PARP1,MCM7,GATA4,POLD1,THRB,TBX20,GINS2,ASCL2,GRHL2,IRF6,ASF1B,TIMELESS,SUV39H1,MCM6,HES2,…
GO:CC	tight junction	GO:0070160	false	6.97954e-10	9.15617	134	3046	51	22097	MPP7,PRKCZ,CLDN6,F11R,MPDZ,MARVELD3,AMOT,CLDN23,CTNNB1,FZD5,AMOTL1,TJP3,LSR,CCDC85C,EPPK1,CYTH3,SAPCD2,RAB13,CLDN7,IGSF5,TRAF4,ANK3,CLDN19,ECT2,CDH5,RAPGEF2,AMOTL2,VASP,TJP2,PARD3,FRMD4B,MAPK15,MARVELD2,FRMD4A,SH3BP1,CYTH2,JAM3,RAP2B,DLG1,CLDN4,TGFBR1,SHROOM2,AFDN,ESAM,CLDN11,SYNPO,RAP2C,TJAP1,PRKCI,DLG3,NHS
GO:CC	spindle pole	GO:0000922	false	2.71491e-09	8.56624	177	3046	60	22097	CCNB1,GPSM2,DSN1,CTNNB1,BEX4,PLEKHG6,FAM83D,TPX2,CDC20,CALM1,CENPF,PSRC1,POC1A,KIF11,SPAG5,AURKB,DIAPH3,AURKA,NPM1,FAM110A,TACC3,MAD2L1,CDC6,MAPKBP1,NEK2,INPPL1,PLK2,WDR62,PLK1,NEK7,CKAP2,MTCL1,NEDD9,SMC3,HAUS8,PMF1,RALBP1,CEP85,RAD21,FAM161A,MAPRE1,DLGAP5,YPEL5,SPAST,CSPP1,TOPBP1,KATNA1,RMDN3,NUBP2,SGO1,ASPM,CALM3,STAG1,PPP2CB,KNTC1,VPS4A,NEK6,FBF1,HNRNPU,DCTN1
GO:CC	mitochondrial respirasome	GO:0005746	false	5.99123e-09	8.22248	96	3046	40	22097	COX4I1,NDUFB11,NDUFA1,NDUFB9,NDUFV1,UQCRH,UQCRC1,NDUFA6,NDUFB7,COX6A1,NDUFA12,COX5B,COX4I2,NDUFC2,COX8A,UQCRHL,NDUFB3,NDUFA2,NDUFB5,NDUFS6,STMP1,UQCRFS1,COX6C,NDUFA9,CYC1,UQCRQ,DMAC2,RAB5IF,COX7C,NDUFB6,UQCC3,UQCRB,NDUFAB1,C15ORF48,NDUFB2,UQCR11,NDUFA10,SDHB,SURF1,NDUFA13
GO:CC	respirasome	GO:0070469	false	6.40908e-09	8.1932	104	3046	42	22097	COX4I1,NDUFB11,NDUFA1,NDUFB9,NDUFV1,UQCRH,UQCRC1,NDUFA6,NDUFB7,COX6A1,NDUFA12,COX5B,COX4I2,NDUFC2,COX8A,UQCRHL,NDUFB3,NDUFA2,NDUFB5,NDUFS6,STMP1,UQCRFS1,COX6C,NDUFA9,CYC1,UQCRQ,DMAC2,RAB5IF,COX7C,NDUFB6,UQCC3,UQCRB,COA6,NDUFAB1,C15ORF48,NDUFB2,UQCR11,NDUFA10,TTC19,SDHB,SURF1,NDUFA13
GO:CC	chromatin	GO:0000785	false	1.63074e-08	7.78762	1368	3046	273	22097	FOXO4,SP6,NFE2L3,MCM2,DNMT1,MSH6,ESRRG,CDCA5,GATA3,MSX2,MYCL,CHAF1A,TP63,PITX2,TCF21,NR6A1,IRX2,RAD51,TFDP2,FANCA,NASP,PPARG,HMGN3,KIF22,DLX4,CEBPA,MYCN,FOXO6,NR2F6,ISL1,PCNA,GRHL1,EZH2,MAGED1,CTNNB1,FANCE,E2F2,CENPX,POLE4,KAT14,RBBP7,FANCI,SMARCA2,TFAP2A,NEDD4,GRHL3,DLX3,GCM1,TBX4,PARP1,MCM7,GATA4,THRB,TBX20,ASCL2,GRHL2,IRF6,ASF1B,TIMELESS,SUV39H1,HES2,TMPO,CENPF,TFAP2C,E2F1,TBX5,CHEK1,UHRF1,FOX…
GO:CC	extracellular space	GO:0005615	false	1.81832e-08	7.74033	3303	3046	577	22097	ATP6V1C2,EGFL6,PHGDH,RAB11FIP4,IGF2,BMP7,ECH1,DDB1,CTSV,FAM184A,STK26,LIPG,PRKCZ,DCXR,MEST,QPRT,AKR1B1,GGH,GM2A,S100P,SLIT2,SLC13A3,RAB15,ITGB4,DSC2,HGF,FRZB,EPS8L1,DSP,COLEC12,LOXL1,COL8A2,VAMP8,SLC26A2,SLC27A2,CD274,STXBP2,DNAJC9,STC2,FSTL3,FAM3B,F11R,DAG1,COL9A3,CGB8,CD36,DLK1,BMP5,RAC3,F5,LRP2,DSG2,CGB3,GDF6,PLBD1,CLIC3,PGF,PCNA,TINAGL1,SOD1,ALDH7A1,LIFR,HAPLN3,IDH1,NEBL,EPN3,HAPLN1,CTNNB1,SL…
GO:CC	cell-substrate junction	GO:0030055	false	1.82789e-08	7.73805	432	3046	110	22097	SLC6A4,ITGB4,FGFR3,RPL13A,DAG1,PAK4,CTNNB1,RPS3,BCAR3,FLOT2,TRPV4,KIF23,FLT1,MME,DMD,EZR,RPS19,RPS14,SLC9A1,FERMT1,PRAG1,EPPK1,PAK1,CSRP2,TRIP6,COL17A1,YES1,NPM1,ITGBL1,ARPC5,PXN,ANXA1,CAPN1,TNS3,RPS29,PPP1CC,FHL2,CDC42EP1,RPS16,ITGA6,PPFIBP1,NEDD9,RPS9,EGFR,ADAM17,RPL37A,AJUBA,GNA12,ITGB6,RPS15,RPL18,LRP1,ENAH,RPS13,SDCBP,ARPC1B,ASAP3,RPS2,RDX,KRAS,VASP,ARF6,RPL10A,PFN1,AHNAK,CD46,RPL38,MAPRE1,E…
GO:CC	respiratory chain complex	GO:0098803	false	3.8186e-08	7.4181	93	3046	38	22097	COX4I1,NDUFB11,NDUFA1,NDUFB9,NDUFV1,UQCRH,UQCRC1,NDUFA6,NDUFB7,COX6A1,NDUFA12,COX5B,COX4I2,NDUFC2,COX8A,UQCRHL,NDUFB3,NDUFA2,NDUFB5,NDUFS6,UQCRFS1,COX6C,NDUFA9,CYC1,UQCRQ,DMAC2,COX7C,NDUFB6,UQCC3,UQCRB,COA6,NDUFAB1,C15ORF48,NDUFB2,UQCR11,NDUFA10,SDHB,NDUFA13
GO:CC	replication fork	GO:0005657	false	3.9262e-08	7.40603	74	3046	33	22097	DNMT1,RADX,XRCC3,PCNA,XRCC2,RPA1,MCM10,MCM3,PARP1,POLD1,TIMELESS,RFC4,CHEK1,UHRF1,RFC2,RFC3,H2AX,TONSL,DMAP1,HMCES,BLM,EME1,MRE11,RPA3,POLA1,DONSON,CARM1,WDHD1,RAD51C,TP53,MMS22L,PRIM1,RTF2
GO:CC	focal adhesion	GO:0005925	false	4.36247e-08	7.36027	422	3046	107	22097	SLC6A4,ITGB4,FGFR3,RPL13A,DAG1,PAK4,CTNNB1,RPS3,BCAR3,FLOT2,TRPV4,KIF23,FLT1,MME,EZR,RPS19,RPS14,SLC9A1,FERMT1,PRAG1,PAK1,CSRP2,TRIP6,YES1,NPM1,ITGBL1,ARPC5,PXN,ANXA1,CAPN1,TNS3,RPS29,PPP1CC,FHL2,CDC42EP1,RPS16,ITGA6,PPFIBP1,NEDD9,RPS9,EGFR,ADAM17,RPL37A,AJUBA,GNA12,ITGB6,RPS15,RPL18,LRP1,ENAH,RPS13,SDCBP,ARPC1B,ASAP3,RPS2,RDX,KRAS,VASP,ARF6,RPL10A,PFN1,AHNAK,CD46,RPL38,MAPRE1,EPB41L5,ARPC3,L1CAM…
GO:CC	outer kinetochore	GO:0000940	false	5.66034e-08	7.24716	21	3046	16	22097	CCNB1,DSN1,ZWINT,KNL1,CENPF,BUB1B,SPC25,SPC24,NDC80,PLK1,PMF1,NUF2,BUB1,SKA3,SKA2,SKA1
GO:CC	nucleus	GO:0005634	false	1.44705e-07	6.83952	10074	3046	1546	22097	MYORG,MBNL3,FOXO4,CMAS,DUSP9,SP6,MORC4,DYNLL2,SKP2,MDFI,PKIB,NFE2L3,PEG3,ARID3A,SMYD2,MCM2,IGF2BP1,SMAGP,PEG10,DNMT1,DDB1,HIC2,OLR1,MPP7,HTATSF1,PRKCZ,DCXR,MSH6,CDK2,TDRP,CAMK2G,ESRRG,AKR1B1,ARID3B,GGH,PKMYT1,S100P,CDCA5,GATA3,PPP1R13L,MSX2,ITGB4,MYCL,HMGB3,DSP,CHAF1A,CCNB1,GLDC,TP63,PITX2,ANLN,IGF2BP3,TCF21,AXIN2,NR6A1,IRX2,MYBL2,MCM5,TK1,BIRC7,PKP3,SNHG8,CDC25A,RAD51,PAK6,BIRC5,CD274,TFDP2,DNAJ…
GO:CC	mitochondrial matrix	GO:0005759	false	1.6715e-07	6.77689	496	3046	119	22097	ACSS1,CCNB1,GLDC,RAD51,ALDH4A1,ACSF2,TYMS,SOD1,ALDH7A1,FDX1,RPS3,PRDX5,QARS1,CDK1,ALAS1,SLC25A5,SMDT1,ETFA,DHRS2,FDXR,CYP11A1,AKR1B15,NARS2,TXN2,NADK2,ALDH2,D2HGDH,IDH2,ETFB,PDP2,MRPL9,MRPL48,MRPL15,PDHA1,TXNRD2,NAXD,PDHX,TFAM,PMPCA,DNA2,SUOX,HIBADH,MRPL44,TOP1MT,MRPS35,NUDT1,CASQ1,COASY,GPT2,PARK7,GRSF1,MECR,CLPX,GSR,ACADVL,ECI1,CHCHD1,MRPS28,MRPL58,IDH3B,ATP5F1A,DTYMK,MRPS26,COQ5,IARS2,MALSU1,T…
GO:CC	nuclear envelope	GO:0005635	false	1.90473e-07	6.72017	497	3046	119	22097	MYORG,PRKCZ,CDK2,ITGB4,EPHA3,ARL6IP6,RNF43,MGST3,ROGDI,PARP1,CHMP4C,SH3BGRL2,UTP18,DHRS2,TMPO,CENPF,SORT1,PAK1,LMNB1,DTL,TNKS2,SHISA5,MAD2L1,RGPD2,CSE1L,LYPLA1,KPNA2,NUP205,EBP,SYNE3,NUP160,LEMD2,TNRC18,LMNB2,EGFR,NUP107,NUDT1,NUP133,RRM1,CDH5,APEH,NUP155,SDCBP,PTGES,ACKR2,RTCB,CC2D1B,PLPP6,BANF1,TMEM170A,GCH1,CEP131,NEMP1,LRPPRC,HTATIP2,POLA1,CTDNEP1,NUP37,IST1,SLC22A3,YEATS4,SUN1,FAM156B,DMPK,N…
GO:CC	oxidoreductase complex	GO:1990204	false	2.56779e-07	6.59044	132	3046	46	22097	GLDC,MTARC1,RAC3,RRM2,LDHB,NDUFB11,NDUFA1,NDUFB9,NDUFV1,PDHA1,UQCRH,UQCRC1,PDHX,NDUFA6,NDUFB7,CYB5B,NDUFA12,NDUFC2,RRM1,UQCRHL,NDUFB3,NDUFA2,NDUFB5,IDH3B,NDUFS6,UQCRFS1,NDUFA9,PDHB,NOX5,CYC1,RAC1,UQCRQ,DMAC2,ABHD11,GPD1L,NDUFB6,UQCC3,UQCRB,GMPR2,NDUFAB1,NDUFB2,UQCR11,NDUFA10,GCSH,SDHB,NDUFA13
GO:CC	cell leading edge	GO:0031252	false	4.13951e-07	6.38305	427	3046	105	22097	IGF2BP1,PRKCZ,CDC42BPG,ITGB4,EPS8L1,RASA1,DAG1,MPP2,RAC3,AMOT,CTNNB1,RPS3,FLOT2,CDK6,SWAP70,TRPV4,DMD,MYH10,EZR,SH3RF1,SLC9A1,FERMT1,PAK1,CYTH3,GDPD2,RAB13,COBL,ARPC5,PXN,CDKL5,INPPL1,SNX2,AAK1,SCRIB,KDF1,NEDD9,EGFR,ADAM17,AJUBA,KANK1,ENAH,CD2AP,NME1,MTMR14,ASAP3,RDX,VASP,ARF6,SHTN1,TWF2,MTSS2,SSX2IP,ERBB2,FRMD4B,SRGAP2,TPM1,SNX5,TIAM1,KIF18A,TSC1,NRBP1,EPB41L5,ARPC3,CDH1,AKT1,SH3YL1,SH3BP1,RAC1,…
GO:CC	cytosolic small ribosomal subunit	GO:0022627	false	5.34044e-07	6.27242	44	3046	23	22097	RPS23,RPS3,FAU,RPS27A,RPS12,RPS15A,RPS20,RPS19,RPS14,RPS21,RPS29,RPS16,RPSA,RPS9,RPS6,RPS15,RPS13,RPS2,RPS4Y1,RPS3A,RPS5,RPS25,RPS17
GO:CC	nuclear periphery	GO:0034399	false	6.0984e-07	6.21478	153	3046	50	22097	PRKCZ,DAG1,FIGN,PCNA,KRT18,SUV39H1,KRT8,KIF4A,CENPF,UHRF1,CENPW,HNRNPA2B1,LMNB1,LGALS13,PSPC1,ENC1,DNMT3A,NUP205,ZNF703,BLM,LMNB2,SMC3,NUP107,PAXIP1,HNRNPM,RAD21,TELO2,MBD1,GMCL1,POLA1,YEATS4,AKAP8,NUP153,ATF4,SMARCC1,SNW1,BCL11A,ANXA2,YY1,PSMA6,SMARCD2,S100A10,SMARCB1,TP53,STAG1,HAT1,PIAS4,KAT8,SPARC,HNRNPU
GO:CC	small ribosomal subunit	GO:0015935	false	1.42917e-06	5.84492	79	3046	32	22097	RPS23,RPS3,FAU,RPS27A,RPS12,RPS15A,RPS20,RPS19,RPS14,NPM1,RPS21,RPS29,RPS16,RPSA,RPS9,RPS6,RPS15,MRPS35,RPS13,RPS2,CHCHD1,MRPS28,RPS4Y1,MRPS26,AURKAIP1,RPS3A,RPS5,MRPS7,RPS25,DAP3,MRPS17,RPS17
GO:CC	microtubule	GO:0005874	false	1.97562e-06	5.7043	477	3046	112	22097	DYNLL2,DCXR,BIRC5,CCSAP,EML4,KIF22,FIGN,PDE4DIP,BEX4,FHDC1,TRPV4,CDK1,KIF23,TPX2,CHMP4C,CAPN6,STMN1,KIF2C,SYNJ1,KIF4A,CALM1,PSRC1,GTSE1,KIF11,REEP1,KIFC1,SPAG5,AURKB,AURKA,FAM110A,HOOK2,RASSF3,RACGAP1,NEK2,KIF14,CFAP20,KIF18B,PLK1,NEK7,RCC2,CKAP2,EML2,KIF20A,GABARAP,MTCL1,CCT8,MID1,HAUS8,TTLL4,FAM161A,KIF21A,KIF15,NCKAP5L,REEP4,SHTN1,ZWILCH,LRPPRC,HAUS4,HAUS7,MAPRE1,TIAM1,KIF18A,SKA3,TRIM63,DYNLR…
GO:CC	extracellular region	GO:0005576	false	2.14898e-06	5.66777	4213	3046	698	22097	SIGLEC6,ATP6V1C2,EGFL6,FBN2,PHGDH,RAB11FIP4,IGF2,BMP7,PEG10,ECH1,DDB1,CTSV,DSC3,OLR1,FAM184A,STK26,LIPG,PRKCZ,DCXR,MEST,ITIH5,QPRT,AKR1B1,GGH,GM2A,S100P,SLIT2,SLC13A3,RAB15,ITGB4,DSC2,HGF,EPHB3,PRSS12,FRZB,EPS8L1,DSP,COLEC12,SPINT2,LOXL1,IL1RAP,COL8A2,VAMP8,SLC26A2,SLC27A2,CD274,STXBP2,DNAJC9,FGFR3,CSF2RA,STC2,FSTL3,COL21A1,FAM3B,ADAM12,F11R,DAG1,COL9A3,CGB8,EPHA3,TMEM25,CD36,DLK1,BMP5,RAC3,F5,LR…
GO:CC	midbody	GO:0030496	false	2.33816e-06	5.63113	206	3046	60	22097	RAB11FIP4,ANLN,SHCBP1,BIRC5,EML4,PIK3CB,CDK1,KIF23,RASGEF1B,MYH10,CHMP4C,KIF4A,CENPF,PSRC1,SPAG5,AURKB,AURKA,MICAL3,RACGAP1,NEK2,CDCA8,KIF14,ZFYVE19,PPP1CC,PLK1,RCC2,KIF20A,MTCL1,ECT2,RAD21,RDX,ARF6,JTB,IST1,CHMP2A,VPS37B,UVRAG,YPEL5,SPAST,C1ORF112,CEP55,KATNA1,ANXA2,RAN,RHOA,CTNND1,CAPG,ASPM,SAFB,EXOC3,FLCN,TTC19,TACC1,TRAPPC14,CENPE,INCENP,VPS4A,NUDC,ALKBH4,HNRNPU
GO:CC	supramolecular polymer	GO:0099081	false	2.64226e-06	5.57802	1062	3046	212	22097	DYNLL2,FBN2,DCXR,DSP,BIRC5,CCSAP,PKP2,EML4,KIF22,DAG1,TNK2,FIGN,PDE4DIP,RAC3,KRT23,AMOT,NEBL,CTNNB1,RTN2,BEX4,IFFO2,CMYA5,MFAP2,FHDC1,COL3A1,TRPV4,CDK1,INF2,KIF23,FMN1,KRT19,TNNT1,TNNI2,KRT18,KRT14,COL11A1,TPX2,DMD,MYH10,CHMP4C,CAPN6,EZR,STMN1,KIF2C,KRT8,COL1A2,SYNJ1,KIF4A,CALM1,PSRC1,COL2A1,EPPK1,GTSE1,KIF11,PAK1,CSRP2,LTBP1,REEP1,KIFC1,OBSL1,LMNB1,SPAG5,AURKB,YES1,DIAPH3,AURKA,GDPD2,FAM110A,COB…
GO:CC	perinuclear region of cytoplasm	GO:0048471	false	2.85893e-06	5.5438	736	3046	157	22097	IGF2BP1,STK26,PRKCZ,ATP7B,RAB15,VAMP8,RAD51,STC2,PPARG,TNK2,TRMT112,RAC3,XRCC3,RNF128,LIMK2,NEURL1,EPN3,SLC1A3,CTNNB1,CDK7,CMYA5,PRDX5,NEDD4,HERC5,FLOT2,FZD5,MCM3,INF2,SPINK5,KRT18,CYFIP2,DMD,GALNT1,CAPN6,EZR,BCAP31,P2RX4,BDNF,SH3RF1,SYNJ1,CENPF,BUB1B,SORT1,SLC9A1,NMRAL1,ITM2C,UNC45A,RAPGEF1,NOS2,FMR1,SPRR3,ASPSCR1,OBSL1,ANP32A,TNKS2,AURKA,MRFAP1,TRIM37,STBD1,COBL,MAD2L1,CDKL5,GNAS,ACHE,TSTD1,TRA…
GO:CC	intracellular protein-containing complex	GO:0140535	false	3.4843e-06	5.45788	951	3046	193	22097	SKP2,IGF2BP1,DDB1,SLC38A9,CAMK2G,AXIN2,RAD51,DNAJC9,SIAH1,POLE,CTNNB1,CDK7,POLE4,KAT14,UBAC1,CKS1B,NEDD4,MCM3,QARS1,KIF23,POLD1,GPR37,NAA11,CDC20,CCDC47,CENPF,CIAO2A,BUB1B,SKP1,TAF4B,UBE2C,RNF19B,PRKAB2,TAF5L,CCDC120,SEM1,ANAPC11,DTL,SESN2,KLHDC3,PSMA1,PRR5,RBX1,PSMD4,DCAF16,RACGAP1,DMAP1,PSMD13,UBE2A,HSPB8,GID8,CSNK2B,ENC1,TRAPPC6A,PSMB4,JADE3,MOCS1,AXIN1,KBTBD8,SDF2,TRAF2,PSMB5,CCT8,PSMD1,DNA2,…
GO:CC	supramolecular fiber	GO:0099512	false	3.66152e-06	5.43634	1054	3046	210	22097	DYNLL2,FBN2,DCXR,DSP,BIRC5,CCSAP,PKP2,EML4,KIF22,DAG1,TNK2,FIGN,PDE4DIP,RAC3,KRT23,AMOT,NEBL,CTNNB1,RTN2,BEX4,IFFO2,CMYA5,MFAP2,FHDC1,COL3A1,TRPV4,CDK1,INF2,KIF23,FMN1,KRT19,TNNT1,TNNI2,KRT18,KRT14,COL11A1,TPX2,DMD,MYH10,CHMP4C,CAPN6,EZR,STMN1,KIF2C,KRT8,COL1A2,SYNJ1,KIF4A,CALM1,PSRC1,COL2A1,EPPK1,GTSE1,KIF11,PAK1,CSRP2,LTBP1,REEP1,KIFC1,OBSL1,LMNB1,SPAG5,AURKB,YES1,DIAPH3,AURKA,GDPD2,FAM110A,COB…
GO:CC	chromosome, telomeric region	GO:0000781	false	4.74044e-06	5.32418	171	3046	52	22097	MCM2,DDB1,NLRP2,CDK2,MCM5,RAD51,MCM4,XRCC3,PCNA,RECQL4,EZH2,RBBP7,RPA1,MCM3,CDK1,PARP1,MCM7,POLD1,MCM6,CHEK1,H2AX,HNRNPA2B1,TNKS2,ORC1,RAD51AP1,PPP1CA,BLM,PPP1CC,ORC2,KDM1A,WRNIP1,THOC3,UPF1,DNA2,THOC6,TELO2,MRE11,CHD4,BRCA2,FEN1,ZBTB10,SUN1,CBX1,THOC7,CBX3,XRCC1,POLR2B,DCLRE1B,XRCC6,MSH2,HAT1,WRAP53
GO:CC	spindle microtubule	GO:0005876	false	5.97629e-06	5.22357	83	3046	32	22097	CCSAP,CDK1,CHMP4C,CAPN6,KIF4A,CALM1,PSRC1,KIF11,AURKB,AURKA,FAM110A,KIF18B,PLK1,MTCL1,HAUS8,FAM161A,ZWILCH,HAUS4,HAUS7,MAPRE1,KIF18A,SKA3,CHMP2A,RMDN3,SKA2,HAUS5,SKA1,CALM3,KNTC1,CENPE,PAFAH1B1,HNRNPU
GO:CC	CMG complex	GO:0071162	true	7.95346e-06	5.09944	11	3046	10	22097	MCM2,MCM5,MCM4,GINS1,MCM3,MCM7,GINS2,MCM6,CDC45,GINS4
GO:CC	MCM complex	GO:0042555	false	7.95346e-06	5.09944	11	3046	10	22097	MCM2,MCM5,MCM4,MCM3,MCM7,MCM6,TONSL,MCM8,MCM9,MMS22L
GO:CC	polymeric cytoskeletal fiber	GO:0099513	false	1.49928e-05	4.82412	807	3046	166	22097	DYNLL2,DCXR,DSP,BIRC5,CCSAP,PKP2,EML4,KIF22,FIGN,PDE4DIP,RAC3,KRT23,AMOT,RTN2,BEX4,IFFO2,FHDC1,TRPV4,CDK1,INF2,KIF23,FMN1,KRT19,KRT18,KRT14,TPX2,DMD,CHMP4C,CAPN6,EZR,STMN1,KIF2C,KRT8,SYNJ1,KIF4A,CALM1,PSRC1,EPPK1,GTSE1,KIF11,PAK1,REEP1,KIFC1,LMNB1,SPAG5,AURKB,YES1,DIAPH3,AURKA,GDPD2,FAM110A,COBL,ESPN,FAM83H,DES,HOOK2,RASSF3,ANXA1,RACGAP1,NEK2,PKP1,KIF14,CFAP20,KRT7,KIF18B,PLK1,NEK7,RCC2,CKAP2,EML…
GO:CC	nuclear body	GO:0016604	false	2.15233e-05	4.66709	895	3046	180	22097	FOXO4,CDK2,MSX2,RAD51,KIF22,RADX,EXO1,CLIC3,PCNA,DSN1,CDT1,CMYA5,RPA1,RMI2,PARP1,ZWINT,GATA4,LUC7L2,KNL1,THRB,SRSF5,RBM8A,PIR,UNC45A,CCNDBP1,FANCD2,FMR1,PLAG1,ALYREF,TAF5L,MAGEA11,H2AX,ESRP1,HNRNPA2B1,TESK2,SRSF9,SPAG5,HIF3A,RP2,NPM1,SRSF3,ELF4,TONSL,LGALS13,NUFIP2,PSPC1,NCAPG2,SUZ12,PABPN1,NRIP1,UBL5,INPPL1,CSNK2B,TOE1,GLI3,KIF18B,BLM,PPP1CC,MEOX2,E2F7,THOC3,CENPI,OIP5,CDC34,FAM76A,THOC6,CENPO,P…
GO:CC	nuclear matrix	GO:0016363	false	3.19402e-05	4.49566	128	3046	41	22097	PRKCZ,FIGN,KRT18,KRT8,KIF4A,CENPF,UHRF1,CENPW,HNRNPA2B1,LMNB1,LGALS13,PSPC1,ENC1,DNMT3A,ZNF703,BLM,SMC3,PAXIP1,HNRNPM,RAD21,MBD1,GMCL1,POLA1,YEATS4,AKAP8,SMARCC1,SNW1,BCL11A,ANXA2,YY1,PSMA6,SMARCD2,S100A10,SMARCB1,TP53,STAG1,HAT1,PIAS4,KAT8,SPARC,HNRNPU
GO:CC	transferase complex	GO:1990234	false	9.83514e-05	4.00722	890	3046	176	22097	SKP2,DDB1,PRKCZ,CDK2,CCNB1,RAD51,CCNE1,TEX10,PHKA2,PCNA,EZH2,POLE,CDK7,POLE4,PIK3CB,KAT14,UBAC1,CKS1B,RBBP7,SNRPF,NEDD4,CDK6,CCNA2,CCNB2,MCM3,CDK1,POLD1,GPR37,ILVBL,CHML,NAA11,CDC20,BUB1B,SKP1,TAF4B,UBE2C,RNF19B,PRKAB2,TAF5L,TUSC3,ANAPC11,DTL,AEBP2,SESN2,KLHDC3,TRIM37,RBX1,MTF2,DCAF16,SUZ12,DMAP1,SNRPE,UBE2A,GID8,ASH2L,CSNK2B,ENC1,JADE3,INO80C,PSG9,KBTBD8,ACVR2B,EED,TRAF2,DNA2,FBXO27,PAXIP1,UBE4B…
GO:CC	intracellular vesicle	GO:0097708	false	0.000100995	3.9957	2518	3046	431	22097	MYO7A,RAB11FIP4,IGF2,SMAGP,OLR1,STK26,LIPG,PRKCZ,SLC38A9,CDK2,SLC6A4,ADRB1,CAMK2G,GGH,GM2A,S100P,PLEKHF2,ATP7B,RAB15,DSC2,HGF,PRSS12,DSP,COLEC12,LOXL1,VAMP8,SLC27A2,CD274,STXBP2,FGFR3,SPIRE2,TNK2,EPHA3,TMEM25,CD36,RAC3,F5,LRP2,PLAC8,RNF128,MARVELD3,AMOT,SOD1,FZD7,DSN1,IDH1,EPN3,SLC1A3,WNT7A,ERGIC3,ROGDI,RHOBTB1,HEXB,PRDX5,CYB5R1,SLC18A3,FLOT2,RPS27A,FZD5,RHOBTB2,GH2,PACSIN3,AGL,AMOTL1,FLT1,KNL1,S…
GO:CC	cytoplasmic vesicle	GO:0031410	false	0.000108635	3.96403	2513	3046	430	22097	MYO7A,RAB11FIP4,IGF2,SMAGP,OLR1,STK26,LIPG,PRKCZ,SLC38A9,CDK2,SLC6A4,ADRB1,CAMK2G,GGH,GM2A,S100P,PLEKHF2,ATP7B,RAB15,DSC2,HGF,PRSS12,DSP,COLEC12,LOXL1,VAMP8,SLC27A2,CD274,STXBP2,FGFR3,SPIRE2,TNK2,EPHA3,TMEM25,CD36,RAC3,F5,LRP2,PLAC8,RNF128,MARVELD3,AMOT,SOD1,FZD7,DSN1,IDH1,EPN3,SLC1A3,WNT7A,ERGIC3,ROGDI,RHOBTB1,HEXB,PRDX5,CYB5R1,SLC18A3,FLOT2,RPS27A,FZD5,RHOBTB2,GH2,PACSIN3,AGL,AMOTL1,FLT1,KNL1,S…
GO:CC	DNA replication preinitiation complex	GO:0031261	false	0.000158416	3.8002	13	3046	10	22097	MCM2,MCM5,MCM4,GINS1,MCM3,MCM7,GINS2,MCM6,CDC45,GINS4
GO:CC	small-subunit processome	GO:0032040	true	0.000203465	3.69151	73	3046	27	22097	RPS23,RPS27A,RPS12,RPS15A,RPS19,UTP18,RPS14,UTP6,RPS16,RPS9,RPS6,RPS13,C1ORF131,EMG1,NGDN,RRP7A,NOL7,FBL,RPS3A,RPS5,KRR1,AATF,BMS1,RCL1,RPS19BP1,RPS17,TBL3
GO:CC	spliceosomal complex	GO:0005681	true	0.000228065	3.64194	206	3046	55	22097	HTATSF1,SNRPF,LUC7L2,RBM8A,SNRNP200,HNRNPA2B1,HNRNPA1,DQX1,SNRPE,RBMXL1,LSM4,UPF1,LSM6,HNRNPM,DHX15,RBM5,SRSF1,HNRNPA3,YJU2,CTNNBL1,CWC25,USP39,SRSF2,SF3A2,HNRNPC,SNRPB,PPIH,CWF19L1,SART1,RBM3,LSM7,CLNS1A,XAB2,CCDC12,HNRNPDL,SNRPD1,HNRNPR,NCL,TRA2B,DHX38,SNW1,SF3B2,RBM22,SYF2,PRPF38A,BUD31,PRPF6,LSM5,MFAP1,SMNDC1,PDCD7,RBM17,RHEB,DNAJC17,HNRNPU
GO:CC	nuclear membrane	GO:0031965	false	0.000272077	3.56531	313	3046	75	22097	MYORG,ITGB4,EPHA3,ARL6IP6,SH3BGRL2,UTP18,TMPO,CENPF,SORT1,PAK1,LMNB1,DTL,SHISA5,LYPLA1,KPNA2,NUP205,EBP,SYNE3,LEMD2,TNRC18,LMNB2,EGFR,NUP107,NUDT1,NUP133,CDH5,APEH,NUP155,SDCBP,ACKR2,PLPP6,GCH1,CEP131,NEMP1,LRPPRC,CTDNEP1,SLC22A3,YEATS4,SUN1,DMPK,NUP153,TM7SF2,SYNE4,SPAST,GATA6,INTS1,BRIP1,CBX3,TRA2B,NDC1,TMEM18,ATP5MF,RANGAP1,RAP1GAP2,EI24,GCHFR,UNC50,HACD3,AQP1,TOR1AIP2,SIGMAR1,AKIRIN1,SLC52A3,…
GO:CC	cell cortex	GO:0005938	false	0.000309924	3.50874	314	3046	75	22097	MYO7A,MPP7,PRKCZ,ANLN,SPIRE2,PDE4DIP,GPSM2,CTNNB1,NEDD4,SEPTIN3,FLOT2,TRPV4,KRT19,SPINK5,SEPTIN8,MYH10,MELK,EZR,CNKSR1,IQGAP3,NOS2,CLTA,SAPCD2,FAM110A,MICAL3,COBL,PXN,OSR1,ARHGAP32,AXIN1,MPP1,KDF1,TRAF2,NEDD9,GIPC1,ECT2,CEP85,BIN2,TLE6,RDX,RTKN,ARF6,EXOC3L4,MTSS2,PARD3,PFN1,MAPRE1,FGF1,TSC1,NRBP1,CDH1,AKT1,TRAK1,SH3BP1,RAC1,GLRX3,PDLIM2,NCL,SHROOM2,PPFIA3,RHOA,GRB2,CTNND1,MYO1D,COTL1,IQGAP2,EXOC3…
GO:CC	cell-cell contact zone	GO:0044291	false	0.000378299	3.42217	75	3046	27	22097	DSC2,DSP,PKP2,DSG2,GJA5,CTNNB1,FLOT2,SLC9A1,PAK1,OBSL1,DES,SCRIB,ANK3,TJP2,AHNAK,TIAM1,JAM3,RAP2B,DLG1,AFDN,NECTIN3,RAP2C,FLCN,RANGRF,FHOD1,JUP,KCNJ2
GO:CC	large ribosomal subunit	GO:0015934	false	0.000555613	3.25523	117	3046	36	22097	RPL13A,RPL26,NPM1,MRPL9,RPL24,MRPL48,MRPL15,RPL37A,RPL41,RPL21,MRPL44,RPL18,RPL39L,MRPL58,RPL10A,RPL38,RPL34,RBM3,RPL17,MRPL51,RPLP1,RPL37,MRPL21,MRPL11,RPL8,RPL31,RPL36,RPL7A,RPL22,MRPL49,MRPL13,RPL13,MRPL14,NSUN4,RPLP2,RPL28
GO:CC	cytochrome complex	GO:0070069	false	0.000562288	3.25004	40	3046	18	22097	COX4I1,UQCRH,UQCRC1,COX6A1,COX5B,COX4I2,COX8A,UQCRHL,UQCRFS1,COX6C,CYC1,UQCRQ,COX7C,UQCC3,UQCRB,COA6,C15ORF48,UQCR11
GO:CC	inner kinetochore	GO:0000939	false	0.000628033	3.20202	17	3046	11	22097	CENPX,CENPH,CENPW,CENPN,ORC2,CENPI,CENPO,CENPK,CENPU,CENPQ,CENPL
GO:CC	site of DNA damage	GO:0090734	false	0.000694403	3.15839	118	3046	36	22097	DDB1,RAD51,RPA1,PARP1,TIMELESS,H2AX,POLQ,ARPC5,TONSL,TRAIP,WDR76,ARPC1A,MRE11,ZGRF1,CHD4,PAXX,RPA3,ARPC3,RNF168,CBX1,CBX3,HPF1,XRCC1,SIRT7,OARD1,TP53,VCP,MMS22L,CYREN,ADPRS,HROB,RFWD3,PARP2,MBTD1,ERCC6,WRAP53
GO:CC	ATPase complex	GO:1904949	false	0.000859032	3.06599	153	3046	43	22097	ATP6V1C2,RBBP7,SMARCA2,SMARCA1,ATP5PO,SUZ12,DMAP1,MBD3,ATP5MC3,ATP5MJ,INO80C,ATP5PD,DEK,PTPA,ATP5F1A,ATP6V0A4,CHD4,ANP32E,BAZ2A,CFDP1,ATP5MG,NFRKB,ACTR6,SMARCC1,ATP5MF,BCL11A,ATP6V0E2,YY1,MTA3,SMARCD2,SMARCB1,VCP,CECR2,ATP5F1B,PPIF,BRD9,ATP5ME,ATP6V1B2,INO80E,DPF1,VPS4A,UCHL5,ERCC6
GO:CC	cytosolic large ribosomal subunit	GO:0022625	false	0.000968101	3.01408	57	3046	22	22097	RPL13A,RPL26,RPL24,RPL37A,RPL41,RPL21,RPL18,RPL39L,RPL10A,RPL38,RPL34,RPL17,RPLP1,RPL37,RPL8,RPL31,RPL36,RPL7A,RPL22,RPL13,RPLP2,RPL28
GO:CC	basal plasma membrane	GO:0009925	false	0.00122921	2.91038	281	3046	67	22097	GM2A,ATP7B,SLC43A2,SLC13A3,ITGB4,DSP,SLC5A6,SLC19A1,DAG1,SLC29A1,SLC16A12,SLC1A3,CTNNB1,SLC22A11,SLC29A2,FLOT2,PROM2,P2RY6,EZR,SLC9A1,EPPK1,SLC38A1,CNNM2,AURKA,ANXA1,SLC46A1,INPPL1,CLDN7,FOLR1,PTH1R,SCRIB,NEDD9,ANK3,EGFR,CLDN19,SLC39A8,TFRC,CNNM4,LRP1,SLC17A5,LDLRAP1,MET,HPGD,SLC3A2,SLC16A1,ATP6V0A4,ERBB2,ST14,ERBB3,MARVELD2,SLC22A3,ABCC10,DLG1,CLDN4,DLG2,ANXA2,SLC27A1,AQP1,MYO1D,SLC23A2,ATP1A1,S…
GO:CC	lamellipodium	GO:0030027	false	0.00145626	2.83676	202	3046	52	22097	IGF2BP1,DAG1,RAC3,AMOT,CTNNB1,FLOT2,SWAP70,TRPV4,DMD,MYH10,SH3RF1,SLC9A1,PAK1,GDPD2,RAB13,ARPC5,PXN,INPPL1,SNX2,SCRIB,NEDD9,AJUBA,ENAH,RDX,VASP,SHTN1,TWF2,MTSS2,SRGAP2,TSC1,NRBP1,ARPC3,CDH1,AKT1,SH3BP1,RAC1,STX3,SORBS2,RHOA,CSPG4,CTNND1,CAPG,DPP4,BCAR1,KPTN,VAMP7,PHPT1,IQGAP2,CYFIP1,PLEK2,NHS,FSCN1
GO:CC	ruffle	GO:0001726	false	0.00164073	2.78496	182	3046	48	22097	EPS8L1,RASA1,AMOT,RPS3,CDK6,TRPV4,EZR,FERMT1,PAK1,CYTH3,COBL,CDKL5,EGFR,ADAM17,KANK1,CD2AP,NME1,MTMR14,ASAP3,ARF6,MTSS2,ERBB2,FRMD4B,TPM1,SNX5,TIAM1,KIF18A,EPB41L5,SH3YL1,RAC1,SH2B2,ARHGAP45,RHOA,JCAD,CSPG4,SPRY4,CAPG,MTSS1,KSR1,BCAR1,CYFIP1,S100A11,ATP6V1B2,ARFIP2,ITGA5,ARHGAP18,TRPM7,FSCN1
GO:CC	basal part of cell	GO:0045178	false	0.00169045	2.772	300	3046	70	22097	GM2A,ATP7B,SLC43A2,SLC13A3,ITGB4,DSP,SLC5A6,SLC19A1,DAG1,SLC29A1,SLC16A12,SLC1A3,CTNNB1,SLC22A11,SLC29A2,FLOT2,PROM2,KRT14,P2RY6,EZR,SLC9A1,EPPK1,SLC38A1,CNNM2,AURKA,ANXA1,SLC46A1,INPPL1,CLDN7,FOLR1,PTH1R,SCRIB,NEDD9,ANK3,EGFR,CLDN19,SLC39A8,TFRC,CNNM4,LRP1,SLC17A5,LDLRAP1,MET,HPGD,SLC3A2,SLC16A1,ATP6V0A4,ERBB2,ST14,ERBB3,MARVELD2,SLC22A3,ABCC10,DLG1,CLDN4,DLG2,CLDN11,ANXA2,SLC27A1,AQP1,MYO1D,SLC…
GO:CC	Golgi apparatus	GO:0005794	false	0.0016952	2.77078	1629	3046	286	22097	STK26,LIPG,NLRP2,HS6ST2,MSH6,PKMYT1,ATP7B,SEMA6D,BIRC7,GPC3,FGFR3,STC2,DAG1,PIDD1,CD36,PDE4DIP,LRP2,RNF128,LIMK2,SLC35B4,PAK4,PCSK6,B3GNT5,WNT7A,ERGIC3,UBAC1,ACAN,ACER2,FHDC1,NEDD4,SLC18A3,CGA,FZD5,RPS12,LMTK3,MAN1C1,ST3GAL4,ZDHHC12,CHST14,AP1S1,MME,GALNT1,QSOX1,NAA11,BCAP31,SLC1A6,SH3RF1,SORT1,ITM2C,C1GALT1,SPPL2B,UNC45A,FIBIN,PLEKHJ1,SERPINB9,MINK1,LGR5,ST3GAL6,LARGE2,KLF5,CLTA,POLQ,PGAP3,SPRR3…
GO:CC	condensin complex	GO:0000796	false	0.00223505	2.65071	8	3046	7	22097	NCAPG,NCAPH2,NCAPD2,NCAPG2,NCAPH,SMC2,SMC4
GO:CC	actin cytoskeleton	GO:0015629	false	0.00232561	2.63346	515	3046	107	22097	DYNLL2,MYO7A,PRKCZ,ANLN,CD274,EPHA3,RAC3,AMOT,NEBL,FHDC1,AFAP1L1,FLOT2,SWAP70,TRPV4,INF2,FMN1,KRT19,TNNT1,FLT1,TNNI2,DMD,MYH10,EZR,SPPL2B,PAK1,BAIAP2L1,MYL6,TRIP6,YES1,DIAPH3,GDPD2,DOCK5,COBL,ARPC5,PXN,ESPN,OPHN1,ANXA1,ARHGAP32,TNS3,MYO7B,TNNC1,TNNT3,TNNT2,ALDOA,GABARAP,ADAM17,PKNOX2,PDLIM5,CD2AP,ARHGEF5,ARPC1B,BIN2,RDX,ARPC1A,VASP,ACKR2,BARX2,RTKN,TWF2,MTSS2,AHNAK,PSTPIP2,TPM1,TSC1,HNRNPC,TAGLN2…
GO:CC	condensed nuclear chromosome	GO:0000794	false	0.00266342	2.57456	82	3046	27	22097	RAD51,RAD1,NCAPG,NCAPH2,SUV39H1,CHEK1,NCAPD2,H2AX,NCAPG2,NEK2,NCAPH,SYCP2L,BLM,PLK1,SMC3,RAD21,RAD9A,SMC2,BRD4,BRCA1,BRCA2,LRPPRC,TOPBP1,PSMC3IP,MLH1,SMC4,INCENP
GO:CC	methyltransferase complex	GO:0034708	false	0.00377086	2.42356	102	3046	31	22097	TEX10,EZH2,RBBP7,SNRPF,AEBP2,TRIM37,MTF2,SUZ12,SNRPE,ASH2L,INO80C,EED,PAXIP1,PAGR1,EPOP,WDR5,PELP1,UTY,SNRPB,CLNS1A,SNRPD1,SENP3,HSD17B10,DPY30,PHF8,KAT8,KMT2B,TAF6,KMT2C,PHF20,RBM15
GO:CC	spindle midzone	GO:0051233	false	0.00398065	2.40005	37	3046	16	22097	AURKB,AURKA,RACGAP1,CDC6,CDCA8,KIF14,KIF18B,PLK1,RCC2,MAPRE1,KIF18A,C1ORF112,APP,CENPE,INCENP,HNRNPU
GO:CC	proteasome complex	GO:0000502	false	0.00571085	2.2433	67	3046	23	22097	SEM1,PSMA1,PSMD4,PSMD13,PSMB4,PSMB5,PSMD1,PSMA3,PSMB6,PSMC6,PSMD11,PSMD6,PSMA6,PSMA7,VCP,PSMB2,PSMB3,PSMC2,PSMD7,PSMB1,DNAJB2,UCHL5,USP14
GO:CC	mitochondrial respiratory chain complex III	GO:0005750	false	0.00622773	2.20567	14	3046	9	22097	UQCRH,UQCRC1,UQCRHL,UQCRFS1,CYC1,UQCRQ,UQCC3,UQCRB,UQCR11
GO:CC	respiratory chain complex III	GO:0045275	false	0.00622773	2.20567	14	3046	9	22097	UQCRH,UQCRC1,UQCRHL,UQCRFS1,CYC1,UQCRQ,UQCC3,UQCRB,UQCR11
GO:CC	synapse	GO:0045202	false	0.00645586	2.19005	1468	3046	257	22097	DYNLL2,MYO7A,IGF2BP1,PRKCZ,SLC6A4,ADRB1,PRSS12,IL1RAP,SDK2,RAD51,PAK6,STXBP2,RPL13A,DAG1,MPP2,SLC29A1,RPS23,RAC3,MPDZ,CHAT,NEURL1,EZH2,HAPLN3,SH2D5,HNRNPD,HAPLN1,SLC1A3,CTNNB1,RPS3,EFNB1,WNT7A,GRIN2D,ROGDI,ACAN,NEDD4,SEPTIN3,SLC18A3,FLOT2,RPS27A,RPL26,FZD5,NRP2,RPS15A,RPS6KA4,GPR37,SEPTIN8,CYFIP2,GRIP1,MME,DMD,SLC18B1,RPS20,RPS19,HNRNPA0,SLC1A6,SEMA4C,P2RX4,RPS14,CRH,BDNF,SYNJ1,LAMA5,NTF4,SORT1,M…
GO:CC	histone methyltransferase complex	GO:0035097	false	0.00662979	2.1785	72	3046	24	22097	TEX10,EZH2,RBBP7,AEBP2,TRIM37,MTF2,SUZ12,ASH2L,INO80C,EED,PAXIP1,PAGR1,EPOP,WDR5,PELP1,UTY,SENP3,DPY30,PHF8,KAT8,KMT2B,TAF6,KMT2C,PHF20
GO:CC	transcription regulator complex	GO:0005667	false	0.00841836	2.07477	518	3046	105	22097	NFE2L3,CDK2,MSX2,PITX2,TCF21,NR6A1,TFDP2,PPARG,CEBPA,RCOR1,ZFP42,CTNNB1,CDK7,E2F2,RBBP7,GCM1,PARP1,GATA4,DEPDC1,THRB,ASCL2,E2F1,TAF4B,TBX5,RIOX2,TAF5L,RCOR2,KLF5,SOX14,ATF7IP2,MED16,TEAD3,GATA2,MBD3,CEBPG,FOXF1,GLI3,TLE3,KDM1A,E2F7,TLE1,RBL1,SUB1,AJUBA,TRIM28,PMF1,MDM2,ING2,PITX1,TLE6,BARX2,PTOV1,CHD4,HCLS1,YAP1,CTNNBIP1,DR1,EPAS1,TCF7L1,TFDP1,E2F4,CREB3,GATA6,RFXANK,TAF1A,CBX3,ATF4,SCX,TAF1D,TAF…
GO:CC	cell periphery	GO:0071944	false	0.00890287	2.05047	6228	3046	953	22097	SLC52A1,SIGLEC6,SLC19A3,DYNLL2,GRAMD2A,EGFL6,FBN2,PCDH10,MYO7A,RAB11FIP4,KCNN4,BMP7,LRP5,SMAGP,DSC3,HIC2,OLR1,STK26,SLC27A6,MPP7,VAV3,PRKCZ,DCXR,SLC6A4,ADRB1,CLEC1A,GM2A,S100P,ATP7B,SLC13A4,SLC43A2,CLDN6,SLC13A3,RAB15,ITGB4,DSC2,EPHB3,PRSS12,EPS8L1,RASA1,SEMA6D,DSP,WNK2,COLEC12,SPINT2,GLDC,LOXL1,FRAS1,IL1RAP,ANLN,TENM3,COL8A2,SLC5A6,VAMP8,SLC19A1,AXIN2,SDK2,SLC26A2,PKP3,SLC27A2,CD274,STXBP2,DNAJC…
GO:CC	actin filament	GO:0005884	false	0.00926979	2.03293	121	3046	34	22097	RAC3,AMOT,FHDC1,INF2,FMN1,EZR,PAK1,YES1,DIAPH3,GDPD2,COBL,ESPN,ANXA1,PDLIM5,CD2AP,ACKR2,TWF2,PSTPIP2,TPM1,TSC1,PDLIM3,ARPC3,RAC1,JAM3,GAS2L3,SH2B2,SMTNL2,MARK2,PDLIM2,GAS2L1,KPTN,COTL1,SPECC1L,DIAPH2
GO:CC	organelle envelope lumen	GO:0031970	false	0.00956716	2.01922	92	3046	28	22097	CPOX,SOD1,TRIAP1,NDUFB7,SUOX,CHCHD7,PARK7,PTGES,TIMM13,STMP1,PRELID1,THOP1,GOLPH3,COX17,TRAP1,AK2,APP,TIMM10,ARL2,HSD3B1,TIMM8A,GFER,COA6,AIFM1,COX19,CACYBP,STOML2,TIMM29
GO:CC	collagen-containing extracellular matrix	GO:0062023	false	0.00980267	2.00866	425	3046	89	22097	EGFL6,FBN2,BMP7,ITGB4,COLEC12,LOXL1,FRAS1,COL8A2,GPC3,COL21A1,DAG1,COL9A3,TINAGL1,HAPLN3,HAPLN1,PCSK6,COL16A1,ACAN,MFAP2,COL3A1,VIT,MMP23B,COL11A1,FN1,ADAMTSL4,COL1A2,SFRP1,VWA1,LAMA5,COL2A1,BCAM,LAMB4,COL6A6,SERPINB9,NAV2,LTBP1,COL17A1,WNT2,SERPINE2,ADAM19,PRG2,ANXA1,MATN1,VWA2,ACHE,ADAMTS20,MATN2,MFAP5,ANXA8,P3H1,VTN,COL1A1,COL4A1,HNRNPM,ANGPT4,RARRES2,EGFLAM,BGN,ANGPT1,KAZALD1,COL9A2,GPC1,L1CA…
GO:CC	heterochromatin	GO:0000792	false	0.0104826	1.97953	83	3046	26	22097	DNMT1,EZH2,SUV39H1,UHRF1,HELLS,H2AZ1,KMT5C,SUZ12,MBD3,DNMT3A,NOP53,ORC2,EME1,TRIM28,WDR76,KDM4B,BAZ2A,TOP2B,CBX1,CBX3,SALL4,TCP1,CENPA,FOXC1,HMGA2,INCENP
GO:CC	extracellular matrix	GO:0031012	false	0.0147366	1.8316	555	3046	110	22097	EGFL6,FBN2,BMP7,ITGB4,COLEC12,LOXL1,FRAS1,COL8A2,GPC3,COL21A1,DAG1,COL9A3,TINAGL1,HAPLN3,HAPLN1,PCSK6,WNT7A,COL16A1,ACAN,MFAP2,COL3A1,VIT,MMP23B,COL11A1,FN1,TFPI2,ADAMTSL4,COL1A2,SFRP1,VWA1,LAMA5,COL2A1,BCAM,LAMB4,COL6A6,SERPINB9,NAV2,LTBP1,COL17A1,MMP15,WNT2,ADAMTS14,SERPINE2,ADAM19,WNT11,PRG2,ANXA1,ADAMTSL2,MATN1,VWA2,ACHE,ADAMTS20,MATN2,MFAP5,ANXA8,P3H1,VTN,COL1A1,OVGP1,COL4A1,HNRNPM,PHOSPHO1,…
GO:CC	respiratory chain complex I	GO:0045271	false	0.0153311	1.81443	53	3046	19	22097	NDUFB11,NDUFA1,NDUFB9,NDUFV1,NDUFA6,NDUFB7,NDUFA12,NDUFC2,NDUFB3,NDUFA2,NDUFB5,NDUFS6,NDUFA9,DMAC2,NDUFB6,NDUFAB1,NDUFB2,NDUFA10,NDUFA13
GO:CC	mitochondrial respiratory chain complex I	GO:0005747	false	0.0153311	1.81443	53	3046	19	22097	NDUFB11,NDUFA1,NDUFB9,NDUFV1,NDUFA6,NDUFB7,NDUFA12,NDUFC2,NDUFB3,NDUFA2,NDUFB5,NDUFS6,NDUFA9,DMAC2,NDUFB6,NDUFAB1,NDUFB2,NDUFA10,NDUFA13
GO:CC	NADH dehydrogenase complex	GO:0030964	false	0.0153311	1.81443	53	3046	19	22097	NDUFB11,NDUFA1,NDUFB9,NDUFV1,NDUFA6,NDUFB7,NDUFA12,NDUFC2,NDUFB3,NDUFA2,NDUFB5,NDUFS6,NDUFA9,DMAC2,NDUFB6,NDUFAB1,NDUFB2,NDUFA10,NDUFA13
GO:CC	external encapsulating structure	GO:0030312	false	0.0159252	1.79792	556	3046	110	22097	EGFL6,FBN2,BMP7,ITGB4,COLEC12,LOXL1,FRAS1,COL8A2,GPC3,COL21A1,DAG1,COL9A3,TINAGL1,HAPLN3,HAPLN1,PCSK6,WNT7A,COL16A1,ACAN,MFAP2,COL3A1,VIT,MMP23B,COL11A1,FN1,TFPI2,ADAMTSL4,COL1A2,SFRP1,VWA1,LAMA5,COL2A1,BCAM,LAMB4,COL6A6,SERPINB9,NAV2,LTBP1,COL17A1,MMP15,WNT2,ADAMTS14,SERPINE2,ADAM19,WNT11,PRG2,ANXA1,ADAMTSL2,MATN1,VWA2,ACHE,ADAMTS20,MATN2,MFAP5,ANXA8,P3H1,VTN,COL1A1,OVGP1,COL4A1,HNRNPM,PHOSPHO1,…
GO:CC	cullin-RING ubiquitin ligase complex	GO:0031461	false	0.0172414	1.76343	187	3046	46	22097	SKP2,DDB1,CKS1B,CDC20,BUB1B,SKP1,UBE2C,ANAPC11,DTL,KLHDC3,RBX1,DCAF16,ENC1,KBTBD8,FBXO27,KLHL42,PEF1,CDC23,FBXW4,FBXL19,ANKRD9,ANAPC15,UBE2S,KBTBD7,FBXW8,DMAC2,LZTR1,ELOC,CAND1,FBXL12,DCAF8,FBXO3,CCNF,FBXO31,DCAF4,RNF7,SPSB3,ANAPC2,FBXO9,FEM1A,DCAF15,KLHDC2,CACYBP,COMMD1,DDA1,TRPC4AP
GO:CC	lateral plasma membrane	GO:0016328	false	0.0180332	1.74393	76	3046	24	22097	MPP7,DSG2,GPSM2,CTNNB1,DMD,IQGAP3,RAB13,ANXA1,CLDN7,AXIN1,MTCL1,ANK3,GNA12,NSG1,SLC16A1,ERBB3,CDH1,DLG1,CLDN4,MARK2,ARL2,DVL1,ATP1A1,SLC16A3
GO:CC	intercellular bridge	GO:0045171	false	0.0181904	1.74016	95	3046	28	22097	PPP1R13L,FAM83D,KIF23,NCAPH2,TPX2,QSOX1,MICAL3,AAMP,ESRRA,CDC6,CDCA8,JPT1,KIF20A,PKNOX2,RFXANK,CEP55,NISCH,TRIM45,RMDN3,KRR1,TUBB2B,HSD3B1,SKA1,SRA1,TUBB2A,PRKCI,CENPE,DCTN1
GO:CC	basolateral plasma membrane	GO:0016323	false	0.0191505	1.71782	248	3046	57	22097	GM2A,ATP7B,SLC43A2,SLC13A3,DSP,SLC5A6,SLC19A1,DAG1,SLC29A1,SLC16A12,CTNNB1,SLC29A2,FLOT2,PROM2,P2RY6,EZR,SLC9A1,EPPK1,SLC38A1,CNNM2,AURKA,ANXA1,SLC46A1,CLDN7,FOLR1,PTH1R,SCRIB,NEDD9,ANK3,EGFR,CLDN19,SLC39A8,TFRC,CNNM4,LRP1,SLC17A5,HPGD,SLC3A2,SLC16A1,ATP6V0A4,ERBB2,ST14,ERBB3,MARVELD2,SLC22A3,ABCC10,DLG1,DLG2,ANXA2,AQP1,MYO1D,SLC23A2,ATP1A1,SLC16A3,ADAM9,DLG3,CADM1
GO:CC	endopeptidase complex	GO:1905369	false	0.0216094	1.66536	91	3046	27	22097	PIDD1,SEM1,PSMA1,PSMD4,CAPN1,PSMD13,PSMB4,COLEC10,PSMB5,PSMD1,PSMA3,PSMB6,PSMC6,PSMD11,PSMD6,PIGS,PSMA6,PSMA7,VCP,PSMB2,PSMB3,PSMC2,PSMD7,PSMB1,DNAJB2,UCHL5,USP14
GO:CC	plasma membrane region	GO:0098590	false	0.0217527	1.66249	1266	3046	222	22097	MYO7A,RAB11FIP4,STK26,PRKCZ,SLC6A4,GM2A,S100P,ATP7B,SLC43A2,CLDN6,SLC13A3,ITGB4,EPS8L1,DSP,SLC5A6,SLC19A1,SLC26A2,SPIRE2,DAG1,MPP2,SLC29A1,CD36,LRP2,DSG2,MPDZ,SLC16A12,SLC1A3,CTNNB1,SLC22A11,RPS3,GRIN2D,SLC29A2,NEDD4,FLOT2,PLEKHG6,NRP2,TRPV4,KRT19,PROM2,P2RY6,GRIP1,DMD,FN1,CNTFR,MYH10,EZR,SLC1A6,SEMA4C,KRT8,SYNJ1,SLC9A1,FERMT1,EPPK1,ABCG2,FMR1,PAK1,CNTN6,SYDE2,CLTA,SLC6A19,SYTL1,ECRG4,SLC38A1,GPR…
GO:CC	mitochondrial intermembrane space	GO:0005758	false	0.0243666	1.61321	82	3046	25	22097	CPOX,SOD1,TRIAP1,NDUFB7,SUOX,CHCHD7,PARK7,TIMM13,STMP1,PRELID1,THOP1,GOLPH3,COX17,TRAP1,AK2,TIMM10,ARL2,HSD3B1,TIMM8A,GFER,COA6,AIFM1,COX19,STOML2,TIMM29
GO:CC	U2-type spliceosomal complex	GO:0005684	false	0.0266116	1.57493	92	3046	27	22097	HTATSF1,SNRPF,LUC7L2,RBM8A,SNRNP200,SNRPE,LSM4,LSM6,DHX15,YJU2,CWC25,SF3A2,SNRPB,SART1,LSM7,XAB2,CCDC12,SNRPD1,SNW1,SF3B2,RBM22,SYF2,PRPF38A,BUD31,PRPF6,LSM5,MFAP1
GO:CC	mitotic spindle pole	GO:0097431	false	0.0269241	1.56986	38	3046	15	22097	GPSM2,FAM83D,SPAG5,AURKB,AURKA,MAPKBP1,PLK1,SMC3,FAM161A,MAPRE1,YPEL5,KATNA1,RMDN3,ASPM,STAG1
GO:CC	nuclear speck	GO:0016607	false	0.0278935	1.5545	419	3046	86	22097	FOXO4,MSX2,KIF22,RADX,CMYA5,RMI2,LUC7L2,SRSF5,RBM8A,UNC45A,PLAG1,ALYREF,TAF5L,H2AX,SRSF9,HIF3A,NPM1,SRSF3,PSPC1,NCAPG2,PABPN1,NRIP1,INPPL1,TOE1,GLI3,PPP1CC,MEOX2,E2F7,THOC3,OIP5,CDC34,FAM76A,THOC6,PARN,DHX15,MAPK9,ZNF395,HDAC5,SRSF1,SRSF7,TARDBP,CWC25,SRSF6,ATPAF2,MBD1,TMEM179B,ZNF106,NCBP3,EPAS1,SRSF2,CBY1,SF3A2,EHMT2,POMP,BAZ2A,PPIH,SART1,NXT1,BRD2,CDYL,THOC7,SAP18,POLDIP3,ATF4,ILRUN,AFDN,SNW1,…
GO:CC	chromatin silencing complex	GO:0005677	true	0.0293706	1.53209	13	3046	8	22097	EZH2,SUV39H1,SUZ12,BAHD1,BAZ2A,L3MBTL1,CBX3,YY1
GO:CC	protein-containing complex	GO:0032991	false	0.04301	1.36643	8588	3046	1276	22097	FOXO4,ATP6V1C2,SP6,DYNLL2,SKP2,NFE2L3,MCM2,MYO7A,KCNN4,IGF2BP1,LRP5,DNMT1,DDB1,OLR1,MPP7,HTATSF1,PRKCZ,SLC38A9,MSH6,CDK2,CAMK2G,QPRT,ESRRG,CDCA5,GATA3,MSX2,ITGB4,EPS8L1,MYCL,CHAF1A,COLEC12,CCNB1,GLDC,TP63,PITX2,COL8A2,VAMP8,L1TD1,TCF21,AXIN2,NR6A1,IRX2,MYBL2,MCM5,PKP3,RAD51,BIRC5,TFDP2,DNAJC9,CCNE1,FANCA,FGFR3,CSF2RA,RPL13A,MTARC1,NASP,MCM4,PPARG,HMGN3,COL21A1,KIF22,F11R,DAG1,COL9A3,TNK2,CGB8,DLX…
GO:CC	ubiquitin ligase complex	GO:0000151	false	0.0469942	1.32796	319	3046	68	22097	SKP2,DDB1,RAD51,UBAC1,CKS1B,NEDD4,GPR37,CDC20,BUB1B,SKP1,UBE2C,RNF19B,ANAPC11,DTL,KLHDC3,RBX1,DCAF16,UBE2A,GID8,ENC1,KBTBD8,TRAF2,FBXO27,UBE4B,KLHL42,PEF1,CDC23,BRCA1,BRCA2,FBXW4,FBXL19,ANKRD9,ANAPC15,UBE2S,RNF168,KBTBD7,YPEL5,RMND5B,RNF31,FBXW8,DMAC2,LZTR1,RNF217,ELOC,CAND1,MIB2,OTULIN,FBXL12,FBXO21,DCAF8,FBXO3,CBX4,CCNF,FBXO31,DCAF4,RNF7,SPSB3,ANAPC2,FBXO9,FEM1A,DCAF15,KLHDC2,CACYBP,COMMD1,DDA1…
KEGG	Cell cycle	KEGG:04110	false	2.05455e-09	8.68728	157	1489	63	8484	SKP2,MCM2,CDK2,PKMYT1,CDCA5,CCNB1,MCM5,CDC25A,TFDP2,CCNE1,MCM4,PCNA,CDT1,CDKN1C,TICRR,CDK7,E2F2,CDK6,CCNA2,CCNB2,MCM3,CDK1,MCM7,KNL1,CDC20,MCM6,ORC6,BUB1B,SKP1,E2F1,CHEK1,TTK,PTTG1,CDC45,ANAPC11,AURKB,ORC1,RBX1,MAD2L1,CDC6,NDC80,WEE1,ORC2,PLK1,SMC3,RBL1,ESPL1,MDM2,RAD21,TRIP13,CDC23,CCNE2,BUB1,ANAPC15,TFDP1,E2F4,SGO1,TP53,STAG1,TGFB3,PPP2CB,ANAPC2,SMAD4
KEGG	Parkinson disease	KEGG:05012	false	9.30795e-08	7.03115	265	1489	87	8484	CAMK2G,SOD1,RPS27A,SLC25A5,GPR37,COX4I1,CALM1,UBE2G1,TXN2,SEM1,NDUFB11,PSMA1,PSMD4,NDUFA1,ATP5PO,NDUFB9,PSMD13,GNAS,NDUFV1,PSMB4,SLC39A7,ATP5MC3,UQCRH,ATP5PD,UQCRC1,NDUFA6,PSMB5,NDUFB7,COX6A1,SLC39A8,PSMD1,NDUFA12,COX5B,PSMA3,UBB,COX4I2,MAPK9,PARK7,NDUFC2,COX8A,SLC39A11,UQCRHL,NDUFB3,CASP3,NDUFA2,NDUFB5,ATP5F1A,NDUFS6,UQCRFS1,COX6C,SLC39A4,PSMB6,NDUFA9,PSMC6,CYC1,TRAP1,SLC25A4,ATF4,PSMD11,UQCRQ,P…
KEGG	Alzheimer disease	KEGG:05010	false	1.47051e-07	6.83253	382	1489	114	8484	LRP5,AXIN2,FZD7,CTNNB1,WNT7A,PIK3CB,GRIN2D,FZD5,SLC25A5,MME,COX4I1,CALM1,NOS2,SEM1,WNT2,NDUFB11,PSMA1,WNT11,PSMD4,NDUFA1,ATP5PO,NDUFB9,CAPN1,PSMD13,NDUFV1,CSNK2B,PSMB4,FRAT2,HRAS,SLC39A7,AXIN1,ATP5MC3,UQCRH,ATP5PD,UQCRC1,NDUFA6,TRAF2,PSMB5,NDUFB7,COX6A1,SLC39A8,PSMD1,ADAM17,NDUFA12,COX5B,PSMA3,LRP1,COX4I2,MAPK9,NDUFC2,COX8A,SLC39A11,UQCRHL,NDUFB3,CASP3,KRAS,NDUFA2,NDUFB5,ATP5F1A,NDUFS6,CHRM5,UQCR…
KEGG	DNA replication	KEGG:03030	false	6.0044e-06	5.22153	36	1489	21	8484	MCM2,MCM5,MCM4,PCNA,POLE,POLE4,RPA1,MCM3,MCM7,POLD1,LIG1,MCM6,RFC4,RFC2,RFC3,DNA2,RPA3,FEN1,POLA1,POLE2,PRIM1
KEGG	Ribosome	KEGG:03010	false	3.07384e-05	4.51232	153	1489	53	8484	RPL13A,RPS23,RPS3,FAU,RPS27A,RPL26,RPS12,RPS15A,RPS20,RPS19,RPS14,RPS21,MRPL9,RPS29,RPL24,MRPL15,RPS16,RPSA,RPS9,RPS6,RPL37A,RPL41,RPL21,RPS15,RPL18,RPS13,RPS2,RPS4Y1,RPL10A,RPL38,RPL34,RPL17,RPLP1,RPS3A,RPS5,RSL24D1,RPL37,MRPL21,MRPL11,MRPS7,RPL8,RPS25,RPL31,RPL36,RPL7A,MRPS17,RPS17,RPL22,MRPL13,RPL13,MRPL14,RPLP2,RPL28
KEGG	Tight junction	KEGG:04530	false	3.82449e-05	4.41743	170	1489	57	8484	PRKCZ,CLDN6,F11R,MPDZ,PCNA,MARVELD3,AMOT,CLDN23,NEDD4,GATA4,AMOTL1,TJP3,MYH10,EZR,PRKAB2,MYL6,RAB13,ARPC5,CLDN7,IGSF5,SCRIB,CLDN19,MAPK9,PPP2R2B,RAPGEF2,ARPC1B,RDX,ARPC1A,AMOTL2,VASP,TJP2,NEDD4L,HCLS1,ERBB2,PARD3,MARVELD2,TIAM1,ARPC3,RAC1,JAM3,DLG1,CLDN4,DLG2,AFDN,CLDN11,SYNPO,HSPA4,RHOA,RAP2C,TJAP1,TUBA1C,PRKAG2,PPP2CB,PPP2R2D,PRKCI,ARPC5L,DLG3
KEGG	Diabetic cardiomyopathy	KEGG:05415	false	7.36955e-05	4.13256	202	1489	64	8484	PRKCZ,CAMK2G,CD36,PIK3CB,COL3A1,PARP1,SLC25A5,COX4I1,COL1A2,NDUFB11,MPC2,NDUFA1,ATP5PO,NDUFB9,PPP1CA,NDUFV1,PPP1CC,PDHA1,ATP5MC3,UQCRH,ATP5PD,UQCRC1,NDUFA6,NDUFB7,COX6A1,COL1A1,PTPA,NDUFA12,COX5B,COX4I2,MAPK9,NDUFC2,COX8A,UQCRHL,NDUFB3,GSR,NDUFA2,NDUFB5,ATP5F1A,AGTR1,NDUFS6,UQCRFS1,COX6C,NDUFA9,PDHB,AKT1,CYC1,RAC1,SLC25A4,UQCRQ,TGFBR1,COX7C,NDUFB6,UQCRB,ATP5F1B,NDUFAB1,PPIF,NDUFB2,UQCR11,NDUFA10,…
KEGG	Thermogenesis	KEGG:04714	false	7.87204e-05	4.10391	232	1489	71	8484	PPARG,ADCY6,SMARCA2,COX14,COX4I1,PRKAB2,NDUFB11,NPPB,NDUFA1,ATP5PO,NDUFB9,GNAS,NDUFV1,HRAS,ATP5MC3,KDM1A,UQCRH,ATP5PD,UQCRC1,NDUFA6,NDUFB7,COX6A1,RPS6,NDUFA12,COX5B,COX4I2,NDUFC2,COX8A,UQCRHL,NDUFB3,KRAS,NDUFA2,NDUFB5,ATP5F1A,NDUFS6,NDUFAF8,UQCRFS1,COX6C,NDUFA9,TSC1,CPT1A,CYC1,ATP5MG,COX17,CREB3,UQCRQ,SMARCC1,ATP5MF,COX7C,NDUFB6,GRB2,UQCRB,SMARCD2,SMARCB1,COA6,ATP5F1B,NDUFAB1,RPS6KB2,NDUFB2,NRAS,…
KEGG	Oxidative phosphorylation	KEGG:00190	false	9.79527e-05	4.00898	134	1489	47	8484	ATP6V1C2,COX4I1,NDUFB11,NDUFA1,ATP5PO,NDUFB9,NDUFV1,ATP5MC3,UQCRH,ATP5PD,UQCRC1,NDUFA6,NDUFB7,COX6A1,NDUFA12,COX5B,COX4I2,NDUFC2,COX8A,UQCRHL,NDUFB3,NDUFA2,NDUFB5,ATP5F1A,ATP6V0A4,NDUFS6,UQCRFS1,COX6C,NDUFA9,CYC1,ATP5MG,COX17,UQCRQ,ATP5MF,COX7C,NDUFB6,ATP6V0E2,UQCRB,ATP5F1B,NDUFAB1,NDUFB2,UQCR11,NDUFA10,ATP5ME,SDHB,ATP6V1B2,NDUFA13
KEGG	Prion disease	KEGG:05020	false	0.000327445	3.48486	271	1489	78	8484	SOD1,PIK3CB,GRIN2D,SLC25A5,COX4I1,SEM1,NDUFB11,PSMA1,PSMD4,NDUFA1,ATP5PO,NDUFB9,PSMD13,NDUFV1,CSNK2B,PSMB4,ATP5MC3,UQCRH,ATP5PD,UQCRC1,NDUFA6,PSMB5,NDUFB7,COX6A1,PSMD1,NDUFA12,COX5B,PSMA3,C7,COX4I2,MAPK9,NDUFC2,COX8A,UQCRHL,NDUFB3,CASP3,NDUFA2,NDUFB5,ATP5F1A,NDUFS6,UQCRFS1,COX6C,PSMB6,NDUFA9,PSMC6,CYC1,MAPK3,RAC1,SLC25A4,CREB3,PPP3CA,ATF4,PSMD11,UQCRQ,PSMD6,COX7C,NDUFB6,PSMA6,TUBB2B,UQCRB,PSMA7,P…
KEGG	Amyotrophic lateral sclerosis	KEGG:05014	false	0.00041218	3.38491	363	1489	98	8484	SOD1,GRIN2D,COX4I1,NOS2,ALYREF,SEM1,HNRNPA2B1,HNRNPA1,NDUFB11,PSMA1,SRSF3,PSMD4,NDUFA1,ATP5PO,NDUFB9,PSMD13,NDUFV1,PSMB4,NUP205,NUP160,ATP5MC3,UQCRH,ATP5PD,UQCRC1,NDUFA6,TRAF2,PSMB5,NDUFB7,COX6A1,PSMD1,NUP107,NDUFA12,COX5B,PSMA3,COX4I2,NUP133,NDUFC2,COX8A,UQCRHL,NDUFB3,CASP3,NUP155,HNRNPA3,NDUFA2,SRSF7,TARDBP,NDUFB5,ATP5F1A,PFN1,NDUFS6,UQCRFS1,COX6C,PSMB6,NDUFA9,NUP37,PSMC6,CYC1,NXT1,RAC1,NUP153,…
KEGG	Chemical carcinogenesis - reactive oxygen species	KEGG:05208	false	0.000501607	3.29964	221	1489	66	8484	HGF,SLC26A2,SOD1,MGST3,PIK3CB,GSTA3,SLC25A5,COX4I1,GSTA4,PLD2,NDUFB11,NDUFA1,ATP5PO,NDUFB9,EPHX2,NDUFV1,HRAS,ATP5MC3,UQCRH,ATP5PD,UQCRC1,NDUFA6,EGFR,NDUFB7,COX6A1,NDUFA12,COX5B,COX4I2,MAPK9,NDUFC2,COX8A,UQCRHL,NDUFB3,KRAS,MET,NDUFA2,AKR1A1,NDUFB5,ATP5F1A,NDUFS6,UQCRFS1,COX6C,NDUFA9,ACP1,AKT1,CYC1,MAPK3,RAC1,SLC25A4,UQCRQ,COX7C,NDUFB6,GRB2,UQCRB,ATP5F1B,NDUFAB1,PPIF,NDUFB2,NRAS,UQCR11,NDUFA10,FOXO…
KEGG	Huntington disease	KEGG:05016	false	0.000922448	3.03506	305	1489	84	8484	PPARG,RCOR1,SOD1,SLC1A3,SLC25A5,COX4I1,BDNF,TAF4B,CLTA,SEM1,NDUFB11,PSMA1,PSMD4,NDUFA1,ATP5PO,NDUFB9,PSMD13,NDUFV1,PSMB4,ATP5MC3,UQCRH,ATP5PD,UQCRC1,NDUFA6,TRAF2,TFAM,PSMB5,NDUFB7,COX6A1,PSMD1,NDUFA12,COX5B,PSMA3,COX4I2,MAPK9,NDUFC2,COX8A,UQCRHL,NDUFB3,CASP3,NDUFA2,NDUFB5,ATP5F1A,NDUFS6,UQCRFS1,COX6C,PSMB6,NDUFA9,PSMC6,CYC1,SLC25A4,CREB3,AP2S1,PSMD11,UQCRQ,PSMD6,POLR2B,ATG101,COX7C,NDUFB6,PSMA6,W…
KEGG	Pathways of neurodegeneration - multiple diseases	KEGG:05022	false	0.00105079	2.97848	474	1489	120	8484	LRP5,CAMK2G,AXIN2,SOD1,FZD7,CTNNB1,WNT7A,GRIN2D,RPS27A,FZD5,SLC25A5,GPR37,COX4I1,BDNF,CALM1,NOS2,UBE2G1,SEM1,WNT2,NDUFB11,PSMA1,WNT11,PSMD4,NDUFA1,ATP5PO,NDUFB9,CAPN1,PSMD13,NDUFV1,CSNK2B,PSMB4,FRAT2,HRAS,AXIN1,ATP5MC3,UQCRH,ATP5PD,UQCRC1,NDUFA6,TRAF2,PSMB5,NDUFB7,COX6A1,PSMD1,NDUFA12,COX5B,PSMA3,UBB,COX4I2,MAPK9,PARK7,NDUFC2,COX8A,UQCRHL,NDUFB3,CASP3,KRAS,NDUFA2,TARDBP,NDUFB5,ATP5F1A,NDUFS6,CHRM…
KEGG	Non-alcoholic fatty liver disease	KEGG:04932	false	0.00308177	2.5112	154	1489	48	8484	PPARG,CEBPA,PIK3CB,COX4I1,PRKAB2,NDUFB11,NDUFA1,NDUFB9,NDUFV1,UQCRH,UQCRC1,NDUFA6,TRAF2,NDUFB7,COX6A1,NDUFA12,COX5B,COX4I2,MAPK9,NDUFC2,COX8A,UQCRHL,NDUFB3,CASP3,NDUFA2,NDUFB5,NDUFS6,UQCRFS1,COX6C,NDUFA9,AKT1,CYC1,LEP,RAC1,ATF4,UQCRQ,RXRA,COX7C,NDUFB6,UQCRB,NDUFAB1,NDUFB2,UQCR11,NDUFA10,PRKAG2,SDHB,GSK3A,NDUFA13
KEGG	Cellular senescence	KEGG:04218	false	0.00371938	2.42953	155	1489	48	8484	CDK2,CCNB1,MYBL2,CDC25A,CCNE1,RAD1,E2F2,PIK3CB,CDK6,CCNA2,CCNB2,TRPV4,CDK1,GATA4,SLC25A5,CALM1,E2F1,CHEK1,FOXM1,CAPN1,PPP1CA,HRAS,PPP1CC,RBL1,MDM2,RAD9A,KRAS,MRE11,CCNE2,TSC1,AKT1,MAPK3,E2F4,SLC25A4,PPP3CA,TGFBR1,SQSTM1,MAP2K6,EIF4EBP1,TP53,CALM3,NRAS,TGFB3,FOXO3,MAP2K2,LIN9,RHEB,TRPM7
KEGG	Proteasome	KEGG:03050	false	0.0048937	2.31036	46	1489	20	8484	SEM1,PSMA1,PSMD4,PSMD13,PSMB4,PSMB5,PSMD1,PSMA3,PSMB6,POMP,PSMC6,PSMD11,PSMD6,PSMA6,PSMA7,PSMB2,PSMB3,PSMC2,PSMD7,PSMB1
KEGG	Fanconi anemia pathway	KEGG:03460	false	0.00684024	2.16493	54	1489	22	8484	RAD51,FANCA,FANCE,CENPX,FANCI,RPA1,RMI2,FANCD2,BLM,UBE2T,EME1,RMI1,TELO2,FANCG,BRCA1,BRCA2,RPA3,BRIP1,RAD51C,MLH1,FANCB,FANCC
KEGG	Base excision repair	KEGG:03410	false	0.00857128	2.06695	44	1489	19	8484	PCNA,POLE,POLE4,PARP1,POLD1,LIG1,RFC4,RFC2,RFC3,SMUG1,MUTYH,FEN1,NEIL3,POLE2,XRCC1,ADPRS,PARP2,TDG,LIG3
KEGG	Proteoglycans in cancer	KEGG:05205	false	0.0107662	1.96794	205	1489	58	8484	IGF2,VAV3,CAMK2G,HGF,GPC3,FZD7,CTNNB1,WNT7A,PIK3CB,FZD5,FN1,EZR,COL1A2,SLC9A1,PDCD4,PAK1,WNT2,PXN,WNT11,PPP1CA,HRAS,PPP1CC,GAB1,ANK3,EGFR,RPS6,VTN,COL1A1,MDM2,CASP3,RDX,KRAS,MET,HCLS1,ERBB2,EIF4B,ERBB3,TIAM1,GPC1,AKT1,MAPK3,RAC1,CTSL,SDC1,PPP1R12B,RHOA,GRB2,HSPG2,TP53,RPS6KB2,NRAS,VAV2,FLNB,MAP2K2,ITGA5,CAMK2A,WNT7B,WNT2B
KEGG	Colorectal cancer	KEGG:05210	false	0.010918	1.96186	86	1489	30	8484	MSH6,AXIN2,BIRC5,RAC3,CTNNB1,PIK3CB,AREG,HRAS,AXIN1,EGFR,MAPK9,CASP3,KRAS,AKT1,TCF7L1,MAPK3,RAC1,TGFBR1,PMAIP1,RHOA,GRB2,TP53,MLH1,RPS6KB2,NRAS,TGFB3,MSH2,BAD,MAP2K2,SMAD4
KEGG	Renal cell carcinoma	KEGG:05211	false	0.0161331	1.79228	68	1489	25	8484	HGF,PAK6,PAK4,PIK3CB,RAPGEF1,PAK1,RBX1,CRKL,HRAS,VHL,GAB1,EGLN3,KRAS,MET,EPAS1,AKT1,MAPK3,RAC1,ELOC,GRB2,NRAS,TGFB3,FLCN,BAD,MAP2K2
KEGG	Mismatch repair	KEGG:03430	false	0.0220354	1.65688	23	1489	12	8484	MSH6,EXO1,PCNA,RPA1,POLD1,LIG1,RFC4,RFC2,RFC3,RPA3,MLH1,MSH2
KEGG	Gastric cancer	KEGG:05226	false	0.0227327	1.64335	148	1489	44	8484	LRP5,CDK2,HGF,AXIN2,CCNE1,FZD7,CTNNB1,E2F2,WNT7A,PIK3CB,FZD5,E2F1,WNT2,WNT11,FRAT2,HRAS,AXIN1,GAB1,EGFR,KRAS,MET,CCNE2,ERBB2,FGF1,DVL3,CDH1,AKT1,TCF7L1,MAPK3,TGFBR1,RXRA,RARB,GRB2,TP53,MLH1,DVL1,RPS6KB2,NRAS,TGFB3,MAP2K2,WNT7B,JUP,SMAD4,WNT2B
KEGG	Hippo signaling pathway	KEGG:04390	false	0.0479575	1.31914	157	1489	45	8484	BMP7,PRKCZ,AXIN2,BIRC5,BMP5,GDF6,AMOT,FZD7,CTNNB1,WNT7A,FZD5,WNT2,RASSF6,TEAD3,WNT11,AREG,PPP1CA,PPP1CC,AXIN1,SCRIB,AJUBA,PPP2R2B,PARD3,YAP1,BMP4,DLG5,FGF1,DVL3,CDH1,TCF7L1,DLG1,TGFBR1,DLG2,SAV1,DVL1,SMAD7,TGFB3,PPP2CB,PPP2R2D,PRKCI,FRMD6,WNT7B,DLG3,SMAD4,WNT2B
KEGG	Hepatocellular carcinoma	KEGG:05225	false	0.0487143	1.31234	166	1489	47	8484	IGF2,LRP5,HGF,AXIN2,FZD7,CTNNB1,E2F2,WNT7A,MGST3,PIK3CB,SMARCA2,CDK6,FZD5,GSTA3,E2F1,GSTA4,WNT2,WNT11,FRAT2,HRAS,AXIN1,TXNRD2,GAB1,EGFR,KRAS,MET,DVL3,AKT1,TCF7L1,MAPK3,TGFBR1,SMARCC1,GRB2,SMARCD2,SMARCB1,TP53,DVL1,RPS6KB2,NRAS,TGFB3,TXNRD3,BAD,MAP2K2,DPF1,WNT7B,SMAD4,WNT2B
REAC	Cell Cycle	REAC:R-HSA-1640170	false	1.59519e-24	23.7972	677	2072	245	10842	DYNLL2,SKP2,MCM2,CDK2,PKMYT1,CDCA5,CCNB1,MYBL2,MCM5,TK1,CDC25A,RAD51,BIRC5,TFDP2,CCNE1,MCM4,EML4,GINS1,TYMS,TOP2A,EXO1,RAD1,PCNA,POLE,DSN1,CDT1,CDKN1C,CDK7,E2F2,CENPX,POLE4,CKS1B,RBBP7,RPA1,MCM10,CDK6,RPS27A,CCNA2,CENPH,CCNB2,MCM3,RRM2,RMI2,CDK1,KIF23,MCM7,ZWINT,POLD1,NCAPG,KNL1,NCAPH2,LIG1,GINS2,TPX2,PPP2R3B,CHMP4C,CDC20,KIF2C,MCM6,CHTF18,ORC6,RFC4,CENPF,BUB1B,SKP1,E2F1,UBE2C,CHEK1,PTTG1,GTSE1,R…
REAC	Cell Cycle, Mitotic	REAC:R-HSA-69278	false	4.78491e-24	23.3201	547	2072	209	10842	DYNLL2,SKP2,MCM2,CDK2,PKMYT1,CDCA5,CCNB1,MYBL2,MCM5,TK1,CDC25A,BIRC5,TFDP2,CCNE1,MCM4,EML4,GINS1,TYMS,TOP2A,PCNA,POLE,DSN1,CDT1,CDKN1C,CDK7,E2F2,POLE4,CKS1B,RPA1,MCM10,CDK6,RPS27A,CCNA2,CENPH,CCNB2,MCM3,RRM2,CDK1,KIF23,MCM7,ZWINT,POLD1,NCAPG,KNL1,NCAPH2,LIG1,GINS2,TPX2,PPP2R3B,CHMP4C,CDC20,KIF2C,MCM6,ORC6,RFC4,CENPF,BUB1B,SKP1,E2F1,UBE2C,PTTG1,GTSE1,RFC2,RFC3,CDC45,GINS4,CEP152,NCAPD2,H2AX,SEM1,A…
REAC	Cell Cycle Checkpoints	REAC:R-HSA-69620	false	7.48153e-19	18.126	289	2072	125	10842	DYNLL2,MCM2,CDK2,PKMYT1,CCNB1,MCM5,CDC25A,BIRC5,CCNE1,MCM4,EXO1,RAD1,DSN1,RPA1,MCM10,RPS27A,CCNA2,CENPH,CCNB2,MCM3,RMI2,CDK1,MCM7,ZWINT,KNL1,CDC20,KIF2C,MCM6,ORC6,RFC4,CENPF,BUB1B,UBE2C,CHEK1,GTSE1,RFC2,RFC3,CDC45,H2AX,SEM1,ANAPC11,SPC25,AURKB,ORC1,SPC24,PSMA1,MAD2L1,CENPN,PSMD4,CDC6,PSMD13,NDC80,CDCA8,WEE1,PSMB4,BLM,PPP1CC,NUP160,ORC2,MCM8,PLK1,RCC2,CENPI,PSMB5,CLSPN,PSMD1,DNA2,NUP107,CENPO,PMF1…
REAC	Mitotic Anaphase	REAC:R-HSA-68882	false	1.7859e-17	16.7481	228	2072	104	10842	DYNLL2,CDCA5,CCNB1,BIRC5,DSN1,RPS27A,CENPH,CCNB2,CDK1,ZWINT,KNL1,CHMP4C,CDC20,KIF2C,CENPF,BUB1B,UBE2C,PTTG1,SEM1,ANAPC11,SPC25,LMNB1,AURKB,SPC24,PSMA1,MAD2L1,CENPN,PSMD4,PSMD13,NDC80,CDCA8,PSMB4,NUP205,PPP1CC,NUP160,PLK1,LEMD2,RCC2,CENPI,PSMB5,SMC3,PSMD1,NUP107,ESPL1,CENPO,PMF1,PSMA3,UBB,NUP133,RAD21,NUP155,NUF2,CDC23,CENPK,ZWILCH,CC2D1B,BANF1,BUB1,PSMB6,MAPRE1,VRK1,NUP37,CENPU,IST1,KIF18A,PSMC6,…
REAC	Mitotic Metaphase and Anaphase	REAC:R-HSA-2555396	false	2.67306e-17	16.573	229	2072	104	10842	DYNLL2,CDCA5,CCNB1,BIRC5,DSN1,RPS27A,CENPH,CCNB2,CDK1,ZWINT,KNL1,CHMP4C,CDC20,KIF2C,CENPF,BUB1B,UBE2C,PTTG1,SEM1,ANAPC11,SPC25,LMNB1,AURKB,SPC24,PSMA1,MAD2L1,CENPN,PSMD4,PSMD13,NDC80,CDCA8,PSMB4,NUP205,PPP1CC,NUP160,PLK1,LEMD2,RCC2,CENPI,PSMB5,SMC3,PSMD1,NUP107,ESPL1,CENPO,PMF1,PSMA3,UBB,NUP133,RAD21,NUP155,NUF2,CDC23,CENPK,ZWILCH,CC2D1B,BANF1,BUB1,PSMB6,MAPRE1,VRK1,NUP37,CENPU,IST1,KIF18A,PSMC6,…
REAC	S Phase	REAC:R-HSA-69242	false	1.24565e-15	14.9046	162	2072	80	10842	SKP2,MCM2,CDK2,CDCA5,MCM5,CDC25A,TFDP2,CCNE1,MCM4,GINS1,PCNA,POLE,CDT1,CDK7,POLE4,CKS1B,RPA1,RPS27A,CCNA2,MCM3,MCM7,POLD1,LIG1,GINS2,MCM6,ORC6,RFC4,SKP1,E2F1,UBE2C,RFC2,RFC3,CDC45,GINS4,SEM1,ANAPC11,ORC1,PSMA1,RBX1,PSMD4,CDC6,PSMD13,WEE1,PSMB4,ORC2,MCM8,PSMB5,SMC3,PSMD1,DNA2,PSMA3,UBB,RAD21,CDC23,CCNE2,RPA3,FEN1,PSMB6,POLA1,POLE2,PSMC6,ANAPC15,UBE2S,AKT1,TFDP1,E2F4,PSMD11,PSMD6,GMNN,PSMA6,PSMA7,P…
REAC	Synthesis of DNA	REAC:R-HSA-69239	false	1.60775e-15	14.7938	121	2072	66	10842	SKP2,MCM2,CDK2,MCM5,CCNE1,MCM4,GINS1,PCNA,POLE,CDT1,POLE4,RPA1,RPS27A,CCNA2,MCM3,MCM7,POLD1,LIG1,GINS2,MCM6,ORC6,RFC4,SKP1,UBE2C,RFC2,RFC3,CDC45,GINS4,SEM1,ANAPC11,ORC1,PSMA1,RBX1,PSMD4,CDC6,PSMD13,PSMB4,ORC2,MCM8,PSMB5,PSMD1,DNA2,PSMA3,UBB,CDC23,CCNE2,RPA3,FEN1,PSMB6,POLA1,POLE2,PSMC6,ANAPC15,UBE2S,PSMD11,PSMD6,GMNN,PSMA6,PSMA7,PSMB2,PSMB3,PSMC2,PSMD7,PRIM1,ANAPC2,PSMB1
REAC	G1/S Transition	REAC:R-HSA-69206	false	1.95949e-15	14.7079	130	2072	69	10842	SKP2,MCM2,CDK2,CCNB1,MCM5,TK1,CDC25A,TFDP2,CCNE1,MCM4,TYMS,PCNA,POLE,CDT1,CDK7,POLE4,CKS1B,RPA1,MCM10,RPS27A,CCNA2,MCM3,RRM2,CDK1,MCM7,PPP2R3B,MCM6,ORC6,SKP1,E2F1,CDC45,SEM1,ORC1,PSMA1,PSMD4,CDC6,PSMD13,WEE1,PSMB4,ORC2,MCM8,PSMB5,RBL1,PSMD1,PSMA3,UBB,DHFR,CCNE2,RPA3,PSMB6,POLA1,POLE2,PSMC6,AKT1,TFDP1,E2F4,PSMD11,PSMD6,GMNN,PSMA6,PSMA7,PSMB2,PSMB3,PSMC2,PSMD7,PRIM1,PPP2CB,LIN9,PSMB1
REAC	Mitotic G1 phase and G1/S transition	REAC:R-HSA-453279	false	6.03488e-15	14.2193	147	2072	74	10842	SKP2,MCM2,CDK2,CCNB1,MYBL2,MCM5,TK1,CDC25A,TFDP2,CCNE1,MCM4,TYMS,TOP2A,PCNA,POLE,CDT1,CDKN1C,CDK7,E2F2,POLE4,CKS1B,RPA1,MCM10,CDK6,RPS27A,CCNA2,MCM3,RRM2,CDK1,MCM7,PPP2R3B,MCM6,ORC6,SKP1,E2F1,CDC45,SEM1,ORC1,PSMA1,PSMD4,CDC6,PSMD13,WEE1,PSMB4,ORC2,MCM8,PSMB5,RBL1,PSMD1,PSMA3,UBB,DHFR,CCNE2,RPA3,PSMB6,POLA1,POLE2,PSMC6,AKT1,TFDP1,E2F4,PSMD11,PSMD6,GMNN,PSMA6,PSMA7,PSMB2,PSMB3,PSMC2,PSMD7,PRIM1,PPP…
REAC	Separation of Sister Chromatids	REAC:R-HSA-2467813	false	2.84059e-14	13.5466	188	2072	86	10842	DYNLL2,CDCA5,BIRC5,DSN1,RPS27A,CENPH,ZWINT,KNL1,CDC20,KIF2C,CENPF,BUB1B,UBE2C,PTTG1,SEM1,ANAPC11,SPC25,AURKB,SPC24,PSMA1,MAD2L1,CENPN,PSMD4,PSMD13,NDC80,CDCA8,PSMB4,PPP1CC,NUP160,PLK1,RCC2,CENPI,PSMB5,SMC3,PSMD1,NUP107,ESPL1,CENPO,PMF1,PSMA3,UBB,NUP133,RAD21,NUF2,CDC23,CENPK,ZWILCH,BUB1,PSMB6,MAPRE1,NUP37,CENPU,KIF18A,PSMC6,ANAPC15,UBE2S,PSMD11,PSMD6,RANGAP1,CENPQ,ERCC6L,SKA2,PSMA6,SGO1,TUBB2B,DY…
REAC	Mitotic Spindle Checkpoint	REAC:R-HSA-69618	false	1.89777e-11	10.7218	109	2072	56	10842	DYNLL2,BIRC5,DSN1,CENPH,ZWINT,KNL1,CDC20,KIF2C,CENPF,BUB1B,UBE2C,ANAPC11,SPC25,AURKB,SPC24,MAD2L1,CENPN,NDC80,CDCA8,PPP1CC,NUP160,PLK1,RCC2,CENPI,NUP107,CENPO,PMF1,NUP133,NUF2,CDC23,CENPK,ZWILCH,BUB1,MAPRE1,NUP37,CENPU,KIF18A,ANAPC15,UBE2S,RANGAP1,CENPQ,ERCC6L,SKA2,SGO1,DYNC1LI2,CENPL,SKA1,CENPA,PPP2CB,ANAPC2,XPO1,KNTC1,CENPE,INCENP,PAFAH1B1,NUDC
REAC	Amplification of signal from the kinetochores	REAC:R-HSA-141424	false	2.5241e-11	10.5979	92	2072	50	10842	DYNLL2,BIRC5,DSN1,CENPH,ZWINT,KNL1,CDC20,KIF2C,CENPF,BUB1B,SPC25,AURKB,SPC24,MAD2L1,CENPN,NDC80,CDCA8,PPP1CC,NUP160,PLK1,RCC2,CENPI,NUP107,CENPO,PMF1,NUP133,NUF2,CENPK,ZWILCH,BUB1,MAPRE1,NUP37,CENPU,KIF18A,RANGAP1,CENPQ,ERCC6L,SKA2,SGO1,DYNC1LI2,CENPL,SKA1,CENPA,PPP2CB,XPO1,KNTC1,CENPE,INCENP,PAFAH1B1,NUDC
REAC	Amplification of signal from unattached kinetochores via a MAD2 inhibitory signal	REAC:R-HSA-141444	false	2.5241e-11	10.5979	92	2072	50	10842	DYNLL2,BIRC5,DSN1,CENPH,ZWINT,KNL1,CDC20,KIF2C,CENPF,BUB1B,SPC25,AURKB,SPC24,MAD2L1,CENPN,NDC80,CDCA8,PPP1CC,NUP160,PLK1,RCC2,CENPI,NUP107,CENPO,PMF1,NUP133,NUF2,CENPK,ZWILCH,BUB1,MAPRE1,NUP37,CENPU,KIF18A,RANGAP1,CENPQ,ERCC6L,SKA2,SGO1,DYNC1LI2,CENPL,SKA1,CENPA,PPP2CB,XPO1,KNTC1,CENPE,INCENP,PAFAH1B1,NUDC
REAC	Resolution of Sister Chromatid Cohesion	REAC:R-HSA-2500257	false	4.71309e-11	10.3267	123	2072	60	10842	DYNLL2,CDCA5,CCNB1,BIRC5,DSN1,CENPH,CCNB2,CDK1,ZWINT,KNL1,CDC20,KIF2C,CENPF,BUB1B,SPC25,AURKB,SPC24,MAD2L1,CENPN,NDC80,CDCA8,PPP1CC,NUP160,PLK1,RCC2,CENPI,SMC3,NUP107,CENPO,PMF1,NUP133,RAD21,NUF2,CENPK,ZWILCH,BUB1,MAPRE1,NUP37,CENPU,KIF18A,RANGAP1,CENPQ,ERCC6L,SKA2,SGO1,TUBB2B,DYNC1LI2,CENPL,SKA1,STAG1,CENPA,TUBA1C,PPP2CB,TUBB2A,XPO1,KNTC1,CENPE,INCENP,PAFAH1B1,NUDC
REAC	M Phase	REAC:R-HSA-68886	false	9.11552e-11	10.0402	406	2072	139	10842	DYNLL2,CDCA5,CCNB1,BIRC5,EML4,DSN1,RPS27A,CENPH,CCNB2,CDK1,KIF23,ZWINT,NCAPG,KNL1,NCAPH2,CHMP4C,CDC20,KIF2C,CENPF,BUB1B,UBE2C,PTTG1,CEP152,NCAPD2,H2AX,SEM1,ANAPC11,SPC25,LMNB1,AURKB,SPC24,PLK4,PSMA1,MAD2L1,CENPN,PSMD4,NCAPG2,PSMD13,NEK2,NCAPH,NDC80,CDCA8,LPIN2,CSNK2B,PSMB4,NUP205,PPP1CC,NUP160,PLK1,LEMD2,NEK7,RCC2,SET,KIF20A,CENPI,PSMB5,SMC3,PSMD1,CEP78,HAUS8,NUP107,ESPL1,CENPO,PMF1,PSMA3,UBB,NUP…
REAC	Regulation of expression of SLITs and ROBOs	REAC:R-HSA-9010553	false	1.54553e-10	9.81092	171	2072	74	10842	SLIT2,RPL13A,DAG1,RPS23,ISL1,RPS3,FAU,RPS27A,RPL26,RPS12,RPS15A,RBM8A,RPS20,RPS19,RPS14,SEM1,LHX2,PSMA1,RBX1,RPS21,PSMD4,PSMD13,RPS29,RPL24,PSMB4,RPS16,RPSA,PSMB5,RPS9,PSMD1,RPS6,RPL37A,RPL41,RPL21,RPS15,PSMA3,RPL18,UBB,RPL39L,RPS13,RPS2,RPS4Y1,RPL10A,PSMB6,RPL38,PSMC6,RPL34,RPL17,PSMD11,RPLP1,PSMD6,ELOC,RPS3A,RPS5,RPL37,PSMA6,LHX4,RPL8,PSMA7,RPS25,PSMB2,RPL31,PSMB3,PSMC2,PSMD7,RPL36,RPL7A,RPS17,…
REAC	EML4 and NUDC in mitotic spindle formation	REAC:R-HSA-9648025	false	3.50739e-10	9.45502	115	2072	56	10842	DYNLL2,BIRC5,EML4,DSN1,CENPH,ZWINT,KNL1,CDC20,KIF2C,CENPF,BUB1B,SPC25,AURKB,SPC24,MAD2L1,CENPN,NDC80,CDCA8,PPP1CC,NUP160,PLK1,NEK7,RCC2,CENPI,NUP107,CENPO,PMF1,NUP133,NUF2,CENPK,ZWILCH,BUB1,MAPRE1,NUP37,CENPU,KIF18A,RANGAP1,CENPQ,ERCC6L,SKA2,SGO1,TUBB2B,DYNC1LI2,CENPL,SKA1,CENPA,TUBA1C,PPP2CB,TUBB2A,XPO1,KNTC1,CENPE,INCENP,PAFAH1B1,NUDC,NEK6
REAC	Mitotic Prometaphase	REAC:R-HSA-68877	false	6.26543e-10	9.20305	199	2072	81	10842	DYNLL2,CDCA5,CCNB1,BIRC5,EML4,DSN1,CENPH,CCNB2,CDK1,ZWINT,NCAPG,KNL1,CDC20,KIF2C,CENPF,BUB1B,CEP152,NCAPD2,SPC25,AURKB,SPC24,PLK4,MAD2L1,CENPN,NEK2,NCAPH,NDC80,CDCA8,CSNK2B,PPP1CC,NUP160,PLK1,NEK7,RCC2,CENPI,SMC3,CEP78,HAUS8,NUP107,CENPO,PMF1,NUP133,RAD21,SMC2,NUF2,CENPK,ZWILCH,CEP131,BUB1,HAUS4,HAUS7,MAPRE1,NUP37,CENPU,KIF18A,MZT1,RANGAP1,CENPQ,ERCC6L,SKA2,SGO1,HAUS5,TUBB2B,DYNC1LI2,CENPL,SKA1,S…
REAC	Signaling by ROBO receptors	REAC:R-HSA-376176	false	2.07634e-09	8.6827	217	2072	85	10842	SLIT2,PAK6,RPL13A,DAG1,RPS23,ISL1,PAK4,RPS3,FAU,RPS27A,RPL26,RPS12,RPS15A,RBM8A,RPS20,RPS19,RPS14,PAK1,SEM1,NCK2,LHX2,PSMA1,RBX1,RPS21,PSMD4,PSMD13,RPS29,RPL24,PSMB4,RPS16,RPSA,PSMB5,RPS9,PSMD1,RPS6,RPL37A,RPL41,RPL21,RPS15,PSMA3,RPL18,UBB,RPL39L,ENAH,RPS13,RPS2,VASP,RPS4Y1,RPL10A,PFN1,SRGAP2,PSMB6,RPL38,PSMC6,GPC1,RPL34,RAC1,RPL17,PSMD11,RPLP1,PSMD6,ELOC,RPS3A,RPS5,RPL37,PSMA6,LHX4,RHOA,RPL8,PSM…
REAC	Influenza Infection	REAC:R-HSA-168255	false	2.5255e-09	8.59765	152	2072	66	10842	RPL13A,RPS23,RPS3,FAU,RPS27A,RPL26,RPS12,PARP1,RPS15A,RPS20,RPS19,RPS14,CLTA,RPS21,PABPN1,KPNA2,RPS29,RPL24,NUP205,NUP160,RPS16,RPSA,RPS9,RPS6,RPL37A,NUP107,RPL41,RPL21,RPS15,RPL18,RPL39L,NUP133,RPS13,GRSF1,NUP155,RPS2,RPS4Y1,RPL10A,RPL38,NUP37,SLC25A6,RPL34,NUP153,RPL17,NDC1,RPLP1,POLR2B,RPS3A,RPS5,RAN,RPL37,RPL8,RPS25,CPSF4,RPL31,CALR,RPL36,RPL7A,XPO1,RPS17,RPL22,POLR2I,RPL13,EIF2AK2,RPLP2,RPL28
REAC	Switching of origins to a post-replicative state	REAC:R-HSA-69052	false	2.888e-09	8.5394	92	2072	47	10842	SKP2,MCM2,CDK2,MCM5,CCNE1,MCM4,CDT1,RPS27A,CCNA2,MCM3,MCM7,MCM6,ORC6,SKP1,UBE2C,SEM1,ANAPC11,ORC1,PSMA1,RBX1,PSMD4,CDC6,PSMD13,PSMB4,ORC2,MCM8,PSMB5,PSMD1,PSMA3,UBB,CDC23,CCNE2,PSMB6,PSMC6,ANAPC15,UBE2S,PSMD11,PSMD6,GMNN,PSMA6,PSMA7,PSMB2,PSMB3,PSMC2,PSMD7,ANAPC2,PSMB1
REAC	RHO GTPases Activate Formins	REAC:R-HSA-5663220	false	3.04104e-09	8.51698	136	2072	61	10842	DYNLL2,BIRC5,DSN1,FMNL2,CENPH,ZWINT,KNL1,CDC20,KIF2C,CENPF,BUB1B,SPC25,AURKB,DIAPH3,SPC24,MAD2L1,CENPN,NDC80,CDCA8,PPP1CC,NUP160,PLK1,RCC2,CENPI,NUP107,CENPO,PMF1,NUP133,NUF2,CENPK,ZWILCH,PFN1,SRGAP2,BUB1,MAPRE1,NUP37,CENPU,KIF18A,DVL3,RAC1,RANGAP1,CENPQ,ERCC6L,SKA2,SGO1,RHOA,TUBB2B,DYNC1LI2,CENPL,SKA1,DVL1,CENPA,TUBA1C,PPP2CB,TUBB2A,XPO1,KNTC1,CENPE,INCENP,PAFAH1B1,NUDC
REAC	Metabolism of RNA	REAC:R-HSA-8953854	false	4.39956e-09	8.35659	701	2072	206	10842	IGF2BP1,HTATSF1,IGF2BP3,RPL13A,RPS23,TRMT112,TEX10,HNRNPD,DCP2,RPS3,CDK7,SNRPF,FAU,RPS27A,RPL26,RPS12,RPS15A,IGF2BP2,SRSF5,RBM8A,RPS20,RPS19,UTP18,RPS14,SNRNP200,STEEP1,SEM1,HNRNPA2B1,HNRNPA1,ANP32A,SRSF9,GTPBP3,PSMA1,SRSF3,RPS21,PSMD4,PABPN1,PSMD13,SNRPE,UTP6,RPS29,UBL5,EXOSC7,RPL24,PSMB4,LSM4,NUP205,NUP160,RPS16,SET,RPSA,THOC3,SMG9,HNRNPL,PSMB5,UPF1,RPS9,PSMD1,RPS6,LSM6,RPL37A,THOC6,NUP107,RPL4…
REAC	Viral mRNA Translation	REAC:R-HSA-192823	false	4.76882e-09	8.32159	90	2072	46	10842	RPL13A,RPS23,RPS3,FAU,RPS27A,RPL26,RPS12,RPS15A,RPS20,RPS19,RPS14,RPS21,RPS29,RPL24,RPS16,RPSA,RPS9,RPS6,RPL37A,RPL41,RPL21,RPS15,RPL18,RPL39L,RPS13,GRSF1,RPS2,RPS4Y1,RPL10A,RPL38,RPL34,RPL17,RPLP1,RPS3A,RPS5,RPL37,RPL8,RPS25,RPL31,RPL36,RPL7A,RPS17,RPL22,RPL13,RPLP2,RPL28
REAC	Eukaryotic Translation Termination	REAC:R-HSA-72764	false	7.78679e-09	8.10864	94	2072	47	10842	RPL13A,RPS23,TRMT112,RPS3,FAU,RPS27A,RPL26,RPS12,RPS15A,RPS20,RPS19,RPS14,RPS21,RPS29,RPL24,RPS16,RPSA,RPS9,RPS6,RPL37A,RPL41,RPL21,RPS15,RPL18,RPL39L,RPS13,APEH,RPS2,RPS4Y1,RPL10A,RPL38,RPL34,RPL17,RPLP1,RPS3A,RPS5,RPL37,RPL8,RPS25,RPL31,RPL36,RPL7A,RPS17,RPL22,RPL13,RPLP2,RPL28
REAC	Eukaryotic Translation Elongation	REAC:R-HSA-156842	false	7.78679e-09	8.10864	94	2072	47	10842	RPL13A,RPS23,RPS3,FAU,RPS27A,RPL26,RPS12,RPS15A,RPS20,RPS19,RPS14,RPS21,RPS29,RPL24,RPS16,RPSA,RPS9,RPS6,RPL37A,RPL41,RPL21,RPS15,RPL18,RPL39L,RPS13,RPS2,RPS4Y1,RPL10A,RPL38,RPL34,RPL17,RPLP1,EEF1B2,RPS3A,RPS5,RPL37,EEF1D,RPL8,RPS25,RPL31,RPL36,RPL7A,RPS17,RPL22,RPL13,RPLP2,RPL28
REAC	Response of EIF2AK4 (GCN2) to amino acid deficiency	REAC:R-HSA-9633012	false	1.84093e-08	7.73496	102	2072	49	10842	RPL13A,RPS23,RPS3,FAU,RPS27A,RPL26,RPS12,RPS15A,RPS20,RPS19,RPS14,GCN1,RPS21,CEBPG,RPS29,RPL24,RPS16,RPSA,RPS9,RPS6,RPL37A,RPL41,RPL21,RPS15,RPL18,RPL39L,RPS13,RPS2,RPS4Y1,RPL10A,RPL38,RPL34,RPL17,ATF4,RPLP1,TRIB3,RPS3A,RPS5,RPL37,RPL8,RPS25,RPL31,RPL36,RPL7A,RPS17,RPL22,RPL13,RPLP2,RPL28
REAC	Peptide chain elongation	REAC:R-HSA-156902	false	2.12465e-08	7.67271	90	2072	45	10842	RPL13A,RPS23,RPS3,FAU,RPS27A,RPL26,RPS12,RPS15A,RPS20,RPS19,RPS14,RPS21,RPS29,RPL24,RPS16,RPSA,RPS9,RPS6,RPL37A,RPL41,RPL21,RPS15,RPL18,RPL39L,RPS13,RPS2,RPS4Y1,RPL10A,RPL38,RPL34,RPL17,RPLP1,RPS3A,RPS5,RPL37,RPL8,RPS25,RPL31,RPL36,RPL7A,RPS17,RPL22,RPL13,RPLP2,RPL28
REAC	Selenocysteine synthesis	REAC:R-HSA-2408557	false	3.32415e-08	7.47832	94	2072	46	10842	RPL13A,RPS23,RPS3,FAU,RPS27A,RPL26,RPS12,RPS15A,RPS20,RPS19,RPS14,SARS1,RPS21,RPS29,RPL24,RPS16,RPSA,RPS9,RPS6,RPL37A,RPL41,RPL21,RPS15,RPL18,RPL39L,RPS13,RPS2,RPS4Y1,RPL10A,RPL38,RPL34,RPL17,RPLP1,RPS3A,RPS5,RPL37,RPL8,RPS25,RPL31,RPL36,RPL7A,RPS17,RPL22,RPL13,RPLP2,RPL28
REAC	Orc1 removal from chromatin	REAC:R-HSA-68949	false	5.31939e-08	7.27414	71	2072	38	10842	SKP2,MCM2,CDK2,MCM5,MCM4,CDT1,RPS27A,CCNA2,MCM3,MCM7,MCM6,ORC6,SKP1,SEM1,ORC1,PSMA1,RBX1,PSMD4,CDC6,PSMD13,PSMB4,ORC2,MCM8,PSMB5,PSMD1,PSMA3,UBB,PSMB6,PSMC6,PSMD11,PSMD6,PSMA6,PSMA7,PSMB2,PSMB3,PSMC2,PSMD7,PSMB1
REAC	DNA strand elongation	REAC:R-HSA-69190	false	7.54574e-08	7.1223	32	2072	23	10842	MCM2,MCM5,MCM4,GINS1,PCNA,RPA1,MCM3,MCM7,POLD1,LIG1,GINS2,MCM6,RFC4,RFC2,RFC3,CDC45,GINS4,MCM8,DNA2,RPA3,FEN1,POLA1,PRIM1
REAC	Nonsense Mediated Decay (NMD) independent of the Exon Junction Complex (EJC)	REAC:R-HSA-975956	false	8.2532e-08	7.08338	96	2072	46	10842	RPL13A,RPS23,RPS3,FAU,RPS27A,RPL26,RPS12,RPS15A,RPS20,RPS19,RPS14,RPS21,RPS29,RPL24,RPS16,RPSA,UPF1,RPS9,RPS6,RPL37A,RPL41,RPL21,RPS15,RPL18,RPL39L,RPS13,RPS2,RPS4Y1,RPL10A,RPL38,RPL34,RPL17,RPLP1,RPS3A,RPS5,RPL37,RPL8,RPS25,RPL31,RPL36,RPL7A,RPS17,RPL22,RPL13,RPLP2,RPL28
REAC	Influenza Viral RNA Transcription and Replication	REAC:R-HSA-168273	false	1.36683e-07	6.86429	133	2072	57	10842	RPL13A,RPS23,RPS3,FAU,RPS27A,RPL26,RPS12,PARP1,RPS15A,RPS20,RPS19,RPS14,RPS21,RPS29,RPL24,NUP205,NUP160,RPS16,RPSA,RPS9,RPS6,RPL37A,NUP107,RPL41,RPL21,RPS15,RPL18,RPL39L,NUP133,RPS13,GRSF1,NUP155,RPS2,RPS4Y1,RPL10A,RPL38,NUP37,RPL34,NUP153,RPL17,NDC1,RPLP1,POLR2B,RPS3A,RPS5,RPL37,RPL8,RPS25,RPL31,RPL36,RPL7A,RPS17,RPL22,POLR2I,RPL13,RPLP2,RPL28
REAC	Activation of the pre-replicative complex	REAC:R-HSA-68962	false	2.03947e-07	6.69048	33	2072	23	10842	MCM2,CDK2,MCM5,MCM4,POLE,CDT1,POLE4,RPA1,MCM10,MCM3,MCM7,MCM6,ORC6,CDC45,ORC1,CDC6,ORC2,MCM8,RPA3,POLA1,POLE2,GMNN,PRIM1
REAC	Formation of a pool of free 40S subunits	REAC:R-HSA-72689	false	2.77452e-07	6.55681	102	2072	47	10842	RPL13A,RPS23,RPS3,FAU,RPS27A,RPL26,RPS12,RPS15A,RPS20,RPS19,RPS14,RPS21,EIF3L,RPS29,RPL24,RPS16,RPSA,RPS9,RPS6,RPL37A,RPL41,RPL21,RPS15,RPL18,RPL39L,RPS13,RPS2,RPS4Y1,RPL10A,RPL38,RPL34,RPL17,RPLP1,RPS3A,RPS5,RPL37,EIF3A,RPL8,RPS25,RPL31,RPL36,RPL7A,RPS17,RPL22,RPL13,RPLP2,RPL28
REAC	Cellular response to starvation	REAC:R-HSA-9711097	false	4.19692e-07	6.37707	157	2072	63	10842	ATP6V1C2,SLC38A9,RPL13A,RPS23,RPS3,FAU,RPS27A,RPL26,RPS12,RPS15A,RPS20,RPS19,RPS14,SESN2,GCN1,RPS21,CEBPG,RPS29,RPL24,RPS16,WDR59,RPSA,RPS9,RPS6,RPL37A,RPL41,RPL21,RPS15,RPL18,BMT2,RPL39L,RPS13,RPS2,LAMTOR4,RPS4Y1,RPL10A,RRAGC,RPL38,SH3BP4,RPL34,RPL17,ATF4,RPLP1,TRIB3,ATP6V0E2,RPS3A,RPS5,RPL37,RPL8,RPS25,KPTN,RPL31,RPL36,RPL7A,FLCN,ATP6V1B2,RPS17,RPL22,RHEB,RPL13,MIOS,RPLP2,RPL28
REAC	Transcriptional Regulation by TP53	REAC:R-HSA-3700989	false	5.86864e-07	6.23146	359	2072	116	10842	ARID3A,SMYD2,SLC38A9,CDK2,PPP1R13L,CCNB1,TP63,BIRC5,TFDP2,CCNE1,PIDD1,EXO1,RAD1,PCNA,CDK7,RBBP7,FANCI,RPA1,RPS27A,CCNA2,COX14,RMI2,CDK1,TPX2,COX4I1,RFC4,E2F1,TAF4B,CHEK1,FANCD2,RFC2,PRKAB2,RFC3,AURKB,AURKA,SESN2,NPM1,PRR5,TRIAP1,MOV10,MBD3,CSNK2B,PLK2,BLM,E2F7,COX6A1,STEAP3,RBL1,DNA2,COX5B,MDM2,ING2,UBB,PRDX1,COX8A,MAPKAPK5,RMI1,RAD9A,ING5,LAMTOR4,MRE11,CNOT11,PRDX2,PERP,CCNE2,CHD4,BRCA1,NELFCD,R…
REAC	Activation of ATR in response to replication stress	REAC:R-HSA-176187	false	8.13557e-07	6.08961	37	2072	24	10842	MCM2,CDK2,MCM5,CDC25A,MCM4,RAD1,RPA1,MCM10,MCM3,MCM7,MCM6,ORC6,RFC4,CHEK1,RFC2,RFC3,CDC45,ORC1,CDC6,ORC2,MCM8,CLSPN,RAD9A,RPA3
REAC	SARS-CoV-1 modulates host translation machinery	REAC:R-HSA-9735869	false	8.13557e-07	6.08961	37	2072	24	10842	RPS23,RPS3,FAU,RPS27A,RPS12,RPS15A,RPS20,RPS19,RPS14,HNRNPA1,RPS21,RPS29,RPS16,RPSA,RPS9,RPS6,RPS15,RPS13,RPS2,RPS4Y1,RPS3A,RPS5,RPS25,RPS17
REAC	L13a-mediated translational silencing of Ceruloplasmin expression	REAC:R-HSA-156827	false	1.07511e-06	5.96855	112	2072	49	10842	RPL13A,RPS23,RPS3,FAU,RPS27A,RPL26,RPS12,RPS15A,RPS20,RPS19,RPS14,RPS21,EIF3L,RPS29,RPL24,RPS16,RPSA,RPS9,RPS6,RPL37A,RPL41,RPL21,RPS15,RPL18,RPL39L,RPS13,RPS2,RPS4Y1,RPL10A,EIF4B,RPL38,RPL34,RPL17,RPLP1,RPS3A,RPS5,RPL37,EIF3A,RPL8,RPS25,RPL31,RPL36,RPL7A,RPS17,EIF4A2,RPL22,RPL13,RPLP2,RPL28
REAC	GTP hydrolysis and joining of the 60S ribosomal subunit	REAC:R-HSA-72706	false	1.55028e-06	5.80959	113	2072	49	10842	RPL13A,RPS23,RPS3,FAU,RPS27A,RPL26,RPS12,RPS15A,RPS20,RPS19,RPS14,RPS21,EIF3L,RPS29,RPL24,RPS16,RPSA,RPS9,RPS6,RPL37A,RPL41,RPL21,RPS15,RPL18,RPL39L,RPS13,RPS2,RPS4Y1,RPL10A,EIF4B,RPL38,RPL34,RPL17,RPLP1,RPS3A,RPS5,RPL37,EIF3A,RPL8,RPS25,RPL31,RPL36,RPL7A,RPS17,EIF4A2,RPL22,RPL13,RPLP2,RPL28
REAC	Cap-dependent Translation Initiation	REAC:R-HSA-72737	false	1.71682e-06	5.76527	120	2072	51	10842	RPL13A,RPS23,RPS3,FAU,RPS27A,RPL26,RPS12,RPS15A,RPS20,RPS19,RPS14,RPS21,EIF3L,RPS29,RPL24,RPS16,RPSA,RPS9,RPS6,RPL37A,RPL41,RPL21,RPS15,RPL18,RPL39L,RPS13,RPS2,RPS4Y1,RPL10A,EIF4B,RPL38,RPL34,RPL17,RPLP1,RPS3A,RPS5,EIF2B1,RPL37,EIF3A,EIF4EBP1,RPL8,RPS25,RPL31,RPL36,RPL7A,RPS17,EIF4A2,RPL22,RPL13,RPLP2,RPL28
REAC	Eukaryotic Translation Initiation	REAC:R-HSA-72613	false	1.71682e-06	5.76527	120	2072	51	10842	RPL13A,RPS23,RPS3,FAU,RPS27A,RPL26,RPS12,RPS15A,RPS20,RPS19,RPS14,RPS21,EIF3L,RPS29,RPL24,RPS16,RPSA,RPS9,RPS6,RPL37A,RPL41,RPL21,RPS15,RPL18,RPL39L,RPS13,RPS2,RPS4Y1,RPL10A,EIF4B,RPL38,RPL34,RPL17,RPLP1,RPS3A,RPS5,EIF2B1,RPL37,EIF3A,EIF4EBP1,RPL8,RPS25,RPL31,RPL36,RPL7A,RPS17,EIF4A2,RPL22,RPL13,RPLP2,RPL28
REAC	The citric acid (TCA) cycle and respiratory electron transport	REAC:R-HSA-1428517	false	2.19488e-06	5.65859	177	2072	67	10842	COX14,ETFA,COX4I1,TIMMDC1,LDHB,NDUFB11,MPC2,D2HGDH,IDH2,NDUFA1,ATP5PO,NDUFB9,ETFB,PDP2,NDUFV1,PDHA1,ATP5MC3,UQCRH,ATP5PD,UQCRC1,PDHX,NDUFA6,NDUFB7,COX6A1,NDUFA12,COX5B,NDUFC2,COX8A,NDUFB3,NDUFA2,NDUFB5,IDH3B,ATP5F1A,SLC16A1,NDUFS6,LRPPRC,UQCRFS1,COX6C,NDUFA9,SCO1,PDHB,CYC1,ATP5MG,TRAP1,UQCRQ,ATP5MF,RXRA,MDH2,COX7C,NDUFB6,UQCRB,ATP5F1B,NDUFAB1,NDUFB2,UQCR11,NDUFA10,ATP5ME,COX18,SDHB,SLC16A3,NDUFAF…
REAC	APC/C-mediated degradation of cell cycle proteins	REAC:R-HSA-174143	false	2.37475e-06	5.62438	88	2072	41	10842	SKP2,CDK2,CCNB1,RPS27A,CCNA2,CDK1,CDC20,BUB1B,SKP1,UBE2C,PTTG1,SEM1,ANAPC11,AURKB,AURKA,PSMA1,MAD2L1,PSMD4,PSMD13,NEK2,PSMB4,PLK1,PSMB5,PSMD1,PSMA3,UBB,CDC23,PSMB6,PSMC6,ANAPC15,UBE2S,PSMD11,PSMD6,PSMA6,PSMA7,PSMB2,PSMB3,PSMC2,PSMD7,ANAPC2,PSMB1
REAC	Regulation of mitotic cell cycle	REAC:R-HSA-453276	false	2.37475e-06	5.62438	88	2072	41	10842	SKP2,CDK2,CCNB1,RPS27A,CCNA2,CDK1,CDC20,BUB1B,SKP1,UBE2C,PTTG1,SEM1,ANAPC11,AURKB,AURKA,PSMA1,MAD2L1,PSMD4,PSMD13,NEK2,PSMB4,PLK1,PSMB5,PSMD1,PSMA3,UBB,CDC23,PSMB6,PSMC6,ANAPC15,UBE2S,PSMD11,PSMD6,PSMA6,PSMA7,PSMB2,PSMB3,PSMC2,PSMD7,ANAPC2,PSMB1
REAC	Cellular responses to stress	REAC:R-HSA-2262752	false	2.64786e-06	5.5771	780	2072	213	10842	ATP6V1C2,DYNLL2,SKP2,SLC38A9,CDK2,CAMK2G,TFDP2,CCNE1,RPL13A,RPS23,SOD1,EZH2,IDH1,DCP2,RPS3,E2F2,RBBP7,RPA1,FAU,CDK6,RPS27A,CCNA2,RPL26,COX14,RPS12,EXTL2,RPS15A,GSTA3,EIF2AK1,RPS20,RPS19,COX4I1,RPS14,SKP1,E2F1,TALDO1,UBE2C,MINK1,TXN2,H2AX,SEM1,ANAPC11,PDIA5,LMNB1,SESN2,HIF3A,KLHDC3,PSMA1,GCN1,RBX1,RPS21,PSMD4,SUZ12,SLC46A1,MOV10,PSMD13,HSPB8,CEBPG,NRIP1,RPS29,EXOSC7,CSNK2B,RPL24,PSMB4,NUP205,VHL,N…
REAC	G2/M Checkpoints	REAC:R-HSA-69481	false	2.77285e-06	5.55707	167	2072	64	10842	MCM2,CDK2,PKMYT1,CCNB1,MCM5,CDC25A,MCM4,EXO1,RAD1,RPA1,MCM10,RPS27A,CCNB2,MCM3,RMI2,CDK1,MCM7,MCM6,ORC6,RFC4,CHEK1,GTSE1,RFC2,RFC3,CDC45,H2AX,SEM1,ORC1,PSMA1,PSMD4,CDC6,PSMD13,WEE1,PSMB4,BLM,ORC2,MCM8,PSMB5,CLSPN,PSMD1,DNA2,PSMA3,UBB,RMI1,RAD9A,MRE11,BRCA1,RPA3,PSMB6,PSMC6,RNF168,TOPBP1,BRIP1,PSMD11,PSMD6,PSMA6,PSMA7,TP53,PSMB2,PSMB3,PSMC2,PSMD7,PIAS4,PSMB1
REAC	Metabolism of amino acids and derivatives	REAC:R-HSA-71291	false	4.23378e-06	5.37327	370	2072	116	10842	PHGDH,CDO1,GLDC,RPL13A,ALDH4A1,RPS23,ALDH7A1,CKMT1B,RPS3,FAU,CGA,RPS27A,RPL26,RPS12,QARS1,RPS15A,AZIN1,RPS20,RPS19,RPS14,CKMT1A,DIO3,NMRAL1,ASPG,TXN2,SEM1,SLC25A13,PSMA1,SARS1,RPS21,PSMD4,PSMD13,SERINC2,RPS29,RPL24,TSTD1,SMS,PSMB4,OCA2,GAMT,PDHA1,RPS16,AGXT,PDHX,RPSA,PSMB5,RPS9,SLC6A11,PSMD1,RPS6,SUOX,RPL37A,RPL41,RPL21,RPS15,HIBADH,PSMA3,RPL18,RPL39L,RPS13,RPS2,SLC25A10,INMT,RPS4Y1,SLC3A2,SHMT1,…
REAC	DNA Replication	REAC:R-HSA-69306	false	4.44743e-06	5.35189	187	2072	69	10842	SKP2,MCM2,CDK2,MCM5,CCNE1,MCM4,GINS1,PCNA,POLE,CDT1,POLE4,RPA1,MCM10,RPS27A,CCNA2,MCM3,MCM7,POLD1,LIG1,GINS2,MCM6,ORC6,RFC4,SKP1,UBE2C,RFC2,RFC3,CDC45,GINS4,H2AX,SEM1,ANAPC11,ORC1,PSMA1,RBX1,PSMD4,CDC6,PSMD13,PSMB4,ORC2,MCM8,PSMB5,PSMD1,DNA2,PSMA3,UBB,CDC23,CCNE2,RPA3,FEN1,PSMB6,POLA1,POLE2,PSMC6,ANAPC15,UBE2S,PSMD11,PSMD6,GMNN,PSMA6,PSMA7,H3C10,PSMB2,PSMB3,PSMC2,PSMD7,PRIM1,ANAPC2,PSMB1
REAC	Nonsense-Mediated Decay (NMD)	REAC:R-HSA-927802	false	4.46846e-06	5.34984	116	2072	49	10842	RPL13A,RPS23,RPS3,FAU,RPS27A,RPL26,RPS12,RPS15A,RBM8A,RPS20,RPS19,RPS14,RPS21,RPS29,RPL24,RPS16,RPSA,SMG9,UPF1,RPS9,RPS6,RPL37A,RPL41,RPL21,RPS15,RPL18,RPL39L,RPS13,RPS2,RPS4Y1,RPL10A,RPL38,RPL34,RPL17,RPLP1,RPS3A,RPS5,RPL37,RPL8,RPS25,RPL31,RPL36,RPL7A,SMG5,RPS17,RPL22,RPL13,RPLP2,RPL28
REAC	Nonsense Mediated Decay (NMD) enhanced by the Exon Junction Complex (EJC)	REAC:R-HSA-975957	false	4.46846e-06	5.34984	116	2072	49	10842	RPL13A,RPS23,RPS3,FAU,RPS27A,RPL26,RPS12,RPS15A,RBM8A,RPS20,RPS19,RPS14,RPS21,RPS29,RPL24,RPS16,RPSA,SMG9,UPF1,RPS9,RPS6,RPL37A,RPL41,RPL21,RPS15,RPL18,RPL39L,RPS13,RPS2,RPS4Y1,RPL10A,RPL38,RPL34,RPL17,RPLP1,RPS3A,RPS5,RPL37,RPL8,RPS25,RPL31,RPL36,RPL7A,SMG5,RPS17,RPL22,RPL13,RPLP2,RPL28
REAC	Selenoamino acid metabolism	REAC:R-HSA-2408522	false	6.27948e-06	5.20208	117	2072	49	10842	RPL13A,RPS23,RPS3,FAU,RPS27A,RPL26,RPS12,QARS1,RPS15A,RPS20,RPS19,RPS14,SARS1,RPS21,RPS29,RPL24,RPS16,RPSA,RPS9,RPS6,RPL37A,RPL41,RPL21,RPS15,RPL18,RPL39L,RPS13,RPS2,INMT,RPS4Y1,RPL10A,RPL38,RPL34,RPL17,RPLP1,RPS3A,RPS5,RPL37,RPL8,RPS25,RARS1,RPL31,RPL36,RPL7A,RPS17,RPL22,RPL13,RPLP2,RPL28
REAC	Cellular responses to stimuli	REAC:R-HSA-8953897	false	1.30117e-05	4.88567	794	2072	213	10842	ATP6V1C2,DYNLL2,SKP2,SLC38A9,CDK2,CAMK2G,TFDP2,CCNE1,RPL13A,RPS23,SOD1,EZH2,IDH1,DCP2,RPS3,E2F2,RBBP7,RPA1,FAU,CDK6,RPS27A,CCNA2,RPL26,COX14,RPS12,EXTL2,RPS15A,GSTA3,EIF2AK1,RPS20,RPS19,COX4I1,RPS14,SKP1,E2F1,TALDO1,UBE2C,MINK1,TXN2,H2AX,SEM1,ANAPC11,PDIA5,LMNB1,SESN2,HIF3A,KLHDC3,PSMA1,GCN1,RBX1,RPS21,PSMD4,SUZ12,SLC46A1,MOV10,PSMD13,HSPB8,CEBPG,NRIP1,RPS29,EXOSC7,CSNK2B,RPL24,PSMB4,NUP205,VHL,N…
REAC	Respiratory electron transport, ATP synthesis by chemiosmotic coupling, and heat production by uncoupling proteins.	REAC:R-HSA-163200	false	1.70036e-05	4.76946	127	2072	51	10842	COX14,ETFA,COX4I1,TIMMDC1,NDUFB11,NDUFA1,ATP5PO,NDUFB9,ETFB,NDUFV1,ATP5MC3,UQCRH,ATP5PD,UQCRC1,NDUFA6,NDUFB7,COX6A1,NDUFA12,COX5B,NDUFC2,COX8A,NDUFB3,NDUFA2,NDUFB5,ATP5F1A,NDUFS6,LRPPRC,UQCRFS1,COX6C,NDUFA9,SCO1,CYC1,ATP5MG,TRAP1,UQCRQ,ATP5MF,COX7C,NDUFB6,UQCRB,ATP5F1B,NDUFAB1,NDUFB2,UQCR11,NDUFA10,ATP5ME,COX18,SDHB,NDUFAF6,COX19,SURF1,NDUFA13
REAC	Activation of APC/C and APC/C:Cdc20 mediated degradation of mitotic proteins	REAC:R-HSA-176814	false	1.87518e-05	4.72696	77	2072	36	10842	CCNB1,RPS27A,CCNA2,CDK1,CDC20,BUB1B,UBE2C,PTTG1,SEM1,ANAPC11,PSMA1,MAD2L1,PSMD4,PSMD13,NEK2,PSMB4,PLK1,PSMB5,PSMD1,PSMA3,UBB,CDC23,PSMB6,PSMC6,ANAPC15,UBE2S,PSMD11,PSMD6,PSMA6,PSMA7,PSMB2,PSMB3,PSMC2,PSMD7,ANAPC2,PSMB1
REAC	SARS-CoV-2 modulates host translation machinery	REAC:R-HSA-9754678	false	3.87994e-05	4.41118	51	2072	27	10842	RPS23,RPS3,SNRPF,FAU,RPS27A,RPS12,RPS15A,RPS20,RPS19,RPS14,RPS21,SNRPE,RPS29,RPS16,RPSA,RPS9,RPS6,RPS15,RPS13,RPS2,RPS4Y1,SNRPB,SNRPD1,RPS3A,RPS5,RPS25,RPS17
REAC	Cyclin E associated events during G1/S transition	REAC:R-HSA-69202	false	3.88535e-05	4.41057	82	2072	37	10842	SKP2,CDK2,CDC25A,TFDP2,CCNE1,CDK7,CKS1B,RPS27A,CCNA2,SKP1,E2F1,SEM1,PSMA1,PSMD4,PSMD13,WEE1,PSMB4,PSMB5,PSMD1,PSMA3,UBB,CCNE2,PSMB6,PSMC6,AKT1,TFDP1,E2F4,PSMD11,PSMD6,PSMA6,PSMA7,PSMB2,PSMB3,PSMC2,PSMD7,LIN9,PSMB1
REAC	APC/C:Cdc20 mediated degradation of mitotic proteins	REAC:R-HSA-176409	false	4.6773e-05	4.33001	76	2072	35	10842	CCNB1,RPS27A,CCNA2,CDK1,CDC20,BUB1B,UBE2C,PTTG1,SEM1,ANAPC11,PSMA1,MAD2L1,PSMD4,PSMD13,NEK2,PSMB4,PSMB5,PSMD1,PSMA3,UBB,CDC23,PSMB6,PSMC6,ANAPC15,UBE2S,PSMD11,PSMD6,PSMA6,PSMA7,PSMB2,PSMB3,PSMC2,PSMD7,ANAPC2,PSMB1
REAC	Major pathway of rRNA processing in the nucleolus and cytosol	REAC:R-HSA-6791226	false	5.10257e-05	4.29221	182	2072	65	10842	RPL13A,RPS23,TEX10,RPS3,FAU,RPS27A,RPL26,RPS12,RPS15A,RPS20,RPS19,UTP18,RPS14,RPS21,UTP6,RPS29,EXOSC7,RPL24,RPS16,RPSA,RPS9,RPS6,RPL37A,RPL41,RPL21,RPS15,EXOSC5,RPL18,RPL39L,RPS13,RPS2,EMG1,RPS4Y1,RPL10A,PELP1,RPL38,RPL34,RRP7A,RPL17,SENP3,BUD23,NCL,FBL,RPLP1,EXOSC8,RPS3A,RPS5,RPL37,KRR1,BMS1,RPL8,RCL1,RRP1,RPS25,RPL31,RPL36,RPL7A,EXOSC2,ISG20L2,RPS17,TBL3,RPL22,RPL13,RPLP2,RPL28
REAC	G1/S-Specific Transcription	REAC:R-HSA-69205	false	5.25213e-05	4.27966	27	2072	18	10842	TK1,TFDP2,CCNE1,TYMS,PCNA,CDT1,RRM2,CDK1,E2F1,CDC45,ORC1,CDC6,RBL1,DHFR,POLA1,TFDP1,E2F4,LIN9
REAC	Homologous DNA Pairing and Strand Exchange	REAC:R-HSA-5693579	false	5.52266e-05	4.25785	43	2072	24	10842	RAD51,EXO1,RAD1,XRCC3,XRCC2,RPA1,RMI2,RFC4,CHEK1,RFC2,RFC3,SEM1,RAD51AP1,BLM,DNA2,RMI1,RAD9A,MRE11,BRCA1,BRCA2,RPA3,TOPBP1,BRIP1,RAD51C
REAC	Respiratory electron transport	REAC:R-HSA-611105	false	5.5369e-05	4.25673	103	2072	43	10842	COX14,ETFA,COX4I1,TIMMDC1,NDUFB11,NDUFA1,NDUFB9,ETFB,NDUFV1,UQCRH,UQCRC1,NDUFA6,NDUFB7,COX6A1,NDUFA12,COX5B,NDUFC2,COX8A,NDUFB3,NDUFA2,NDUFB5,NDUFS6,LRPPRC,UQCRFS1,COX6C,NDUFA9,SCO1,CYC1,TRAP1,UQCRQ,COX7C,NDUFB6,UQCRB,NDUFAB1,NDUFB2,UQCR11,NDUFA10,COX18,SDHB,NDUFAF6,COX19,SURF1,NDUFA13
REAC	rRNA processing	REAC:R-HSA-72312	false	6.46407e-05	4.18949	202	2072	70	10842	RPL13A,RPS23,TRMT112,TEX10,RPS3,FAU,RPS27A,RPL26,RPS12,RPS15A,RPS20,RPS19,UTP18,RPS14,RPS21,UTP6,RPS29,EXOSC7,RPL24,RPS16,RPSA,RPS9,RPS6,RPL37A,RPL41,RPL21,RPS15,EXOSC5,RPL18,RPL39L,RPS13,RPS2,EMG1,RPS4Y1,RPL10A,PELP1,RPL38,RPL34,RRP7A,RPL17,DKC1,SENP3,BUD23,NCL,FBL,RPLP1,EXOSC8,MRM3,RPS3A,RPS5,RPL37,KRR1,BMS1,RPL8,RCL1,RRP1,RPS25,HSD17B10,RPL31,RPL36,RPL7A,EXOSC2,ISG20L2,RPS17,TBL3,RPL22,RPL13,N…
REAC	Axon guidance	REAC:R-HSA-422475	false	7.01541e-05	4.15395	549	2072	154	10842	VAV3,SLIT2,EPHB3,RASA1,SEMA6D,PAK6,SEMA6A,RPL13A,DAG1,COL9A3,EPHA3,RPS23,ISL1,SIAH1,LIMK2,PAK4,RPS3,EFNB1,PIK3CB,EPHB4,FAU,RPS27A,RPL26,NRP2,RPS12,COL3A1,RPS15A,RPS6KA4,RBM8A,MYH10,RPS20,EZR,RPS19,RPS14,KIF4A,COL2A1,COL6A6,PAK1,CNTN6,MYL6,CLTA,SEM1,NCK2,YES1,RPS6KA5,LHX2,PSMA1,ARPC5,RBX1,RPS21,VLDLR,PSMD4,SIAH2,PSMD13,RPS29,GDNF,CSNK2B,RPL24,PSMB4,SCN7A,HRAS,RPS16,RPSA,GAB1,ANK3,PSMB5,RPS9,EGFR,P…
REAC	Unwinding of DNA	REAC:R-HSA-176974	false	7.34229e-05	4.13417	12	2072	11	10842	MCM2,MCM5,MCM4,GINS1,MCM3,MCM7,GINS2,MCM6,CDC45,GINS4,MCM8
REAC	Cyclin A:Cdk2-associated events at S phase entry	REAC:R-HSA-69656	false	8.37537e-05	4.077	84	2072	37	10842	SKP2,CDK2,CDC25A,TFDP2,CCNE1,CDK7,CKS1B,RPS27A,CCNA2,SKP1,E2F1,SEM1,PSMA1,PSMD4,PSMD13,WEE1,PSMB4,PSMB5,PSMD1,PSMA3,UBB,CCNE2,PSMB6,PSMC6,AKT1,TFDP1,E2F4,PSMD11,PSMD6,PSMA6,PSMA7,PSMB2,PSMB3,PSMC2,PSMD7,LIN9,PSMB1
REAC	rRNA processing in the nucleus and cytosol	REAC:R-HSA-8868773	false	8.94716e-05	4.04832	192	2072	67	10842	RPL13A,RPS23,TRMT112,TEX10,RPS3,FAU,RPS27A,RPL26,RPS12,RPS15A,RPS20,RPS19,UTP18,RPS14,RPS21,UTP6,RPS29,EXOSC7,RPL24,RPS16,RPSA,RPS9,RPS6,RPL37A,RPL41,RPL21,RPS15,EXOSC5,RPL18,RPL39L,RPS13,RPS2,EMG1,RPS4Y1,RPL10A,PELP1,RPL38,RPL34,RRP7A,RPL17,DKC1,SENP3,BUD23,NCL,FBL,RPLP1,EXOSC8,RPS3A,RPS5,RPL37,KRR1,BMS1,RPL8,RCL1,RRP1,RPS25,RPL31,RPL36,RPL7A,EXOSC2,ISG20L2,RPS17,TBL3,RPL22,RPL13,RPLP2,RPL28
REAC	HDR through Homologous Recombination (HRR)	REAC:R-HSA-5685942	false	9.0083e-05	4.04536	68	2072	32	10842	RAD51,EXO1,RAD1,XRCC3,PCNA,POLE,XRCC2,POLE4,RPA1,RPS27A,RMI2,POLD1,RFC4,CHEK1,RFC2,RFC3,SEM1,RAD51AP1,BLM,DNA2,EME1,UBB,RMI1,RAD9A,MRE11,BRCA1,BRCA2,RPA3,POLE2,TOPBP1,BRIP1,RAD51C
REAC	Regulation of APC/C activators between G1/S and early anaphase	REAC:R-HSA-176408	false	9.35896e-05	4.02877	81	2072	36	10842	CDK2,CCNB1,RPS27A,CCNA2,CDK1,CDC20,BUB1B,SKP1,UBE2C,SEM1,ANAPC11,PSMA1,MAD2L1,PSMD4,PSMD13,PSMB4,PLK1,PSMB5,PSMD1,PSMA3,UBB,CDC23,PSMB6,PSMC6,ANAPC15,UBE2S,PSMD11,PSMD6,PSMA6,PSMA7,PSMB2,PSMB3,PSMC2,PSMD7,ANAPC2,PSMB1
REAC	Nervous system development	REAC:R-HSA-9675108	false	0.000105101	3.97839	574	2072	159	10842	VAV3,SLIT2,EPHB3,RASA1,SEMA6D,PAK6,SEMA6A,RPL13A,DAG1,COL9A3,EPHA3,RPS23,ISL1,SIAH1,LIMK2,PAK4,RPS3,EFNB1,PIK3CB,EPHB4,FAU,RPS27A,RPL26,NRP2,RPS12,COL3A1,RPS15A,RPS6KA4,RBM8A,MYH10,RPS20,EZR,RPS19,RPS14,KIF4A,COL2A1,COL6A6,PAK1,CNTN6,MYL6,CLTA,SEM1,NCK2,YES1,RPS6KA5,LHX2,PSMA1,ARPC5,RBX1,RPS21,VLDLR,PSMD4,SIAH2,PSMD13,RPS29,GDNF,CSNK2B,RPL24,PSMB4,SCN7A,HRAS,EGR2,RPS16,SREBF2,RPSA,GAB1,ANK3,PSMB5…
REAC	Diseases of DNA repair	REAC:R-HSA-9675135	false	0.000109322	3.96129	50	2072	26	10842	MSH6,RAD51,EXO1,RAD1,XRCC2,RPA1,RMI2,RFC4,RFC2,RFC3,SEM1,RAD51AP1,BLM,DNA2,RMI1,RAD9A,MRE11,BRCA1,BRCA2,RPA3,NEIL3,TOPBP1,BRIP1,RAD51C,MLH1,MSH2
REAC	SRP-dependent cotranslational protein targeting to membrane	REAC:R-HSA-1799339	false	0.000146926	3.8329	113	2072	45	10842	RPL13A,RPS23,RPS3,FAU,RPS27A,RPL26,RPS12,RPS15A,RPS20,RPS19,RPS14,RPS21,RPS29,RPL24,RPS16,RPSA,RPS9,RPS6,RPL37A,RPL41,RPL21,RPS15,RPL18,RPL39L,RPS13,RPS2,RPS4Y1,RPL10A,RPL38,RPL34,RPL17,RPLP1,RPS3A,RPS5,RPL37,RPL8,RPS25,RPL31,RPL36,RPL7A,RPS17,RPL22,RPL13,RPLP2,RPL28
REAC	Presynaptic phase of homologous DNA pairing and strand exchange	REAC:R-HSA-5693616	false	0.000269759	3.56902	40	2072	22	10842	RAD51,EXO1,RAD1,XRCC2,RPA1,RMI2,RFC4,CHEK1,RFC2,RFC3,SEM1,BLM,DNA2,RMI1,RAD9A,MRE11,BRCA1,BRCA2,RPA3,TOPBP1,BRIP1,RAD51C
REAC	APC/C:Cdh1 mediated degradation of Cdc20 and other APC/C:Cdh1 targeted proteins in late mitosis/early G1	REAC:R-HSA-174178	false	0.00027813	3.55575	74	2072	33	10842	SKP2,RPS27A,CDC20,UBE2C,PTTG1,SEM1,ANAPC11,AURKB,AURKA,PSMA1,PSMD4,PSMD13,PSMB4,PLK1,PSMB5,PSMD1,PSMA3,UBB,CDC23,PSMB6,PSMC6,ANAPC15,UBE2S,PSMD11,PSMD6,PSMA6,PSMA7,PSMB2,PSMB3,PSMC2,PSMD7,ANAPC2,PSMB1
REAC	APC:Cdc20 mediated degradation of cell cycle proteins prior to satisfation of the cell cycle checkpoint	REAC:R-HSA-179419	false	0.00027813	3.55575	74	2072	33	10842	RPS27A,CCNA2,CDK1,CDC20,BUB1B,UBE2C,SEM1,ANAPC11,PSMA1,MAD2L1,PSMD4,PSMD13,NEK2,PSMB4,PSMB5,PSMD1,PSMA3,UBB,CDC23,PSMB6,PSMC6,ANAPC15,UBE2S,PSMD11,PSMD6,PSMA6,PSMA7,PSMB2,PSMB3,PSMC2,PSMD7,ANAPC2,PSMB1
REAC	Host Interactions of HIV factors	REAC:R-HSA-162909	false	0.00028512	3.54497	126	2072	48	10842	RPS27A,SLC25A5,AP1S1,SKP1,SEM1,NPM1,PSMA1,RBX1,PSMD4,PSMD13,PSMB4,NUP205,NUP160,PSMB5,PSMD1,NUP107,PSMA3,AP1S3,UBB,NUP133,NUP155,BANF1,PSMB6,NUP37,PSMC6,SLC25A6,CCNT1,RAC1,NUP153,SLC25A4,AP2S1,RANBP1,PSMD11,AP1M2,NDC1,PSMD6,ELOC,RANGAP1,RAN,PSMA6,PSMA7,PSMB2,PSMB3,PSMC2,PSMD7,XPO1,PSMB1,AP1B1
REAC	HIV Infection	REAC:R-HSA-162906	false	0.000303616	3.51768	225	2072	74	10842	CDK7,RPS27A,SLC25A5,LIG1,AP1S1,CHMP4C,SKP1,TAF4B,SEM1,NPM1,MVB12B,PSMA1,RBX1,PSMD4,PSMD13,PSMB4,NUP205,NUP160,PSMB5,PSMD1,NUP107,PSMA3,AP1S3,UBB,NUP133,NUP155,NEDD4L,BANF1,NELFCD,FEN1,TAF15,PSMB6,NUP37,PSMC6,CHMP2A,SLC25A6,CCNT1,SSRP1,VPS37B,RAC1,NUP153,SLC25A4,AP2S1,RANBP1,NELFA,PSMD11,AP1M2,NDC1,TAF13,PSMD6,POLR2B,ELOC,RANGAP1,RAN,PSMA6,GTF2H3,PSMA7,NELFB,PSMB2,PSMB3,XRCC6,PSMC2,PSMD7,SUPT16H,S…
REAC	Diseases of DNA Double-Strand Break Repair	REAC:R-HSA-9675136	false	0.00047738	3.32114	41	2072	22	10842	RAD51,EXO1,RAD1,XRCC2,RPA1,RMI2,RFC4,RFC2,RFC3,SEM1,RAD51AP1,BLM,DNA2,RMI1,RAD9A,MRE11,BRCA1,BRCA2,RPA3,TOPBP1,BRIP1,RAD51C
REAC	Defective homologous recombination repair (HRR) due to BRCA2 loss of function	REAC:R-HSA-9701190	false	0.00047738	3.32114	41	2072	22	10842	RAD51,EXO1,RAD1,XRCC2,RPA1,RMI2,RFC4,RFC2,RFC3,SEM1,RAD51AP1,BLM,DNA2,RMI1,RAD9A,MRE11,BRCA1,BRCA2,RPA3,TOPBP1,BRIP1,RAD51C
REAC	Metabolism	REAC:R-HSA-1430728	false	0.000555427	3.25537	2074	2072	475	10842	SLC52A1,SLC19A3,ISYNA1,PHGDH,STARD10,HS6ST2,DCXR,QPRT,AKR1B1,CDO1,ACSS1,HSD17B1,GM2A,GLDC,SLC5A6,SLC19A1,TK1,SLC26A2,SLC27A2,GPC3,SLC44A5,RPL13A,MTARC1,PPARG,ALDH4A1,ACSF2,TYMS,ADCY6,CD36,RPS23,TRMT112,LRP2,PLBD1,PHKA2,CPOX,CHAT,ALDH7A1,RPIA,GRHL1,PLEKHA6,CKMT1B,IDH1,FDX1,RPS3,MGST3,PIK3CB,CYP2W1,ACAN,HEXB,ACER2,ELOVL2,FAU,CYP2J2,CGA,RPS27A,RPL26,COX14,RPS12,QARS1,RRM2,FDFT1,ALAS1,RPS15A,GSTA3,AG…
REAC	CDK-mediated phosphorylation and removal of Cdc6	REAC:R-HSA-69017	false	0.000662256	3.17897	73	2072	32	10842	CDK2,CCNE1,RPS27A,CCNA2,UBE2C,SEM1,ANAPC11,PSMA1,PSMD4,CDC6,PSMD13,PSMB4,PSMB5,PSMD1,PSMA3,UBB,CDC23,CCNE2,PSMB6,PSMC6,ANAPC15,UBE2S,PSMD11,PSMD6,PSMA6,PSMA7,PSMB2,PSMB3,PSMC2,PSMD7,ANAPC2,PSMB1
REAC	Cdc20:Phospho-APC/C mediated degradation of Cyclin A	REAC:R-HSA-174184	false	0.000662256	3.17897	73	2072	32	10842	RPS27A,CCNA2,CDK1,CDC20,BUB1B,UBE2C,SEM1,ANAPC11,PSMA1,MAD2L1,PSMD4,PSMD13,PSMB4,PSMB5,PSMD1,PSMA3,UBB,CDC23,PSMB6,PSMC6,ANAPC15,UBE2S,PSMD11,PSMD6,PSMA6,PSMA7,PSMB2,PSMB3,PSMC2,PSMD7,ANAPC2,PSMB1
REAC	Activation of the mRNA upon binding of the cap-binding complex and eIFs, and subsequent binding to 43S	REAC:R-HSA-72662	false	0.000664876	3.17726	60	2072	28	10842	RPS23,RPS3,FAU,RPS27A,RPS12,RPS15A,RPS20,RPS19,RPS14,RPS21,EIF3L,RPS29,RPS16,RPSA,RPS9,RPS6,RPS15,RPS13,RPS2,RPS4Y1,EIF4B,RPS3A,RPS5,EIF3A,EIF4EBP1,RPS25,RPS17,EIF4A2
REAC	SCF(Skp2)-mediated degradation of p27/p21	REAC:R-HSA-187577	false	0.000664876	3.17726	60	2072	28	10842	SKP2,CDK2,CCNE1,CKS1B,RPS27A,CCNA2,SKP1,SEM1,PSMA1,PSMD4,PSMD13,PSMB4,PSMB5,PSMD1,PSMA3,UBB,CCNE2,PSMB6,PSMC6,PSMD11,PSMD6,PSMA6,PSMA7,PSMB2,PSMB3,PSMC2,PSMD7,PSMB1
REAC	G1/S DNA Damage Checkpoints	REAC:R-HSA-69615	false	0.00121233	2.91638	68	2072	30	10842	CDK2,CDC25A,CCNE1,RPS27A,CCNA2,CHEK1,SEM1,PSMA1,PSMD4,PSMD13,PSMB4,PSMB5,PSMD1,PSMA3,MDM2,UBB,CCNE2,PSMB6,PSMC6,PSMD11,PSMD6,PSMA6,PSMA7,TP53,PSMB2,PSMB3,PSMC2,PSMD7,PSMB1,PHF20
REAC	Formation of the ternary complex, and subsequently, the 43S complex	REAC:R-HSA-72695	false	0.00125841	2.90018	52	2072	25	10842	RPS23,RPS3,FAU,RPS27A,RPS12,RPS15A,RPS20,RPS19,RPS14,RPS21,EIF3L,RPS29,RPS16,RPSA,RPS9,RPS6,RPS15,RPS13,RPS2,RPS4Y1,RPS3A,RPS5,EIF3A,RPS25,RPS17
REAC	Signaling by Rho GTPases, Miro GTPases and RHOBTB3	REAC:R-HSA-9716542	false	0.00127709	2.89378	717	2072	186	10842	DYNLL2,MPP7,VAV3,PRKCZ,LRRC1,DSP,FAM13A,ANLN,PAK6,BIRC5,CCNE1,RAC3,DSG2,ARHGAP11A,LIMK2,DSN1,PAK4,CTNNB1,FMNL2,RHOBTB1,FLOT2,PLEKHG6,SWAP70,CENPH,RHOBTB2,FAM83B,ZWINT,DOCK9,KNL1,PLEKHG4B,CYFIP2,MYH10,CDC20,BCAP31,KIF2C,SH3RF1,TMPO,CALM1,CENPF,BUB1B,IQGAP3,RAPGEF1,PRAG1,PAK1,BAIAP2L1,MYL6,SYDE2,H2AX,ARHGAP23,PLD2,SPC25,LMNB1,NCK2,ARHGEF3,AURKB,DIAPH3,NET1,DOCK5,SPC24,STBD1,ARPC5,MAD2L1,CENPN,OPHN1…
REAC	Mitotic G2-G2/M phases	REAC:R-HSA-453274	false	0.00130932	2.88295	197	2072	65	10842	CDK2,PKMYT1,CCNB1,MYBL2,CDC25A,CDK7,RPS27A,CCNA2,CCNB2,CDK1,TPX2,PPP2R3B,CENPF,SKP1,E2F1,GTSE1,CEP152,SEM1,AURKA,FOXM1,PLK4,PSMA1,RBX1,HMMR,PSMD4,PSMD13,NEK2,WEE1,PSMB4,PLK1,PSMB5,PSMD1,CEP78,AJUBA,HAUS8,PSMA3,UBB,CEP131,HAUS4,PSMB6,HAUS7,MAPRE1,PSMC6,PSMD11,PSMD6,MZT1,PSMA6,HAUS5,TUBB2B,PSMA7,TP53,PSMB2,TUBA1C,PSMB3,PSMC2,PSMD7,PPP2CB,TUBB2A,XPO1,LCMT1,LIN9,PAFAH1B1,PSMB1,MZT2A,CENPJ
REAC	G0 and Early G1	REAC:R-HSA-1538133	false	0.00137503	2.86169	26	2072	16	10842	CDK2,MYBL2,CDC25A,TFDP2,CCNE1,TOP2A,PCNA,CCNA2,CDK1,E2F1,CDC6,RBL1,CCNE2,TFDP1,E2F4,LIN9
REAC	Ribosomal scanning and start codon recognition	REAC:R-HSA-72702	false	0.00165556	2.78105	59	2072	27	10842	RPS23,RPS3,FAU,RPS27A,RPS12,RPS15A,RPS20,RPS19,RPS14,RPS21,EIF3L,RPS29,RPS16,RPSA,RPS9,RPS6,RPS15,RPS13,RPS2,RPS4Y1,EIF4B,RPS3A,RPS5,EIF3A,RPS25,RPS17,EIF4A2
REAC	Translation initiation complex formation	REAC:R-HSA-72649	false	0.00165556	2.78105	59	2072	27	10842	RPS23,RPS3,FAU,RPS27A,RPS12,RPS15A,RPS20,RPS19,RPS14,RPS21,EIF3L,RPS29,RPS16,RPSA,RPS9,RPS6,RPS15,RPS13,RPS2,RPS4Y1,EIF4B,RPS3A,RPS5,EIF3A,RPS25,RPS17,EIF4A2
REAC	Disease	REAC:R-HSA-1643685	false	0.00177578	2.75061	1767	2072	408	10842	FOXO4,DUSP9,DYNLL2,SKP2,LRP5,DNMT1,VAV3,DCXR,MSH6,CDK2,CAMK2G,HGF,SLC26A2,CDC25A,RAD51,TFDP2,GPC3,CCNE1,FGFR3,CSF2RA,RPL13A,EML4,DAG1,ADCY6,EXO1,FOXO6,CD36,RPS23,RAD1,RCOR1,RPIA,FZD7,NEURL1,EZH2,CDKN1C,IDH1,FDX1,SLC1A3,CTNNB1,RPS3,CDK7,E2F2,RNF43,XRCC2,PIK3CB,RBBP7,ACAN,RPA1,HEXB,SNRPF,FAU,CDK6,RPS27A,RPL26,FZD5,RPS12,RMI2,PARP1,RPS15A,SLC25A5,ST3GAL4,LIG1,PGM1,CHST14,AP1S1,CYFIP2,GALNT1,FN1,RPS2…
REAC	G2/M Transition	REAC:R-HSA-69275	false	0.00191328	2.71822	195	2072	64	10842	CDK2,PKMYT1,CCNB1,MYBL2,CDC25A,CDK7,RPS27A,CCNA2,CCNB2,CDK1,TPX2,PPP2R3B,CENPF,SKP1,GTSE1,CEP152,SEM1,AURKA,FOXM1,PLK4,PSMA1,RBX1,HMMR,PSMD4,PSMD13,NEK2,WEE1,PSMB4,PLK1,PSMB5,PSMD1,CEP78,AJUBA,HAUS8,PSMA3,UBB,CEP131,HAUS4,PSMB6,HAUS7,MAPRE1,PSMC6,PSMD11,PSMD6,MZT1,PSMA6,HAUS5,TUBB2B,PSMA7,TP53,PSMB2,TUBA1C,PSMB3,PSMC2,PSMD7,PPP2CB,TUBB2A,XPO1,LCMT1,LIN9,PAFAH1B1,PSMB1,MZT2A,CENPJ
REAC	Negative regulation of NOTCH4 signaling	REAC:R-HSA-9604323	false	0.00195234	2.70945	53	2072	25	10842	RPS27A,SKP1,SEM1,PSMA1,TACC3,RBX1,PSMD4,PSMD13,PSMB4,PSMB5,PSMD1,PSMA3,UBB,PSMB6,PSMC6,AKT1,PSMD11,PSMD6,PSMA6,PSMA7,PSMB2,PSMB3,PSMC2,PSMD7,PSMB1
REAC	Impaired BRCA2 binding to RAD51	REAC:R-HSA-9709570	false	0.00215836	2.66588	35	2072	19	10842	RAD51,EXO1,RAD1,RPA1,RMI2,RFC4,RFC2,RFC3,SEM1,BLM,DNA2,RMI1,RAD9A,MRE11,BRCA1,BRCA2,RPA3,TOPBP1,BRIP1
REAC	KEAP1-NFE2L2 pathway	REAC:R-HSA-9755511	false	0.00331563	2.47943	106	2072	40	10842	SKP2,IDH1,RPS27A,GSTA3,SKP1,TALDO1,SEM1,SESN2,PSMA1,RBX1,PSMD4,PSMD13,CSNK2B,PSMB4,PSMB5,PSMD1,PSMA3,UBB,PRDX1,GCLM,BRCA1,PSMB6,PSMC6,DPP3,AKT1,ATF4,PSMD11,SQSTM1,PSMD6,PSMA6,BACH1,PSMA7,VCP,PSMB2,MAFG,PSMB3,PSMC2,PSMD7,NPLOC4,PSMB1
REAC	Regulation of TP53 Activity through Phosphorylation	REAC:R-HSA-6804756	false	0.00370375	2.43136	92	2072	36	10842	CDK2,EXO1,RAD1,RPA1,RPS27A,CCNA2,RMI2,TPX2,RFC4,TAF4B,CHEK1,RFC2,PRKAB2,RFC3,AURKB,AURKA,CSNK2B,BLM,DNA2,MDM2,UBB,MAPKAPK5,RMI1,RAD9A,MRE11,BRCA1,RPA3,TAF15,SSRP1,TOPBP1,BRIP1,TAF13,TP53,PRKAG2,SUPT16H,TAF6
REAC	Nuclear events mediated by NFE2L2	REAC:R-HSA-9759194	false	0.00374673	2.42635	78	2072	32	10842	IDH1,RPS27A,GSTA3,SKP1,TALDO1,SEM1,PSMA1,RBX1,PSMD4,PSMD13,PSMB4,PSMB5,PSMD1,PSMA3,UBB,PRDX1,GCLM,PSMB6,PSMC6,ATF4,PSMD11,SQSTM1,PSMD6,PSMA6,BACH1,PSMA7,PSMB2,MAFG,PSMB3,PSMC2,PSMD7,PSMB1
REAC	Resolution of Abasic Sites (AP sites)	REAC:R-HSA-73933	false	0.00375429	2.42547	36	2072	19	10842	PCNA,POLE,POLE4,RPA1,PARP1,POLD1,LIG1,RFC4,RFC2,RFC3,SMUG1,RPA3,FEN1,POLE2,XRCC1,ADPRS,PARP2,TDG,LIG3
REAC	APC/C:Cdc20 mediated degradation of Securin	REAC:R-HSA-174154	false	0.00408005	2.38933	68	2072	29	10842	RPS27A,CDC20,UBE2C,PTTG1,SEM1,ANAPC11,PSMA1,PSMD4,PSMD13,PSMB4,PSMB5,PSMD1,PSMA3,UBB,CDC23,PSMB6,PSMC6,ANAPC15,UBE2S,PSMD11,PSMD6,PSMA6,PSMA7,PSMB2,PSMB3,PSMC2,PSMD7,ANAPC2,PSMB1
REAC	Signaling by Rho GTPases	REAC:R-HSA-194315	false	0.00408695	2.3886	702	2072	180	10842	DYNLL2,MPP7,VAV3,PRKCZ,LRRC1,DSP,FAM13A,ANLN,PAK6,BIRC5,RAC3,DSG2,ARHGAP11A,LIMK2,DSN1,PAK4,CTNNB1,FMNL2,RHOBTB1,FLOT2,PLEKHG6,SWAP70,CENPH,RHOBTB2,FAM83B,ZWINT,DOCK9,KNL1,PLEKHG4B,CYFIP2,MYH10,CDC20,BCAP31,KIF2C,SH3RF1,TMPO,CALM1,CENPF,BUB1B,IQGAP3,RAPGEF1,PRAG1,PAK1,BAIAP2L1,MYL6,SYDE2,H2AX,ARHGAP23,PLD2,SPC25,LMNB1,NCK2,ARHGEF3,AURKB,DIAPH3,NET1,DOCK5,SPC24,STBD1,ARPC5,MAD2L1,CENPN,OPHN1,DEPDC…
REAC	Regulation of TP53 Activity	REAC:R-HSA-5633007	false	0.00442411	2.35417	160	2072	54	10842	SMYD2,CDK2,PPP1R13L,TP63,EXO1,RAD1,RBBP7,RPA1,RPS27A,CCNA2,RMI2,CDK1,TPX2,RFC4,TAF4B,CHEK1,RFC2,PRKAB2,RFC3,AURKB,AURKA,PRR5,MBD3,CSNK2B,BLM,DNA2,MDM2,ING2,UBB,MAPKAPK5,RMI1,RAD9A,ING5,MRE11,CHD4,BRCA1,RPA3,TAF15,EHMT2,AKT1,L3MBTL1,SSRP1,BANP,TOPBP1,BRIP1,TAF13,MAP2K6,TP53,PRKAG2,PPP2CB,SUPT16H,PIP4P1,TAF6,PHF20
REAC	Cyclin A/B1/B2 associated events during G2/M transition	REAC:R-HSA-69273	false	0.00449234	2.34753	25	2072	15	10842	CDK2,PKMYT1,CCNB1,CDC25A,CDK7,CCNA2,CCNB2,CDK1,PPP2R3B,FOXM1,WEE1,PLK1,PPP2CB,XPO1,LCMT1
REAC	Resolution of AP sites via the multiple-nucleotide patch replacement pathway	REAC:R-HSA-110373	false	0.00449234	2.34753	25	2072	15	10842	PCNA,POLE,POLE4,RPA1,PARP1,POLD1,LIG1,RFC4,RFC2,RFC3,RPA3,FEN1,POLE2,ADPRS,PARP2
REAC	Gap-filling DNA repair synthesis and ligation in GG-NER	REAC:R-HSA-5696397	false	0.00449234	2.34753	25	2072	15	10842	PCNA,POLE,POLE4,RPA1,RPS27A,POLD1,LIG1,RFC4,RFC2,RFC3,UBB,RPA3,POLE2,XRCC1,LIG3
REAC	PTEN Regulation	REAC:R-HSA-6807070	false	0.00561998	2.25027	138	2072	48	10842	SLC38A9,PPARG,RCOR1,EZH2,RBBP7,NEDD4,RPS27A,SEM1,TNKS2,PSMA1,PSMD4,SUZ12,MOV10,PSMD13,MBD3,CSNK2B,PSMB4,KDM1A,EED,PSMB5,PSMD1,PSMA3,UBB,HDAC5,LAMTOR4,CHD4,RRAGC,PSMB6,PSMC6,AKT1,MAPK3,MKRN1,PSMD11,PSMD6,SALL4,MTA3,PSMA6,PSMA7,TP53,PSMB2,CBX4,HDAC3,PSMB3,PSMC2,PSMD7,PSMB1,RHEB,OTUD3
REAC	Oxygen-dependent proline hydroxylation of Hypoxia-inducible Factor Alpha	REAC:R-HSA-1234176	false	0.00660982	2.17981	66	2072	28	10842	RPS27A,SEM1,HIF3A,PSMA1,RBX1,PSMD4,PSMD13,PSMB4,VHL,PSMB5,PSMD1,AJUBA,PSMA3,EGLN3,UBB,PSMB6,EPAS1,PSMC6,PSMD11,PSMD6,ELOC,PSMA6,PSMA7,PSMB2,PSMB3,PSMC2,PSMD7,PSMB1
REAC	p53-Dependent G1 DNA Damage Response	REAC:R-HSA-69563	false	0.00660982	2.17981	66	2072	28	10842	CDK2,CCNE1,RPS27A,CCNA2,SEM1,PSMA1,PSMD4,PSMD13,PSMB4,PSMB5,PSMD1,PSMA3,MDM2,UBB,CCNE2,PSMB6,PSMC6,PSMD11,PSMD6,PSMA6,PSMA7,TP53,PSMB2,PSMB3,PSMC2,PSMD7,PSMB1,PHF20
REAC	p53-Dependent G1/S DNA damage checkpoint	REAC:R-HSA-69580	false	0.00660982	2.17981	66	2072	28	10842	CDK2,CCNE1,RPS27A,CCNA2,SEM1,PSMA1,PSMD4,PSMD13,PSMB4,PSMB5,PSMD1,PSMA3,MDM2,UBB,CCNE2,PSMB6,PSMC6,PSMD11,PSMD6,PSMA6,PSMA7,TP53,PSMB2,PSMB3,PSMC2,PSMD7,PSMB1,PHF20
REAC	Condensation of Prometaphase Chromosomes	REAC:R-HSA-2514853	false	0.00772335	2.11219	11	2072	9	10842	CCNB1,CCNB2,CDK1,NCAPG,NCAPD2,NCAPH,CSNK2B,SMC2,SMC4
REAC	Autodegradation of Cdh1 by Cdh1:APC/C	REAC:R-HSA-174084	false	0.0106983	1.97069	64	2072	27	10842	RPS27A,UBE2C,SEM1,ANAPC11,PSMA1,PSMD4,PSMD13,PSMB4,PSMB5,PSMD1,PSMA3,UBB,CDC23,PSMB6,PSMC6,ANAPC15,UBE2S,PSMD11,PSMD6,PSMA6,PSMA7,PSMB2,PSMB3,PSMC2,PSMD7,ANAPC2,PSMB1
REAC	Translation	REAC:R-HSA-72766	false	0.0115362	1.93794	292	2072	85	10842	RPL13A,RPS23,TRMT112,RPS3,FAU,RPS27A,RPL26,RPS12,QARS1,RPS15A,RPS20,RPS19,RPS14,NARS2,SARS1,RPS21,EIF3L,MRPL9,RPS29,RPL24,MRPL48,MRPL15,RPS16,RPSA,RPS9,RPS6,RPL37A,RPL41,RPL21,RPS15,MRPL44,RPL18,MRPS35,RPL39L,RPS13,APEH,RPS2,CHCHD1,MRPS28,MRPL58,RPS4Y1,MRPS26,IARS2,RPL10A,TUFM,EIF4B,EARS2,RPL38,RPL34,RPL17,AURKAIP1,MRPL51,RPLP1,EEF1B2,RPS3A,RPS5,AARS2,EIF2B1,RPL37,MRPL21,EIF3A,EIF4EBP1,AARS1,MRPL…
REAC	Homology Directed Repair	REAC:R-HSA-5693538	false	0.0130015	1.88601	138	2072	47	10842	CDK2,RAD51,EXO1,RAD1,XRCC3,PCNA,POLE,XRCC2,POLE4,RPA1,RPS27A,CCNA2,RMI2,PARP1,POLD1,TIMELESS,RFC4,CHEK1,RFC2,RFC3,H2AX,POLQ,SEM1,PPP4R2,RAD51AP1,BLM,CLSPN,DNA2,EME1,UBB,RMI1,RAD9A,MRE11,BRCA1,BRCA2,RPA3,FEN1,POLE2,RNF168,TOPBP1,BRIP1,XRCC1,RAD51C,PPP4C,PIAS4,PARP2,LIG3
REAC	The role of GTSE1 in G2/M progression after G2 checkpoint	REAC:R-HSA-8852276	false	0.015066	1.822	79	2072	31	10842	CCNB1,RPS27A,CCNB2,CDK1,GTSE1,SEM1,PSMA1,PSMD4,PSMD13,PSMB4,PLK1,PSMB5,PSMD1,PSMA3,UBB,PSMB6,MAPRE1,PSMC6,PSMD11,PSMD6,PSMA6,TUBB2B,PSMA7,TP53,PSMB2,TUBA1C,PSMB3,PSMC2,PSMD7,TUBB2A,PSMB1
REAC	Degradation of AXIN	REAC:R-HSA-4641257	false	0.015826	1.80063	55	2072	24	10842	AXIN2,RPS27A,SEM1,TNKS2,PSMA1,PSMD4,PSMD13,PSMB4,AXIN1,PSMB5,PSMD1,PSMA3,UBB,PSMB6,PSMC6,PSMD11,PSMD6,PSMA6,PSMA7,PSMB2,PSMB3,PSMC2,PSMD7,PSMB1
REAC	FBXL7 down-regulates AURKA during mitotic entry and in early mitosis	REAC:R-HSA-8854050	false	0.015826	1.80063	55	2072	24	10842	RPS27A,SKP1,SEM1,AURKA,PSMA1,RBX1,PSMD4,PSMD13,PSMB4,PSMB5,PSMD1,PSMA3,UBB,PSMB6,PSMC6,PSMD11,PSMD6,PSMA6,PSMA7,PSMB2,PSMB3,PSMC2,PSMD7,PSMB1
REAC	Resolution of D-loop Structures through Synthesis-Dependent Strand Annealing (SDSA)	REAC:R-HSA-5693554	false	0.0162019	1.79044	27	2072	15	10842	RAD51,EXO1,XRCC3,XRCC2,RMI2,SEM1,RAD51AP1,BLM,DNA2,RMI1,MRE11,BRCA1,BRCA2,BRIP1,RAD51C
REAC	Neddylation	REAC:R-HSA-8951664	false	0.0162529	1.78907	244	2072	73	10842	SKP2,DDB1,BIRC5,RBBP7,RPS27A,SKP1,SEM1,OBSL1,DTL,HIF3A,PSMA1,RBX1,PSMD4,DCAF16,PSMD13,UCHL3,PSMB4,COPS5,VHL,KBTBD8,PSMB5,PSMD1,NEDD8,FBXO27,PSMA3,UBB,KLHL42,UBA3,COMMD8,BRCA1,WDR5,FBXW4,FBXL19,PSMB6,EPAS1,PSMC6,ANKRD9,DPP3,COMMD7,KBTBD7,COMMD4,FBXW8,PSMD11,SQSTM1,PSMD6,ELOC,CAND1,PSMA6,FBXL12,PSMA7,FBXO21,VCP,DCAF8,PSMB2,TULP4,CCNF,FBXO31,DCAF4,PSMB3,KLHL5,PSMC2,RNF7,PSMD7,SPSB3,FBXO9,FEM1A,COMMD…
REAC	DNA Repair	REAC:R-HSA-73894	false	0.0170227	1.76897	329	2072	93	10842	DDB1,MSH6,CDK2,RAD51,FANCA,EXO1,RAD1,XRCC3,PCNA,POLE,FANCE,CDK7,CENPX,XRCC2,POLE4,FANCI,RPA1,RPS27A,CCNA2,RMI2,PARP1,POLD1,LIG1,TIMELESS,RFC4,CHEK1,FANCD2,RFC2,RFC3,H2AX,POLQ,SEM1,DTL,PPP4R2,RBX1,KPNA2,RAD51AP1,COPS5,BLM,UBE2T,INO80C,CLSPN,DNA2,EME1,PAXIP1,HMGN1,UBB,KDM4B,RMI1,RAD9A,PCLAF,SMUG1,MRE11,FANCG,BRCA1,BRCA2,RPA3,FEN1,NEIL3,USP43,POLE2,UBXN1,RNF168,XAB2,TOPBP1,BRIP1,NFRKB,XRCC1,POLR2B,U…
REAC	Cellular response to chemical stress	REAC:R-HSA-9711123	false	0.0171769	1.76506	195	2072	61	10842	SKP2,SOD1,IDH1,RPS27A,COX14,GSTA3,COX4I1,SKP1,TALDO1,TXN2,SEM1,SESN2,PSMA1,RBX1,PSMD4,PSMD13,CSNK2B,PSMB4,TXNRD2,PSMB5,COX6A1,PSMD1,COX5B,PSMA3,UBB,PRDX1,COX8A,GCLM,PRDX2,BRCA1,LRPPRC,COX6C,PSMB6,SCO1,PSMC6,DPP3,NOX5,AKT1,CARM1,CCS,ATF4,PSMD11,SQSTM1,PSMD6,RXRA,COX7C,PSMA6,BACH1,PSMA7,VCP,PSMB2,MAFG,HDAC3,PSMB3,PSMC2,PSMD7,COX18,NPLOC4,COX19,SURF1,PSMB1
REAC	DNA Replication Pre-Initiation	REAC:R-HSA-69002	false	0.01742	1.75895	159	2072	52	10842	MCM2,CDK2,MCM5,MCM4,POLE,CDT1,POLE4,RPA1,MCM10,RPS27A,MCM3,MCM7,MCM6,ORC6,UBE2C,CDC45,H2AX,SEM1,ANAPC11,ORC1,PSMA1,PSMD4,CDC6,PSMD13,PSMB4,ORC2,MCM8,PSMB5,PSMD1,PSMA3,UBB,CDC23,RPA3,PSMB6,POLA1,POLE2,PSMC6,ANAPC15,UBE2S,PSMD11,PSMD6,GMNN,PSMA6,PSMA7,H3C10,PSMB2,PSMB3,PSMC2,PSMD7,PRIM1,ANAPC2,PSMB1
REAC	Ubiquitin Mediated Degradation of Phosphorylated Cdc25A	REAC:R-HSA-69601	false	0.0178232	1.74902	52	2072	23	10842	CDC25A,RPS27A,CHEK1,SEM1,PSMA1,PSMD4,PSMD13,PSMB4,PSMB5,PSMD1,PSMA3,UBB,PSMB6,PSMC6,PSMD11,PSMD6,PSMA6,PSMA7,PSMB2,PSMB3,PSMC2,PSMD7,PSMB1
REAC	p53-Independent G1/S DNA damage checkpoint	REAC:R-HSA-69613	false	0.0178232	1.74902	52	2072	23	10842	CDC25A,RPS27A,CHEK1,SEM1,PSMA1,PSMD4,PSMD13,PSMB4,PSMB5,PSMD1,PSMA3,UBB,PSMB6,PSMC6,PSMD11,PSMD6,PSMA6,PSMA7,PSMB2,PSMB3,PSMC2,PSMD7,PSMB1
REAC	p53-Independent DNA Damage Response	REAC:R-HSA-69610	false	0.0178232	1.74902	52	2072	23	10842	CDC25A,RPS27A,CHEK1,SEM1,PSMA1,PSMD4,PSMD13,PSMB4,PSMB5,PSMD1,PSMA3,UBB,PSMB6,PSMC6,PSMD11,PSMD6,PSMA6,PSMA7,PSMB2,PSMB3,PSMC2,PSMD7,PSMB1
REAC	GSK3B and BTRC:CUL1-mediated-degradation of NFE2L2	REAC:R-HSA-9762114	false	0.0178232	1.74902	52	2072	23	10842	RPS27A,SKP1,SEM1,PSMA1,RBX1,PSMD4,PSMD13,PSMB4,PSMB5,PSMD1,PSMA3,UBB,PSMB6,PSMC6,PSMD11,PSMD6,PSMA6,PSMA7,PSMB2,PSMB3,PSMC2,PSMD7,PSMB1
REAC	SARS-CoV-1 Infection	REAC:R-HSA-9678108	false	0.0197645	1.70411	140	2072	47	10842	RPS23,RPS3,FAU,RPS27A,RPS12,RPS15A,ST3GAL4,GALNT1,RPS20,CHMP4C,RPS19,RPS14,HNRNPA1,NPM1,RPS21,KPNA2,RPS29,VHL,RPS16,IRF3,RPSA,RPS9,RPS6,RPS15,UBB,RPS13,NMI,RPS2,RPS4Y1,PSMC6,PPIH,CHMP2A,BST2,UVRAG,CTSL,RPS3A,RPS5,MOGS,TKFC,VCP,RPS25,IKBKE,RPS17,PRKCSH,SMAD4,GSK3A,GANAB
REAC	TP53 Regulates Transcription of Cell Cycle Genes	REAC:R-HSA-6791312	false	0.0199206	1.7007	49	2072	22	10842	ARID3A,CDK2,CCNB1,TFDP2,CCNE1,PCNA,CCNA2,CDK1,E2F1,AURKA,NPM1,PLK2,E2F7,RBL1,CNOT11,CCNE2,TFDP1,CARM1,E2F4,CNOT1,TP53,CENPJ
REAC	SARS-CoV-1-host interactions	REAC:R-HSA-9692914	false	0.0227379	1.64325	95	2072	35	10842	RPS23,RPS3,FAU,RPS27A,RPS12,RPS15A,RPS20,RPS19,RPS14,HNRNPA1,NPM1,RPS21,KPNA2,RPS29,RPS16,IRF3,RPSA,RPS9,RPS6,RPS15,UBB,RPS13,NMI,RPS2,RPS4Y1,PSMC6,PPIH,BST2,RPS3A,RPS5,TKFC,RPS25,IKBKE,RPS17,SMAD4
REAC	E2F mediated regulation of DNA replication	REAC:R-HSA-113510	false	0.0234205	1.6304	22	2072	13	10842	CCNB1,TFDP2,CDK1,PPP2R3B,ORC6,E2F1,ORC1,ORC2,MCM8,POLA1,TFDP1,PRIM1,PPP2CB
REAC	Processing of Capped Intron-Containing Pre-mRNA	REAC:R-HSA-72203	false	0.02371	1.62507	276	2072	80	10842	HTATSF1,HNRNPD,SNRPF,SRSF5,RBM8A,SNRNP200,STEEP1,HNRNPA2B1,HNRNPA1,SRSF9,SRSF3,PABPN1,SNRPE,UBL5,LSM4,NUP205,NUP160,THOC3,HNRNPL,LSM6,THOC6,NUP107,HNRNPM,DHX15,NUP133,NUP155,RBM5,SRSF1,HNRNPA3,SRSF7,YJU2,CTNNBL1,CWC25,RBM42,SRSF6,USP39,SRSF2,SF3A2,NUP37,HNRNPC,SNRPB,PPIH,SART1,NXT1,LSM7,NUP153,XAB2,CCDC12,THOC7,SAP18,NUDT21,SNRPD1,HNRNPR,POLDIP3,TRA2B,NDC1,SLBP,DHX38,POLR2B,SNW1,SF3B2,RBM22,SYF2,…
REAC	Transcriptional regulation by RUNX2	REAC:R-HSA-8878166	false	0.0253295	1.59637	118	2072	41	10842	SKP2,MSX2,CCNB1,RPS27A,CDK1,SKP1,SEM1,YES1,PSMA1,ITGBL1,RBX1,HEY1,ESRRA,PSMD4,PSMD13,PSMB4,GLI3,PSMB5,PSMD1,COL1A1,PSMA3,UBB,DLX6,YAP1,PSMB6,PSMC6,AKT1,MAPK3,PSMD11,PSMD6,NR3C1,PSMA6,PSMA7,PSMB2,HDAC3,PSMB3,PSMC2,PSMD7,PSMB1,ITGA5,SMAD4
REAC	Vif-mediated degradation of APOBEC3G	REAC:R-HSA-180585	false	0.0258405	1.5877	53	2072	23	10842	RPS27A,SEM1,PSMA1,RBX1,PSMD4,PSMD13,PSMB4,PSMB5,PSMD1,PSMA3,UBB,PSMB6,PSMC6,PSMD11,PSMD6,ELOC,PSMA6,PSMA7,PSMB2,PSMB3,PSMC2,PSMD7,PSMB1
REAC	Defective homologous recombination repair (HRR) due to BRCA1 loss of function	REAC:R-HSA-9701192	false	0.0268353	1.57129	25	2072	14	10842	RAD51,EXO1,XRCC2,RMI2,SEM1,RAD51AP1,BLM,DNA2,RMI1,MRE11,BRCA1,BRCA2,BRIP1,RAD51C
REAC	Defective homologous recombination repair (HRR) due to PALB2 loss of function	REAC:R-HSA-9701193	false	0.0268353	1.57129	25	2072	14	10842	RAD51,EXO1,XRCC2,RMI2,SEM1,RAD51AP1,BLM,DNA2,RMI1,MRE11,BRCA1,BRCA2,BRIP1,RAD51C
REAC	Defective HDR through Homologous Recombination Repair (HRR) due to PALB2 loss of BRCA2/RAD51/RAD51C binding function	REAC:R-HSA-9704646	false	0.0268353	1.57129	25	2072	14	10842	RAD51,EXO1,XRCC2,RMI2,SEM1,RAD51AP1,BLM,DNA2,RMI1,MRE11,BRCA1,BRCA2,BRIP1,RAD51C
REAC	Defective HDR through Homologous Recombination Repair (HRR) due to PALB2 loss of BRCA1 binding function	REAC:R-HSA-9704331	false	0.0268353	1.57129	25	2072	14	10842	RAD51,EXO1,XRCC2,RMI2,SEM1,RAD51AP1,BLM,DNA2,RMI1,MRE11,BRCA1,BRCA2,BRIP1,RAD51C
REAC	Regulation of RAS by GAPs	REAC:R-HSA-5658442	false	0.0285719	1.54406	67	2072	27	10842	RASA1,RPS27A,SEM1,PSMA1,RBX1,PSMD4,PSMD13,PSMB4,HRAS,PSMB5,PSMD1,PSMA3,UBB,PSMB6,PSMC6,KBTBD7,PSMD11,PSMD6,PSMA6,PSMA7,PSMB2,NRAS,PSMB3,PSMC2,PSMD7,NF1,PSMB1
REAC	Stabilization of p53	REAC:R-HSA-69541	false	0.0321992	1.49215	57	2072	24	10842	RPS27A,SEM1,PSMA1,PSMD4,PSMD13,PSMB4,PSMB5,PSMD1,PSMA3,MDM2,UBB,PSMB6,PSMC6,PSMD11,PSMD6,PSMA6,PSMA7,TP53,PSMB2,PSMB3,PSMC2,PSMD7,PSMB1,PHF20
REAC	Degradation of DVL	REAC:R-HSA-4641258	false	0.0321992	1.49215	57	2072	24	10842	RPS27A,SEM1,PSMA1,RBX1,PSMD4,PSMD13,PSMB4,PSMB5,PSMD1,PSMA3,UBB,PSMB6,DVL3,PSMC6,PSMD11,PSMD6,PSMA6,PSMA7,PSMB2,DVL1,PSMB3,PSMC2,PSMD7,PSMB1
REAC	MAPK6/MAPK4 signaling	REAC:R-HSA-5687128	false	0.0323844	1.48966	89	2072	33	10842	IGF2BP1,RPS27A,CDK1,PAK1,SEM1,NCOA3,PSMA1,PSMD4,MOV10,PSMD13,PSMB4,PSMB5,PSMD1,PSMA3,UBB,MAPKAPK5,PSMB6,PSMC6,RAC1,ETV4,PSMD11,PSMD6,PSMA6,PSMA7,PSMB2,CDC42EP5,MAPK4,PSMB3,FOXO3,PSMC2,PSMD7,XPO1,PSMB1
REAC	Regulation of RUNX2 expression and activity	REAC:R-HSA-8939902	false	0.0330459	1.48088	71	2072	28	10842	SKP2,MSX2,RPS27A,SKP1,SEM1,PSMA1,RBX1,ESRRA,PSMD4,PSMD13,PSMB4,PSMB5,PSMD1,PSMA3,UBB,DLX6,PSMB6,PSMC6,PSMD11,PSMD6,NR3C1,PSMA6,PSMA7,PSMB2,PSMB3,PSMC2,PSMD7,PSMB1
REAC	Cellular response to hypoxia	REAC:R-HSA-1234174	false	0.0374936	1.42604	75	2072	29	10842	RPS27A,SEM1,HIF3A,PSMA1,RBX1,PSMD4,PSMD13,PSMB4,VHL,PSMB5,PSMD1,AJUBA,PSMA3,EGLN3,UBB,PSMB6,EPAS1,PSMC6,HIF1AN,PSMD11,PSMD6,ELOC,PSMA6,PSMA7,PSMB2,PSMB3,PSMC2,PSMD7,PSMB1
REAC	Lagging Strand Synthesis	REAC:R-HSA-69186	false	0.0381943	1.418	20	2072	12	10842	PCNA,RPA1,POLD1,LIG1,RFC4,RFC2,RFC3,DNA2,RPA3,FEN1,POLA1,PRIM1
REAC	Regulation of mRNA stability by proteins that bind AU-rich elements	REAC:R-HSA-450531	false	0.0386248	1.41313	86	2072	32	10842	DCP2,RPS27A,SEM1,ANP32A,PSMA1,PSMD4,PSMD13,EXOSC7,PSMB4,SET,PSMB5,PSMD1,PARN,PSMA3,EXOSC5,UBB,PSMB6,PSMC6,AKT1,TNPO1,PSMD11,PSMD6,EXOSC8,PSMA6,PSMA7,PSMB2,PSMB3,PSMC2,PSMD7,EXOSC2,XPO1,PSMB1
REAC	DNA Double-Strand Break Repair	REAC:R-HSA-5693532	false	0.0437861	1.35866	168	2072	53	10842	CDK2,RAD51,EXO1,RAD1,XRCC3,PCNA,POLE,XRCC2,POLE4,RPA1,RPS27A,CCNA2,RMI2,PARP1,POLD1,TIMELESS,RFC4,CHEK1,RFC2,RFC3,H2AX,POLQ,SEM1,PPP4R2,KPNA2,RAD51AP1,BLM,CLSPN,DNA2,EME1,PAXIP1,UBB,KDM4B,RMI1,RAD9A,MRE11,BRCA1,BRCA2,RPA3,FEN1,POLE2,UBXN1,RNF168,TOPBP1,BRIP1,XRCC1,RAD51C,TP53,XRCC6,PPP4C,PIAS4,PARP2,LIG3
REAC	Polo-like kinase mediated events	REAC:R-HSA-156711	false	0.0453739	1.34319	15	2072	10	10842	PKMYT1,CCNB1,MYBL2,CDC25A,CCNB2,CENPF,FOXM1,WEE1,PLK1,LIN9
REAC	TFAP2 (AP-2) family regulates transcription of growth factors and their receptors	REAC:R-HSA-8866910	false	0.0453739	1.34319	15	2072	10	10842	CGB8,CGB3,TFAP2A,CGA,CGB5,TFAP2C,EGFR,ERBB2,YY1,ATAD2
REAC	Cholesterol biosynthesis	REAC:R-HSA-191273	false	0.0479427	1.31928	26	2072	14	10842	FDFT1,PMVK,ACAT2,MSMO1,EBP,SQLE,FDPS,SREBF2,PLPP6,MVK,TM7SF2,HMGCS1,IDI1,CYP51A1
WP	Retinoblastoma gene in cancer	WP:WP2446	false	6.93244e-17	16.1591	89	1621	56	8286	SKP2,DNMT1,MSH6,CDK2,CCNB1,ANLN,CDC25A,TFDP2,CCNE1,MCM4,TYMS,TOP2A,PCNA,POLE,CDT1,E2F2,RBBP7,RPA1,SMARCA2,CDK6,CCNA2,CCNB2,MCM3,RRM2,CDK1,MCM7,STMN1,SUV39H1,MCM6,RFC4,KIF4A,E2F1,CHEK1,TTK,RFC3,CDC45,H2AZ1,ORC1,PLK4,WEE1,HMGB2,SMC3,MDM2,RRM1,DHFR,SMC2,CCNE2,FANCG,RPA3,POLA1,POLE2,TFDP1,FAF1,TP53,PRIM1,CCDC6
WP	Cytoplasmic ribosomal proteins	WP:WP477	false	6.86802e-09	8.16317	88	1621	45	8286	RPL13A,RPS23,RPS3,FAU,RPS27A,RPL26,RPS12,RPS15A,RPS20,RPS19,RPS14,RPS21,RPS29,RPL24,RPS16,RPSA,RPS9,RPS6,RPL37A,RPL41,RPL21,RPS15,RPL18,RPS13,RPS2,RPS4Y1,RPL10A,RPL38,RPL34,RPL17,RPLP1,RPS3A,RPS5,RPL37,RPL8,RPS25,RPS6KB2,RPL31,RPL36,RPL7A,RPS17,RPL22,RPL13,RPLP2,RPL28
WP	DNA replication	WP:WP466	false	4.9798e-07	6.30279	42	1621	26	8286	MCM2,CDK2,MCM5,MCM4,PCNA,POLE,CDT1,RPA1,MCM10,MCM3,MCM7,POLD1,MCM6,ORC6,RFC4,RFC2,RFC3,CDC45,ORC1,CDC6,ORC2,RPA3,POLA1,POLE2,GMNN,PRIM1
WP	Cell cycle	WP:WP179	false	1.50066e-06	5.82372	120	1621	51	8286	SKP2,MCM2,CDK2,PKMYT1,CCNB1,MCM5,CDC25A,TFDP2,CCNE1,MCM4,PCNA,CDKN1C,CDK7,E2F2,CDK6,CCNA2,CCNB2,MCM3,CDK1,MCM7,CDC20,MCM6,ORC6,SKP1,E2F1,CHEK1,TTK,PTTG1,CDC45,ANAPC11,ORC1,RBX1,CDC6,WEE1,ORC2,PLK1,SMC3,RBL1,ESPL1,MDM2,RAD21,CDC23,CCNE2,BUB1,TFDP1,E2F4,TP53,STAG1,TGFB3,ANAPC2,SMAD4
WP	G1 to S cell cycle control	WP:WP45	false	2.34532e-06	5.6298	64	1621	33	8286	MCM2,CDK2,CCNB1,MCM5,CDC25A,TFDP2,CCNE1,MCM4,PCNA,POLE,CDKN1C,CDK7,E2F2,RPA1,CDK6,MCM3,CDK1,MCM7,MCM6,ORC6,E2F1,CDC45,ORC1,WEE1,ORC2,MDM2,CCNE2,RPA3,POLE2,TFDP1,CREB3,TP53,PRIM1
WP	Electron transport chain OXPHOS system in mitochondria	WP:WP111	false	1.94016e-05	4.71216	104	1621	44	8286	SLC25A5,COX4I1,NDUFA1,ATP5PO,NDUFB9,NDUFV1,ATP5MC3,UQCRH,ATP5PD,UQCRC1,NDUFA6,NDUFB7,COX6A1,NDUFA12,COX5B,NDUFC2,COX8A,NDUFB3,NDUFA2,NDUFB5,ATP5F1A,NDUFS6,UQCRFS1,COX6C,NDUFA9,SCO1,ATP5MG,COX17,SLC25A4,ATP5IF1,UQCRQ,ATP5MF,COX7C,NDUFB6,UQCRB,ATP5F1B,NDUFAB1,NDUFB2,UQCR11,NDUFA10,ATP5ME,SDHB,SURF1,NDUFA13
WP	DNA repair pathways full network	WP:WP4946	false	2.99976e-05	4.52291	119	1621	48	8286	DDB1,MSH6,RAD51,FANCA,EXO1,PCNA,POLE,FANCE,CDK7,CENPX,POLE4,FANCI,RPA1,PARP1,POLD1,LIG1,RFC4,CHEK1,FANCD2,RFC2,RFC3,H2AX,RBX1,SMUG1,MRE11,FANCG,BRCA1,BRCA2,RPA3,MUTYH,FEN1,NEIL3,POLE2,BRIP1,APEX2,XRCC1,RAD51C,GTF2H3,MLH1,XRCC6,MSH2,PARP2,TDG,MGMT,ERCC6,LIG3,FANCB,FANCC
WP	DNA IR damage and cellular response via ATR	WP:WP4016	false	6.75633e-05	4.17029	81	1621	36	8286	MCM2,CDK2,RAD51,FANCA,EXO1,RAD1,PCNA,RECQL4,FANCI,RPA1,CDK1,PARP1,E2F1,CHEK1,FANCD2,CDC45,H2AX,SEM1,FOXM1,PLK1,CLSPN,UPF1,TRIM28,MDM2,RMI1,RAD9A,MRE11,BRCA1,BRCA2,FEN1,TOPBP1,BRIP1,TP53,MLH1,MSH2,RFWD3
WP	DNA mismatch repair	WP:WP531	false	0.000548471	3.26085	23	1621	15	8286	MSH6,EXO1,PCNA,POLE,POLE4,RPA1,POLD1,LIG1,RFC4,RFC2,RFC3,RPA3,POLE2,MLH1,MSH2
WP	16p11 2 proximal deletion syndrome	WP:WP4949	false	0.00128723	2.89034	76	1621	32	8286	QPRT,PPARG,KIF22,SIAH1,PCNA,EZR,YPEL3,PPP4R2,PPP4R1,MAZ,CDIPT,ALDOA,TRAF2,CCT8,PAXIP1,PAGR1,GDPD3,MAPK3,CCT4,NR3C1,MAP2K6,TCP1,TP53,IGBP1,HDAC3,CCT2,PPP2CB,PPP4C,INO80E,KMT2C,CCDC6,PRRT2
WP	Gastric cancer network 2	WP:WP2363	false	0.00330881	2.48033	31	1621	17	8286	COL9A3,TOP2A,PLAC8,CTNNB1,FANCI,CHTF18,RFC4,UBE2C,RFC3,UBE2T,LMNB2,EGFR,DSCC1,BRIX1,ATAD2,TP53,CACYBP
WP	Regulation of sister chromatid separation at the metaphase anaphase transition	WP:WP4240	false	0.00919409	2.03649	14	1621	10	8286	CDC20,BUB1B,PTTG1,MAD2L1,SMC3,ESPL1,RAD21,BUB1,STAG1,CENPE
WP	NRP1 triggered signaling pathways in pancreatic cancer	WP:WP5144	false	0.0152565	1.81654	53	1621	23	8286	CDK2,HGF,CCNE1,FLT1,COL1A2,EGFR,PLXNA1,COL1A1,CDH5,MET,TGFBR3,CCNE2,SLC39A4,AKT1,MAPK3,RAC1,TGFBR1,BCAR1,TGFB3,PLXNA2,MAP2K2,SMAD4,GSK3A
WP	Base excision repair	WP:WP4752	false	0.0160092	1.79563	31	1621	16	8286	PCNA,POLE,POLE4,PARP1,POLD1,LIG1,SMUG1,MUTYH,FEN1,NEIL3,POLE2,APEX2,XRCC1,PARP2,TDG,LIG3
WP	Glioblastoma signaling pathways	WP:WP2261	false	0.0222985	1.65172	82	1621	31	8286	FOXO4,PRKCZ,MSH6,CDK2,CCNE1,PIK3CB,CDK6,E2F1,HRAS,GAB1,EGFR,MDM2,KRAS,MET,BRCA1,ERBB2,BRCA2,ERBB3,TSC1,AKT1,MAPK3,PIK3C2B,MAP2K6,GRB2,TP53,NRAS,FOXO3,ERRFI1,PRKCI,NF1,MAP2K2
WP	RAC1 PAK1 p38 MMP2 pathway	WP:WP3303	false	0.0237076	1.62511	68	1621	27	8286	RASA1,RAD51,BIRC5,CTNNB1,FN1,STMN1,NOS2,PAK1,PXN,HRAS,EGFR,ANGPT4,MAPK9,ANGPT1,KRAS,TNIP2,ERBB2,YAP1,AKT1,MAPK3,RAC1,GRB2,EIF4EBP1,TP53,NRAS,MSH2,BAD
TF	Factor: E2F-4; motif: SNGGGCGGGAANN; match class: 1	TF:M09894_1	false	7.77583e-92	91.1093	14345	3117	2683	20045	MYORG,MBNL3,FOXO4,SLC52A1,SIGLEC6,ATP6V1C2,CMAS,DUSP9,SP6,MORC4,DYNLL2,TINCR,SKP2,GRAMD2A,MDFI,PKIB,EGFL6,FBN2,NFE2L3,ISYNA1,PHGDH,PEG3,ARID3A,PCDH10,SMYD2,MCM2,STARD10,RAB11FIP4,KCNN4,IGF2,BMP7,IGF2BP1,LRP5,SMAGP,KANK4,PEG10,DNMT1,ECH1,DDB1,DSC3,HIC2,FAM184A,STK26,LIPG,SLC27A6,VAV3,DACT2,HTATSF1,NLRP2,PRKCZ,SLC38A9,CRYBG1,DCXR,MSH6,CDK2,MEST,SLC6A4,TDRP,ITIH5,CDC42BPG,ADRB1,CAMK2G,C1ORF115,AKR1B…
TF	Factor: ZF5; motif: GGSGCGCGS; match class: 1	TF:M10438_1	false	2.30916e-91	90.6365	15279	3117	2795	20045	MYORG,MBNL3,FOXO4,XAGE3,SLC52A1,ATP6V1C2,CMAS,DUSP9,SP6,MORC4,DYNLL2,TINCR,SKP2,GRAMD2A,MDFI,PKIB,EGFL6,FBN2,NFE2L3,ISYNA1,PHGDH,PEG3,ARID3A,SMYD2,MCM2,STARD10,RAB11FIP4,BMP7,IGF2BP1,LRP5,SMAGP,KANK4,PEG10,DNMT1,DDB1,DSC3,HIC2,FAM184A,STK26,LIPG,SLC27A6,MPP7,VAV3,DACT2,HTATSF1,NLRP2,PRKCZ,SLC38A9,CRYBG1,DCXR,MSH6,CDK2,MEST,SLC6A4,TDRP,ITIH5,CDC42BPG,ADRB1,CAMK2G,QPRT,C1ORF115,ESRRG,TRIML2,AKR1B1,…
TF	Factor: E2F-3:HES-7; motif: NNNSGCGCSNNNNNCRCGYGNN; match class: 1	TF:M08526_1	false	3.90792e-90	89.4081	15386	3117	2805	20045	MYORG,MBNL3,FOXO4,XAGE3,SLC52A1,SIGLEC6,ATP6V1C2,SLC19A3,CMAS,DUSP9,SP6,MORC4,DYNLL2,TINCR,SKP2,GRAMD2A,MDFI,PKIB,EGFL6,FBN2,NFE2L3,ISYNA1,PHGDH,PEG3,ARID3A,PCDH10,SMYD2,MCM2,MYO7A,STARD10,RAB11FIP4,KCNN4,IGF2,BMP7,IGF2BP1,LRP5,SMAGP,KANK4,PEG10,DNMT1,ECH1,DDB1,DSC3,HIC2,FAM184A,STK26,LIPG,SLC27A6,VAV3,DACT2,HTATSF1,NLRP2,PRKCZ,SLC38A9,CRYBG1,DCXR,MSH6,CDK2,MEST,SLC6A4,TDRP,ITIH5,CDC42BPG,ADRB1,C…
TF	Factor: E2F; motif: GGCGSG	TF:M00803	false	1.93095e-89	88.7142	13566	3117	2578	20045	MYORG,MBNL3,FOXO4,XAGE3,ATP6V1C2,SLC19A3,CMAS,DUSP9,SP6,MORC4,DYNLL2,TINCR,SKP2,GRAMD2A,MDFI,PKIB,FBN2,NFE2L3,ISYNA1,PHGDH,PEG3,ARID3A,PCDH10,SMYD2,MCM2,STARD10,RAB11FIP4,BMP7,IGF2BP1,LRP5,SMAGP,KANK4,PEG10,DNMT1,ECH1,DDB1,DSC3,HIC2,FAM184A,STK26,LIPG,SLC27A6,VAV3,DACT2,HTATSF1,NLRP2,PRKCZ,SLC38A9,CRYBG1,DCXR,MSH6,MEST,SLC6A4,TDRP,ITIH5,CDC42BPG,ADRB1,CAMK2G,C1ORF115,TRIML2,AKR1B1,CDO1,ACSS1,ARID…
TF	Factor: E2F; motif: GGCGSG; match class: 1	TF:M00803_1	false	1.84255e-85	84.7346	10535	3117	2144	20045	MBNL3,XAGE3,ATP6V1C2,SLC19A3,CMAS,DUSP9,SP6,MORC4,DYNLL2,TINCR,GRAMD2A,MDFI,PKIB,FBN2,NFE2L3,ISYNA1,PHGDH,PEG3,ARID3A,SMYD2,MCM2,STARD10,RAB11FIP4,BMP7,IGF2BP1,LRP5,SMAGP,KANK4,PEG10,DNMT1,DDB1,DSC3,HIC2,FAM184A,STK26,LIPG,SLC27A6,VAV3,DACT2,HTATSF1,NLRP2,PRKCZ,SLC38A9,CRYBG1,DCXR,MSH6,MEST,SLC6A4,TDRP,ITIH5,CDC42BPG,ADRB1,CAMK2G,C1ORF115,TRIML2,AKR1B1,CDO1,ACSS1,ARID3B,GGH,LRRC1,GM2A,PKMYT1,SLIT…
TF	Factor: E2F4; motif: YCCCGCCNCNNSSNNSNN; match class: 1	TF:M12599_1	false	3.29509e-83	82.4821	16076	3117	2870	20045	MYORG,MBNL3,FOXO4,XAGE3,SLC52A1,SIGLEC6,ATP6V1C2,SLC19A3,CMAS,DUSP9,SP6,MORC4,DYNLL2,TINCR,SKP2,GRAMD2A,MDFI,PKIB,EGFL6,FBN2,NFE2L3,ISYNA1,PHGDH,PEG3,ARID3A,PCDH10,SMYD2,MCM2,MYO7A,STARD10,RAB11FIP4,KCNN4,IGF2,BMP7,IGF2BP1,LRP5,SMAGP,KANK4,PEG10,DNMT1,ECH1,DDB1,DSC3,HIC2,FAM184A,STK26,LIPG,SLC27A6,VAV3,DACT2,HTATSF1,NLRP2,PRKCZ,SLC38A9,CRYBG1,DCXR,MSH6,CDK2,MEST,SLC6A4,TDRP,ITIH5,CDC42BPG,ADRB1,C…
TF	Factor: E2F-2; motif: GCGCGCGCNCS; match class: 1	TF:M11529_1	false	1.54543e-79	78.811	14894	3117	2723	20045	MYORG,MBNL3,FOXO4,SLC52A1,ATP6V1C2,SLC19A3,CMAS,DUSP9,SP6,MORC4,DYNLL2,TINCR,GRAMD2A,MDFI,PKIB,EGFL6,FBN2,NFE2L3,ISYNA1,PHGDH,PEG3,ARID3A,PCDH10,SMYD2,MCM2,MYO7A,STARD10,RAB11FIP4,IGF2,BMP7,IGF2BP1,LRP5,SMAGP,KANK4,PEG10,DNMT1,ECH1,DDB1,DSC3,HIC2,FAM184A,STK26,LIPG,SLC27A6,VAV3,DACT2,HTATSF1,NLRP2,PRKCZ,SLC38A9,CRYBG1,DCXR,MSH6,CDK2,MEST,SLC6A4,TDRP,ITIH5,CDC42BPG,ADRB1,CAMK2G,QPRT,C1ORF115,ESRRG…
TF	Factor: ZF5; motif: GSGCGCGR; match class: 1	TF:M00716_1	false	1.55652e-76	75.8078	14519	3117	2669	20045	MYORG,MBNL3,FOXO4,SLC52A1,ATP6V1C2,SLC19A3,CMAS,DUSP9,SP6,MORC4,DYNLL2,TINCR,SKP2,GRAMD2A,MDFI,PKIB,EGFL6,FBN2,NFE2L3,ISYNA1,PHGDH,PEG3,ARID3A,SMYD2,MCM2,STARD10,RAB11FIP4,BMP7,IGF2BP1,LRP5,SMAGP,KANK4,PEG10,DNMT1,DDB1,DSC3,HIC2,FAM184A,STK26,LIPG,SLC27A6,VAV3,DACT2,HTATSF1,NLRP2,PRKCZ,SLC38A9,CRYBG1,DCXR,MSH6,CDK2,MEST,SLC6A4,TDRP,ITIH5,CDC42BPG,ADRB1,CAMK2G,C1ORF115,ESRRG,TRIML2,AKR1B1,CDO1,ACS…
[truncated: 1,366 more rows]

## Sheet: GO Up-DEGs C2
source	term_name	term_id	highlighted	adjusted_p_value	negative_log10_of_adjusted_p_value	term_size	query_size	intersection_size	effective_domain_size	intersections
[truncated: 1,541 more rows]
