# Supplementary material for: Immune Dysregulation and Trophoblastic Dysfunction as a Potential Cause of Idiopathic Recurrent Pregnancy Loss
Source: Biology (Basel). 2025 Jul 4;14(7):811. doi: 10.3390/biology14070811 (PMC12292758; doi:10.3390/biology14070811)
Supplement: Supplementary file 1 [file biology-14-00811-s001.zip › Supplementary data/Table S4.xlsx]

## Sheet: Table S4
Cell markers
Cytotrophoblast (CTB)	PARP1, SLC22A11, SLC13A4, SLC52A1
Syncytiotrophoblasts (STB)	ERVFRD-1, ERVW-1, CYP19A1, GDF15, SLC13A4, SLC52A1, INSL4
Extravillous trophoblasts (EVTs)	SLCO4A1, HLA-G, DIO2, LAIR2, HTRA4, MFAP5, HPGD
Erythroblasts (EBs)	HBE1, HBG1, HBA1, HBM, HBG2, HBA2, HBZ
Hofbauer cells (HCs)/Maternal Macrophages	CD163, CD14, CSF1R, CD68, CCL4, CXCL8, AIF1, FCGRT
Decidua stromal cells (DSC)	APOD, SPARCL1, IGFBP1
T cells	CD3D, CD69, LTB, CXCR4, CCL5, IL7R
NK cells	GNLY, NKG7
