# Supplementary material for: Immune Dysregulation and Trophoblastic Dysfunction as a Potential Cause of Idiopathic Recurrent Pregnancy Loss
Source: Biology (Basel). 2025 Jul 4;14(7):811. doi: 10.3390/biology14070811 (PMC12292758; doi:10.3390/biology14070811)
Supplement: Supplementary file 1 [file biology-14-00811-s001.zip › Supplementary data/Table S5.xlsx]

## Sheet: iPL vs VT1
ID	Description	setSize	enrichmentScore	NES	pvalue	p.adjust	qvalues	rank	leading_edge	core_enrichment
HALLMARK_TNFA_SIGNALING_VIA_NFKB	HALLMARK_TNFA_SIGNALING_VIA_NFKB	198	0.823526	2.1253	1e-10	5e-09	3.68421e-09	2369	tags=57%, list=9%, signal=52%	PHLDA2/EGR1/NFKBIE/KLF2/CXCL2/ICAM1/JUN/TNF/IRF1/RELB/FOSB/MCL1/GADD45A/SOCS3/JUNB/PTGER4/SOD2/TRIB1/IER2/GADD45B/KLF9/IL1B/CCN1/G0S2/FOSL1/KLF6/KLF4/BCL3/CD83/TIPARP/PLAU/NAMPT/DUSP2/HBEGF/EGR2/SPHK1/BCL2A1/RNF19B/TNFAIP6/MYC/NR4A2/PLAUR/EGR3/IL18/ZFP36/IFNGR2/IL6/NR4A1/PPP1R15A/TNFSF9/CXCL3/LIF/NFKBIA/TNFAIP3/CCL4/RCAN1/TNFRSF9/FOS/CD69/ETS2/CEBPD/CD44/CCNL1/F2RL1/DUSP1/TUBB2A/IER5/MSC/PMEPA1/P…
HALLMARK_ALLOGRAFT_REJECTION	HALLMARK_ALLOGRAFT_REJECTION	188	0.726744	1.87009	8.5182e-07	2.12955e-05	1.56914e-05	3722	tags=45%, list=14%, signal=39%	IFNAR2/EIF5A/HLA-E/ICAM1/TNF/IRF8/RPS3A/TAPBP/IL1B/HLA-DMB/HLA-DOA/BCL3/IL18/C2/IFNGR2/IL6/GBP2/IL27RA/LIF/CCL4/SRGN/IL11/TIMP1/FLNA/CD74/EIF3A/HLA-DMA/HLA-A/HLA-DRA/HIF1A/RPS9/HCLS1/IRF7/BCL10/ITGB2/CSF1/BCAT1/CDKN2A/TAP2/IL12RB1/CTSS/MMP9/IGSF6/CD80/IL15/FAS/PTPRC/HLA-DOB/TLR2/TAP1/GZMB/INHBB/SOCS5/CCR5/NLRP3/NPM1/ACHE/EREG/SOCS1/B2M/IRF4/ITGAL/RPS19/LCP2/CAPG/STAT1/FYB1/CRTAM/ITK/PRF1/SPI1/CXC…
HALLMARK_INTERFERON_GAMMA_RESPONSE	HALLMARK_INTERFERON_GAMMA_RESPONSE	198	0.696896	1.7985	7.11336e-06	0.000118556	8.7357e-05	3287	tags=40%, list=12%, signal=36%	IFNAR2/PSMB8/ICAM1/IRF8/IRF1/TAPBP/TRIM26/SOCS3/SOD2/BST2/RNF31/MTHFD2/NAMPT/C1R/TNFAIP6/LY6E/IL6/NFKBIA/TNFAIP3/STAT3/XAF1/CD69/PSMB9/PIM1/CFB/CD74/LYSMD2/HLA-DMA/SECTM1/HLA-A/IL15RA/HIF1A/SLAMF7/HLA-B/C1S/IRF7/NFKB1/IRF9/OGFR/APOL6/IFIT2/CMKLR1/TDRD7/TRAFD1/CD38/UBE2L6/IFI35/CXCL10/IL15/FAS/LATS2/PTGS2/CXCL11/TAP1/EPSTI1/VCAM1/PML/OASL/NOD1/PNP/LAP3/ITGB7/SOCS1/B2M/FGL2/IRF4/CIITA/LCP2/STAT1/ID…
HALLMARK_INFLAMMATORY_RESPONSE	HALLMARK_INFLAMMATORY_RESPONSE	192	0.690681	1.7792	1.7526e-05	0.000219075	0.000161424	2569	tags=39%, list=10%, signal=36%	SLC31A2/ICAM1/CXCL8/IRF1/TAPBP/PTGER4/BST2/IL1B/KLF6/ICAM4/TPBG/NAMPT/HBEGF/SPHK1/TNFAIP6/MYC/PLAUR/IL18/LY6E/IFNGR2/IL6/C5AR1/TNFSF9/LIF/NFKBIA/PDPN/SCARF1/AXL/TNFRSF9/MARCO/CD69/TIMP1/RGS1/OSM/IL15RA/HIF1A/AQP9/IRF7/CD48/CSF1/NFKB1/RNF144B/CMKLR1/BDKRB1/MSR1/ACVR1B/NOD2/CXCL10/IL15/F3/CD82/BEST1/P2RX7/TLR2/CXCL11/GNA15/SERPINE1/EMP3/CCL20/CSF3/IL1A/ADRM1/NLRP3/RAF1/EDN1/KCNJ2/EREG/PTGER2/FZD5/C…
HALLMARK_APOPTOSIS	HALLMARK_APOPTOSIS	158	0.697955	1.76731	9.52666e-05	0.000942377	0.000694383	3813	tags=43%, list=14%, signal=37%	JUN/TNF/IRF1/MCL1/GADD45A/SOD2/GADD45B/IL1B/LMNA/EGR3/IL18/IL6/CD69/TIMP1/RARA/CD44/IGFBP6/EMP1/CDK2/CYLD/RHOB/GSN/BCL10/TIMP3/KRT18/DPYD/PMAIP1/ROCK1/CD38/IFNB1/FAS/BTG3/BIRC3/TAP1/GNA15/IL1A/SMAD7/DNAJA1/CTNNB1/SQSTM1/ENO2/CLU/EREG/IER3/APP/BCL2L1/GPX1/ANXA1/PRF1/BCL2L11/ATF3/BTG2/DDIT3/DFFA/PPP3R1/BIK/SPTAN1/MGMT/PEA15/PLAT/TSPO/WEE1/BAX/H1-0/AVPR1A/BCAP31/NEDD9/RHOT2
HALLMARK_MYC_TARGETS_V1	HALLMARK_MYC_TARGETS_V1	199	0.660112	1.70496	0.000113085	0.000942377	0.000694383	2510	tags=24%, list=9%, signal=22%	PCBP1/PRPF31/TYMS/HNRNPD/HNRNPR/EIF4A1/NHP2/MYC/YWHAE/HNRNPU/MRPL9/MCM2/SRSF3/SRSF7/RPS3/UBE2E1/FBL/LDHA/SSB/CDK2/SERBP1/PABPC1/HNRNPA1/H2AZ1/PSMD7/TCP1/CCT7/PABPC4/NOP16/IFRD1/RPS2/DUT/HSPD1/HPRT1/SET/CCT4/NAP1L1/CCT2/SLC25A3/HDGF/HSP90AB1/DEK/HSPE1/EIF3B/NPM1/HNRNPC/AIMP2/CCT5
HALLMARK_HYPOXIA	HALLMARK_HYPOXIA	193	0.625235	1.61117	0.00135191	0.00965648	0.0071153	2666	tags=28%, list=10%, signal=25%	VHL/MIF/GCNT2/JUN/CCN2/CCN1/VLDLR/SLC37A4/KLF6/TPBG/TIPARP/PLAUR/ZFP36/CDKN1C/IL6/PRDX5/PPP1R15A/TNFAIP3/CAVIN1/CAVIN3/FOS/HEXA/PIM1/DUSP1/LDHA/HAS1/VEGFA/SDC4/TPST2/STC2/MYH9/FBP1/PFKFB3/TES/F3/COL5A1/CITED2/CXCR4/P4HA2/P4HA1/AKAP12/PNRC1/SERPINE1/TGFBI/HK1/ANXA2/ENO2/PCK1/IGFBP3/IER3/JMJD6/NOCT/PKP1/FOSL2
HALLMARK_MITOTIC_SPINDLE	HALLMARK_MITOTIC_SPINDLE	198	0.59887	1.54553	0.00321161	0.0200726	0.0147903	4187	tags=31%, list=16%, signal=27%	BCAR1/ARF6/ARHGAP27/ABR/CTTN/NCK2/NUMA1/YWHAE/DYNLL2/PAFAH1B1/ARHGDIA/ARHGEF3/FLNA/STK38L/CEP131/SUN2/ARHGAP5/GSN/PXN/FSCN1/CSNK1D/MYH9/ACTN4/MYO9B/MYH10/ROCK1/CD2AP/CNTROB/RHOF/CDC42EP1/MAP1S/SHROOM2/CLIP2/MAPRE1/PPP4R2/PKD2/AKAP13/PALLD/FARP1/SMC3/BCL2L11/MARK4/SEPTIN9/ARHGAP10/SMC4/BIN1/NET1/CCDC88A/SPTAN1/KIF1B/SPTBN1/VCL/PLEKHG2/KATNA1/NEDD9/RHOT2/CDC42EP4/MAP3K11/MID1IP1/WASF2/KIF3C/CAPZB
HALLMARK_P53_PATHWAY	HALLMARK_P53_PATHWAY	198	0.587563	1.51635	0.00559058	0.0310588	0.0228854	3170	tags=33%, list=12%, signal=30%	JUN/GADD45A/H2AW/PDGFA/RRAD/CCNK/HRAS/KLF4/HBEGF/SPHK1/RNF19B/PPP1R15A/TNFSF9/LIF/CD81/PMM1/TOB1/FOS/EPHA2/IER5/RHBDF2/TRAF4/KRT17/SFN/PHLDA3/CDKN2B/PLK2/XPC/ITGB4/PLK3/RALGDS/KIF13B/CDKN2A/TAX1BP3/TRAFD1/ACVR1B/IRAK1/DRAM1/FAS/TRIB3/TSPYL2/CD82/TAP1/IL1A/INHBB/MDM2/TSC22D1/RAP2B/SOCS1/IER3/CTSF/APP/TM7SF3/NOTCH1/APAF1/JAG2/DCXR/ATF3/BTG2/RPL18/PITPNC1/DDIT3/CDKN2AIP/ST14/TCN2/POM121
HALLMARK_IL6_JAK_STAT3_SIGNALING	HALLMARK_IL6_JAK_STAT3_SIGNALING	80	0.685503	1.62569	0.00652529	0.0326264	0.0240405	2005	tags=32%, list=7%, signal=30%	CSF2RA/JUN/TNF/IRF1/SOCS3/IL1B/IL3RA/IFNGR2/IL6/CXCL3/STAT3/CD44/PIM1/TNFRSF1A/IL15RA/TNFRSF21/CSF1/IRF9/IL6ST/IL12RB1/ACVR1B/CD38/CXCL10/FAS/TLR2/CXCL11
HALLMARK_MYOGENESIS	HALLMARK_MYOGENESIS	186	0.558501	1.43662	0.0215491	0.0979507	0.0721742	3848	tags=34%, list=14%, signal=29%	FDPS/GADD45B/BAG1/HBEGF/SPHK1/CFD/LSP1/AEBP1/TPM2/TAGLN/IGF1/TPM3/SIRT2/GSN/FLII/IFRD1/SOD3/ITGB4/STC2/MYH9/BDKRB2/DMPK/DES/KLF5/TNNT3/FST/COL15A1/PTP4A3/CHRNB1/ACTC1/TNNT1/SMTN/SORBS3/COL1A1/NAV2/TCAP/ACHE/ACSL1/CKB/CLU/IGFBP3/COL4A2/COL3A1/TNNI2/APP/NOTCH1/AGRN/ITGB5/ADCY9/BIN1/SPTAN1/FOXO4/ACTA1/MYH11/FGF2/MEF2A/PTGIS/MYH4/APOD/PDLIM7/IGFBP7/ITGA7/ITGB1
HALLMARK_ANGIOGENESIS	HALLMARK_ANGIOGENESIS	35	0.700872	1.4895	0.0410938	0.157174	0.115813	4513	tags=43%, list=17%, signal=36%	PDGFA/TIMP1/TNFRSF21/VEGFA/VTN/NRP1/COL5A2/COL3A1/APP/JAG2/JAG1/S100A4/PRG2/FSTL1/STC1
HALLMARK_MYC_TARGETS_V2	HALLMARK_MYC_TARGETS_V2	56	0.646278	1.46824	0.0424946	0.157174	0.115813	5418	tags=45%, list=20%, signal=36%	DUSP2/MYC/NOP16/WDR74/HSPD1/NOP2/RRP12/PES1/NIP7/HSPE1/NPM1/DCTPP1/AIMP2/CDK4/TCOF1/EXOSC5/RRP9/MYBBP1A/SORD/MAP3K6/CBX3/PUS1/GRWD1/MPHOSPH10/NOLC1
HALLMARK_UV_RESPONSE_UP	HALLMARK_UV_RESPONSE_UP	157	0.541213	1.36996	0.0451517	0.157174	0.115813	3103	tags=25%, list=12%, signal=22%	HLA-F/CXCL2/ICAM1/IRF1/FOSB/JUNB/SOD2/RRAD/CDKN1C/ACAA1/HNRNPU/IL6/NR4A1/NFKBIA/PDLIM3/RXRB/FOS/CDK2/CTSV/RHOB/CDKN2B/IL6ST/IGFBP2/DNAJB1/BTG3/TAP1/DNAJA1/GLS/SQSTM1/CDC34/ENO2/EPCAM/CLTB/CHRNA5/SPR/BCL2L11/ATF3/BTG2/PPIF
HALLMARK_INTERFERON_ALPHA_RESPONSE	HALLMARK_INTERFERON_ALPHA_RESPONSE	96	0.585095	1.41534	0.0471523	0.157174	0.115813	4332	tags=46%, list=16%, signal=39%	PSMB8/IRF1/TRIM26/BST2/RNF31/LY6E/GBP2/NCOA7/PSMB9/CD74/MOV10/C1S/IRF7/CSF1/IRF9/OGFR/IFIT2/TDRD7/TRAFD1/UBE2L6/IFI35/CXCL10/IL15/CXCL11/TAP1/EPSTI1/OASL/LAP3/B2M/ELF1/IFIH1/PSME1/SP110/PLSCR1/IL4R/ISG15/CMPK2/NMI/HLA-C/UBA7/MX1/PARP12/USP18/PARP14
HALLMARK_PROTEIN_SECRETION	HALLMARK_PROTEIN_SECRETION	96	-0.448461	-1.2969	0.0619902	0.187376	0.138067	3189	tags=40%, list=12%, signal=35%	ATP6V1B1/SEC31A/ARF1/AP2B1/RAB2A/ZW10/NAPG/ARFIP1/GLA/COPB1/ARFGEF2/TPD52/MAPK1/COPB2/AP1G1/PAM/ICA1/VPS45/SEC24D/ADAM10/YIPF6/USO1/MON2/GBF1/GOSR2/TMED10/SEC22B/CLCN3/RER1/COPE/VAMP3/BET1/CD63/AP2M1/ARCN1/LAMP2/LMAN1/TSG101
HALLMARK_EPITHELIAL_MESENCHYMAL_TRANSITION	HALLMARK_EPITHELIAL_MESENCHYMAL_TRANSITION	194	0.508881	1.31147	0.0637079	0.187376	0.138067	3121	tags=40%, list=12%, signal=35%	JUN/CXCL8/CCN2/GADD45A/GADD45B/GAS1/CCN1/THBS1/VIM/PLAUR/IL6/TNFAIP3/TPM2/COMP/GREM1/TIMP1/TAGLN/FLNA/CD44/COL16A1/NNMT/PMEPA1/RHOB/LOXL2/IL32/TPM4/TIMP3/COL7A1/ELN/VEGFA/SDC4/MGP/MATN2/BDNF/IGFBP4/SNTB1/IGFBP2/IL15/FAS/PTX3/COL5A1/SERPINH1/LAMC2/TNFRSF11B/LOXL1/COL5A2/PMP22/SERPINE1/EMP3/COL1A1/VCAM1/TGFBI/COL1A2/FZD8/SLIT2/ITGA2/ENO2/PLOD2/LRP1/IGFBP3/COL4A2/COL3A1/CALD1/MMP1/COL4A1/CAPG/ACTA2/…

## Sheet: iPL vs VT2
ID	Description	setSize	enrichmentScore	NES	pvalue	p.adjust	qvalues	rank	leading_edge	core_enrichment
HALLMARK_MITOTIC_SPINDLE	HALLMARK_MITOTIC_SPINDLE	198	0.659636	1.98541	1.30782e-07	6.53912e-06	4.26764e-06	3195	tags=38%, list=16%, signal=32%	PXN/ARHGAP27/BCAR1/NCK2/FLNB/ANLN/SMC4/CTTN/MYH9/CENPF/LMNB1/ARF6/RHOF/PLK1/ABR/MYH10/MYO9B/TOP2A/TPX2/INCENP/CD2AP/PAFAH1B1/KIF4A/KIF23/NUMA1/ARHGAP5/ECT2/BIRC5/DYNLL2/PLEKHG2/ESPL1/PPP4R2/FLNA/ARHGEF3/PRC1/TRIO/RACGAP1/SUN2/YWHAE/ROCK1/LRPPRC/NEK2/FARP1/KIF11/KIF2C/KIF15/VCL/KIF3C/CEP57/LLGL1/WASF2/SHROOM2/SEPTIN9/RALBP1/KIF22/CSNK1D/TTK/KIF20B/PKD2/SPTBN1/KNTC1/PALLD/SMC3/PDLIM5/CEP131/NDC80/T…
HALLMARK_E2F_TARGETS	HALLMARK_E2F_TARGETS	200	0.634674	1.91255	3.86775e-06	9.66937e-05	6.31053e-05	4047	tags=50%, list=20%, signal=40%	TUBB/TCF19/GINS4/MCM2/ASF1B/UBR7/TMPO/HNRNPD/SMC4/GINS1/H2AZ1/LMNB1/DEK/PLK1/EZH2/DIAPH3/ANP32E/CDKN2A/TOP2A/KIF4A/ATAD2/SSRP1/SPC25/BIRC5/MTHFD2/ORC6/RPA1/ESPL1/RRM2/RAD21/CCNE1/NCAPD2/SUV39H1/HELLS/RACGAP1/HMGB2/MYBL2/UBE2S/HMMR/CHEK1/STAG1/DNMT1/MYC/PLK4/JPT1/KIF2C/SNRPB/BRMS1L/DEPDC1/TIMELESS/WEE1/LIG1/PSMC3IP/SHMT1/CDC20/CKS1B/CDC25A/KIF22/POLD1/XPO1/H2AX/KPNA2/SPAG5/MELK/SMC3/BUB1B/MCM6/WDR…
HALLMARK_G2M_CHECKPOINT	HALLMARK_G2M_CHECKPOINT	199	0.618532	1.86375	1.43337e-05	0.000238895	0.00015591	3793	tags=46%, list=19%, signal=38%	E2F2/CASP8AP2/MCM2/RAD54L/TMPO/HNRNPD/SMC4/PRMT5/H2AZ1/CENPF/LMNB1/YTHDC1/DKC1/CDC6/E2F3/CHAF1A/PLK1/EZH2/NCL/KPNB1/TOP2A/TPX2/INCENP/PAFAH1B1/KIF4A/MTF2/KIF23/EXO1/SQLE/NUMA1/NSD2/BIRC5/SMC2/ORC6/ESPL1/RAD21/CCNA2/PRC1/SUV39H1/RACGAP1/CCNF/MYBL2/UBE2S/SMARCC1/HMMR/CHEK1/STAG1/KNL1/CBX1/NEK2/MYC/PLK4/KIF11/JPT1/ARID4A/KIF2C/KIF15/HNRNPU/CDC20/CKS1B/CDC25A/KIF22/XPO1/H2AX/TTK/KIF20B/KPNA2/ATRX/HIF…
HALLMARK_EPITHELIAL_MESENCHYMAL_TRANSITION	HALLMARK_EPITHELIAL_MESENCHYMAL_TRANSITION	192	-0.448051	-1.54911	0.00156062	0.0195078	0.0127314	1555	tags=16%, list=8%, signal=15%	FBLN5/PRRX1/IGFBP2/IGFBP4/LUM/IL32/MYL9/IL15/FUCA1/NNMT/MYLK/TIMP1/FBLN1/TNC/POSTN/ECM1/PDLIM4/LGALS1/ADAM12/INHBA/PFN2/CXCL12/NT5E/CD59/TGM2/DAB2/ITGB3/BMP1/SDC1/TFPI2
HALLMARK_MYC_TARGETS_V1	HALLMARK_MYC_TARGETS_V1	198	0.53511	1.61061	0.00227117	0.0227117	0.0148224	4090	tags=39%, list=20%, signal=32%	TYMS/PCBP1/MCM2/EIF4A1/SRSF3/CDK2/HNRNPD/PABPC4/H2AZ1/MRPL9/DEK/SRSF7/SSB/TCP1/NPM1/KPNB1/PRPF31/SET/HNRNPA1/SERBP1/NOP16/HNRNPR/PABPC1/IFRD1/CANX/HSPD1/CCNA2/LDHA/CBX3/YWHAE/SMARCC1/CCT2/CCT4/HSP90AB1/MYC/EIF1AX/HNRNPU/NHP2/EIF3B/UBE2E1/PSMD7/CDC20/FAM120A/XPO1/DDX21/KPNA2/HSPE1/RRM1/MCM6/G3BP1/RANBP1/NOLC1/RFC4/HDGF/TFDP1/USP1/AIMP2/C1QBP/SLC25A3/PSMA6/ABCE1/TRA2B/U2AF1/SRSF2/NAP1L1/FBL/RPS2/DH…
HALLMARK_TNFA_SIGNALING_VIA_NFKB	HALLMARK_TNFA_SIGNALING_VIA_NFKB	195	0.522492	1.57013	0.00373782	0.0311485	0.0203285	3838	tags=41%, list=19%, signal=34%	IER3/KLF6/JUN/TNF/CXCL2/IER2/SOCS3/PTX3/SIK1/EGR1/MCL1/TNFAIP3/PLK2/IRF1/PHLDA2/PLAUR/CXCL3/PANX1/IFNGR2/PMEPA1/IER5/SQSTM1/CCNL1/NAMPT/FOS/SLC2A3/IL6/TIPARP/RNF19B/JUNB/DUSP1/NFKBIE/KLF2/TNFAIP6/MYC/ZBTB10/NFKBIA/PPP1R15A/PFKFB3/CD83/GCH1/ICAM1/F2RL1/TRIB1/TUBB2A/TNFSF9/SDC4/JAG1/NFKB1/FOSB/VEGFA/PTGS2/DNAJB4/PDLIM5/ZC3H12A/FOSL1/KLF4/DENND5A/TAP1/PHLDA1/LDLR/SLC2A6/EFNA1/DDX58/RHOB/TNFAIP2/FUT4…
HALLMARK_KRAS_SIGNALING_UP	HALLMARK_KRAS_SIGNALING_UP	185	-0.42953	-1.47872	0.00702302	0.0501644	0.0327389	3005	tags=26%, list=15%, signal=23%	SNAP25/LCP1/AKT2/TNFRSF1B/F13A1/FCER1G/USH1C/PRDM1/PCP4/SPARCL1/IL2RG/C3AR1/ALDH1A2/CPE/SCN1B/LY96/CCSER2/KCNN4/HKDC1/ST6GAL1/PRRX1/PIGR/RETN/RBP4/MMD/GADD45G/TSPAN1/FUCA1/RELN/WDR33/IL33/SLPI/MPZL2/APOD/HDAC9/GNG11/GPNMB/VWA5A/GYPC/ETV5/ANO1/ENG/INHBA/ETV4/BPGM/TFPI/GLRX/ABCB1/SEMA3B
HALLMARK_COAGULATION	HALLMARK_COAGULATION	116	-0.474441	-1.53895	0.00882353	0.0502864	0.0328185	3830	tags=37%, list=19%, signal=30%	LGMN/CRIP2/F10/PLAT/PEF1/MMP10/APOA1/MMP11/ACOX2/C8B/CSRP1/APOC3/CPQ/CTSK/S100A13/C8G/CFD/C1R/CFI/COMP/MASP2/ANG/RABIF/CAPN5/A2M/C9/SERPING1/FGG/C1QA/C1S/HPN/LAMP2/LEFTY2/RAPGEF3/GDA/TIMP1/ARF4/FURIN/HMGCS2/SERPINB2/ITGB3/BMP1/TFPI2
HALLMARK_IL2_STAT5_SIGNALING	HALLMARK_IL2_STAT5_SIGNALING	187	-0.422617	-1.45639	0.00905155	0.0502864	0.0328185	2210	tags=17%, list=11%, signal=15%	ANXA4/DCPS/CCND3/PRNP/PRAF2/FAH/PTRH2/EOMES/TWSG1/DHRS3/BCL2/MAP6/RORA/GPX4/SMPDL3A/CST7/MUC1/CDCP1/SOCS2/IFNGR1/ECM1/UCK2/FURIN/IFITM3/AHCY/NT5E/ST3GAL4/ETV4/CISH/TGM2/ABCB1/HOPX
HALLMARK_MYC_TARGETS_V2	HALLMARK_MYC_TARGETS_V2	56	0.634173	1.63181	0.0122455	0.0580628	0.0378936	4049	tags=41%, list=20%, signal=33%	PLK1/NOP2/NPM1/NOP16/TCOF1/HSPD1/NIP7/CBX3/MYC/PLK4/HK2/WDR74/HSPE1/RRP12/NOLC1/AIMP2/MPHOSPH10/DCTPP1/DDX18/GNL3/MCM4/UTP20/EXOSC5
HALLMARK_BILE_ACID_METABOLISM	HALLMARK_BILE_ACID_METABOLISM	98	-0.484914	-1.53067	0.0137457	0.0580628	0.0378936	4285	tags=28%, list=21%, signal=22%	CAT/SOD1/ABCA8/AKR1D1/PHYH/LIPE/SULT1B1/APOA1/SLC23A2/SLC27A5/SULT2B1/LCK/MLYCD/HSD17B6/ABCA6/EFHC1/SLC23A1/ACSL5/RETSAT/ABCA9/RBP1/ABCA4/AR/PEX19/GSTK1/CYP8B1/HSD3B1
HALLMARK_HYPOXIA	HALLMARK_HYPOXIA	187	0.485572	1.45393	0.0158156	0.0580628	0.0378936	3060	tags=24%, list=15%, signal=21%	IER3/MIF/SLC37A4/TPBG/VHL/KLF6/JUN/VLDLR/CDKN1C/GCNT2/MYH9/TNFAIP3/PLAUR/TES/CCNG2/HEXA/NOCT/PFKP/LDHA/FOS/SLC2A3/IL6/TIPARP/DUSP1/FOXO3/CITED2/HK2/HSPA5/PPP1R15A/PFKFB3/HAS1/FBP1/CCN2/HK1/SDC4/P4HA1/PCK1/VEGFA/GPC4/UGP2/AKAP12/TPST2/PHKG1/CAVIN3/PIM1
HALLMARK_ADIPOGENESIS	HALLMARK_ADIPOGENESIS	192	-0.401107	-1.38681	0.0158353	0.0580628	0.0378936	4730	tags=38%, list=23%, signal=29%	DECR1/FABP4/RNF11/LPL/SLC66A3/PLIN2/CAT/ITGA7/NDUFB7/CS/SOD1/SDHB/CDKN2C/SNCG/PHYH/UQCR11/CD151/LIPE/NMT1/NDUFA5/SUCLG1/TALDO1/DRAM2/SQOR/UCK1/COX6A1/ATP1B3/NDUFAB1/GPX3/SDHC/CHCHD10/PRDX3/UCP2/ACADS/SORBS1/JAGN1/ORM1/ABCB8/COQ5/COX8A/SPARCL1/TST/PPM1B/SULT1A1/FAH/ARAF/DHRS7B/BCL6/RETSAT/DNAJB9/RETN/UQCRC1/GPX4/HSPB8/VEGFB/COQ9/SLC5A6/LIFR/LEP/MYLK/IFNGR1/IDH3G/PREB/TKT/CRAT/TANK/SCARB1/STAT5A/RE…
HALLMARK_ALLOGRAFT_REJECTION	HALLMARK_ALLOGRAFT_REJECTION	176	0.490073	1.45812	0.0167817	0.0580628	0.0378936	2546	tags=20%, list=13%, signal=18%	IFNAR2/EIF5A/TAP2/HLA-G/HLA-DRA/HLA-A/TAPBP/TNF/HLA-DOA/RPS9/C2/HLA-E/CDKN2A/NPM1/ACHE/EIF3A/IFNGR2/RPS3A/HLA-DMA/DARS1/FLNA/IL6/ELF4/HLA-DMB/AKT1/ICAM1/NOS2/RPL3L/IL27RA/BCL10/BCAT1/TGFB2/EREG/IRF7/HIF1A/B2M
HALLMARK_ESTROGEN_RESPONSE_EARLY	HALLMARK_ESTROGEN_RESPONSE_EARLY	192	-0.398395	-1.37743	0.0174188	0.0580628	0.0378936	1834	tags=21%, list=9%, signal=19%	AQP3/NADSYN1/DEPTOR/SEC14L2/TFF3/DYNLT3/DHRS3/SYNGR1/IGFBP4/BCL2/RHOBTB3/HSPB8/TSKU/RHOD/MUC1/SCNN1A/RASGRP1/ADCY1/BLVRB/PGR/ANXA9/SLC7A2/SLC1A1/SLC39A6/AR/CLIC3/SLC37A1/TTC39A/TMPRSS3/SCARB1/CA12/RAB17/LAD1/CXCL12/CISH/SYT12/TGM2/AFF1/MLPH/SEMA3B
HALLMARK_ESTROGEN_RESPONSE_LATE	HALLMARK_ESTROGEN_RESPONSE_LATE	189	-0.389875	-1.34631	0.0248423	0.0776321	0.0506652	1528	tags=12%, list=8%, signal=11%	DYNLT3/IMPA2/IGFBP4/BCL2/HSPB8/SCNN1A/BLVRB/PGR/ANXA9/PRLR/CLIC3/PLAC1/AGR2/TMPRSS3/SCARB1/CA12/HMGCS2/CXCL12/CISH/AFF1/SEMA3B/TFPI2/S100A9
HALLMARK_COMPLEMENT	HALLMARK_COMPLEMENT	176	-0.392302	-1.34196	0.0279372	0.0821683	0.0536257	3293	tags=24%, list=16%, signal=21%	CASP1/USP15/STX4/LCK/CSRP1/LGALS3/PLA2G4A/SPOCK2/CPQ/FCER1G/CALM1/S100A13/DGKG/C1R/CR1/C1QC/TIMP2/CCL5/ANG/MSRB1/RABIF/ZEB1/CASP4/IRF2/C9/SERPING1/C1QA/C1S/KCNIP3/LAMP2/RASGRP1/CASP7/TIMP1/CD55/KIF2A/RHOG/ATOX1/KYNU/CD59/FDX1/SERPINB2/TFPI2/S100A9
HALLMARK_KRAS_SIGNALING_DN	HALLMARK_KRAS_SIGNALING_DN	133	-0.413343	-1.36419	0.0333448	0.0919837	0.0600315	3115	tags=20%, list=15%, signal=17%	SLC16A7/ZNF112/GTF3C5/MYO15A/LFNG/IFI44L/CHST2/EFHD1/SLC12A3/IL12B/COPZ2/SPTBN2/SIDT1/IGFBP2/MACROH2A2/ATP6V1B1/FGF22/PNMT/PTPRJ/CLDN8/SLC29A3/MFSD6/NRIP2/CPB1/ZC2HC1C/SERPINB2/HSD11B2
HALLMARK_OXIDATIVE_PHOSPHORYLATION	HALLMARK_OXIDATIVE_PHOSPHORYLATION	199	-0.374024	-1.29804	0.0349538	0.0919837	0.0600315	4001	tags=31%, list=20%, signal=25%	PHYH/COX5B/SLC25A20/UQCR11/UQCRH/ACADVL/MAOB/ETFDH/NQO2/NDUFA5/SUCLG1/SLC25A11/COX15/COX6A1/NDUFAB1/SLC25A12/COX7A2L/SDHC/NDUFB6/MRPL35/HADHB/PRDX3/NDUFS6/OGDH/BDH2/COX8A/COX7A2/MRPS11/ATP5MF/ATP6V1G1/RETSAT/DLST/UQCRC1/GPX4/COX17/SDHD/NDUFS8/ATP5PB/ATP5MC2/ATP5F1C/NDUFS4/COX7C/NDUFA1/NDUFB4/NDUFB1/CASP7/OXA1L/ATP6V0E1/IDH3G/MRPS15/ATP6V1E1/CYB5R3/COX5A/ATP6AP1/ATP5MC1/COX6B1/NDUFA4/ATP6V0B/ATP5F…
HALLMARK_WNT_BETA_CATENIN_SIGNALING	HALLMARK_WNT_BETA_CATENIN_SIGNALING	41	0.586539	1.43786	0.0699602	0.174901	0.114146	2753	tags=34%, list=14%, signal=30%	MAML1/AXIN2/DLL1/ADAM17/GNAI1/AXIN1/SKP2/NOTCH1/HEY1/MYC/NOTCH4/JAG1/CTNNB1/FZD1
HALLMARK_IL6_JAK_STAT3_SIGNALING	HALLMARK_IL6_JAK_STAT3_SIGNALING	77	0.487533	1.3153	0.103764	0.247056	0.161237	1554	tags=16%, list=8%, signal=14%	CSF2RA/IL3RA/JUN/TNF/SOCS3/IRF9/IRF1/CXCL3/IFNGR2/ITGA4/GRB2/IL6

## Sheet: iPL vs VT3
ID	Description	setSize	enrichmentScore	NES	pvalue	p.adjust	qvalues	rank	leading_edge	core_enrichment
HALLMARK_MYOGENESIS	HALLMARK_MYOGENESIS	165	0.65461	2.16739	1e-10	2.5e-09	1.10526e-09	1831	tags=32%, list=9%, signal=29%	COL1A1/SOD3/GADD45B/TPM2/CFD/STC2/DMPK/LSP1/IGFBP3/PDLIM7/COL3A1/SORBS3/TNNT3/COL6A2/DES/AGRN/TAGLN/COL15A1/SPEG/AEBP1/TPM3/BHLHE40/SPHK1/SH2B1/CLU/GPX3/TNNI2/HBEGF/FLII/SMTN/SIRT2/ACHE/FST/COL4A2/TGFB1/CHRNB1/EPHB3/MYH9/SLC6A8/CKB/BAG1/ENO3/BIN1/APP/FOXO4/GSN/PLXNB2/TNNT1/GAA/PTP4A3/SPARC/KLF5
HALLMARK_TNFA_SIGNALING_VIA_NFKB	HALLMARK_TNFA_SIGNALING_VIA_NFKB	196	0.717768	2.42017	1e-10	2.5e-09	1.10526e-09	3322	tags=68%, list=17%, signal=57%	PHLDA2/PLAUR/CEBPD/IER3/GADD45A/GADD45B/SOD2/NFKBIE/G0S2/TAP1/DUSP1/PPP1R15A/CSF1/BCL3/CD83/EGR2/TUBB2A/RELB/IER2/PFKFB3/VEGFA/TRIB1/CXCL2/RHOB/IER5/JUNB/TRIP10/IFNGR2/EIF1/NFKBIA/IRF1/PMEPA1/NFKB2/BHLHE40/F3/FOSL1/SPHK1/KLF6/TNF/CEBPB/MYC/MCL1/HBEGF/TNFAIP2/KLF2/ATF3/ICAM1/RCAN1/SIK1/IL6/TNFAIP3/SOCS3/PTX3/PTGER4/SDC4/MAP2K3/ZFP36/CD44/CCN1/NR4A2/ZC3H12A/IL1B/PLAU/FOSL2/JUN/EGR3/CCL4/DUSP2/PER1/…
HALLMARK_APOPTOSIS	HALLMARK_APOPTOSIS	156	0.640392	2.10344	3.54072e-10	5.9012e-09	2.60895e-09	3824	tags=45%, list=19%, signal=37%	IER3/GADD45A/GADD45B/RHOT2/SOD2/TAP1/LMNA/H1-0/RHOB/BAX/IRF1/PEA15/TNF/MCL1/CLU/GPX3/TIMP1/ATF3/ENO2/RARA/IL6/CD44/IL1B/JUN/EGR3/APP/GCH1/GPX1/GSN/BCAP31/IFITM3/HMOX1/PLAT/IGFBP6/TSPO/FDXR/TIMP3/HMGB2/KRT18/RELA/CDC25B/EMP1/DNAJA1/PMAIP1/IL18/GNA15/BTG2/BGN/DCN/SMAD7/ANXA1/AIFM3/PLCB2/GPX4/BIRC3/EREG/CD14/IL1A/BTG3/HSPB1/FAS/TNFSF10/PPP2R5B/DAP/CASP1/CDK2/WEE1/CD69/BID/SQSTM1
HALLMARK_ALLOGRAFT_REJECTION	HALLMARK_ALLOGRAFT_REJECTION	171	0.62111	2.06587	1.21659e-09	1.52074e-08	6.72325e-09	2841	tags=37%, list=14%, signal=32%	HLA-E/EIF5A/RPS9/TAPBP/SRGN/IRF8/TAP1/CSF1/BCL3/MMP9/HLA-A/B2M/IFNGR2/IRF7/HCLS1/TNF/TAP2/ITGB2/TIMP1/HLA-DMB/IL11/ICAM1/SOCS1/IL6/HLA-DMA/C2/ACHE/CAPG/TGFB1/IL1B/HLA-DRA/CCL4/EIF3A/HLA-DOA/FGR/CTSS/RPS19/SPI1/LIF/FLNA/IL27RA/CD74/CDKN2A/GBP2/STAB1/ICOSLG/AKT1/INHBB/CCR5/IL18/HLA-G/IL4R/CD4/TLR2/NPM1/PTPRC/CSK/PTPN6/IGSF6/THY1/ELF4/RPS3A/WAS
HALLMARK_HYPOXIA	HALLMARK_HYPOXIA	186	0.601666	2.01759	3.98703e-09	3.98703e-08	1.76269e-08	2711	tags=44%, list=14%, signal=38%	PLAUR/TPBG/CDKN1C/IER3/LDHA/STC2/COL5A1/DUSP1/PRDX5/IGFBP3/PPP1R15A/TGFBI/PFKFB3/VEGFA/CCN2/CITED2/MIF/CAVIN1/BHLHE40/F3/KLF6/GCNT2/LOX/ATF3/ENO2/VLDLR/GPC1/JMJD6/S100A4/IL6/MT2A/PIM1/TNFAIP3/NDRG1/SLC37A4/PFKL/SDC4/ZFP36/CCN1/P4HA1/HAS1/FOSL2/JUN/SRPX/MYH9/PKP1/SLC2A3/PFKP/TIPARP/SERPINE1/ENO3/P4HA2/CXCR4/CAVIN3/EFNA1/HK1/TES/ANXA2/TPI1/DDIT4/ACKR3/HMOX1/SLC25A1/GAA/ALDOA/CCNG2/GALK1/NOCT/HSPA5/…
HALLMARK_INTERFERON_GAMMA_RESPONSE	HALLMARK_INTERFERON_GAMMA_RESPONSE	191	0.573311	1.92926	5.82065e-08	4.85054e-07	2.14445e-07	4150	tags=51%, list=21%, signal=41%	HLA-B/LY6E/SOD2/TAPBP/IRF8/TAP1/BST2/TRIM26/PSMB8/C1R/HLA-A/B2M/IRF7/OGFR/NFKBIA/IRF1/TNFAIP2/ICAM1/SOCS1/IL6/MT2A/PIM1/CMKLR1/HLA-DMA/ISG15/TNFAIP3/SOCS3/PSMB9/IL10RA/RBCK1/SERPING1/STAT3/UBE2L6/PFKP/SECTM1/GCH1/LGALS3BP/PML/HLA-DRB1/HELZ2/MTHFD2/IFI35/CD74/TNFAIP6/IFITM3/IFI27/RNF31/NAMPT/MYD88/VAMP8/PTGS2/XAF1/C1S/PSME1/HLA-G/IL4R/LYSMD2/MVP/IFITM2/EPSTI1/IDO1/PTPN6/IL15RA/TRAFD1/SLAMF7/CFB/FG…
HALLMARK_EPITHELIAL_MESENCHYMAL_TRANSITION	HALLMARK_EPITHELIAL_MESENCHYMAL_TRANSITION	191	0.548987	1.84741	6.82102e-07	4.48458e-06	1.98266e-06	2162	tags=42%, list=11%, signal=38%	PLAUR/COL1A1/COL1A2/GADD45A/GADD45B/COL16A1/TPM2/LOXL1/COL5A1/CXCL8/IGFBP3/LOXL2/COL3A1/TGFBI/MATN2/VEGFA/TPM4/COL7A1/RHOB/CCN2/COL6A2/TAGLN/PMEPA1/GAS1/SERPINH1/LOX/TIMP1/FBLN2/IL32/ENO2/COL4A1/P3H1/PCOLCE/GPC1/IL6/THBS1/SERPINE2/PLOD2/TNFAIP3/PTX3/COMP/SDC4/EMP3/CD44/CCN1/COL4A2/CAPG/TGFB1/COL8A2/JUN/VIM/COLGALT1/FSTL3/MYL9/SLC6A8/ELN/COL5A2/MGP/SERPINE1/MMP14/PLOD3/FLNA/SLIT2/BASP1/DPYSL3/CTHR…
HALLMARK_MYC_TARGETS_V1	HALLMARK_MYC_TARGETS_V1	199	0.549161	1.85364	7.17534e-07	4.48458e-06	1.98266e-06	4413	tags=40%, list=22%, signal=32%	FBL/LDHA/HNRNPD/RPS3/RPS2/YWHAE/HNRNPA1/HNRNPA2B1/MYC/HDGF/HNRNPA3/DUT/PPM1G/EIF3B/HPRT1/SRSF7/LSM7/RRP9/PRPF31/EIF4A1/CCT7/HNRNPR/SRSF3/RANBP1/PABPC1/HSP90AB1/ODC1/RNPS1/H2AZ1/RPL18/SERBP1/CYC1/RPS6/SRM/SSB/TCP1/POLD2/CBX3/PCBP1/PABPC4/NAP1L1/TRIM28/HSPD1/PSMA7/TUFM/APEX1/LSM2/PPIA/TARDBP/NPM1/C1QBP/NOP16/NHP2/SLC25A3/RPS5/TYMS/SET/YWHAQ/NOLC1/HSPE1/SNRPD1/DEK/RPLP0/RPL22/IFRD1/MRPL23/CDK2/HNRNP…
HALLMARK_P53_PATHWAY	HALLMARK_P53_PATHWAY	192	0.553218	1.8629	1.31771e-06	7.32061e-06	3.23648e-06	3595	tags=44%, list=18%, signal=36%	IER3/RRAD/GADD45A/PHLDA3/TAP1/PDGFA/PPP1R15A/DCXR/HRAS/RHBDF2/TSPYL2/IER5/CD81/BAX/PIDD1/PMM1/SPHK1/SFN/IRAK1/HBEGF/RALGDS/RGS16/ATF3/SOCS1/S100A4/EPHA2/TRAF4/NDRG1/ZFP36L1/CD82/TGFB1/H2AW/JUN/ACVR1B/KRT17/RAD9A/JAG2/RNF19B/RAB40C/APP/RPL18/CDKN2B/LIF/DDIT4/PLK3/PLXNB2/CDKN2A/HMOX1/TOB1/FDXR/S100A10/KLF4/VAMP8/RXRA/DEF6/NOTCH1/INHBB/TNFSF9/H2AJ/PLK2/ITGB4/BTG2/BLCAP/SERTAD3/TRAFD1/TRIB3/CTSF/FOS/…
HALLMARK_INFLAMMATORY_RESPONSE	HALLMARK_INFLAMMATORY_RESPONSE	184	0.526962	1.7667	1.02855e-05	5.14277e-05	2.27365e-05	2380	tags=31%, list=12%, signal=28%	PLAUR/LY6E/TPBG/TAPBP/CXCL8/C5AR1/BST2/CSF1/IFNGR2/IRF7/NFKBIA/IRF1/F3/SPHK1/KLF6/MYC/GABBR1/MARCO/PDPN/HBEGF/TIMP1/RGS16/ICAM1/SCARF1/IL6/CMKLR1/PTGER4/EMP3/IL10RA/CD82/IL1B/ACVR1B/AQP9/SERPINE1/GCH1/AXL/MMP14/LIF/BEST1/TNFAIP6/STAB1/ICOSLG/NAMPT/MSR1/PTGIR/RELA/RGS1/PVR/TNFRSF9/TNFSF9/PTGER2/IL18/IL4R/GNA15/BDKRB1/BTG2/TLR2
HALLMARK_APICAL_JUNCTION	HALLMARK_APICAL_JUNCTION	182	0.509189	1.70381	4.80798e-05	0.000218545	9.66197e-05	2727	tags=34%, list=14%, signal=29%	CD99/FSCN1/COL16A1/NECTIN2/HRAS/ZYX/TGFBI/NLGN2/PFN1/MMP9/SORBS3/CLDN6/TSPAN4/MDK/SPEG/ADAM9/ICAM1/CLDN4/STX4/PKD1/GTF2F1/EVL/PBX2/CLDN5/ACTN4/VASP/MYL9/ACTB/MYH9/CD276/SRC/CNN2/ACTG1/GNAI2/VAV2/SLIT2/MVD/THBS3/CLDN7/MSN/RRAS/TRAF1/CERCAM/ICAM5/LAMB3/AMIGO2/LAMC2/ACTN1/ACTG2/ITGB4/ADAM15/COL17A1/FLNC/MAPK11/ACTC1/PTPRC/ACTA1/CLDN15/DHX16/ARPC2/THY1
HALLMARK_DNA_REPAIR	HALLMARK_DNA_REPAIR	148	0.507613	1.65501	0.000172501	0.000718752	0.000317764	3251	tags=30%, list=16%, signal=26%	BCAM/VPS28/ALYREF/SUPT5H/POLR2E/HCLS1/NELFB/DUT/TAF9/GTF2F1/HPRT1/GUK1/POLE4/MPG/ADCY6/POLR2F/ELL/UPF3B/ERCC2/TAF1C/BCAP31/ZNF707/POLR2H/NT5C/NME4/POLD1/VPS37B/TAF6/USP11/SSRP1/ITPA/GMPR2/ADA/SNAPC4/GPX4/POLR1C/CDA/TAF13/NME3/POLR2A/SAC3D1/POM121/CETN2/TYMS/GSDME
HALLMARK_MTORC1_SIGNALING	HALLMARK_MTORC1_SIGNALING	199	0.475672	1.60559	0.000228941	0.000880543	0.000389292	3412	tags=28%, list=17%, signal=24%	NFKBIB/LDHA/PPP1R15A/ADIPOR2/CD9/BHLHE40/SERPINH1/ITGB2/VLDLR/ARPC5L/SLC1A5/PLOD2/HPRT1/DDX39A/SLC37A4/PFKL/MAP2K3/P4HA1/RRP9/SLC2A3/QDPR/SLC9A3R1/CXCR4/PDAP1/TES/TPI1/DDIT4/MTHFD2/EGLN3/FDXR/NAMPT/ALDOA/HSPA5/HSPD1/PPIA/BTG2/RPA1/STC1/SDF2L1/TRIB3/TOMM40/PHGDH/YKT6/FGL2/PSMD13/SORD/ME1/PLK1/IGFBP5/CORO1A/CACYBP/NFIL3/HSPE1/ENO1/NIBAN1/DAPP1
HALLMARK_INTERFERON_ALPHA_RESPONSE	HALLMARK_INTERFERON_ALPHA_RESPONSE	94	0.553102	1.68927	0.000433985	0.00154995	0.00068524	4150	tags=49%, list=21%, signal=39%	LY6E/TAP1/BST2/TRIM26/CSF1/PSMB8/B2M/IRF7/OGFR/IRF1/ISG15/PSMB9/UBE2L6/LGALS3BP/HELZ2/IFI35/CD74/IFITM3/UBA7/IFI27/GBP2/RNF31/MOV10/C1S/PSME1/IL4R/IFITM2/NCOA7/EPSTI1/TRAFD1/OASL/DHX58/USP18/MVB12A/TRIM14/CASP1/PLSCR1/IRF9/MX1/LAP3/HLA-C/SP110/CXCL10/NMI/CNP/PARP12
HALLMARK_ANGIOGENESIS	HALLMARK_ANGIOGENESIS	32	0.713877	1.80873	0.000642403	0.00214134	0.0009467	2733	tags=50%, list=14%, signal=43%	PDGFA/COL3A1/VEGFA/TIMP1/S100A4/VTN/COL5A2/FGFR1/JAG2/APP/PRG2/VAV2/TNFRSF21/STC1/THBD/MSX1
HALLMARK_IL6_JAK_STAT3_SIGNALING	HALLMARK_IL6_JAK_STAT3_SIGNALING	78	0.584062	1.73315	0.000759374	0.00237304	0.00104913	2549	tags=36%, list=13%, signal=31%	CSF2RA/CSF1/CD9/IFNGR2/TNFRSF1A/IRF1/TNF/SOCS1/IL6/PIM1/SOCS3/CD44/TGFB1/IL1B/JUN/ACVR1B/STAT3/CNTFR/IL3RA/TYK2/CXCL3/TNFRSF21/HMOX1/MYD88/GRB2/IL4R/TLR2/IL15RA
HALLMARK_WNT_BETA_CATENIN_SIGNALING	HALLMARK_WNT_BETA_CATENIN_SIGNALING	41	0.652202	1.73156	0.0012857	0.00378148	0.00167181	3619	tags=39%, list=18%, signal=32%	MAML1/MYC/AXIN1/DLL1/WNT6/JAG2/AXIN2/HEY1/NOTCH1/KAT2A/FZD1/NCOR2/FZD8/CSNK1E/NOTCH4/HDAC11
HALLMARK_UV_RESPONSE_UP	HALLMARK_UV_RESPONSE_UP	155	0.469472	1.53875	0.00145078	0.00402993	0.00178165	3826	tags=42%, list=19%, signal=34%	CDKN1C/RRAD/SOD2/TAP1/RXRB/H2AX/CXCL2/HLA-F/RHOB/JUNB/NFKBIA/IRF1/GPX3/ATF3/ENO2/CDC34/ICAM1/IL6/PPIF/CTSV/DGAT1/HSPA2/CLTB/SLC6A8/STARD3/GCH1/PDAP1/MMP14/CDKN2B/PDLIM3/ARRB2/HMOX1/DNAJB1/ALDOA/POLR2H/GRINA/DNAJA1/DLG4/BTG2/LHX2/AP2S1/PRKCD/ACAA1/STK25/FOS/MSX1/NR4A1/YKT6/SELENOW/SPR/EPCAM/PRKACA/NXF1/BTG3/FOSB/COL2A1/WIZ/GAL/KCNH2/MRPL23/CDK2/CA2/BID/SQSTM1/SHOX2
HALLMARK_REACTIVE_OXYGEN_SPECIES_PATHWAY	HALLMARK_REACTIVE_OXYGEN_SPECIES_PATHWAY	49	0.625303	1.70973	0.00190005	0.00500013	0.00221058	3331	tags=45%, list=17%, signal=38%	SOD2/SBNO2/LSP1/JUNB/PDLIM1/GPX3/PFKP/LAMTOR5/ERCC2/ABCC1/HMOX2/CDKN2D/FTL/TXN/MBP/NDUFS2/STK25/PTPA/GPX4/MSRA/OXSR1/TXNRD2
HALLMARK_XENOBIOTIC_METABOLISM	HALLMARK_XENOBIOTIC_METABOLISM	164	0.457924	1.51351	0.00209389	0.00523473	0.0023143	3660	tags=35%, list=18%, signal=29%	APOE/BCAR1/DDAH2/IRF8/MAN1A1/DCXR/TMEM176B/TNFRSF1A/SERTAD1/PMM1/PTGES/GCNT2/ECH1/DHRS7/EPHA2/MT2A/VTN/SLC1A5/CYP27A1/CNDP2/HPRT1/ALDH2/AQP9/SERPINE1/GCH1/LONP1/HMOX1/UGDH/PYCR1/ETS2/SMOX/CSAD/TKFC/SPINT2/PGD/CFB/ABCC3/HES6/SLC12A4/PAPSS2/MPP2/PROS1/CDA/NINJ1/CYP2S1/LCAT/PTGDS/GSTO1/HSD17B2/UPP1/JUP/FAS/NDRG2/F10/FBP1/TPST1/ALDH9A1
HALLMARK_GLYCOLYSIS	HALLMARK_GLYCOLYSIS	185	0.434386	1.45644	0.00242054	0.0057632	0.00254794	3212	tags=32%, list=16%, signal=27%	TPBG/IER3/LDHA/PKM/STC2/COL5A1/NOL3/IGFBP3/TGFBI/VEGFA/CITED2/MIF/AGRN/ENO2/VLDLR/GPC1/PLOD2/SLC37A4/CLDN3/CD44/RBCK1/P4HA1/IDUA/PFKP/PPP2CB/P4HA2/LHPP/CXCR4/ELF3/TPI1/DDIT4/EGLN3/ALDOA/TXN/GALK1/HSPA5/MDH2/PLOD1/XYLT2/QSOX1/GYS1/B3GALT6/PPIA/CHST1/DCN/GPR87/STC1/POLR3K/PGLS/ANKZF1/GFUS/ME1/GPC4/AKR1A1/CHST2/NASP/SAP30/GUSB/MED24
HALLMARK_CHOLESTEROL_HOMEOSTASIS	HALLMARK_CHOLESTEROL_HOMEOSTASIS	72	0.554383	1.62864	0.00316063	0.00718324	0.00317575	1527	tags=19%, list=8%, signal=18%	PLAUR/FABP5/CD9/PMVK/ATF5/FDFT1/CLU/CXCL16/ECH1/ATF3/ABCA2/FASN/ACTG1/MVD
HALLMARK_PROTEIN_SECRETION	HALLMARK_PROTEIN_SECRETION	95	-0.569635	-1.61342	0.00338983	0.0073692	0.00325796	2674	tags=38%, list=13%, signal=33%	ARFIP1/TMED10/SEC31A/SCAMP1/VPS45/RAB22A/EGFR/STX7/COPB1/GBF1/SEC22B/AP3B1/COPB2/ATP7A/MAPK1/NAPG/STAM/SEC24D/GOSR2/COG2/YIPF6/USO1/AP1G1/PAM/GOLGA4/LMAN1/LAMP2/ADAM10/ARFGEF1/CLCN3/DST/CLTC/DOP1A/ABCA1/MON2/ARFGEF2
HALLMARK_MYC_TARGETS_V2	HALLMARK_MYC_TARGETS_V2	56	0.596489	1.67561	0.00482509	0.0100523	0.00444416	3323	tags=48%, list=17%, signal=40%	MYC/PES1/RRP9/DUSP2/EXOSC5/MYBBP1A/MAP3K6/PUS1/IMP4/SRM/CBX3/FARSA/NOC4L/LAS1L/HSPD1/DCTPP1/RRP12/NPM1/NOP16/MPHOSPH10/NOP2/WDR74/SORD/TCOF1/PLK1/NOLC1/HSPE1
HALLMARK_FATTY_ACID_METABOLISM	HALLMARK_FATTY_ACID_METABOLISM	141	0.44073	1.42799	0.00849858	0.0169972	0.00751454	3729	tags=28%, list=19%, signal=23%	LDHA/G0S2/ADIPOR2/MIF/D2HGDH/ECH1/IL4I1/ENO2/ALAD/UBE2L6/CPOX/HSP90AA1/ENO3/FASN/ODC1/H2AZ1/NCAPH2/S100A10/ALDOA/UGDH/ACADVL/MDH2/PSME1/APEX1/LTC4S/BLVRA/ACAA1/ECHS1/HSPH1/LGALS1/TP53INP2/ACOT2/ME1/METAP1/CRYZ/ALDH1A1/MGLL/KMT5A/ALDH9A1/CA2
HALLMARK_COAGULATION	HALLMARK_COAGULATION	107	0.457896	1.42786	0.0146823	0.0282352	0.012483	2958	tags=40%, list=15%, signal=34%	DUSP14/CFD/CAPN2/C1R/MMP9/CD9/F3/SERPINA1/CLU/TIMP1/ADAM9/SIRT2/CTSO/THBS1/CTSV/C2/COMP/PLAU/SERPING1/GNB2/SERPINE1/RAC1/GSN/CRIP2/MMP14/SH2B2/PLAT/PRSS23/WDR1/TIMP3/SPARC/MST1/C1S/C1QA/PDGFB/USP11/CFB/MAFF/ANXA1/THBD/TMPRSS6/FN1/PROS1
HALLMARK_UNFOLDED_PROTEIN_RESPONSE	HALLMARK_UNFOLDED_PROTEIN_RESPONSE	112	0.431469	1.35306	0.0307029	0.0568573	0.0251369	2515	tags=27%, list=13%, signal=24%	BANF1/STC2/H2AX/TUBB2A/FUS/VEGFA/TSPYL2/ARFGAP1/CEBPB/RPS14/ATF3/DCTN1/CXXC1/DKC1/RRP9/EIF4A1/EXOSC5/CKS1B/BAG3/DDIT4/MTHFD2/EIF4EBP1/ZBTB17/LSM4/HSPA5/EIF4A3/ATF4/NPM1/DNAJA4/KHSRP
HALLMARK_TGF_BETA_SIGNALING	HALLMARK_TGF_BETA_SIGNALING	54	0.515948	1.43812	0.0337675	0.0602991	0.0266585	2987	tags=37%, list=15%, signal=32%	CDKN1C/PPP1R15A/JUNB/IFNGR2/NOG/PMEPA1/THBS1/LTBP2/PPP1CA/TGFB1/ID3/SERPINE1/KLF10/ID1/RHOA/SKI/SMAD7/NCOR2/TGIF1/SMAD3
HALLMARK_SPERMATOGENESIS	HALLMARK_SPERMATOGENESIS	89	-0.497259	-1.39482	0.0409689	0.0706361	0.0312286	2691	tags=18%, list=13%, signal=16%	IFT88/TTK/STRBP/ZC2HC1C/H1-6/MLLT10/ZC3H14/TOPBP1/NAA11/CSNK2A2/CLPB/STAM2/AGFG1/IDE/MTOR/BRAF
HALLMARK_APICAL_SURFACE	HALLMARK_APICAL_SURFACE	38	0.534339	1.40359	0.0592986	0.0988309	0.0436937	1357	tags=21%, list=7%, signal=20%	PLAUR/ADIPOR2/GAS1/CROCC/FLOT2/SRPX/GATA3/APP
HALLMARK_COMPLEMENT	HALLMARK_COMPLEMENT	176	0.361096	1.20408	0.0827912	0.131242	0.0580226	3145	tags=32%, list=16%, signal=27%	PLAUR/C1R/PFN1/HSPA1A/IRF7/IRF1/F3/SERPINA1/CEBPB/CLU/TIMP1/ADAM9/CTSO/STX4/IL6/PIM1/CTSV/TNFAIP3/C2/PSMB9/COL4A2/PPP4C/SERPING1/C1QC/GNB2/PPP2CB/FCER1G/SIRT6/SERPINE1/GATA3/CALM3/SRC/MMP14/CTSS/GNAI2/ITGAM/PLAT/FCN1/GRB2/EHD1/HSPA5/C1S/C1QA/CTSL/PDGFB/PRKCD/CFB/MAFF/WAS/PIK3R5/TMPRSS6/FN1/CDA/ME1/PLA2G7/PLEK
HALLMARK_HEME_METABOLISM	HALLMARK_HEME_METABOLISM	191	-0.400501	-1.23514	0.0839946	0.131242	0.0580226	2783	tags=20%, list=14%, signal=18%	SLC30A1/CTSE/SLC30A10/BMP2K/RHAG/SLC11A2/GMPS/SLC7A11/EPB41/GCLM/XPO7/ELL2/KAT2B/TRAK2/ATP6V0A1/LPIN2/NCOA4/CAST/GDE1/DCUN1D1/CTNS/BTRC/SPTA1/USP15/LAMP2/LMO2/CDC27/SYNJ1/CLCN3/NEK7/TNRC6B/BPGM/GAPVD1/ABCG2/MOCOS/RAP1GAP/KDM7A/ARHGEF12/H4C3
HALLMARK_MITOTIC_SPINDLE	HALLMARK_MITOTIC_SPINDLE	197	-0.385392	-1.19319	0.121886	0.184382	0.0815161	1368	tags=16%, list=7%, signal=15%	LRPPRC/CDC42BPA/RABGAP1/RANBP9/CENPE/SOS1/KIF5B/DLG1/TLK1/CLASP1/PCM1/APC/ARFGEF1/KNTC1/CDC27/DST/CKAP5/DYNC1H1/BRCA2/ARHGAP5/HOOK3/RASAL2/CEP192/CLIP1/FGD6/RASA1/NIN/RICTOR/NF1/ARHGEF12/ALMS1/OPHN1
HALLMARK_OXIDATIVE_PHOSPHORYLATION	HALLMARK_OXIDATIVE_PHOSPHORYLATION	198	0.340755	1.14997	0.125379	0.184382	0.0815161	3373	tags=16%, list=17%, signal=13%	SLC25A6/RHOT2/LDHA/BAX/TCIRG1/ECH1/ATP5F1D/TIMM13/NDUFV1/MRPS12/POLR2F/CYC1/ACADVL/MDH2/TIMM10/MRPL34/NDUFS2/COX4I1/CYB5R3/PMPCA/ACAA1/NDUFS3/ECHS1/NDUFA8/SLC25A3/GPX4/ATP1B1/UQCRB/HTRA2/NDUFB2/OAT
HALLMARK_IL2_STAT5_SIGNALING	HALLMARK_IL2_STAT5_SIGNALING	184	0.342563	1.14848	0.132401	0.189144	0.0836217	2308	tags=26%, list=12%, signal=23%	CDKN1C/RNH1/GADD45B/IRF8/CSF1/CD83/COL6A1/RHOB/CD81/BHLHE40/KLF6/MYC/RGS16/CTSZ/SOCS1/GLIPR2/PIM1/SLC1A5/NDRG1/IL10RA/CD44/CAPG/P4HA1/NFKBIZ/SLC2A3/PUS1/BATF3/IL3RA/ENO3/ODC1/LIF/TNFRSF21/MAPKAPK2/IFITM3/PHLDA1/AGER/TRAF1/PLEC/ALCAM/EMP1/LRIG1/TNFRSF9/PTGER2/TNFRSF4/SERPINB6/IL4R/TNFRSF18
HALLMARK_PEROXISOME	HALLMARK_PEROXISOME	93	-0.427957	-1.20854	0.150928	0.209622	0.0926752	1318	tags=9%, list=7%, signal=8%	SLC23A2/ACSL4/ABCD3/LONP2/IDE/STS/HSD11B2/ABCB1
HALLMARK_ESTROGEN_RESPONSE_EARLY	HALLMARK_ESTROGEN_RESPONSE_EARLY	192	0.332022	1.11805	0.16857	0.227797	0.10071	2895	tags=26%, list=14%, signal=22%	TPBG/STC2/SLC16A1/PLAAT3/FDFT1/BHLHE40/MYC/FHL2/SFN/PTGES/RARA/PPIF/KRT19/CD44/EGR3/DLC1/MYBBP1A/BAG1/TIPARP/OLFML3/FASN/SLC9A3R1/KLF10/ELF3/TUBB2B/PDLIM3/SH3BP5/FAM102A/TOB1/ALDH3B1/PRSS23/CLDN7/UGCG/KRT18/KLF4/LRIG1/INHBB/PMAIP1/CELSR1/RRP12/NXT1/NBL1/NCOR2/FCMR/SYNGR1/FOS/KRT8/GJA1/MAPT/PAPSS2

## Sheet: iPl vs DB1
ID	Description	setSize	enrichmentScore	NES	pvalue	p.adjust	qvalues	rank	leading_edge	core_enrichment
HALLMARK_E2F_TARGETS	HALLMARK_E2F_TARGETS	192	-0.577789	-2.3355	1e-10	1.25e-09	6.57895e-10	4119	tags=56%, list=18%, signal=46%	DCLRE1B/IPO7/PRDX4/PMS2/DIAPH3/RAD21/STAG1/MAD2L1/CDK4/TRA2B/LIG1/MLH1/POLD1/RPA2/POLD3/PAICS/RPA1/ORC2/SHMT1/AK2/POP7/CKS2/PSIP1/PLK1/PDS5B/SMC1A/MSH2/TMPO/RAD51C/RPA3/SYNCRIP/EXOSC8/NCAPD2/AURKB/RAD1/ATAD2/CCP110/CSE1L/TP53/SPC25/CIT/EZH2/SMC4/RAD50/MCM7/NUP107/BRMS1L/DLGAP5/NUP205/STMN1/KIF22/ORC6/MMS22L/SUV39H1/GINS4/CDKN3/MCM3/HELLS/KIF2C/SPAG5/RACGAP1/KIF4A/CKS1B/CDC20/MCM5/TRIP13/MRE11/SRS…
HALLMARK_G2M_CHECKPOINT	HALLMARK_G2M_CHECKPOINT	196	-0.564326	-2.28524	1e-10	1.25e-09	6.57895e-10	2239	tags=38%, list=10%, signal=35%	FBXO5/CHAF1A/RASAL2/KIF15/SRSF10/CENPA/EZH2/SMC4/STIL/PBK/DMD/TPX2/STMN1/KIF22/ORC6/SUV39H1/CDKN3/MCM3/KIF2C/RACGAP1/KIF4A/KIF23/CKS1B/E2F1/CDC20/TROAP/CDC45/NDC80/MCM5/KIF20B/NEK2/CDC6/SRSF1/SMC2/MCM6/AURKA/UBE2C/XPO1/RAD54L/NASP/BIRC5/NUP50/CCNB2/HMMR/NOTCH2/POLE/CDC7/EXO1/SS18/LIG3/CHEK1/TRAIP/MYBL2/MCM2/BUB1/KIF11/CCNA2/CENPF/CDC25A/RBL1/BARD1/PLK4/PTTG1/BRCA2/TOP2A/CDK1/GINS2/CENPE/WRN/MKI67…
HALLMARK_HYPOXIA	HALLMARK_HYPOXIA	183	0.724404	2.06328	1e-10	1.25e-09	6.57895e-10	2269	tags=37%, list=10%, signal=34%	IER3/FOS/CITED2/CCN1/GBE1/DUSP1/F3/PIM1/ENO2/TPBG/JUN/IL6/P4HA2/MIF/PGK1/PLAUR/DPYSL4/TPI1/CCN5/VEGFA/MYH9/LDHA/CCN2/ENO1/ACKR3/SERPINE1/HSPA5/ZFP36/PFKP/PFKFB3/HS3ST1/HAS1/IGFBP1/JMJD6/DDIT4/ETS1/KLF6/PPP1R15A/TNFAIP3/BHLHE40/GPI/HK1/MT2A/NDRG1/PNRC1/GYS1/STC1/IRS2/HMOX1/PAM/SDC4/CAVIN1/FOSL2/CHST3/GAPDHS/IGFBP3/BNIP3L/SLC2A3/AKAP12/SLC37A4/B3GALT6/CAVIN3/AMPD3/CHST2/NFIL3/SLC2A5/PPP1R3C/SDC2
HALLMARK_TNFA_SIGNALING_VIA_NFKB	HALLMARK_TNFA_SIGNALING_VIA_NFKB	188	0.80541	2.2989	1e-10	1.25e-09	6.57895e-10	2560	tags=59%, list=11%, signal=53%	IER3/FOS/RHOB/EGR1/SPHK1/CEBPD/FOSL1/CXCL3/JUNB/CCN1/DUSP1/CXCL2/CXCL1/F3/CCL20/HBEGF/SOCS3/JUN/PHLDA1/EGR2/IL6/NR4A1/PLAUR/GADD45B/EIF1/RELB/PTGS2/LDLR/PMEPA1/VEGFA/TRIB1/FOSB/SLC2A6/NFKB2/EGR3/NAMPT/IL7R/ACKR3/CCL5/ICAM1/ZC3H12A/BMP2/SERPINE1/NFKBIA/ZFP36/MAP2K3/IL23A/GEM/TNFRSF9/KLF2/TNFAIP2/BCL2A1/PFKFB3/PTPRE/CCL2/NFKBIE/KLF4/IER2/GFPT2/RCAN1/MCL1/CD69/IFNGR2/KLF6/PPP1R15A/TNFAIP3/BHLHE40/TA…
HALLMARK_INFLAMMATORY_RESPONSE	HALLMARK_INFLAMMATORY_RESPONSE	186	0.701404	1.99935	3.90214e-10	3.90214e-09	2.05376e-09	2560	tags=41%, list=11%, signal=36%	CXCL8/SPHK1/IRF7/TAPBP/CSF3/F3/CCL20/HBEGF/SCARF1/TPBG/IL6/PLAUR/OSM/BDKRB1/LDLR/PTGIR/AXL/CX3CL1/NAMPT/IL7R/CCL5/ICAM1/FFAR2/AQP9/SERPINE1/NFKBIA/TNFRSF9/IL4R/PTPRE/CCL2/C5AR1/ROS1/LTA/CD69/IFNGR2/CD14/KLF6/CD40/PROK2/MMP14/CXCL6/TNFAIP6/TNFRSF1B/TIMP1/GNA15/MEFV/EMP3/FPR1/GABBR1/TNFSF9/PDPN/LY6E/RGS1/SELE/PDE4B/IL10/IRAK2/IRF1/PIK3R5/CCL7/ITGA5/EDN1/EREG/HRH1/CHST2/IL1A/CD48/LCK/NOD2/CD82/NFKB1…
HALLMARK_EPITHELIAL_MESENCHYMAL_TRANSITION	HALLMARK_EPITHELIAL_MESENCHYMAL_TRANSITION	182	0.644833	1.83616	7.82723e-07	6.52269e-06	3.433e-06	2860	tags=36%, list=13%, signal=31%	CXCL8/RHOB/CCN1/CXCL1/GREM1/ENO2/JUN/PDLIM4/IL6/PLAUR/GADD45B/PMEPA1/VEGFA/TNFRSF11B/CCN2/FZD8/THBS1/SERPINE1/MMP1/GEM/GAS1/MMP3/SERPINH1/COL7A1/FGF2/TNFAIP3/TIMP3/MMP14/CXCL6/VIM/TIMP1/EMP3/MMP2/SDC4/ANPEP/ECM1/EFEMP2/LOXL2/FERMT2/FLNA/DPYSL3/PDGFRB/IGFBP3/PTHLH/PLOD1/APLP1/THY1/TPM4/ITGA5/ITGB5/WIPF1/SLC6A8/IGFBP4/TNFRSF12A/CD44/PMP22/FBLN2/NTM/BASP1/THBS2/COL5A3/GJA1/COL4A2/PVR/COL12A1
HALLMARK_INTERFERON_GAMMA_RESPONSE	HALLMARK_INTERFERON_GAMMA_RESPONSE	193	0.620757	1.77356	6.0347e-06	4.3105e-05	2.26868e-05	3647	tags=31%, list=16%, signal=26%	IRF7/TAPBP/TRIM26/PIM1/IRF9/HLA-A/SOCS3/SECTM1/IL6/PTGS2/IFI30/NAMPT/CCL5/ICAM1/SOCS1/NFKBIA/RNF31/CFB/IL4R/TNFAIP2/PFKP/CCL2/OGFR/CD69/AUTS2/TNFAIP3/TAP1/CD40/MT2A/TNFAIP6/HELZ2/FPR1/LY6E/ISG15/LATS2/PDE4B/IRF1/MVP/CCL7/IRF4/IFI27/IFNAR2/NFKB1/ST3GAL5/STAT1/NOD1/HLA-DMA/SOD2/STAT3/IFITM2/CDKN1A/PML/PLSCR1/UPP1/UBE2L6/HIF1A/ZBP1/PSME1/LYSMD2
HALLMARK_ALLOGRAFT_REJECTION	HALLMARK_ALLOGRAFT_REJECTION	182	0.618961	1.76249	1.1751e-05	7.34436e-05	3.86545e-05	2816	tags=30%, list=13%, signal=26%	RPS9/HLA-E/IRF7/TAPBP/TAP2/HLA-A/IL6/HLA-DRA/C2/NCR1/CCL5/ICAM1/SOCS1/HLA-DOA/IL4R/CCL2/CD7/ITGB2/EIF5A/IFNGR2/ETS1/DEGS1/TAP1/CD40/LTB/BCL3/IL27RA/IGSF6/TIMP1/APBB1/INHBB/SOCS5/FLNA/CRTAM/CCL13/IL10/CD80/THY1/CCL7/EREG/IRF4/LCK/RPS19/CCND3/IFNAR2/IL1B/UBE2D1/STAT1/GCNT1/F2R/SPI1/BCL10/HLA-DMA/ITGAL
HALLMARK_IL6_JAK_STAT3_SIGNALING	HALLMARK_IL6_JAK_STAT3_SIGNALING	79	0.67395	1.79233	0.000206639	0.00110363	0.000580855	4709	tags=57%, list=21%, signal=45%	CSF2RA/CXCL3/IL3RA/CXCL1/PIM1/IRF9/SOCS3/JUN/IL6/SOCS1/IL4R/IFNGR2/CD14/IL1R2/LTB/TNFRSF1B/HMOX1/CRLF2/IRF1/PIK3R5/CSF2/CCL7/TNFRSF12A/CD44/IL1B/STAT1/IL9R/TNFRSF21/STAT3/PDGFC/OSMR/CD9/ITGB3/IL18R1/IFNAR1/CXCL10/IL17RA/TLR2/FAS/GRB2/BAK1/TNFRSF1A/CSF1/TGFB1/TYK2
HALLMARK_UV_RESPONSE_UP	HALLMARK_UV_RESPONSE_UP	143	0.615955	1.72286	0.000220725	0.00110363	0.000580855	3405	tags=29%, list=15%, signal=25%	FOS/RHOB/JUNB/RXRB/CXCL2/PRKACA/ENO2/IL6/NR4A1/FOSB/MRPL23/HLA-F/ICAM1/BMP2/AQP3/NFKBIA/RET/TAP1/CDKN2B/MMP14/CLTB/HMOX1/FGF18/DGAT1/ARRB2/IRF1/GAL/HSPA2/DNAJA1/DNAJB1/SLC6A8/CCND3/STARD3/ALDOA/GRPEL1/SOD2/CNP/CDKN1C/SPR/BTG2/PPIF/DDX21
HALLMARK_P53_PATHWAY	HALLMARK_P53_PATHWAY	186	0.566038	1.61349	0.000715459	0.00325209	0.00171162	3481	tags=28%, list=16%, signal=24%	IER3/FOS/SPHK1/H2AW/HBEGF/JUN/KRT17/IFI30/SOCS1/BMP2/PITPNC1/PLK3/PTPRE/KLF4/DDIT4/IRAK1/VDR/PPP1R15A/TAP1/CDKN2B/RPS12/BAX/NDRG1/NOTCH1/EPHA2/HMOX1/AK1/TNFSF9/INHBB/PDGFA/IL1A/SEC61A1/ZFP36L1/CCND3/CD82/HRAS/IER5/PVT1/RGS16/RHBDF2/F2R/TSPYL2/RALGDS/ADA/RAP2B/DEF6/NINJ1/ALOX15B/BTG2/CDKN1A/UPP1/DRAM1
HALLMARK_COMPLEMENT	HALLMARK_COMPLEMENT	182	0.553003	1.57467	0.00095745	0.00398937	0.00209967	1997	tags=19%, list=9%, signal=18%	HSPA1A/IRF7/CXCL1/F3/PIM1/IL6/CTSB/PLAUR/SERPINA1/NOTCH4/C2/CCL5/SERPINE1/GNB2/HSPA5/MMP8/CFB/LGALS3/FCN1/TIMP2/TNFAIP3/STX4/MMP14/CEBPB/CTSO/MT3/TIMP1/PLA2G7/ADAM9/PLAT/CLU/PFN1/IRF1/PIK3R5/GNAI2
HALLMARK_APOPTOSIS	HALLMARK_APOPTOSIS	153	0.57	1.60329	0.00120757	0.00464452	0.00244448	3337	tags=34%, list=15%, signal=29%	IER3/RHOB/ENO2/JUN/IL6/GADD45B/EGR3/BMP2/LGALS3/MCL1/CD69/IGFBP6/TIMP2/CD14/TIMP3/TAP1/RARA/BAX/PPP2R5B/TIMP1/GNA15/BIRC3/HMOX1/MMP2/PEA15/LMNA/EMP1/PDGFRB/BNIP3L/PLAT/CLU/IRF1/DNAJA1/BCAP31/EREG/IL1A/TNFRSF12A/CD44/IL1B/TSPO/VDAC2/RELA/F2R/BCL10/HSPB1/SPTAN1/BCL2L1/SOD2/BTG2/PPP3R1/CDKN1A/SMAD7
HALLMARK_IL2_STAT5_SIGNALING	HALLMARK_IL2_STAT5_SIGNALING	188	0.537026	1.53285	0.00271967	0.00971309	0.00511215	4053	tags=34%, list=18%, signal=28%	RHOB/IL3RA/PIM1/PHLDA1/TNFRSF4/GADD45B/RNH1/BATF3/SOCS1/BMP2/TNFRSF9/IL4R/NCS1/KLF6/BHLHE40/IL1R2/LTB/NFKBIZ/NDRG1/TNFRSF1B/MAPKAPK2/ECM1/CTLA4/SNX9/SYT11/EMP1/IL10/CYFIP1/SLC2A3/CSF2/CTSZ/APLP1/IRF4/CD48/CD83/NFIL3/ITGAE/CCND3/CD44/TNFRSF18/GSTO1/RGS16/NOP2/TNFRSF8/TNFRSF21/HK2/BCL2L1/IGF1R/RRAGD/MYO1E/CDKN1C/P4HA1/LRIG1/PLSCR1/GLIPR2/PUS1/ICOS/PENK/CD86/FLT3LG/IL18R1/TGM2/CXCL10/RHOH
HALLMARK_COAGULATION	HALLMARK_COAGULATION	117	0.575423	1.58468	0.00430464	0.0137832	0.0072543	4048	tags=36%, list=18%, signal=30%	DUSP14/LEFTY2/F3/MMP10/CTSB/SERPINA1/C2/THBS1/SERPINE1/GNB2/MMP8/MMP1/CFB/MMP3/SIRT2/TIMP3/MMP14/CTSO/TIMP1/MMP2/ADAM9/MMP7/CRIP2/PLAT/CLU/CFD/USP11/CTSK/C8A/PECAM1/FGA/PRSS23/VWF/PLAU/WDR1/KLF7/GSN/PLEK/CD9/ITGB3/C3/CAPN5
HALLMARK_APICAL_JUNCTION	HALLMARK_APICAL_JUNCTION	176	0.532295	1.51342	0.00452584	0.0137832	0.0072543	4580	tags=36%, list=20%, signal=29%	CD99/NLGN2/CLDN5/MYH9/TNFRSF11B/PTEN/NECTIN2/CX3CL1/ZYX/ICAM1/AKT3/ITGA3/CD276/STX4/SORBS3/IKBKG/ACTN4/MMP2/FLNC/ADAM9/IRS1/CAP1/PARD6G/TSPAN4/PFN1/RHOF/GNAI2/THY1/PKD1/HRAS/ACTG1/ACTB/SRC/CNN2/ADAMTS5/LAYN/PECAM1/MVD/LAMB3/TJP1/MDK/ACTN1/NEGR1/ALOX15B/VWF/PPP2R2C/GTF2F1/ACTN3/VASP/YWHAH/FSCN1/CD86/PBX2/MSN/TGFBI/DHX16/PTK2/FYB1/CNTN1/NEXN/AMH/ITGB1/THBS3/PTPRC
HALLMARK_WNT_BETA_CATENIN_SIGNALING	HALLMARK_WNT_BETA_CATENIN_SIGNALING	40	0.702287	1.71852	0.00468628	0.0137832	0.0072543	1906	tags=20%, list=9%, signal=18%	MAML1/DLL1/NOTCH4/FZD8/NCOR2/WNT1/NOTCH1/TCF7
HALLMARK_MITOTIC_SPINDLE	HALLMARK_MITOTIC_SPINDLE	195	-0.31818	-1.2896	0.00785939	0.0218316	0.0114903	2508	tags=27%, list=11%, signal=24%	CD2AP/ALS2/FGD6/CKAP5/FBXO5/RASAL2/KIF15/LATS1/SMC4/HOOK3/DLGAP5/SORBS2/TPX2/EZR/KIF22/ECT2/RABGAP1/KIF2C/RACGAP1/KIF4A/KIF23/TSC1/RICTOR/NDC80/KIF20B/NEK2/DLG1/AURKA/KNTC1/CENPJ/BIRC5/CCNB2/NIN/NOTCH2/ALMS1/SASS6/SSH2/APC/BUB1/ARHGAP5/MID1/KIF11/SOS1/CENPF/ANLN/BRCA2/TOP2A/CDK1/CENPE/NF1/CEP192/TTK
HALLMARK_KRAS_SIGNALING_UP	HALLMARK_KRAS_SIGNALING_UP	181	0.512095	1.4578	0.00893514	0.0235135	0.0123755	2975	tags=24%, list=13%, signal=21%	CSF2RA/CCL20/HBEGF/MMP10/ADAM8/PLAUR/MAFB/ARG1/PTGS2/TRIB1/SOX9/IL7R/CBX8/BMP2/CFB/KLF4/GFPT2/ITGB2/ETS1/PPP1R15A/TNFAIP3/G0S2/TNFRSF1B/H2BC3/BIRC3/CD37/EMP1/IGFBP3/PLAT/AKAP12/ACE/TMEM176A/CSF2/ADAMDEC1/EPHB2/EREG/SNAP91/IL1B/TMEM158/RGS16/PECAM1/NR1H4/MALL/PRDM1
HALLMARK_GLYCOLYSIS	HALLMARK_GLYCOLYSIS	180	0.501372	1.42693	0.0148249	0.0370623	0.0195065	3705	tags=29%, list=17%, signal=25%	IER3/CITED2/ENO2/TPBG/P4HA2/MIF/PGK1/DPYSL4/TPI1/VEGFA/LDHA/SOX9/ENO1/HSPA5/PFKP/ELF3/PGAM1/DDIT4/AGRN/CHST1/GYS1/STC1/IRS2/PAM/PKM/GAPDHS/IGFBP3/SLC37A4/B3GALT6/PLOD1/CHST2/SDC2/CD44/GMPPB/ALDOA/HK2/CLDN3/IDUA/RRAGD/PC/TPST1/P4HA1/B4GALT2/PPP2CB/CHPF2/G6PD/TKTL1/SAP30/CHST12/AK4/B3GAT1/ERO1A/PSMC4
HALLMARK_TGF_BETA_SIGNALING	HALLMARK_TGF_BETA_SIGNALING	54	0.607599	1.54381	0.0207254	0.0493462	0.0259717	3993	tags=46%, list=18%, signal=38%	LEFTY2/JUNB/PMEPA1/THBS1/BMP2/SERPINE1/LTBP2/NCOR2/IFNGR2/SKI/PPP1R15A/SMAD3/SKIL/KLF10/ACVR1/TJP1/TGIF1/ID3/ARID4B/CDKN1C/ID1/SMAD7/RAB31/SLC20A1/FKBP1A
HALLMARK_ESTROGEN_RESPONSE_EARLY	HALLMARK_ESTROGEN_RESPONSE_EARLY	182	0.478753	1.36325	0.0287845	0.0654194	0.0344313	4287	tags=31%, list=19%, signal=25%	FOS/SLC16A1/TPBG/KCNK15/ITPK1/CCN5/EGR3/MICB/DLC1/AQP3/NCOR2/RET/NBL1/KLF4/ELF3/TSKU/ADCY9/BHLHE40/RARA/PAPSS2/CHPT1/FCMR/INHBB/WFS1/FHL2/FDFT1/FARP1/KLF10/IGFBP4/CD44/SLC24A3/BCL11B/RRP12/HR/UGCG/GJA1/SEC14L2/IGF1R/PRSS23/LRIG1/RETREG1/PPIF/MYBBP1A/FOXC1/RAB31/CELSR1/NADSYN1/TGM2/GREB1/PODXL/CBFA2T3/KAZN/TMPRSS3/HES1/TUBB2B/UNC119
HALLMARK_OXIDATIVE_PHOSPHORYLATION	HALLMARK_OXIDATIVE_PHOSPHORYLATION	197	-0.302752	-1.22669	0.0312073	0.067842	0.0357063	4423	tags=34%, list=20%, signal=27%	MDH1/COX6B1/UQCRH/NDUFB3/MRPS11/ACO2/COX7C/BDH2/ATP5F1E/IDH2/ATP5F1A/NDUFA6/NDUFB8/DLD/ATP5PO/PDHX/UQCRB/ATP5PB/NDUFA4/COX6A1/SUCLG1/SUPV3L1/ACADSB/LRPPRC/CS/PHB2/MRPL11/SLC25A11/OPA1/NDUFA1/CYB5A/ATP5PD/TOMM70/SDHD/ALDH6A1/UQCR11/FXN/PRDX3/NDUFA3/UQCRQ/NDUFB7/ATP5MF/MRPS30/NDUFB5/TIMM8B/MGST3/ATP5F1C/COX17/ECH1/PDHB/COX15/NDUFA5/SDHB/COX6C/COX7B/NDUFA9/ATP5MC1/COX11/PDHA1/ETFDH/MRPS22/MRPL15/IDH…
HALLMARK_UV_RESPONSE_DN	HALLMARK_UV_RESPONSE_DN	140	0.496719	1.38741	0.0347798	0.0724579	0.0381357	3337	tags=24%, list=15%, signal=21%	CITED2/CCN1/DUSP1/F3/LDLR/PTEN/DLC1/SERPINE1/ABCC1/AKT3/YTHDC1/SLC22A18/BHLHE40/RUNX1/SMAD3/IRS1/FHL2/PDGFRB/MGLL/SDC2/PMP22/NFKB1/PRKAR2B/GCNT1/GJA1/RND3/SLC7A1/MAP1B/TJP1/IGF1R/GRK5/RBPMS/ID1/SMAD7
HALLMARK_REACTIVE_OXYGEN_SPECIES_PATHWAY	HALLMARK_REACTIVE_OXYGEN_SPECIES_PATHWAY	49	0.587024	1.47598	0.0404965	0.080993	0.0426279	4928	tags=41%, list=22%, signal=32%	JUNB/SBNO2/MSRA/ABCC1/PFKP/FTL/CDKN2D/SOD2/LAMTOR5/G6PD/OXSR1/HMOX2/FES/ERCC2/PDLIM1/LSP1/SELENOS/SRXN1/MBP/PTPA
HALLMARK_APICAL_SURFACE	HALLMARK_APICAL_SURFACE	38	0.579359	1.40595	0.0769837	0.142869	0.0751943	2812	tags=29%, list=13%, signal=25%	ADIPOR2/PLAUR/CX3CL1/GAS1/MDGA1/RHCG/THY1/SLC2A4/CD160/SCUBE1/HSPB1
HALLMARK_INTERFERON_ALPHA_RESPONSE	HALLMARK_INTERFERON_ALPHA_RESPONSE	94	0.493575	1.33645	0.0771493	0.142869	0.0751943	2281	tags=15%, list=10%, signal=13%	IRF7/TRIM26/IRF9/IFI30/RNF31/IL4R/OGFR/TAP1/HELZ2/LY6E/ISG15/IRF1/NCOA7/IFI27
HALLMARK_MTORC1_SIGNALING	HALLMARK_MTORC1_SIGNALING	198	0.439101	1.25707	0.0871469	0.155619	0.081905	3705	tags=25%, list=17%, signal=21%	ADIPOR2/GBE1/PGK1/NFKBIB/LDLR/TPI1/LDHA/ENO1/IFI30/NAMPT/RAB1A/HSPA5/MAP2K3/SERPINH1/SDF2L1/DDIT4/ITGB2/PPP1R15A/BHLHE40/GPI/STC1/DDX39A/SLC2A3/FADS1/SLC37A4/FADS2/SYTL2/NFIL3/HSPE1/ATP2A2/SERP1/CANX/ALDOA/HSPD1/HK2/CYP51A1/UNG/P4HA1/BTG2/G6PD/CDKN1A/IFRD1/DAPP1/AK4/HPRT1/RIT1/SEC11A/ERO1A/NIBAN1/PSMC4
HALLMARK_MYOGENESIS	HALLMARK_MYOGENESIS	171	0.44252	1.25496	0.0952683	0.164256	0.0864503	3843	tags=27%, list=17%, signal=23%	SPHK1/HBEGF/GADD45B/MYBPH/MYH9/AEBP1/SMTN/PTP4A3/SIRT2/FGF2/AGRN/ADCY9/BHLHE40/MRAS/SORBS3/FHL1/NOTCH1/AK1/FLII/IGFBP3/TPM3/CLU/KIFC3/CFD/COL15A1/ITGB5/SLC6A8/BDKRB2/PPP1R3C/SOD3/SPTAN1/COL4A2/MEF2D/PC/CKB/CRYAB/CDKN1A/GABARAPL2/FST/IFRD1/BIN1/ACTN3/RIT1/DAPK2/GSN/COX6A2/PLXNB2

## Sheet: iPL vs DB2
ID	Description	setSize	enrichmentScore	NES	pvalue	p.adjust	qvalues	rank	leading_edge	core_enrichment
HALLMARK_OXIDATIVE_PHOSPHORYLATION	HALLMARK_OXIDATIVE_PHOSPHORYLATION	200	-0.569712	-2.07341	5.33336e-09	2.66668e-07	2.02106e-07	2672	tags=42%, list=11%, signal=38%	NDUFS3/HSD17B10/HADHB/CYC1/ATP5PB/TIMM13/ATP6V1G1/RHOT2/PHB2/TIMM10/MDH1/MRPL15/ATP5F1A/RETSAT/MDH2/ETFB/ATP5F1B/SLC25A3/ISCU/ATP6V0B/SLC25A11/COX15/MRPS15/NDUFA8/ATP6AP1/NDUFC1/NDUFS2/COX7A2L/UQCR11/ETFA/ATP6V1E1/SDHD/NDUFB5/MRPL11/OXA1L/UQCRFS1/UQCRC1/NDUFS8/TIMM8B/SUCLG1/NDUFAB1/IDH3B/NDUFV1/LDHB/NDUFC2/BDH2/ATP5MC1/COX4I1/MGST3/ATP5F1C/ECH1/MTX2/SDHB/COX6C/NDUFS6/ACAA2/ATP6V0E1/NDUFA9/ATP5MF/…
HALLMARK_TNFA_SIGNALING_VIA_NFKB	HALLMARK_TNFA_SIGNALING_VIA_NFKB	191	0.640757	1.70538	0.000143591	0.00358977	0.00272067	5981	tags=54%, list=24%, signal=41%	IER3/CXCL3/IFNGR2/IER2/CCL20/JUN/PTGS2/EGR1/SQSTM1/TNFRSF9/ICAM1/CXCL2/IL6/VEGFA/SERPINE1/FOS/FOSB/TNFSF9/KLF4/BIRC3/CFLAR/CXCL1/TNFAIP3/IER5/CXCL6/TAP1/PHLDA1/NFAT5/CD44/NAMPT/NFKBIA/TRIB1/CEBPB/IL7R/SLC2A6/CCND1/TNFAIP6/IRS2/BCL2A1/IRF1/CSF2/ATP2B1/SLC16A6/TNFAIP2/MCL1/PTGER4/MSC/KDM6B/FOSL1/DUSP4/MXD1/IL1A/PANX1/GFPT2/DNAJB4/B4GALT1/CCL2/CCNL1/PLAU/INHBA/IL23A/PTPRE/CD80/JUNB/BMP2/SDC4/RIPK2/K…
HALLMARK_INFLAMMATORY_RESPONSE	HALLMARK_INFLAMMATORY_RESPONSE	196	0.624587	1.66624	0.000356815	0.00594692	0.00450714	3875	tags=32%, list=16%, signal=27%	SLC31A2/TAPBP/TPBG/IFNGR2/RAF1/NOD2/CXCL8/OSMR/CCL20/SCARF1/SLC28A2/TNFRSF9/AQP9/ICAM1/HAS2/GABBR1/IL6/IL10/CD48/FFAR2/SERPINE1/TNFSF9/P2RX7/ICAM4/HIF1A/EREG/CXCL6/CSF3/NAMPT/RASGRP1/NFKBIA/SELE/IL7R/TNFAIP6/CCL24/ATP2A2/IRF1/SLC31A1/ATP2B1/MEFV/MSR1/PTGER4/BDKRB1/TLR1/MXD1/C5AR1/IL1A/SELL/IL4R/CLEC5A/PROK2/CCL2/FPR1/ITGB8/INHBA/PTPRE/CCL7/LCP2/RIPK2/AHR/CYBB/SGMS2
HALLMARK_ALLOGRAFT_REJECTION	HALLMARK_ALLOGRAFT_REJECTION	191	0.617383	1.64317	0.000629626	0.00787032	0.00596488	2089	tags=16%, list=8%, signal=14%	HLA-DRA/IFNAR2/HLA-E/TAPBP/TAP2/HLA-A/IFNGR2/HLA-DOA/HLA-DMB/IGSF6/FYB1/NCR1/HLA-DMA/EIF5A/C2/PTPRC/ICAM1/SRGN/DARS1/IL6/IL10/STAT4/HIF1A/EREG/HLA-DOB/TAP1/ABCE1/CDKN2A/ITK/DEGS1
HALLMARK_MITOTIC_SPINDLE	HALLMARK_MITOTIC_SPINDLE	199	0.585665	1.56334	0.00323694	0.0323694	0.0245326	4927	tags=32%, list=20%, signal=26%	SMC4/RHOF/ABR/CCDC88A/BCAR1/ARHGAP5/KIF5B/YWHAE/PXN/ARHGAP27/SUN2/FARP1/ROCK1/TUBGCP3/CENPE/ITSN1/CLIP1/MYO9B/KIF20B/CTTN/SMC3/TOP2A/RASA2/TUBGCP5/ESPL1/SASS6/CD2AP/KIF15/DOCK4/SPTBN1/INCENP/DLGAP5/HOOK3/ACTN4/DLG1/PLEKHG2/NUMA1/APC/EPB41L2/PCM1/CNTRL/LATS1/PLK1/CEP57/KIF3B/RAB3GAP1/CLASP1/FLNA/SMC1A/VCL/TPX2/STAU1/RANBP9/CDC27/PKD2/CENPF/ECT2/PIF1/RICTOR/LMNB1/AKAP13/TRIO/RFC1
HALLMARK_ADIPOGENESIS	HALLMARK_ADIPOGENESIS	196	-0.4021	-1.46054	0.00543569	0.0452974	0.0343307	4227	tags=37%, list=17%, signal=31%	ALDOA/MIGA2/PFKL/NDUFA5/AIFM1/ABCB8/DRAM2/SLC66A3/HADH/SLC27A1/GADD45A/ITIH5/ECHS1/ARAF/UCP2/REEP5/PRDX3/GPX3/REEP6/COQ3/UCK1/SLC25A1/CDKN2C/CAT/PREB/NMT1/QDPR/MTARC2/NDUFS3/RETN/CYC1/ALDH2/LTC4S/MRPL15/RETSAT/MDH2/ETFB/RAB34/SLC19A1/ELMOD3/PEX14/SLC25A10/FAH/SQOR/CD151/UQCR11/ACADS/COQ9/SAMM50/VEGFB/FABP4/UQCRC1/SUCLG1/SNCG/NDUFAB1/MGST3/PPM1B/ECH1/SDHB/ACAA2/COQ5/DHRS7B/GPX4/NDUFB7/SULT1A1/TALD…
HALLMARK_BILE_ACID_METABOLISM	HALLMARK_BILE_ACID_METABOLISM	103	-0.457779	-1.53382	0.0124348	0.0888198	0.0673161	2798	tags=20%, list=11%, signal=18%	CAT/CYP27A1/PIPOX/PEX7/RETSAT/SLC27A5/FDXR/ACSL5/PEX26/RBP1/PEX11G/GSTK1/ABCA3/ALDH1A1/PEX19/PRDX5/CYP8B1/SLC35B2/SLC29A1/SOAT2/SOD1
HALLMARK_IL6_JAK_STAT3_SIGNALING	HALLMARK_IL6_JAK_STAT3_SIGNALING	83	0.632665	1.56786	0.0154696	0.0966851	0.0732771	2356	tags=22%, list=10%, signal=20%	CSF2RA/IL3RA/CXCL3/IRF9/IFNGR2/ITGA4/OSMR/JUN/PTPN11/STAT3/IL6/CRLF2/CXCL1/CD44/HMOX1/IL9R/IRF1/CSF2
HALLMARK_REACTIVE_OXYGEN_SPECIES_PATHWAY	HALLMARK_REACTIVE_OXYGEN_SPECIES_PATHWAY	49	-0.525828	-1.55326	0.0219912	0.122173	0.0925945	3465	tags=35%, list=14%, signal=30%	GLRX2/TXNRD2/NQO1/GPX3/CAT/SELENOS/STK25/NDUFS2/PRDX6/FES/TXN/GPX4/NDUFB4/PRDX4/ATOX1/SOD1/PTPA
HALLMARK_HYPOXIA	HALLMARK_HYPOXIA	191	0.515479	1.37195	0.0385365	0.167084	0.126632	2839	tags=21%, list=11%, signal=19%	IER3/TPBG/SLC37A4/GCNT2/MIF/GAPDH/VHL/JUN/LDHA/PPFIA4/P4HA1/GAPDHS/IL6/VLDLR/HSPA5/VEGFA/ERO1A/SERPINE1/FOS/GBE1/CAVIN3/HEXA/CA12/P4HA2/AK4/TNFAIP3/IDS/ZNF292/STC1/ALDOC/HMOX1/IRS2/AKAP12/CP/ENO2/COL5A1/KLF7/PFKP/EGFR/PGK1
HALLMARK_DNA_REPAIR	HALLMARK_DNA_REPAIR	148	-0.379546	-1.32542	0.0394737	0.167084	0.126632	2077	tags=22%, list=8%, signal=21%	POLR1D/TAF12/DDB1/NELFB/NME1/MRPL40/ITPA/TK2/NUDT21/POLR2K/GTF2B/TSG101/BCAP31/APRT/NME3/RPA3/SNAPC5/RBX1/POLR2G/RPA2/NME4/POLR3GL/AAAS/ARL6IP1/DAD1/GPX4/POLR2J/POLE4/GTF2H5/COX17/EDF1/POLD4/CDA
HALLMARK_XENOBIOTIC_METABOLISM	HALLMARK_XENOBIOTIC_METABOLISM	184	-0.353431	-1.27209	0.0401003	0.167084	0.126632	3771	tags=27%, list=15%, signal=23%	GNMT/G6PC1/COMT/TYR/NQO1/CDO1/VTN/CYB5A/PGD/TKFC/JUP/RBP4/CAT/PROS1/NMT1/GSS/CYP27A1/CYP2J2/FBLN1/HSD11B1/ALDH2/BLVRB/ADH5/GSTM4/MAOA/RETSAT/ACOX2/SLC35B1/ACP1/LCAT/TMEM97/ADH1C/FAH/TMEM176B/HSD17B2/HES6/ACSM1/EPHX1/ASL/NFS1/DCXR/F10/ECH1/PLG/PTGDS/NDRG2/DHPS/AKR1C3/PSMB10/CDA
HALLMARK_APICAL_JUNCTION	HALLMARK_APICAL_JUNCTION	190	0.508339	1.35239	0.0467006	0.168767	0.127908	3018	tags=14%, list=12%, signal=13%	CD99/NLGN2/PTEN/AKT3/RHOF/JAM3/TJP1/FYB1/ADAM9/PKD1/PTPRC/ITGB1/PBX2/ICAM1/PFN1/ICAM4/ICAM5/ZYX/TNFRSF11B/CDH11/THBS3/FLNC/NEGR1/SKAP2/EGFR/CD86/INSIG1
HALLMARK_UV_RESPONSE_DN	HALLMARK_UV_RESPONSE_DN	144	0.531984	1.38842	0.0472547	0.168767	0.127908	5610	tags=33%, list=23%, signal=26%	PTEN/AKT3/YTHDC1/PRKAR2B/TJP1/DLC1/ATRX/SLC22A18/ABCC1/CDON/HAS2/SIPA1L1/VLDLR/SERPINE1/MAP1B/RUNX1/NRP1/RASA2/ATP2B1/TOGARAM1/SCAF8/INSIG1/DLG1/NIPBL/PDGFRB/INPP4B/NFIB/GCNT1/PRDM2/CAP2/SYNJ2/LTBP1/SLC7A1/SMAD7/MYC/IRS1/KALRN/KIT/CCN1/SNAI2/ID1/LAMC1/ADGRL2/PMP22/PTPN21/PRKCE/ZMIZ1/IGFBP5
HALLMARK_G2M_CHECKPOINT	HALLMARK_G2M_CHECKPOINT	199	0.491144	1.31103	0.0638757	0.212919	0.16137	4947	tags=30%, list=20%, signal=24%	CASP8AP2/SMC4/YTHDC1/KIF5B/TOP1/PRMT5/STAG1/ATRX/E2F2/ARID4A/PRPF4B/KPNB1/HIF1A/CENPE/CUL3/PURA/KIF20B/CCND1/STIL/H2AZ1/SMC2/TOP2A/ESPL1/XPO1/SLC7A5/HNRNPU/KIF15/E2F3/CCNF/FOXN3/DBF4/HOXC10/NOLC1/WRN/INCENP/MAP3K20/NUMA1/HMMR/PLK1/SQLE/AMD1/TMPO/TGFB1/RAD21/CUL5/SMC1A/TPX2/BCL3/PDS5B/G3BP1/CDC27/SRSF10/GSPT1/CENPF/SLC7A1/LMNB1/CTCF/HMGA1/MYC
HALLMARK_MTORC1_SIGNALING	HALLMARK_MTORC1_SIGNALING	199	0.487684	1.3018	0.0701338	0.219168	0.166106	3810	tags=29%, list=15%, signal=25%	ADIPOR2/SLC37A4/GAPDH/CANX/PLOD2/LDHA/NFKBIB/P4HA1/ACTR2/SQSTM1/ACACA/MTHFD2/VLDLR/HSPA5/ERO1A/HMGCS1/SSR1/GBE1/AK4/NIBAN1/ACSL3/M6PR/SCD/STC1/FADS1/NAMPT/TBK1/FADS2/ATP2A2/SORD/TFRC/HSPD1/EDEM1/SLC7A5/PSAT1/ACLY/SKAP2/SYTL2/PGK1/HMGCR/NUP205/INSIG1/HSP90B1/CCNF/EPRS1/USO1/UFM1/GTF2H1/MLLT11/STARD4/HK2/ELOVL5/EGLN3/PLK1/TXNRD1/SQLE/DHFR/HSPE1
