# Supplementary material for: Immune Dysregulation and Trophoblastic Dysfunction as a Potential Cause of Idiopathic Recurrent Pregnancy Loss
Source: Biology (Basel). 2025 Jul 4;14(7):811. doi: 10.3390/biology14070811 (PMC12292758; doi:10.3390/biology14070811)
Supplement: Supplementary file 1 [file biology-14-00811-s001.zip › Supplementary data/Table S6.xlsx]

## Sheet: iPL vs VT1
baseMean	log2FoldChange	lfcSE	stat	pvalue	padj	gene_name	gene_id	rank
525.879	-9.75844	1.10287	-8.84821	8.89311e-19	3.1716e-17	KCNA7	ENSG00000104848.2	-18.0509
417.108	-8.70837	1.04362	-8.3444	7.15762e-17	2.13526e-15	ENSG00000282943	ENSG00000282943.1	-16.1452
413.156	-8.68837	1.07716	-8.06596	7.26599e-16	1.96043e-14	ENSG00000287315	ENSG00000287315.1	-15.1387
187.201	-8.26788	1.0327	-8.00606	1.18442e-15	3.14192e-14	CICP14	ENSG00000281490.1	-14.9265
938.162	-8.05952	0.694994	-11.5965	4.29105e-31	3.63033e-29	PRKCZ-AS1	ENSG00000182873.5	-30.3674
153.274	-7.98024	1.0879	-7.33545	2.20979e-13	4.66793e-12	ENSG00000286067	ENSG00000286067.1	-12.6556
139.382	-7.84153	1.06333	-7.3745	1.64957e-13	3.52509e-12	ENSG00000228626	ENSG00000228626.1	-12.7826
646.748	-7.71783	0.802369	-9.6188	6.6602e-22	3.15026e-20	MYCNOS	ENSG00000233718.8	-21.1765
114.207	-7.55453	1.05802	-7.14026	9.31537e-13	1.8424e-11	ENSG00000268108	ENSG00000268108.1	-12.0308
53388	-7.47003	0.442065	-16.898	4.65075e-64	1.9189e-61	PSG9	ENSG00000183668.18	-63.3325
104.284	-7.42289	1.16863	-6.3518	2.12817e-10	3.09351e-09	ACSBG2	ENSG00000130377.14	-9.67199
1896.94	-7.37531	0.622458	-11.8487	2.18607e-32	2.01471e-30	CGB7	ENSG00000196337.13	-31.6603
92.526	-7.2541	1.03479	-7.01022	2.37948e-12	4.48457e-11	ENSG00000272849	ENSG00000272849.1	-11.6235
92.7903	-7.25212	1.0566	-6.86365	6.71223e-12	1.19771e-10	ENSG00000287125	ENSG00000287125.1	-11.1731
133.545	-7.08401	1.03524	-6.84287	7.76242e-12	1.37051e-10	CYP2C9	ENSG00000138109.11	-11.11
133.12	-7.0781	1.00726	-7.02707	2.10913e-12	3.99469e-11	CYP8B1	ENSG00000180432.6	-11.6759
131.992	-7.05251	1.01963	-6.91675	4.62132e-12	8.39127e-11	IL22RA2	ENSG00000164485.15	-11.3352
2317	-7.01899	0.47388	-14.8117	1.23036e-49	2.82027e-47	ABCB1	ENSG00000085563.15	-48.91
64488.2	-6.96626	0.46748	-14.9017	3.211e-50	7.68891e-48	PSG4	ENSG00000243137.8	-49.4934
7139.85	-6.82928	0.396237	-17.2353	1.44223e-66	6.672e-64	PSG8	ENSG00000124467.19	-65.841
67.8123	-6.80262	1.03974	-6.54261	6.04524e-11	9.45349e-10	ENSG00000267523	ENSG00000267523.1	-10.2186
388.856	-6.79941	0.728271	-9.33638	9.96824e-21	4.31191e-19	OTOGL	ENSG00000165899.12	-20.0014
66.4503	-6.77381	1.16829	-5.79803	6.70974e-09	7.77987e-08	GAPDHP32	ENSG00000226443.3	-8.17329
65.1643	-6.74291	1.07611	-6.26598	3.70478e-10	5.18302e-09	ENSG00000271806	ENSG00000271806.1	-9.43124
62.628	-6.68942	1.04062	-6.4283	1.29037e-10	1.92793e-09	ENSG00000288066	ENSG00000288066.1	-9.88929
157468	-6.65222	0.334936	-19.8612	8.82246e-88	9.85873e-85	KISS1	ENSG00000170498.9	-87.0544
65355.1	-6.60232	0.355586	-18.5675	5.89358e-77	4.51599e-74	PSG1	ENSG00000231924.10	-76.2296
17762.3	-6.538	0.355806	-18.3752	2.07666e-75	1.46563e-72	MT-ND6	ENSG00000198695.2	-74.6826
25020.2	-6.5136	0.475278	-13.7048	9.50147e-43	1.46448e-40	PSG6	ENSG00000170848.16	-42.0222
53.9258	-6.46842	1.03679	-6.23888	4.40711e-10	6.10192e-09	ENSG00000267244	ENSG00000267244.5	-9.35585
921195	-6.46517	0.420334	-15.381	2.19459e-53	5.94512e-51	CGA	ENSG00000135346.9	-52.6586
511.813	-6.45492	0.708922	-9.10526	8.60577e-20	3.4041e-18	ALPL	ENSG00000162551.14	-19.0652
81.5797	-6.37178	0.991472	-6.42658	1.30505e-10	1.94725e-09	ENSG00000260853	ENSG00000260853.2	-9.88437
494.23	-6.34074	0.564613	-11.2302	2.89697e-29	2.23901e-27	ENSG00000268655	ENSG00000268655.2	-28.5381
441.2	-6.26723	0.622922	-10.061	8.2138e-24	4.40572e-22	SCNN1B	ENSG00000168447.11	-23.0855
1188.81	-6.25935	0.524306	-11.9384	7.46777e-33	7.05204e-31	OLAH	ENSG00000152463.15	-32.1268
258.088	-6.25717	0.714555	-8.75673	2.01004e-18	6.9828e-17	LHB	ENSG00000104826.15	-17.6968
8988.17	-6.21823	0.337396	-18.43	7.5445e-76	5.46854e-73	GH2	ENSG00000136487.18	-75.1224
332.969	-6.2057	0.672356	-9.22978	2.71176e-20	1.11544e-18	LINC02860	ENSG00000222004.7	-19.5667
245.183	-6.20521	0.732241	-8.47428	2.36545e-17	7.40245e-16	PSG10P	ENSG00000248257.7	-16.6261
44.7893	-6.19841	1.06254	-5.83359	5.42467e-09	6.3725e-08	RN7SL708P	ENSG00000265675.2	-8.26563
43.1401	-6.14682	1.0845	-5.66787	1.44586e-08	1.59312e-07	CCR5AS	ENSG00000223552.1	-7.83987
190.592	-6.13558	0.992084	-6.18453	6.22864e-10	8.4239e-09	LINC01284	ENSG00000230317.2	-9.20561
42.7931	-6.13438	1.05589	-5.80967	6.25965e-09	7.29585e-08	ENSG00000246575	ENSG00000246575.2	-8.20345
42.0207	-6.11321	1.02908	-5.94044	2.84267e-09	3.51325e-08	ENSG00000229413	ENSG00000229413.2	-8.54627
38468.4	-6.10251	0.44482	-13.719	7.81041e-43	1.22496e-40	PSG2	ENSG00000242221.9	-42.1073
87498.9	-6.1	0.446768	-13.6536	1.92124e-42	2.87853e-40	CGB5	ENSG00000189052.7	-41.7164
62589.5	-6.02376	0.484638	-12.4294	1.80973e-35	1.95076e-33	CGB8	ENSG00000213030.6	-34.7424
36339.1	-5.99927	0.481705	-12.4542	1.32611e-35	1.45164e-33	CGB3	ENSG00000104827.12	-34.8774
131.49	-5.99022	0.811302	-7.38347	1.54218e-13	3.30613e-12	H4C9	ENSG00000276180.1	-12.8119
125.91	-5.97768	0.88854	-6.72753	1.72571e-11	2.90898e-10	LINC01960	ENSG00000260868.1	-10.763
392.547	-5.93401	0.634496	-9.35233	8.57418e-21	3.75355e-19	LCAL1	ENSG00000286042.1	-20.0668
2090.92	-5.91834	0.532492	-11.1144	1.06725e-28	7.92868e-27	LGALS14	ENSG00000006659.13	-27.9717
371.412	-5.89249	0.564227	-10.4435	1.56952e-25	9.52327e-24	LINC01118	ENSG00000222005.9	-24.8042
35.9055	-5.88972	1.053	-5.59327	2.2283e-08	2.39044e-07	ESR2	ENSG00000140009.19	-7.65203
59.6463	-5.8885	1.06819	-5.51261	3.53549e-08	3.66661e-07	ENSG00000226548	ENSG00000226548.1	-7.45155
9298.81	-5.88637	0.395889	-14.8687	5.26041e-50	1.22677e-47	ANGPT2	ENSG00000091879.14	-49.279
35.8397	-5.8858	1.06118	-5.54645	2.91532e-08	3.06852e-07	RAB11FIP1P1	ENSG00000228492.2	-7.53531
523.042	-5.87278	0.498735	-11.7754	5.22932e-32	4.72206e-30	PHYHIPL	ENSG00000165443.12	-31.2816
58.8205	-5.86933	1.00431	-5.84415	5.09172e-09	6.01034e-08	ENSG00000231731	ENSG00000231731.7	-8.29314
1208.86	-5.86904	0.420436	-13.9594	2.75774e-44	4.56542e-42	CSHL1	ENSG00000204414.13	-43.5594
34.1545	-5.82045	1.044	-5.57512	2.47354e-08	2.63559e-07	CFAP126	ENSG00000188931.4	-7.60668
34.2495	-5.81433	1.31041	-4.43703	9.12083e-06	6.10613e-05	MUCL1	ENSG00000172551.11	-5.03997
34.22	-5.8113	1.13435	-5.12303	3.00665e-07	2.66035e-06	CAB39P1	ENSG00000251303.1	-6.52192
151.826	-5.78613	0.993505	-5.82395	5.74728e-09	6.72791e-08	HMGCS2	ENSG00000134240.12	-8.24054
33.1757	-5.77414	1.04244	-5.53906	3.04103e-08	3.19115e-07	LRRC37A16P	ENSG00000267023.5	-7.51698
289.51	-5.77297	0.690392	-8.36186	6.17346e-17	1.8499e-15	SLC26A7	ENSG00000147606.9	-16.2095
49496.2	-5.76355	0.424119	-13.5895	4.62467e-42	6.66822e-40	CSH2	ENSG00000213218.11	-41.3349
339.835	-5.75374	0.649261	-8.86198	7.86039e-19	2.83344e-17	MTNR1B	ENSG00000134640.3	-18.1046
32.7967	-5.75373	1.16868	-4.92328	8.51037e-07	6.96277e-06	SLC9A3	ENSG00000066230.12	-6.07005
4598.16	-5.73039	0.319705	-17.924	7.66365e-72	4.8936e-69	TREML2	ENSG00000112195.9	-71.1156
32.3003	-5.72785	1.08018	-5.30268	1.14117e-07	1.08107e-06	ENSG00000233478	ENSG00000233478.1	-6.94265
31.6327	-5.70166	1.2669	-4.50048	6.78005e-06	4.63863e-05	TBC1D26	ENSG00000214946.14	-5.16877
31.6103	-5.70105	1.27701	-4.46437	8.03037e-06	5.42895e-05	ENSG00000254592	ENSG00000254592.1	-5.09526
31.5119	-5.69915	1.06697	-5.34143	9.22161e-08	8.86537e-07	ENSG00000269737	ENSG00000269737.2	-7.03519
31.5938	-5.69343	1.10161	-5.16827	2.36271e-07	2.12922e-06	ENSG00000278813	ENSG00000278813.1	-6.62659
49.8076	-5.64087	1.01964	-5.53223	3.16177e-08	3.30458e-07	CYP4F35P	ENSG00000265787.2	-7.50007
62444.2	-5.62866	0.335316	-16.7861	3.0831e-63	1.21597e-60	PSG3	ENSG00000221826.10	-62.511
49.1769	-5.61469	1.03236	-5.43868	5.36771e-08	5.38558e-07	ENSG00000259182	ENSG00000259182.5	-7.27021
10077.3	-5.59992	0.497247	-11.2618	2.02472e-29	1.57851e-27	PSG11	ENSG00000243130.8	-28.6936
47.851	-5.59694	1.03173	-5.42479	5.80217e-08	5.78685e-07	ENSG00000268287	ENSG00000268287.1	-7.23641
1062.87	-5.59569	0.497485	-11.2479	2.37049e-29	1.8374e-27	LINC00967	ENSG00000253138.5	-28.6252
29.1725	-5.58437	1.131	-4.93753	7.91171e-07	6.51272e-06	ENSG00000254874	ENSG00000254874.1	-6.10173
25661.2	-5.57469	0.34811	-16.0141	1.0179e-57	3.24989e-55	PSG5	ENSG00000204941.14	-56.9923
221.166	-5.57165	0.624571	-8.92076	4.63088e-19	1.70598e-17	SGPP2	ENSG00000163082.10	-18.3343
28.7242	-5.5693	1.0882	-5.11791	3.08946e-07	2.72912e-06	ENSG00000259306	ENSG00000259306.2	-6.51012
28.8387	-5.56646	1.04437	-5.32996	9.82349e-08	9.37566e-07	ENSG00000268030	ENSG00000268030.1	-7.00773
186.566	-5.56122	0.939478	-5.91947	3.22978e-09	3.96065e-08	SGSM1	ENSG00000167037.19	-8.49083
170.457	-5.55261	0.684628	-8.11041	5.04486e-16	1.38059e-14	TREML3P	ENSG00000184106.8	-15.2972
28.2646	-5.54441	1.03512	-5.35628	8.49515e-08	8.2309e-07	ENSG00000225507	ENSG00000225507.1	-7.07083
45.912	-5.54181	1.0376	-5.341	9.24369e-08	8.87599e-07	ENSG00000236364	ENSG00000236364.4	-7.03415
28.0248	-5.53582	1.03109	-5.3689	7.92163e-08	7.71984e-07	ENSG00000257270	ENSG00000257270.1	-7.10119
3997.69	-5.52484	0.353476	-15.6301	4.54364e-55	1.31028e-52	HSD11B2	ENSG00000176387.7	-54.3426
2004.01	-5.51436	0.463392	-11.9	1.18365e-32	1.10994e-30	SERPINB2	ENSG00000197632.9	-31.9268
27.6765	-5.51389	1.13541	-4.8563	1.19599e-06	9.52073e-06	OPTC	ENSG00000188770.10	-5.92227
994.319	-5.51292	0.541608	-10.1788	2.46568e-24	1.36626e-22	ANKRD33	ENSG00000167612.13	-23.6081
27.7701	-5.51006	1.08355	-5.08519	3.67259e-07	3.20518e-06	RUNDC3B	ENSG00000105784.15	-6.43503
202.207	-5.50954	0.702049	-7.8478	4.23395e-15	1.06921e-13	HLF	ENSG00000108924.14	-14.3733
1179.27	-5.49789	0.446052	-12.3257	6.59081e-35	6.85112e-33	LGALS13	ENSG00000105198.11	-34.1811
27.342	-5.48943	1.07528	-5.10511	3.30607e-07	2.90611e-06	ENSG00000255375	ENSG00000255375.3	-6.48069
27.2733	-5.48815	1.04512	-5.25122	1.51097e-07	1.40606e-06	ENSG00000249626	ENSG00000249626.1	-6.82074
66.7367	-5.47101	0.900687	-6.07427	1.24557e-09	1.61845e-08	LHFPL5	ENSG00000197753.11	-8.90463
69020.7	-5.46934	0.329884	-16.5796	9.79537e-62	3.70003e-59	PLAC4	ENSG00000280109.3	-61.009
43.4463	-5.46619	1.08889	-5.01995	5.1685e-07	4.41025e-06	FLNB-AS1	ENSG00000244161.1	-6.28664
43.4376	-5.45921	1.01197	-5.39464	6.86629e-08	6.75769e-07	ENSG00000246451	ENSG00000246451.2	-7.16328
2757.99	-5.44861	0.418748	-13.0117	1.05029e-38	1.34132e-36	ERV3-1	ENSG00000213462.5	-37.9787
146.016	-5.44268	0.700533	-7.76935	7.88901e-15	1.94463e-13	ENSG00000267934	ENSG00000267934.1	-14.103
373.853	-5.43348	0.560912	-9.68686	3.42894e-22	1.65397e-20	LINC01119	ENSG00000239332.6	-21.4648
26.2163	-5.42923	1.09102	-4.97629	6.4816e-07	5.42033e-06	ENSG00000233393	ENSG00000233393.1	-6.18832
42.0316	-5.41388	1.04762	-5.1678	2.36868e-07	2.13316e-06	ENSG00000287326	ENSG00000287326.1	-6.62549
25.899	-5.41362	1.13968	-4.75012	2.03291e-06	1.53796e-05	LINC00474	ENSG00000204148.3	-5.69188
25.671	-5.39762	1.08173	-4.98982	6.04346e-07	5.08724e-06	ENSG00000223947	ENSG00000223947.1	-6.21871
63.3373	-5.39553	0.952291	-5.66584	1.46302e-08	1.60938e-07	ENSG00000254290	ENSG00000254290.1	-7.83475
147.885	-5.3922	0.705559	-7.64245	2.13131e-14	5.03609e-13	NME2P1	ENSG00000123009.4	-13.6714
25.2637	-5.37564	1.18086	-4.55231	5.30589e-06	3.70087e-05	ENSG00000227606	ENSG00000227606.2	-5.27524
40.9761	-5.33098	1.15173	-4.62869	3.67989e-06	2.65941e-05	MTND6P4	ENSG00000249119.1	-5.43417
24.5438	-5.32455	1.0495	-5.07343	3.90702e-07	3.38992e-06	ENSG00000260051	ENSG00000260051.1	-6.40815
41.2833	-5.32251	1.27544	-4.17308	3.00511e-05	0.00018034	HBG2	ENSG00000196565.15	-4.52214
24.0656	-5.31656	1.04623	-5.08163	3.74202e-07	3.25729e-06	ENSG00000225313	ENSG00000225313.5	-6.42689
55.2345	-5.28353	1.12684	-4.6888	2.74806e-06	2.03143e-05	CA10	ENSG00000154975.14	-5.56097
38.0056	-5.26893	1.00498	-5.24282	1.58138e-07	1.46649e-06	ZPLD2P	ENSG00000236155.6	-6.80096
38.8385	-5.26022	1.01081	-5.20397	1.95071e-07	1.7831e-06	ENSG00000279382	ENSG00000279382.1	-6.70981
23.2541	-5.25327	1.09227	-4.8095	1.51308e-06	1.17963e-05	NSG2	ENSG00000170091.11	-5.82014
23.1181	-5.24814	1.10727	-4.73972	2.14017e-06	1.61319e-05	ENSG00000251034	ENSG00000251034.2	-5.66955
23.0062	-5.24117	1.12502	-4.65874	3.18157e-06	2.3326e-05	ENSG00000223901	ENSG00000223901.2	-5.49736
22.9654	-5.2404	1.081	-4.84774	1.24874e-06	9.91708e-06	RN7SKP209	ENSG00000252697.1	-5.90353
224.517	-5.23821	0.675239	-7.75756	8.65767e-15	2.13214e-13	GNGT1	ENSG00000127928.13	-14.0626
110.214	-5.23403	0.930242	-5.62652	1.83879e-08	1.99815e-07	LINC01095	ENSG00000248809.6	-7.73547
22.3065	-5.19377	1.0871	-4.77763	1.77377e-06	1.35878e-05	PIGCP1	ENSG00000213713.3	-5.7511
54.9161	-5.19065	1.01386	-5.11969	3.06033e-07	2.70428e-06	ENSG00000284747	ENSG00000284747.1	-6.51423
163.193	-5.16025	0.751223	-6.86913	6.45966e-12	1.15494e-10	ASB2	ENSG00000100628.12	-11.1898
165.672	-5.15753	0.615538	-8.3789	5.34261e-17	1.61902e-15	KRT7-AS	ENSG00000257671.1	-16.2722
1380.74	-5.14849	0.332021	-15.5065	3.13399e-54	8.66501e-52	RAP1GAP	ENSG00000076864.20	-53.5039
34.9133	-5.14622	1.07718	-4.77749	1.775e-06	1.35933e-05	TMPRSS3	ENSG00000160183.17	-5.7508
36.1011	-5.14554	1.01429	-5.07302	3.91552e-07	3.39291e-06	CHAD	ENSG00000136457.10	-6.40721
21.542	-5.14444	1.08592	-4.73739	2.16491e-06	1.62954e-05	THEM5	ENSG00000196407.12	-5.66456
503.059	-5.12753	0.489573	-10.4735	1.14382e-25	7.01972e-24	ENSG00000268153	ENSG00000268153.5	-24.9416
33.9719	-5.11122	1.09197	-4.68075	2.85828e-06	2.10594e-05	CELP	ENSG00000170827.9	-5.5439
76.3065	-5.09489	0.892196	-5.71051	1.12636e-08	1.25919e-07	ENSG00000229425	ENSG00000229425.3	-7.94832
49.7604	-5.07126	0.941088	-5.38872	7.0961e-08	6.96087e-07	TCAM1P	ENSG00000240280.7	-7.14898
20.4515	-5.06852	1.09579	-4.62543	3.73827e-06	2.6987e-05	RORC	ENSG00000143365.19	-5.42733
20.3864	-5.0608	1.16335	-4.35021	1.36007e-05	8.78936e-05	LRRTM1	ENSG00000162951.11	-4.86644
20.0672	-5.04435	1.09721	-4.59743	4.27729e-06	3.04924e-05	ENSG00000197815	ENSG00000197815.4	-5.36883
19.6133	-5.01868	1.08314	-4.63347	3.59579e-06	2.60704e-05	ENSG00000288065	ENSG00000288065.1	-5.44421
19.5962	-5.01441	1.33716	-3.75006	0.000176795	0.000883614	KLF2P1	ENSG00000231240.1	-3.75253
19.3592	-5.00001	1.05464	-4.74097	2.12694e-06	1.60367e-05	PRPS1P2	ENSG00000232630.1	-5.67224
81.9489	-4.98508	0.873158	-5.70925	1.13477e-08	1.26806e-07	LINC02533	ENSG00000260239.2	-7.94509
19.024	-4.96065	1.05322	-4.71	2.47717e-06	1.84236e-05	ENSG00000287127	ENSG00000287127.1	-5.60604
30.8551	-4.95888	1.02559	-4.83516	1.33039e-06	1.04879e-05	ENSG00000286004	ENSG00000286004.1	-5.87602
19.0418	-4.95778	1.08652	-4.56299	5.04301e-06	3.53314e-05	ILVBL-AS1	ENSG00000268564.1	-5.29731
30.2643	-4.93309	1.01292	-4.87016	1.11505e-06	8.92942e-06	ENSG00000236540	ENSG00000236540.7	-5.9527
6946.92	-4.93074	0.262362	-18.7936	8.51941e-79	6.72006e-76	TCL6	ENSG00000187621.15	-78.0696
172.215	-4.91827	0.943293	-5.21394	1.84875e-07	1.69394e-06	CCK	ENSG00000187094.12	-6.73312
18.3764	-4.91789	1.03781	-4.73871	2.1508e-06	1.61983e-05	TMX2P1	ENSG00000213839.4	-5.6674
76.8781	-4.91099	0.903335	-5.43651	5.43353e-08	5.44348e-07	CARD17	ENSG00000255221.4	-7.26492
29.71	-4.90855	1.03094	-4.76121	1.92431e-06	1.46285e-05	ENSG00000259668	ENSG00000259668.6	-5.71572
64.939	-4.90832	0.798431	-6.14746	7.87352e-10	1.05159e-08	ENSG00000263272	ENSG00000263272.1	-9.10383
18.0996	-4.90636	1.13449	-4.32472	1.52723e-05	9.74511e-05	ENSG00000232111	ENSG00000232111.2	-4.8161
18.206	-4.90571	1.07607	-4.55893	5.14159e-06	3.59563e-05	ENSG00000279926	ENSG00000279926.1	-5.2889
30.7028	-4.90492	1.03125	-4.75628	1.97197e-06	1.49608e-05	ENSG00000237938	ENSG00000237938.5	-5.7051
18.0348	-4.89609	1.12236	-4.36232	1.28688e-05	8.37619e-05	ENSG00000287608	ENSG00000287608.1	-4.89046
31.2109	-4.88679	1.3359	-3.65804	0.000254153	0.00122262	LINC02575	ENSG00000228709.1	-3.59491
17.831	-4.88053	1.20072	-4.06466	4.81021e-05	0.000276954	FAM71F1	ENSG00000135248.15	-4.31784
44.9767	-4.87472	0.891793	-5.4662	4.59785e-08	4.67614e-07	ENSG00000265298	ENSG00000265298.1	-7.33745
28.9205	-4.87222	1.02332	-4.76121	1.92436e-06	1.46285e-05	MASP2	ENSG00000009724.17	-5.71571
43.3587	-4.87083	0.930453	-5.2349	1.65076e-07	1.52643e-06	ENSG00000285979	ENSG00000285979.1	-6.78232
17.6618	-4.8626	1.08764	-4.47079	7.793e-06	5.28179e-05	GP9	ENSG00000169704.5	-5.1083
43.2603	-4.86257	0.932719	-5.21333	1.85485e-07	1.69895e-06	ENSG00000278959	ENSG00000278959.1	-6.73169
42.5406	-4.85881	0.970102	-5.00856	5.48387e-07	4.66106e-06	LINC01484	ENSG00000253686.2	-6.26091
17.2373	-4.83497	1.05602	-4.57849	4.68334e-06	3.30272e-05	ENSG00000259250	ENSG00000259250.1	-5.32944
28.2077	-4.83366	1.12271	-4.30533	1.66734e-05	0.000105463	CLC	ENSG00000105205.7	-4.77797
1160.49	-4.83242	0.343626	-14.063	6.41008e-45	1.08805e-42	SLC25A35	ENSG00000125434.11	-44.1931
28.3618	-4.82692	1.0071	-4.7929	1.64391e-06	1.27055e-05	SMPD3	ENSG00000103056.12	-5.78412
107047	-4.82638	0.327802	-14.7234	4.5585e-49	1.01037e-46	TFPI2	ENSG00000105825.14	-48.3412
17.2382	-4.81835	1.05787	-4.55478	5.2441e-06	3.66445e-05	ENSG00000269706	ENSG00000269706.1	-5.28033
28.3261	-4.81628	1.00965	-4.77027	1.83981e-06	1.40535e-05	POU2F1-DT	ENSG00000272205.1	-5.73523
3388.27	-4.80621	0.282812	-16.9944	9.03768e-65	3.90938e-62	PLEKHH1	ENSG00000054690.14	-64.0439
98.7883	-4.80224	0.701248	-6.84814	7.48178e-12	1.32183e-10	TRIM17	ENSG00000162931.12	-11.126
335.123	-4.79463	0.719058	-6.66793	2.59438e-11	4.27125e-10	LINC02826	ENSG00000275212.3	-10.586
16.4425	-4.76605	1.19513	-3.98789	6.66626e-05	0.000370764	GYPE	ENSG00000197465.14	-4.17612
332.23	-4.76551	0.405116	-11.7633	6.03192e-32	5.41037e-30	ENSG00000273151	ENSG00000273151.1	-31.2195
99.4468	-4.75998	0.837873	-5.68103	1.33884e-08	1.48039e-07	C10orf90	ENSG00000154493.20	-7.87327
16.477	-4.75796	1.05817	-4.49641	6.91096e-06	4.71976e-05	ENSG00000268087	ENSG00000268087.1	-5.16046
41.741	-4.75531	0.895967	-5.30746	1.11163e-07	1.05383e-06	CTBP1-AS	ENSG00000280927.1	-6.95404
40.2183	-4.74523	0.903002	-5.25495	1.48067e-07	1.38109e-06	ENSG00000268970	ENSG00000268970.1	-6.82954
43.4179	-4.73953	1.03663	-4.57205	4.82974e-06	3.39347e-05	MIR223HG	ENSG00000274536.7	-5.31608
26.289	-4.73608	1.04837	-4.51757	6.25532e-06	4.30931e-05	ENSG00000280247	ENSG00000280247.1	-5.20375
16.1118	-4.73016	1.05551	-4.4814	7.41536e-06	5.04625e-05	MIR503	ENSG00000208005.1	-5.12987
26.248	-4.72948	0.990304	-4.77578	1.79009e-06	1.36971e-05	ENSG00000261663	ENSG00000261663.1	-5.74713
16.2097	-4.72891	1.18124	-4.00333	6.24565e-05	0.000349764	TCHHL1	ENSG00000182898.4	-4.20442
15.8097	-4.71389	1.07259	-4.39488	1.10835e-05	7.31239e-05	ENSG00000267480	ENSG00000267480.1	-4.95532
15.8632	-4.71229	1.0565	-4.46027	8.18565e-06	5.52696e-05	ENSG00000274214	ENSG00000274214.1	-5.08695
15.8428	-4.71205	1.05866	-4.45096	8.54884e-06	5.73895e-05	ENSG00000254162	ENSG00000254162.1	-5.06809
39.1556	-4.71032	0.906022	-5.1989	2.00472e-07	1.82872e-06	ENSG00000225886	ENSG00000225886.3	-6.69795
263.084	-4.7102	0.756861	-6.22334	4.86688e-10	6.68956e-09	LINC00939	ENSG00000249267.7	-9.31275
43877	-4.70984	0.577218	-8.15955	3.36281e-16	9.38472e-15	LEP	ENSG00000174697.5	-15.4733
15.8259	-4.70754	1.43293	-3.28525	0.00101893	0.004165	TCERG1L	ENSG00000176769.9	-2.99186
54.2607	-4.69697	0.80652	-5.82375	5.75416e-09	6.73302e-08	ENSG00000269867	ENSG00000269867.1	-8.24002
26.0568	-4.69592	1.01399	-4.63113	3.63668e-06	2.62961e-05	ENSG00000258460	ENSG00000258460.2	-5.4393
299.529	-4.68318	0.420748	-11.1306	8.90453e-29	6.63362e-27	CLDN10	ENSG00000134873.10	-28.0504
25.48	-4.67799	1.00901	-4.63623	3.54829e-06	2.57611e-05	SEMA3B-AS1	ENSG00000232352.1	-5.44998
88.3416	-4.67202	0.730871	-6.3924	1.63299e-10	2.40766e-09	ENSG00000227775	ENSG00000227775.3	-9.78702
42.7834	-4.6668	1.02597	-4.54867	5.39857e-06	3.75868e-05	LINC00656	ENSG00000233746.2	-5.26772
1305.28	-4.66522	0.308596	-15.1176	1.24037e-51	3.16814e-49	CD200	ENSG00000091972.18	-50.9064
53.2489	-4.66099	0.930613	-5.00852	5.48513e-07	4.66106e-06	KIF6	ENSG00000164627.18	-6.26081
15.3202	-4.64684	1.07738	-4.31307	1.61004e-05	0.0001022	ENSG00000279179	ENSG00000279179.1	-4.79316
39.4093	-4.64088	1.03934	-4.46521	7.99892e-06	5.41315e-05	RHAG	ENSG00000112077.17	-5.09697
25.889	-4.63898	1.04833	-4.42513	9.63853e-06	6.42545e-05	ENSG00000230387	ENSG00000230387.4	-5.01599
100.899	-4.63055	0.650699	-7.11626	1.10894e-12	2.17403e-11	ENSG00000266830	ENSG00000266830.1	-11.9551
38.1268	-4.62643	0.930446	-4.97227	6.61737e-07	5.51496e-06	ENSG00000215493	ENSG00000215493.3	-6.17931
14.9883	-4.6238	1.11176	-4.15899	3.19663e-05	0.000191021	CGB1	ENSG00000267631.5	-4.49531
2159.43	-4.61628	0.330764	-13.9564	2.87402e-44	4.72874e-42	NOS3	ENSG00000164867.11	-43.5415
38.6059	-4.61438	0.906313	-5.09137	3.55478e-07	3.11453e-06	BMP8A	ENSG00000183682.8	-6.44919
14.8366	-4.61365	1.05089	-4.39022	1.13238e-05	7.45811e-05	ENSG00000265519	ENSG00000265519.1	-4.94601
14.9239	-4.6104	1.19888	-3.8456	0.000120256	0.000627094	MTDHP1	ENSG00000270948.1	-3.91989
14.7896	-4.60726	1.05689	-4.35928	1.30489e-05	8.47155e-05	ENSG00000245156	ENSG00000245156.1	-4.88442
14.7467	-4.59897	1.16175	-3.95867	7.53668e-05	0.000414193	RRN3P4	ENSG00000229781.1	-4.12282
158.179	-4.59851	0.547142	-8.4046	4.29324e-17	1.3099e-15	ENSG00000279118	ENSG00000279118.1	-16.3672
14.6867	-4.58803	1.08999	-4.20924	2.56232e-05	0.000156321	ENSG00000226330	ENSG00000226330.1	-4.59137
14.2292	-4.56118	1.04013	-4.3852	1.15878e-05	7.62071e-05	ENSG00000279452	ENSG00000279452.1	-4.936
36.6998	-4.55569	1.0349	-4.40207	1.07222e-05	7.09494e-05	LINC00642	ENSG00000233208.6	-4.96972
349.044	-4.55212	0.600578	-7.57956	3.46724e-14	7.98179e-13	MLPH	ENSG00000115648.14	-13.46
777.401	-4.54715	0.440633	-10.3196	5.74648e-25	3.34306e-23	SYT12	ENSG00000173227.14	-24.2406
14.1786	-4.54315	1.15038	-3.94926	7.83918e-05	0.000428185	ENSG00000286990	ENSG00000286990.1	-4.10573
14.0798	-4.54234	1.16523	-3.89823	9.68973e-05	0.000516535	ENSG00000274269	ENSG00000274269.1	-4.01369
13.9835	-4.54172	1.04402	-4.35024	1.35991e-05	8.78936e-05	ENSG00000244676	ENSG00000244676.5	-4.86649
498.824	-4.53549	0.387486	-11.7049	1.20307e-31	1.06486e-29	FER1L5	ENSG00000249715.13	-30.9197
14.0948	-4.53533	1.04968	-4.32068	1.55547e-05	9.91351e-05	SLC51A	ENSG00000163959.10	-4.80814
13.9376	-4.5326	1.05868	-4.28136	1.85756e-05	0.00011656	ANKRD18EP	ENSG00000217165.1	-4.73106
57.8046	-4.53164	0.984766	-4.60174	4.18971e-06	2.99398e-05	CTSE	ENSG00000196188.12	-5.37782
74.0102	-4.52493	1.41362	-3.20094	0.00136979	0.00540322	WNT1	ENSG00000125084.12	-2.86335
13.8365	-4.52224	1.04751	-4.31711	1.58086e-05	0.000100586	ENSG00000286599	ENSG00000286599.1	-4.80111
189.273	-4.52011	0.841505	-5.37145	7.81052e-08	7.6171e-07	ALAS2	ENSG00000158578.21	-7.10732
34.6922	-4.51927	0.92393	-4.89135	1.00145e-06	8.08485e-06	ENSG00000260279	ENSG00000260279.4	-5.99937
13.9512	-4.51147	1.09011	-4.13856	3.49491e-05	0.000206773	TEX52	ENSG00000283297.2	-4.45656
34.1771	-4.50042	0.945438	-4.76015	1.93454e-06	1.46975e-05	CATSPERB	ENSG00000133962.8	-5.71342
139.913	-4.49663	0.641902	-7.00517	2.46695e-12	4.63963e-11	ENSG00000285907	ENSG00000285907.1	-11.6078
13.6653	-4.49374	1.05991	-4.23972	2.23799e-05	0.000138169	ENSG00000225854	ENSG00000225854.2	-4.65014
22.5761	-4.48533	1.05137	-4.26619	1.98843e-05	0.000123989	OR2B6	ENSG00000124657.1	-4.70149
13.4465	-4.46579	1.04222	-4.2849	1.82823e-05	0.000114881	ENSG00000271032	ENSG00000271032.1	-4.73797
33207.7	-4.45969	0.345081	-12.9236	3.31344e-38	4.13317e-36	CYP19A1	ENSG00000137869.15	-37.4797
13.4728	-4.45615	1.06155	-4.19778	2.69547e-05	0.0001637	PPY2P	ENSG00000265060.2	-4.56937
13.2368	-4.44925	1.08176	-4.11299	3.90561e-05	0.0002291	ENSG00000231628	ENSG00000231628.1	-4.40831
46.254	-4.44382	0.866302	-5.12964	2.903e-07	2.578e-06	GPR32P1	ENSG00000269565.1	-6.53715
21.8049	-4.43868	0.990896	-4.47946	7.48309e-06	5.08847e-05	ENSG00000232807	ENSG00000232807.2	-5.12592
48.7282	-4.43255	0.87115	-5.08816	3.61561e-07	3.1606e-06	PLA2G2F	ENSG00000158786.5	-6.44182
31.4815	-4.42868	1.01493	-4.36352	1.27986e-05	8.34134e-05	ENSG00000230882	ENSG00000230882.1	-4.89284
1148.21	-4.4268	0.51622	-8.57541	9.87336e-18	3.20573e-16	PSCA	ENSG00000167653.5	-17.0055
21.6976	-4.42245	1.01439	-4.35973	1.30225e-05	8.45642e-05	C2orf16	ENSG00000221843.4	-4.88531
12.9399	-4.42194	1.05239	-4.20182	2.64783e-05	0.000161135	ENSG00000263990	ENSG00000263990.1	-4.57711
33.6194	-4.41773	0.892826	-4.94802	7.49707e-07	6.1942e-06	NRIP2	ENSG00000053702.15	-6.12511
12.9818	-4.41673	1.19884	-3.68418	0.000229441	0.00111515	LINC00323	ENSG00000226496.3	-3.63933
193.334	-4.41664	0.453838	-9.73177	2.20728e-22	1.0842e-20	GOLT1A	ENSG00000174567.8	-21.6561
84.4081	-4.41657	0.697224	-6.3345	2.3811e-10	3.43695e-09	ENSG00000284669	ENSG00000284669.1	-9.62322
83217.9	-4.41636	0.414498	-10.6547	1.65741e-26	1.08151e-24	GDF15	ENSG00000130513.6	-25.7806
12.9015	-4.41284	1.04623	-4.21785	2.46638e-05	0.000151156	ENSG00000286584	ENSG00000286584.2	-4.60794
16751.7	-4.41086	0.343036	-12.8583	7.72793e-38	9.4207e-36	LCMT1-AS2	ENSG00000260034.1	-37.1119
12.9683	-4.40759	1.06468	-4.13984	3.47549e-05	0.000205805	DAZL	ENSG00000092345.14	-4.45898
12.8731	-4.40579	1.80945	-2.43488	0.0148969	0.041839	GS1-600G8.3	ENSG00000231216.1	-1.8269
32.5166	-4.40562	0.908906	-4.84716	1.25239e-06	9.9431e-06	ALOX12	ENSG00000108839.12	-5.90226
58.9775	-4.40039	0.731849	-6.0127	1.82459e-09	2.31584e-08	ENSG00000275393	ENSG00000275393.1	-8.73883
12.6747	-4.39271	1.0483	-4.19033	2.78553e-05	0.000168521	TERF1P7	ENSG00000232186.1	-4.55509
84.8124	-4.39215	0.68344	-6.42653	1.30547e-10	1.94725e-09	SH3TC2-DT	ENSG00000250072.6	-9.88423
196.846	-4.3906	0.487369	-9.00878	2.08363e-19	7.9489e-18	PLCE1-AS1	ENSG00000268894.7	-18.6812
20.7059	-4.38904	1.00342	-4.3741	1.21934e-05	7.98178e-05	ENSG00000267571	ENSG00000267571.1	-4.91388
12.6911	-4.38576	1.5225	-2.88063	0.0039688	0.0136146	EEF1A1P1	ENSG00000223822.2	-2.40134
1753.29	-4.37932	0.305268	-14.3458	1.13188e-46	2.1997e-44	PORCN	ENSG00000102312.24	-45.9462
12.601	-4.37537	1.4263	-3.06764	0.0021576	0.00800893	ENSG00000286428	ENSG00000286428.1	-2.66603
12.5197	-4.36954	1.19715	-3.64994	0.000262302	0.00125799	NAV2-AS4	ENSG00000254622.1	-3.5812
12.4138	-4.36404	1.12003	-3.89637	9.76447e-05	0.000520209	OR8R1P	ENSG00000256347.1	-4.01035
717.746	-4.35688	0.36334	-11.9912	3.95107e-33	3.77095e-31	ENDOU	ENSG00000111405.9	-32.4033
20.1701	-4.35499	1.26708	-3.43704	0.000588111	0.00255467	TMPRSS11E	ENSG00000087128.10	-3.23054
20.833	-4.35209	0.998636	-4.35803	1.31238e-05	8.51599e-05	ENSG00000280157	ENSG00000280157.1	-4.88194
430.389	-4.34954	0.404587	-10.7506	5.88982e-27	3.98886e-25	MOCOS	ENSG00000075643.6	-26.2299
16965.9	-4.34608	0.277548	-15.6588	2.89166e-55	8.42952e-53	HSD3B1	ENSG00000203857.10	-54.5389
20.1551	-4.3437	1.06436	-4.08103	4.48359e-05	0.000259878	BET1-AS1	ENSG00000236861.6	-4.34837
12.3206	-4.34314	1.08672	-3.99656	6.42695e-05	0.000358644	ENSG00000249207	ENSG00000249207.2	-4.19199
30.8159	-4.34309	0.909216	-4.77674	1.78163e-06	1.36402e-05	BLACAT1	ENSG00000281406.2	-5.74918
2395.02	-4.34177	0.378815	-11.4615	2.06016e-30	1.6845e-28	SH3TC2	ENSG00000169247.14	-29.6861
12.3089	-4.34075	1.04792	-4.14224	3.43928e-05	0.000204112	ENSG00000238018	ENSG00000238018.2	-4.46353
12.2878	-4.3369	1.11777	-3.87994	0.00010448	0.000552783	CCDC54	ENSG00000138483.3	-3.98097
30.6219	-4.33662	0.997831	-4.34604	1.38615e-05	8.93202e-05	NECTIN4-AS1	ENSG00000228917.1	-4.85819
31.1046	-4.33506	0.89043	-4.8685	1.12448e-06	8.99951e-06	SEMA3F-AS1	ENSG00000235016.1	-5.94905
12.2548	-4.33042	1.28202	-3.37782	0.000730641	0.00310934	FAM86GP	ENSG00000166492.9	-3.1363
87.9567	-4.3276	0.693821	-6.23734	4.45063e-10	6.15583e-09	SMPDL3B	ENSG00000130768.15	-9.35158
12.1702	-4.32739	1.1046	-3.91761	8.9431e-05	0.00048017	ENSG00000277290	ENSG00000277290.1	-4.04851
12.2493	-4.32682	1.13309	-3.81859	0.000134218	0.000691565	ENSG00000261207	ENSG00000261207.1	-3.87219
2466.2	-4.3254	0.294806	-14.672	9.74046e-49	2.12382e-46	SH2D5	ENSG00000189410.12	-48.0114
55.0635	-4.32472	0.735096	-5.8832	4.02405e-09	4.86569e-08	ENSG00000255508	ENSG00000255508.7	-8.39534
12.0448	-4.3236	1.04685	-4.13009	3.62629e-05	0.000213979	PHBP9	ENSG00000230224.1	-4.44054
30.2693	-4.32194	0.914465	-4.7262	2.28762e-06	1.71374e-05	ENSG00000283294	ENSG00000283294.1	-5.64062
12.0894	-4.32112	1.10009	-3.92798	8.56628e-05	0.000462251	FCF1P5	ENSG00000220392.1	-4.06721
12.1	-4.31917	1.04978	-4.11435	3.88277e-05	0.00022786	SLC23A1	ENSG00000170482.17	-4.41086
12.0694	-4.31912	1.09669	-3.93832	8.20538e-05	0.000445466	ENSG00000232682	ENSG00000232682.2	-4.0859
12.0909	-4.31769	1.11473	-3.87331	0.000107365	0.000566481	LINC00601	ENSG00000235180.1	-3.96914
44.0026	-4.31466	0.79899	-5.40015	6.65855e-08	6.57011e-07	ENSG00000285728	ENSG00000285728.2	-7.17662
12.193	-4.31333	1.07866	-3.9988	6.36646e-05	0.000355713	PCARE	ENSG00000179270.7	-4.1961
108.622	-4.31278	0.848686	-5.08171	3.74045e-07	3.25698e-06	HEMGN	ENSG00000136929.13	-6.42708
12.0411	-4.31272	1.04442	-4.12932	3.63845e-05	0.000214388	WDR88	ENSG00000166359.11	-4.43908
12.0023	-4.31083	1.04878	-4.11033	3.951e-05	0.000231509	ZBTB12BP	ENSG00000180610.10	-4.40329
20.2968	-4.30483	0.992239	-4.3385	1.4346e-05	9.20665e-05	KCNE5	ENSG00000176076.7	-4.84327
19.7141	-4.30131	1.00722	-4.27049	1.95045e-05	0.000121847	LINC02321	ENSG00000258884.2	-4.70987
2919.66	-4.29955	0.314489	-13.6716	1.50144e-42	2.27498e-40	INSL4	ENSG00000120211.4	-41.8235
80.2233	-4.28839	0.694373	-6.17591	6.57826e-10	8.85655e-09	KIAA0319	ENSG00000137261.15	-9.18189
19.9076	-4.28238	1.02323	-4.18516	2.84967e-05	0.000171819	ANKRD61	ENSG00000157999.6	-4.54521
11.7593	-4.28161	1.06519	-4.01958	5.83011e-05	0.000329036	ENSG00000272240	ENSG00000272240.1	-4.23432
11.8715	-4.28134	1.04899	-4.08138	4.47683e-05	0.000259542	SPDYE5	ENSG00000170092.14	-4.34903
19.8235	-4.281	1.00667	-4.25264	2.11262e-05	0.000131275	ENSG00000244932	ENSG00000244932.2	-4.67518
3154.41	-4.27136	0.346119	-12.3407	5.46481e-35	5.70275e-33	SLC30A2	ENSG00000158014.15	-34.2624
56.4905	-4.25896	0.992295	-4.29203	1.77044e-05	0.000111537	XKRX	ENSG00000182489.9	-4.75192
1084.47	-4.25869	0.360027	-11.8288	2.77078e-32	2.53617e-30	LRP8	ENSG00000157193.18	-31.5574
27.8861	-4.2515	1.01072	-4.20641	2.5946e-05	0.000158112	ENSG00000261341	ENSG00000261341.7	-4.58593
65.5743	-4.25128	0.715697	-5.94005	2.84942e-09	3.51997e-08	ENSG00000250073	ENSG00000250073.3	-8.54524
28.5898	-4.25008	0.925538	-4.59201	4.39005e-06	3.11968e-05	SRPK3	ENSG00000184343.11	-5.35753
11.61	-4.24944	1.20112	-3.5379	0.000403322	0.00183855	HNRNPA1P27	ENSG00000233680.4	-3.39435
29.6924	-4.24918	1.05384	-4.03208	5.52858e-05	0.000313801	SLC38A3	ENSG00000188338.15	-4.25739
11.5562	-4.24404	1.24148	-3.41852	0.000629626	0.00271784	ENSG00000236453	ENSG00000236453.5	-3.20092
28.1019	-4.23667	0.950775	-4.45602	8.34952e-06	5.62627e-05	ENSG00000226089	ENSG00000226089.2	-5.07834
11.4685	-4.23153	1.16159	-3.64287	0.00026962	0.00129035	OR7E12P	ENSG00000189398.5	-3.56925
18.3452	-4.21498	1.09214	-3.85937	0.00011368	0.000596512	ENSG00000238273	ENSG00000238273.3	-3.94432
11.2464	-4.21471	1.0436	-4.03865	5.37603e-05	0.000305919	CTAGE7P	ENSG00000233122.2	-4.26954
58.0542	-4.21371	0.877286	-4.80312	1.56209e-06	1.21396e-05	CASP1P2	ENSG00000254750.1	-5.80629
11.1086	-4.20394	1.06227	-3.95751	7.5736e-05	0.000415966	DHDDS-AS1	ENSG00000225891.2	-4.1207
11.1433	-4.20306	1.06529	-3.94546	7.9646e-05	0.000433887	ENSG00000278922	ENSG00000278922.1	-4.09884
18.844	-4.20033	1.16318	-3.61108	0.000304924	0.00143822	GYPB	ENSG00000250361.9	-3.51581
18.2511	-4.19849	1.03729	-4.04757	5.17522e-05	0.000295874	CCDC65	ENSG00000139537.11	-4.28607
10.9931	-4.18997	1.09626	-3.82207	0.000132337	0.000682788	ENSG00000232821	ENSG00000232821.1	-3.87832
11.1126	-4.18714	1.08807	-3.84822	0.00011898	0.000621651	ENSG00000287892	ENSG00000287892.1	-3.92452
18.2581	-4.18701	1.0105	-4.14349	3.4206e-05	0.000203093	ENSG00000232043	ENSG00000232043.1	-4.4659
10.9792	-4.17879	1.40535	-2.97348	0.00294439	0.0105049	RN7SL3	ENSG00000278771.1	-2.531
10.9776	-4.17189	1.05515	-3.95383	7.69105e-05	0.000421382	ENSG00000258515	ENSG00000258515.1	-4.11401
84.7548	-4.16459	0.58659	-7.09966	1.25064e-12	2.43933e-11	MCM3AP-AS1	ENSG00000215424.10	-11.9029
18.5355	-4.15999	1.05134	-3.95686	7.59425e-05	0.000417015	EFCAB13-DT	ENSG00000263293.2	-4.11952
38.5105	-4.15743	0.815311	-5.09919	3.41103e-07	2.99249e-06	ENSG00000286555	ENSG00000286555.1	-6.46711
10.8608	-4.1501	1.09089	-3.80432	0.000142192	0.000727998	ENSG00000236013	ENSG00000236013.7	-3.84713
10.7561	-4.14901	1.09235	-3.79824	0.000145725	0.000744561	RBP3	ENSG00000265203.2	-3.83647
39.6821	-4.14322	0.872909	-4.74645	2.0702e-06	1.56403e-05	LINC02037	ENSG00000238097.2	-5.68399
17.4483	-4.14264	1.03308	-4.01	6.07196e-05	0.000341249	ENSG00000286431	ENSG00000286431.1	-4.21667
4114.47	-4.14175	0.352077	-11.7638	6.00015e-32	5.39994e-30	CD320	ENSG00000167775.11	-31.2218
17.6255	-4.13637	1.01935	-4.05784	4.95297e-05	0.000284441	FAM183A	ENSG00000186973.11	-4.30513
39.0064	-4.1336	0.848896	-4.86939	1.11946e-06	8.96203e-06	ENSG00000279278	ENSG00000279278.1	-5.95099
17.89	-4.13101	1.12341	-3.6772	0.000235807	0.00114283	ENSG00000250144	ENSG00000250144.1	-3.62744
88.9434	-4.12923	0.907273	-4.55125	5.33276e-06	3.71865e-05	TSSC2	ENSG00000223756.7	-5.27305
10.6035	-4.12784	1.08705	-3.79727	0.000146296	0.000747052	ENSG00000250602	ENSG00000250602.6	-3.83477
10.6833	-4.12625	1.30225	-3.16855	0.00153201	0.00594429	ENSG00000234775	ENSG00000234775.2	-2.81474
18.0236	-4.12605	1.01064	-4.08263	4.4529e-05	0.000258322	ENSG00000237643	ENSG00000237643.2	-4.35136
36.5097	-4.12528	0.822189	-5.01744	5.23645e-07	4.46396e-06	C22orf23	ENSG00000128346.11	-6.28096
17.3944	-4.11968	1.00574	-4.09615	4.20084e-05	0.000245058	ENSG00000272153	ENSG00000272153.1	-4.37666
96.2571	-4.11427	0.599743	-6.86005	6.88376e-12	1.2275e-10	CHODL	ENSG00000154645.14	-11.1622
10.4902	-4.11417	1.18166	-3.48168	0.000498279	0.00221321	ENSG00000261829	ENSG00000261829.1	-3.30253
10.4069	-4.11319	1.12222	-3.66524	0.00024711	0.0011911	ENSG00000253666	ENSG00000253666.2	-3.60711
10.4598	-4.11045	1.06197	-3.87058	0.000108575	0.000572079	LINC01547	ENSG00000183250.12	-3.96427
10.5004	-4.10434	1.09723	-3.74065	0.000183545	0.000912758	DCX	ENSG00000077279.20	-3.73626
10.4204	-4.10387	1.06499	-3.85344	0.000116472	0.000609851	PDGFRL2P	ENSG00000285420.1	-3.93378
17.0313	-4.10155	1.00539	-4.07956	4.51218e-05	0.000261422	ENSG00000286018	ENSG00000286018.1	-4.34561
677.275	-4.09945	1.1585	-3.53858	0.000402291	0.00183425	HBZ	ENSG00000130656.6	-3.39546
57.2431	-4.09379	0.734788	-5.57139	2.52721e-08	2.68531e-07	SYNPO2L	ENSG00000166317.12	-7.59736
10.4758	-4.09091	1.09658	-3.73061	0.000191018	0.000946236	ENSG00000269915	ENSG00000269915.1	-3.71892
24.684	-4.08953	1.04964	-3.89614	9.77374e-05	0.000520491	INHBA-AS1	ENSG00000224116.7	-4.00994
26.1392	-4.08893	0.901447	-4.53597	5.73403e-06	3.97367e-05	CYP3A5	ENSG00000106258.15	-5.24154
18917.5	-4.08578	0.286091	-14.2814	2.85773e-46	5.39729e-44	SDC1	ENSG00000115884.11	-45.544
10.3143	-4.07642	1.08543	-3.75557	0.000172947	0.000867287	ENSG00000266718	ENSG00000266718.2	-3.76209
6957.51	-4.07063	0.256186	-15.8894	7.50631e-57	2.34084e-54	AFF1	ENSG00000172493.23	-56.1246
10.2835	-4.07007	1.08558	-3.74922	0.000177386	0.00088574	LINC02082	ENSG00000242268.3	-3.75108
10.1941	-4.06976	1.17951	-3.45039	0.000559785	0.00244973	ENSG00000226798	ENSG00000226798.1	-3.25198
10.1059	-4.06749	1.10241	-3.68965	0.000224563	0.00109343	PTCHD3P3	ENSG00000219700.1	-3.64866
10.0915	-4.06736	1.09038	-3.73021	0.00019132	0.000947553	ENSG00000254054	ENSG00000254054.3	-3.71824
10.1495	-4.06571	1.06331	-3.82363	0.000131502	0.000679007	ENSG00000231443	ENSG00000231443.2	-3.88107
10.0645	-4.05433	1.0472	-3.8716	0.000108122	0.000569912	ENSG00000261790	ENSG00000261790.2	-3.96609
25.3979	-4.05199	0.909475	-4.45531	8.37735e-06	5.64361e-05	ENSG00000275888	ENSG00000275888.1	-5.07689
9.96914	-4.04729	1.106	-3.6594	0.00025281	0.0012166	ENSG00000226252	ENSG00000226252.1	-3.59721
16.3156	-4.04636	1.05317	-3.84209	0.000121992	0.000634791	LINC01485	ENSG00000254211.6	-3.91367
56.773	-4.04009	0.881881	-4.58122	4.62261e-06	3.26935e-05	AHSP	ENSG00000169877.10	-5.33511
9.88674	-4.03987	1.12331	-3.59639	0.000322666	0.00151097	PPIAP53	ENSG00000223878.1	-3.49125
9.89969	-4.03362	1.07955	-3.7364	0.000186675	0.000926772	ENSG00000265743	ENSG00000265743.1	-3.72891
9.89294	-4.03231	1.06135	-3.79924	0.000145143	0.000741728	ENSG00000224138	ENSG00000224138.1	-3.8382
36.3629	-4.03227	0.987005	-4.08536	4.40088e-05	0.000255581	GYPA	ENSG00000170180.22	-4.35646
25.5356	-4.02697	1.00621	-4.00212	6.27782e-05	0.000351419	LINC00844	ENSG00000237949.2	-4.20219
9.79739	-4.02246	1.14688	-3.50729	0.00045269	0.00203737	OR3A3	ENSG00000159961.3	-3.3442
105.651	-4.01999	0.689589	-5.82955	5.55763e-09	6.51728e-08	SLC4A4	ENSG00000080493.18	-8.25511
9.73851	-4.01906	1.12929	-3.55892	0.000372382	0.00171479	ENSG00000287077	ENSG00000287077.1	-3.42901
16.314	-4.01796	1.01036	-3.97675	6.98632e-05	0.000386724	NAT2	ENSG00000156006.5	-4.15575
16.2361	-4.01693	0.999684	-4.01819	5.86457e-05	0.000330911	CNTD1	ENSG00000176563.10	-4.23176
2629.16	-4.01577	0.306417	-13.1055	3.0606e-39	3.98458e-37	ZNF117	ENSG00000152926.15	-38.5142
9.92865	-4.01556	1.12405	-3.5724	0.000353719	0.00163898	CASP16P	ENSG00000228146.8	-3.45134
269.571	-4.01501	0.527851	-7.60633	2.81979e-14	6.54753e-13	ENSG00000225032	ENSG00000225032.5	-13.5498
9.80464	-4.01271	1.04365	-3.8449	0.000120603	0.000628631	ENSG00000272037	ENSG00000272037.1	-3.91864
9.87333	-4.00891	1.06284	-3.7719	0.000162012	0.000817342	ENSG00000270184	ENSG00000270184.1	-3.79045
9.7796	-4.00569	1.15455	-3.46949	0.000521442	0.00230274	ENSG00000271427	ENSG00000271427.1	-3.28279
16.9388	-4.00259	1.39219	-2.87504	0.00403981	0.0138211	ENSG00000260072	ENSG00000260072.1	-2.39364
207.595	-4.00145	0.430352	-9.2981	1.42977e-20	6.0962e-19	ADHFE1	ENSG00000147576.17	-19.8447
16.4739	-3.99975	1.00779	-3.96883	7.22265e-05	0.000398402	MED8-AS1	ENSG00000229431.1	-4.1413
15.857	-3.99973	1.06021	-3.77258	0.000161571	0.000815271	ENSG00000230953	ENSG00000230953.2	-3.79164
15.9836	-3.99901	1.06144	-3.76753	0.000164869	0.000830662	FGD5P1	ENSG00000275340.1	-3.78286
32.753	-3.99634	0.861669	-4.63791	3.51949e-06	2.55728e-05	ANKFN1	ENSG00000153930.13	-5.45352
494.758	-3.99524	0.456137	-8.75887	1.9721e-18	6.86878e-17	CPS1	ENSG00000021826.17	-17.7051
9.61948	-3.98987	1.06143	-3.75897	0.000170613	0.000857186	ENSG00000269427	ENSG00000269427.1	-3.76799
9.60211	-3.98416	1.15129	-3.46061	0.000538961	0.00237113	ENSG00000258926	ENSG00000258926.2	-3.26844
9.58125	-3.98266	1.09308	-3.64353	0.000268926	0.00128746	LPAL2	ENSG00000213071.11	-3.57037
9.60622	-3.9802	1.1086	-3.59031	0.000330284	0.00154292	ENSG00000263326	ENSG00000263326.1	-3.48111
9.56978	-3.9774	1.16874	-3.40315	0.000666136	0.00286204	ENSG00000237596	ENSG00000237596.7	-3.17644
51.3018	-3.97211	0.851652	-4.66401	3.10105e-06	2.27668e-05	NCF4-AS1	ENSG00000183822.3	-5.50849
9.58049	-3.96508	1.09251	-3.62933	0.00028416	0.00135026	ENSG00000280147	ENSG00000280147.1	-3.54644
23.8207	-3.96185	0.902953	-4.38766	1.14579e-05	7.54268e-05	ENSG00000268218	ENSG00000268218.1	-4.9409
9.45804	-3.95659	1.05598	-3.74685	0.000179067	0.000893468	ENSG00000227719	ENSG00000227719.1	-3.74698
15.3413	-3.95615	1.11577	-3.54566	0.000391627	0.00179262	ENSG00000288076	ENSG00000288076.1	-3.40713
9.40859	-3.95203	1.12188	-3.52269	0.000427187	0.00193428	SEPTIN7P8	ENSG00000229000.1	-3.36938
877.705	-3.95123	0.378447	-10.4407	1.61695e-25	9.78892e-24	ITGB3	ENSG00000259207.9	-24.7913
9.26859	-3.94232	1.11841	-3.52492	0.00042361	0.00192035	ENSG00000262079	ENSG00000262079.1	-3.37303
9.33907	-3.9423	1.07264	-3.67533	0.000237545	0.00114995	ENSG00000269984	ENSG00000269984.1	-3.62425
361.99	-3.94084	0.437598	-9.00563	2.14437e-19	8.14588e-18	EXTL1	ENSG00000158008.10	-18.6687
148.379	-3.93759	0.488037	-8.0682	7.134e-16	1.9287e-14	SPDYE10P	ENSG00000274570.5	-15.1467
143.041	-3.93608	0.71146	-5.53239	3.15888e-08	3.30284e-07	LINC02009	ENSG00000283646.2	-7.50047
9.34546	-3.93474	1.30638	-3.01194	0.00259586	0.00941934	PHBP5	ENSG00000233523.1	-2.58572
9.34237	-3.93387	1.61016	-2.44315	0.0145596	0.0410335	ENSG00000234460	ENSG00000234460.2	-1.83685
119.036	-3.93334	0.532926	-7.38064	1.5753e-13	3.37174e-12	ANKRD20A5P	ENSG00000186481.16	-12.8026
113.582	-3.93101	0.728621	-5.39514	6.84712e-08	6.74129e-07	SLC30A10	ENSG00000196660.11	-7.16449
9.27464	-3.92976	1.09871	-3.5767	0.000347959	0.00161368	AKR1D1	ENSG00000122787.15	-3.45847
9.34922	-3.92809	1.12715	-3.48497	0.000492187	0.00218978	ENSG00000281420	ENSG00000281420.1	-3.30787
39.2074	-3.92785	0.83964	-4.67802	2.89655e-06	2.13238e-05	ENSG00000236507	ENSG00000236507.2	-5.53812
9.27695	-3.92754	1.11475	-3.52324	0.0004263	0.00193124	ENSG00000287467	ENSG00000287467.1	-3.37028
15.1558	-3.9262	1.00903	-3.89108	9.98006e-05	0.000529906	GNG12-AS1	ENSG00000232284.7	-4.00087
23.1754	-3.92419	1.0288	-3.81435	0.000136541	0.000702587	ENSG00000267304	ENSG00000267304.1	-3.86474
417.702	-3.92377	0.436172	-8.99593	2.34237e-19	8.88543e-18	ODAPH	ENSG00000174792.11	-18.6303
9.25311	-3.92008	1.09984	-3.56424	0.000364913	0.00168531	ENSG00000284654	ENSG00000284654.1	-3.43781
9.05669	-3.91834	1.08807	-3.60119	0.000316761	0.001487	ENSG00000278876	ENSG00000278876.1	-3.49927
9.09242	-3.91635	1.05271	-3.72027	0.000199012	0.000981845	ENSG00000237015	ENSG00000237015.1	-3.70112
9.08204	-3.91529	1.06835	-3.66481	0.000247525	0.00119288	FAM13C	ENSG00000148541.13	-3.60638
147.321	-3.91478	0.446709	-8.76362	1.89086e-18	6.6116e-17	TTN	ENSG00000155657.28	-17.7233
46.3074	-3.9109	0.780339	-5.01179	5.39263e-07	4.58981e-06	LIPH	ENSG00000163898.10	-6.2682
255.961	-3.90857	0.406632	-9.61205	7.11158e-22	3.35194e-20	ABCC2	ENSG00000023839.12	-21.148
9.13602	-3.90698	1.07384	-3.63834	0.000274396	0.00130943	AARSD1P1	ENSG00000234969.1	-3.56162
22.5178	-3.90493	0.919274	-4.24785	2.15834e-05	0.000133744	ASB16	ENSG00000161664.7	-4.66588
9.21475	-3.90462	1.11134	-3.51344	0.000442343	0.00199407	PLAAT5	ENSG00000168004.10	-3.35424
9.06692	-3.90314	1.05714	-3.69216	0.00022236	0.00108447	ENSG00000279863	ENSG00000279863.1	-3.65294
9.05414	-3.89955	1.04506	-3.7314	0.000190416	0.000943425	ENSG00000265791	ENSG00000265791.1	-3.7203
14.7289	-3.89768	1.04993	-3.71231	0.000205379	0.00100991	LINC02889	ENSG00000236039.3	-3.68744
9.07872	-3.89743	1.06213	-3.66945	0.000243076	0.00117376	ENSG00000269148	ENSG00000269148.1	-3.61426
104.48	-3.89665	0.546775	-7.12662	1.02865e-12	2.02402e-11	ENSG00000284309	ENSG00000284309.1	-11.9877
14.7377	-3.89488	1.01708	-3.82946	0.000128426	0.00066453	RHOT1P1	ENSG00000266145.1	-3.89135
8.92159	-3.88605	1.10676	-3.51119	0.000446112	0.00201013	GRIK1	ENSG00000171189.17	-3.35056
8.99082	-3.88443	1.14311	-3.39813	0.000678482	0.00290767	TREML4	ENSG00000188056.12	-3.16846
8.99388	-3.88219	1.28548	-3.02003	0.00252753	0.00920754	ENSG00000287300	ENSG00000287300.1	-2.5973
82.1335	-3.87484	0.573811	-6.75281	1.45011e-11	2.45986e-10	ENSG00000227885	ENSG00000227885.3	-10.8386
8.99549	-3.87442	1.11633	-3.47069	0.000519122	0.00229363	RNF103-CHMP3	ENSG00000249884.8	-3.28473
32.9161	-3.87227	1.0581	-3.65966	0.00025255	0.00121557	ENSG00000285938	ENSG00000285938.1	-3.59765
14.4558	-3.86994	1.04125	-3.71664	0.000201889	0.000994211	YEATS2-AS1	ENSG00000233885.7	-3.69489
31.3423	-3.86992	0.861232	-4.49347	7.00728e-06	4.77945e-05	ENSG00000268743	ENSG00000268743.1	-5.15445
23.2175	-3.86904	0.98918	-3.91137	9.17759e-05	0.000491678	ARMS2	ENSG00000254636.1	-4.03727
150.259	-3.86807	1.03022	-3.7546	0.00017362	0.000870337	MS4A15	ENSG00000166961.15	-3.7604
44.1932	-3.86704	0.770973	-5.01579	5.28148e-07	4.4995e-06	SPAG5-AS1	ENSG00000227543.5	-6.27724
8.86124	-3.86074	1.0502	-3.67621	0.000236724	0.00114638	ENSG00000236015	ENSG00000236015.1	-3.62576
8.81501	-3.86038	1.06023	-3.64108	0.000271495	0.00129744	ENSG00000260367	ENSG00000260367.2	-3.56624
15.4198	-3.85904	1.19051	-3.2415	0.00118901	0.00477581	ACTA2-AS1	ENSG00000180139.11	-2.92481
8.91614	-3.85778	1.06	-3.6394	0.00027327	0.00130476	CDPF1P1	ENSG00000227799.1	-3.56341
14.9404	-3.85538	1.01594	-3.7949	0.000147705	0.000753528	ENSG00000287271	ENSG00000287271.1	-3.83061
22.5546	-3.85353	0.910397	-4.2328	2.30798e-05	0.000142032	ENSG00000260005	ENSG00000260005.6	-4.63677
8.71901	-3.85319	1.07347	-3.58946	0.000331358	0.00154713	ENSG00000250230	ENSG00000250230.3	-3.4797
8.74028	-3.84337	1.05625	-3.6387	0.000274016	0.00130785	ENSG00000235351	ENSG00000235351.1	-3.56222
40.4073	-3.84285	0.741826	-5.18025	2.21583e-07	2.00697e-06	ENSG00000263345	ENSG00000263345.1	-6.65446
8.67404	-3.83971	1.09707	-3.49997	0.00046531	0.00208403	PRDX3P1	ENSG00000229598.1	-3.33226
8.65385	-3.83878	1.17315	-3.27219	0.00106719	0.00433454	PLGLB1	ENSG00000183281.15	-2.97176
149.778	-3.83638	0.407078	-9.42419	4.33446e-21	1.94391e-19	TRIM55	ENSG00000147573.17	-20.3631
8.74825	-3.83588	1.0647	-3.6028	0.000314812	0.00147966	ENSG00000264769	ENSG00000264769.1	-3.50195
8.7244	-3.83569	1.04448	-3.67234	0.000240339	0.00116222	ENSG00000255062	ENSG00000255062.1	-3.61918
486.164	-3.83566	0.412304	-9.303	1.36536e-20	5.84944e-19	TCHH	ENSG00000159450.12	-19.8648
8.67769	-3.83541	1.37898	-2.78134	0.00541348	0.0176989	LMX1B	ENSG00000136944.19	-2.26652
8.67467	-3.83515	1.37689	-2.78536	0.00534682	0.0175151	MTX1P1	ENSG00000236675.1	-2.2719
8.61788	-3.82817	1.05959	-3.61287	0.000302822	0.00142957	ENSG00000280486	ENSG00000280486.2	-3.51881
15.0379	-3.82633	1.39324	-2.74635	0.00602622	0.0194135	ENSG00000279607	ENSG00000279607.1	-2.21995
246.546	-3.82477	0.376627	-10.1553	3.1376e-24	1.72787e-22	RBM20	ENSG00000203867.8	-23.5034
22.3056	-3.81806	0.899305	-4.24556	2.18045e-05	0.000134989	IDI2-AS1	ENSG00000232656.9	-4.66145
14.8065	-3.81782	1.00548	-3.797	0.000146455	0.000747722	LINC02806	ENSG00000238107.1	-3.8343
13786.5	-3.81632	0.227461	-16.7779	3.54014e-63	1.37599e-60	BMP1	ENSG00000168487.20	-62.451
8.43495	-3.81587	1.14727	-3.32604	0.000880896	0.00365991	LINC01918	ENSG00000226508.1	-3.05508
8.56039	-3.81457	1.04487	-3.65075	0.000261476	0.00125425	ENSG00000234500	ENSG00000234500.1	-3.58257
8.55059	-3.81151	1.24658	-3.05757	0.00223137	0.00825195	ENSG00000238279	ENSG00000238279.1	-2.65143
83.1483	-3.81124	0.632366	-6.02695	1.67078e-09	2.12867e-08	NT5DC4	ENSG00000144130.11	-8.77708
8.48975	-3.80983	1.08387	-3.51504	0.000439691	0.00198386	ENSG00000213115	ENSG00000213115.2	-3.35685
827.646	-3.80523	0.363892	-10.457	1.36051e-25	8.2926e-24	KMO	ENSG00000117009.12	-24.8663
8.51883	-3.80383	1.07314	-3.54458	0.000393241	0.00179838	ENSG00000272842	ENSG00000272842.1	-3.40534
8.51756	-3.80141	1.10761	-3.4321	0.000598927	0.00259787	TAC4	ENSG00000176358.15	-3.22263
8.44362	-3.80059	1.18673	-3.20257	0.00136208	0.00537516	LINC02317	ENSG00000258678.2	-2.8658
13.8955	-3.80055	1.00699	-3.77417	0.000160544	0.000810394	ENSG00000228925	ENSG00000228925.1	-3.79441
14.0531	-3.79999	1.00668	-3.77477	0.000160155	0.000808772	ENSG00000275582	ENSG00000275582.1	-3.79546
8.56089	-3.7999	1.12966	-3.36376	0.000768895	0.00325304	ENSG00000286133	ENSG00000286133.2	-3.11413
8.45001	-3.79899	1.17164	-3.24244	0.00118509	0.00476291	ENSG00000244310	ENSG00000244310.2	-2.92625
8.40747	-3.78828	1.06844	-3.54562	0.00039169	0.00179262	LINC02371	ENSG00000274659.2	-3.40706
8.27113	-3.78607	1.07632	-3.5176	0.000435476	0.00196782	ARR3	ENSG00000120500.18	-3.36104
8.32976	-3.7854	1.12177	-3.3745	0.000739508	0.00314259	ABHD12B	ENSG00000131969.15	-3.13106
8.43945	-3.78431	1.08965	-3.47296	0.000514751	0.00227769	PART1	ENSG00000152931.9	-3.2884
8.23853	-3.77792	1.05931	-3.5664	0.000361923	0.00167381	ENSG00000217825	ENSG00000217825.2	-3.44138
46.6679	-3.77435	0.706826	-5.33986	9.30206e-08	8.92565e-07	LINC02732	ENSG00000254416.6	-7.03142
8.4355	-3.77146	1.08387	-3.47961	0.000502139	0.00222961	ENSG00000268088	ENSG00000268088.1	-3.29918
29.3359	-3.76912	1.03873	-3.62857	0.000284992	0.00135398	S100A7	ENSG00000143556.9	-3.54517
8.37247	-3.76764	1.14671	-3.28562	0.00101759	0.00416271	ENSG00000272588	ENSG00000272588.1	-2.99243
8.32866	-3.76615	1.10656	-3.40349	0.00066532	0.00285944	PDZK1P1	ENSG00000215859.9	-3.17697
8.21023	-3.76562	1.05483	-3.56988	0.000357152	0.00165288	ENSG00000244513	ENSG00000244513.7	-3.44715
8.34259	-3.76558	1.13613	-3.31438	0.000918452	0.00379537	SORCS2	ENSG00000184985.16	-3.03694
8.34186	-3.76342	1.06592	-3.53067	0.00041451	0.00188355	ENSG00000255337	ENSG00000255337.1	-3.38247
14.1325	-3.76167	1.02351	-3.67526	0.000237605	0.00115003	ENSG00000279833	ENSG00000279833.1	-3.62414
297.753	-3.76118	0.440483	-8.53877	1.35654e-17	4.35179e-16	LINC00482	ENSG00000185168.5	-16.8676
8.22918	-3.7582	1.18976	-3.1588	0.00158422	0.00612562	ENSG00000271573	ENSG00000271573.1	-2.80018
480.514	-3.75657	1.12542	-3.33793	0.000844061	0.00352874	SLC4A1	ENSG00000004939.16	-3.07363
123.614	-3.75484	0.500371	-7.50412	6.18447e-14	1.38449e-12	ENSG00000253194	ENSG00000253194.2	-13.2087
8.16034	-3.75165	1.4483	-2.59038	0.0095871	0.0288247	BEND3P1	ENSG00000231345.3	-2.01831
232.396	-3.74957	0.410114	-9.14277	6.08748e-20	2.43672e-18	SYNGR3	ENSG00000127561.15	-19.2156
13.5862	-3.74933	0.997749	-3.7578	0.000171417	0.000860905	ENSG00000248936	ENSG00000248936.1	-3.76595
8.1946	-3.74876	1.06951	-3.50513	0.00045638	0.00205147	ENSG00000279859	ENSG00000279859.2	-3.34067
36.6192	-3.74718	0.745681	-5.02518	5.02968e-07	4.29726e-06	XPC-AS1	ENSG00000228242.6	-6.29846
8.15729	-3.74641	1.08703	-3.44645	0.000568005	0.00247857	ENSG00000240898	ENSG00000240898.1	-3.24565
13.6687	-3.74569	1.01423	-3.69312	0.00022152	0.00108076	SLC16A8	ENSG00000100156.11	-3.65459
160.688	-3.74373	0.533798	-7.01339	2.32604e-12	4.39001e-11	H3C6	ENSG00000274750.3	-11.6334
8.18981	-3.73918	1.09309	-3.42073	0.000624526	0.00269974	ENSG00000233987	ENSG00000233987.2	-3.20445
508.618	-3.73878	0.367015	-10.187	2.26688e-24	1.26131e-22	IGSF5	ENSG00000183067.5	-23.6446
224.287	-3.73781	0.749207	-4.98903	6.06844e-07	5.10667e-06	FCGR3B	ENSG00000162747.12	-6.21692
47.3994	-3.73538	0.665894	-5.60958	2.0282e-08	2.19155e-07	PPM1F-AS1	ENSG00000224086.6	-7.69289
28.477	-3.72828	0.871729	-4.27688	1.89535e-05	0.00011882	GPAA1P2	ENSG00000230596.3	-4.72231
8.03234	-3.72404	1.0625	-3.50498	0.000456647	0.00205174	SCAT2	ENSG00000257596.1	-3.34042
7.97737	-3.71975	1.08809	-3.41861	0.000629423	0.0027174	ENSG00000286545	ENSG00000286545.1	-3.20106
13.0006	-3.71725	1.18956	-3.12489	0.00177873	0.00678268	ENSG00000218048	ENSG00000218048.2	-2.74989
13.7685	-3.71654	1.01645	-3.65638	0.000255797	0.00122965	SCTR	ENSG00000080293.10	-3.5921
8.00215	-3.71449	1.04859	-3.54237	0.000396547	0.00181145	ENSG00000262692	ENSG00000262692.1	-3.40171
7.90494	-3.71414	1.08808	-3.41347	0.000641418	0.0027634	ENSG00000287202	ENSG00000287202.1	-3.19286
8.01678	-3.71388	1.05671	-3.51457	0.000440464	0.00198668	OVOL1-AS1	ENSG00000255120.5	-3.35609
47.9182	-3.71178	0.757327	-4.90116	9.52748e-07	7.7289e-06	LINC01137	ENSG00000233621.2	-6.02102
155.541	-3.71139	0.565653	-6.56125	5.33576e-11	8.42755e-10	XDH	ENSG00000158125.10	-10.2728
12457.8	-3.71078	0.351111	-10.5687	4.16321e-26	2.63955e-24	SEMA3B	ENSG00000012171.20	-25.3806
19.5571	-3.70379	0.924986	-4.00416	6.22395e-05	0.00034884	C9	ENSG00000113600.11	-4.20593
13.5192	-3.70251	1.03413	-3.58031	0.000343191	0.00159405	CLRN1-AS1	ENSG00000239265.5	-3.46446
92.4747	-3.70243	0.577331	-6.41301	1.42674e-10	2.11987e-09	ENSG00000279518	ENSG00000279518.1	-9.84566
13.6128	-3.69863	1.04301	-3.54611	0.000390969	0.00179023	ENSG00000286502	ENSG00000286502.1	-3.40786
4448.85	-3.69548	0.409434	-9.02582	1.78347e-19	6.87227e-18	SCIN	ENSG00000006747.15	-18.7487
7.8038	-3.69361	1.20459	-3.06628	0.00216738	0.00803858	ENSG00000228044	ENSG00000228044.3	-2.66406
13.1239	-3.68961	1.01288	-3.6427	0.000269792	0.00129068	ENSG00000253263	ENSG00000253263.1	-3.56897
41.477	-3.68558	0.897561	-4.10622	4.02186e-05	0.000235404	P2RX2	ENSG00000187848.15	-4.39557
7.83165	-3.68307	1.08045	-3.40883	0.000652414	0.00280942	ENSG00000280334	ENSG00000280334.1	-3.18548
2076.35	-3.68052	0.242971	-15.148	7.81251e-52	2.01465e-49	S100A9	ENSG00000163220.11	-51.1072
7.83794	-3.67709	1.10669	-3.3226	0.000891813	0.00369983	PVRIG	ENSG00000213413.2	-3.04973
7.72066	-3.67279	1.09491	-3.35442	0.000795304	0.00334839	ENSG00000276523	ENSG00000276523.1	-3.09947
12.9058	-3.67268	1.0138	-3.6227	0.00029154	0.00138288	PLGLB2	ENSG00000125551.19	-3.5353
7.79888	-3.67206	1.05173	-3.49143	0.000480434	0.00214389	ENSG00000272183	ENSG00000272183.1	-3.31837
7.80669	-3.67058	1.18045	-3.10946	0.00187428	0.00710177	LGALS17A	ENSG00000226025.9	-2.72717
29.4933	-3.6693	0.912379	-4.02168	5.77846e-05	0.00032674	TUBB1	ENSG00000101162.4	-4.23819
7.65366	-3.66745	1.1958	-3.06695	0.00216254	0.00802505	OR10Z1	ENSG00000198967.5	-2.66504
126.696	-3.6651	0.427211	-8.57911	9.56061e-18	3.11172e-16	LINC01138	ENSG00000274020.4	-17.0195
13.7938	-3.65932	1.22003	-2.99937	0.00270539	0.00976263	TBC1D28	ENSG00000189375.12	-2.56777
7.59739	-3.65582	1.12245	-3.25701	0.00112591	0.00454963	DSTNP1	ENSG00000230982.1	-2.94849
12.943	-3.6531	1.08598	-3.36389	0.000768528	0.003252	ENSG00000260971	ENSG00000260971.4	-3.11434
20.0778	-3.65205	1.01501	-3.59805	0.000320608	0.00150243	ADCYAP1R1	ENSG00000078549.15	-3.49403
43.4354	-3.65121	0.724748	-5.03791	4.70655e-07	4.03791e-06	CC2D2B	ENSG00000188649.15	-6.3273
36.7741	-3.64495	0.732746	-4.97437	6.54613e-07	5.46918e-06	DNAH17	ENSG00000187775.17	-6.18402
71.0586	-3.64377	0.766358	-4.75466	1.98777e-06	1.50721e-05	ENSG00000287419	ENSG00000287419.1	-5.70163
19.3249	-3.63727	0.909673	-3.99843	6.37629e-05	0.000356188	ENSG00000271151	ENSG00000271151.1	-4.19543
362.6	-3.63445	0.390331	-9.3112	1.26402e-20	5.44136e-19	HSD17B1P1	ENSG00000108785.7	-19.8982
1137.38	-3.62552	0.691259	-5.2448	1.56454e-07	1.45138e-06	CRH	ENSG00000147571.5	-6.80561
7.55211	-3.62506	1.09	-3.32574	0.000881832	0.00366324	LINC00629	ENSG00000227060.7	-3.05461
976.647	-3.62474	0.490801	-7.38535	1.52056e-13	3.265e-12	TREM1	ENSG00000124731.13	-12.818
7.48879	-3.62437	1.06008	-3.41896	0.000628602	0.00271429	ENSG00000269243	ENSG00000269243.1	-3.20162
7.50509	-3.62317	1.11763	-3.24182	0.00118768	0.00477119	ENSG00000279500	ENSG00000279500.1	-2.9253
19.9494	-3.622	0.947222	-3.82381	0.000131404	0.00067863	IL37	ENSG00000125571.10	-3.88139
12.2418	-3.62178	1.21871	-2.97181	0.00296045	0.0105552	ENSG00000249815	ENSG00000249815.2	-2.52864
7.3718	-3.61865	1.05291	-3.43681	0.000588612	0.00255602	ENSG00000265511	ENSG00000265511.1	-3.23017
7.51953	-3.61726	1.22278	-2.95824	0.00309404	0.010963	PGPEP1L	ENSG00000183571.11	-2.50947
84.5618	-3.61281	0.501764	-7.20023	6.01113e-13	1.21304e-11	PAXBP1-AS1	ENSG00000238197.6	-12.221
7.4221	-3.61231	1.11012	-3.25399	0.00113797	0.00459005	ENSG00000286488	ENSG00000286488.1	-2.94387
7.46938	-3.61143	1.06874	-3.37914	0.000727118	0.00309533	CNTFR-AS1	ENSG00000237159.6	-3.13839
112.53	-3.60837	0.579465	-6.22708	4.75202e-10	6.54905e-09	ENSG00000256443	ENSG00000256443.1	-9.32312
13.0244	-3.60496	1.01111	-3.56534	0.000363381	0.00167946	XBP1P1	ENSG00000249947.2	-3.43964
7.36401	-3.60278	1.10978	-3.2464	0.00116875	0.00470216	ENSG00000251417	ENSG00000251417.2	-2.93228
12.1637	-3.60048	1.03876	-3.46614	0.000527989	0.00232782	ENSG00000285130	ENSG00000285130.2	-3.27738
12.5954	-3.59841	1.01497	-3.54535	0.000392098	0.00179418	SMCO2	ENSG00000165935.9	-3.40661
18.9943	-3.59792	0.907301	-3.96552	7.3235e-05	0.000403552	ENSG00000280067	ENSG00000280067.1	-4.13528
7.30076	-3.595	1.06947	-3.36147	0.000775287	0.00327595	ENSG00000231609	ENSG00000231609.7	-3.11054
7.33675	-3.59237	1.17404	-3.05983	0.00221465	0.00819464	ARAP1-AS2	ENSG00000245148.2	-2.65469
385.28	-3.59216	0.662859	-5.41919	5.98689e-08	5.94895e-07	CYP1B1	ENSG00000138061.12	-7.2228
7.34569	-3.58639	1.27231	-2.8188	0.0048203	0.0160591	CYP2G2P	ENSG00000268101.2	-2.31693
12.1621	-3.5859	0.995184	-3.60325	0.000314258	0.00147757	ZNF56	ENSG00000267419.2	-3.50271
3343.69	-3.58382	0.287874	-12.4493	1.41136e-35	1.53867e-33	HOPX	ENSG00000171476.22	-34.8504
358.472	-3.57289	0.371259	-9.62372	6.34928e-22	3.0085e-20	ENSG00000284968	ENSG00000284968.1	-21.1973
7.20052	-3.57142	1.12804	-3.16603	0.00154535	0.00598912	ENSG00000287609	ENSG00000287609.1	-2.81097
7.13864	-3.56799	1.06281	-3.35713	0.000787567	0.0033179	PP7080	ENSG00000188242.4	-3.10371
11.7698	-3.56745	1.00072	-3.56487	0.000364038	0.00168185	ENSG00000261505	ENSG00000261505.1	-3.43885
18.0408	-3.56368	0.913124	-3.90273	9.51145e-05	0.000507536	CCIN	ENSG00000185972.6	-4.02175
7.13162	-3.56265	1.06576	-3.34284	0.000829255	0.00347226	ENSG00000270728	ENSG00000270728.1	-3.08131
11.677	-3.56262	1.2747	-2.79487	0.00519202	0.0170873	TBC1D26-AS1	ENSG00000233002.2	-2.28466
12.4834	-3.5611	1.03105	-3.45388	0.000552593	0.00242078	ENSG00000197670	ENSG00000197670.6	-3.25759
7.10023	-3.55964	1.06924	-3.32913	0.000871176	0.00362571	PP2D1	ENSG00000183977.14	-3.05989
19.5956	-3.55613	0.941497	-3.7771	0.000158667	0.000802582	ENSG00000287878	ENSG00000287878.1	-3.79951
7.09577	-3.55092	1.18723	-2.99093	0.00278129	0.0100002	LAMA4-AS1	ENSG00000226440.7	-2.55575
18.1823	-3.54763	0.928874	-3.81928	0.000133841	0.000689756	OR51E1	ENSG00000180785.10	-3.87341
62.6877	-3.54598	0.664004	-5.34029	9.27962e-08	8.90731e-07	STARD4-AS1	ENSG00000246859.3	-7.03247
7.14662	-3.54136	1.25203	-2.8285	0.00467664	0.0156466	ENSG00000230687	ENSG00000230687.1	-2.33007
7.04234	-3.53939	1.44617	-2.44742	0.0143881	0.0406485	KCNK17	ENSG00000124780.14	-1.842
7.15195	-3.53617	1.05609	-3.34837	0.00081287	0.00341217	REPIN1-AS1	ENSG00000240449.1	-3.08998
7.02366	-3.53215	1.10497	-3.1966	0.00139056	0.00547143	ENSG00000279155	ENSG00000279155.1	-2.85681
145.745	-3.53074	0.431162	-8.18889	2.63652e-16	7.45088e-15	C1QTNF1-AS1	ENSG00000265096.2	-15.579
11.7933	-3.53072	1.04062	-3.3929	0.000691572	0.00295951	ENSG00000254231	ENSG00000254231.3	-3.16016
7.01196	-3.52588	1.14935	-3.06771	0.00215703	0.00800795	ADORA2A-AS1	ENSG00000178803.12	-2.66614
7.04893	-3.52472	1.13166	-3.11465	0.00184161	0.00699578	ENSG00000245748	ENSG00000245748.1	-2.7348
6.94635	-3.51878	1.08905	-3.23107	0.00123329	0.00492857	ENSG00000285416	ENSG00000285416.1	-2.90893
1130.15	-3.51102	0.402387	-8.72548	2.6505e-18	9.11329e-17	RAB17	ENSG00000124839.13	-17.5767
6.954	-3.51079	1.12977	-3.10752	0.00188666	0.00713858	ENSG00000229869	ENSG00000229869.1	-2.72431
18.1151	-3.50966	0.910992	-3.85257	0.000116886	0.0006119	ENSG00000279649	ENSG00000279649.1	-3.93224
6.9571	-3.50499	1.09984	-3.18683	0.00143844	0.00562927	ENSG00000279187	ENSG00000279187.1	-2.84211
17.3859	-3.50035	0.909172	-3.85004	0.000118099	0.000617527	ENSG00000257285	ENSG00000257285.6	-3.92775
750.88	-3.49905	0.684152	-5.11443	3.14683e-07	2.77523e-06	H4C8	ENSG00000158406.6	-6.50213
6.84439	-3.4967	1.13717	-3.07493	0.00210553	0.00785046	KRT8P37	ENSG00000213771.3	-2.67664
6.82946	-3.49559	1.10286	-3.16956	0.00152669	0.00592966	ENSG00000232811	ENSG00000232811.1	-2.81625
6.8211	-3.49367	1.22839	-2.84411	0.00445358	0.0150202	CYP2C18	ENSG00000108242.13	-2.35129
6.81796	-3.49258	1.05851	-3.29953	0.00096848	0.00398736	LINC01267	ENSG00000251576.1	-3.01391
39.5677	-3.48842	0.680661	-5.12504	2.9747e-07	2.63469e-06	C15orf62	ENSG00000188277.10	-6.52656
6.73502	-3.48053	1.13232	-3.07382	0.00211337	0.00787747	RLBP1	ENSG00000140522.12	-2.67502
30.2896	-3.4794	0.780978	-4.45518	8.38218e-06	5.64545e-05	ENSG00000240219	ENSG00000240219.1	-5.07664
31493.4	-3.47813	0.425529	-8.17365	2.99186e-16	8.41077e-15	CSH1	ENSG00000136488.15	-15.5241
6.72901	-3.47783	1.08403	-3.20825	0.00133547	0.00528337	ENSG00000254064	ENSG00000254064.1	-2.87437
11.5938	-3.47693	1.16559	-2.98298	0.00285455	0.0102238	XXYLT1-AS2	ENSG00000230266.1	-2.54446
6.76585	-3.47435	1.32113	-2.62983	0.00854285	0.0261482	MS4A10	ENSG00000172689.2	-2.0684
6.82597	-3.47402	1.16996	-2.96935	0.00298434	0.0106248	MTND5P1	ENSG00000227999.1	-2.52515
6.83554	-3.47349	1.07168	-3.24117	0.00119041	0.00478071	GLYCTK-AS1	ENSG00000242797.3	-2.9243
6.74048	-3.47048	1.09983	-3.15547	0.00160237	0.00618866	ENSG00000266651	ENSG00000266651.1	-2.79524
17.2798	-3.46231	0.900978	-3.84284	0.000121621	0.000633105	KDM4A-AS1	ENSG00000236200.6	-3.91499
6.67315	-3.46173	1.07723	-3.21354	0.00131111	0.00520464	UBOX5-AS1	ENSG00000235958.5	-2.88236
47.3645	-3.45933	0.645039	-5.36297	8.18635e-08	7.95182e-07	ZNRD2-AS1	ENSG00000260233.3	-7.08691
231.59	-3.45154	0.346831	-9.95165	2.48028e-23	1.29163e-21	MT-TP	ENSG00000210196.2	-22.6055
6.66803	-3.4509	1.09591	-3.14888	0.00163897	0.0063064	ENSG00000260430	ENSG00000260430.2	-2.78543
6.66329	-3.45052	1.09005	-3.16548	0.00154825	0.00599776	ENSG00000287895	ENSG00000287895.1	-2.81016
6.55285	-3.44602	1.13935	-3.02454	0.0024901	0.00908227	EEF1A1P38	ENSG00000261557.1	-2.60378
6.66738	-3.44121	1.29683	-2.65355	0.00796489	0.0246521	ENSG00000231138	ENSG00000231138.1	-2.09882
10.8248	-3.43643	1.12835	-3.04554	0.00232261	0.00854194	GJB5	ENSG00000189280.3	-2.63402
6.5191	-3.43588	1.12905	-3.04315	0.00234114	0.00859859	CDRT15P1	ENSG00000141028.6	-2.63057
6.55424	-3.43085	1.29106	-2.65739	0.00787491	0.02443	ENSG00000253270	ENSG00000253270.1	-2.10375
33.5116	-3.4274	0.899561	-3.81008	0.000138923	0.000713206	LINC01483	ENSG00000227517.7	-3.85722
6.49243	-3.42446	1.17966	-2.90292	0.003697	0.0127836	ENSG00000288056	ENSG00000288056.1	-2.43215
6.486	-3.42397	1.13571	-3.01484	0.00257117	0.00934368	Y_RNA	ENSG00000202461.1	-2.58987
58.1716	-3.42335	0.784701	-4.36262	1.28516e-05	8.3698e-05	IL33	ENSG00000137033.12	-4.89104
6.37891	-3.42295	1.06207	-3.2229	0.00126899	0.00505767	ENSG00000287982	ENSG00000287982.1	-2.89654
42.8589	-3.42132	0.654426	-5.22798	1.71375e-07	1.57996e-06	CCDC200	ENSG00000236383.8	-6.76605
10.5353	-3.41325	1.00317	-3.40246	0.000667833	0.00286708	GPRC5D	ENSG00000111291.8	-3.17533
16.9419	-3.41146	0.953424	-3.57812	0.000346076	0.00160661	TFPI2-DT	ENSG00000234695.1	-3.46083
6.36781	-3.40551	1.14694	-2.9692	0.00298573	0.0106284	CLGN	ENSG00000153132.13	-2.52495
6.41604	-3.40429	1.10202	-3.08913	0.00200744	0.00754239	ENSG00000279345	ENSG00000279345.1	-2.69736
6.31932	-3.40407	1.08763	-3.12981	0.00174919	0.00668255	ZNF32-AS2	ENSG00000230565.1	-2.75716
15.6885	-3.40052	0.975422	-3.4862	0.000489937	0.00218157	ENSG00000227934	ENSG00000227934.1	-3.30986
1306.91	-3.39631	0.362199	-9.3769	6.79404e-21	3.0018e-19	KYNU	ENSG00000115919.15	-20.1679
6.46603	-3.39237	1.11676	-3.03768	0.00238404	0.00874181	ENSG00000233912	ENSG00000233912.1	-2.62269
1958.59	-3.39135	0.306537	-11.0634	1.88711e-28	1.37156e-26	CEP85	ENSG00000130695.16	-27.7242
15.4591	-3.38799	0.984303	-3.44202	0.000577388	0.00251338	RELN	ENSG00000189056.15	-3.23853
432.603	-3.38581	0.315052	-10.7468	6.13304e-27	4.14312e-25	RAB3B	ENSG00000169213.7	-26.2123
6.32599	-3.3851	1.07878	-3.13788	0.00170173	0.00652064	ENSG00000260572	ENSG00000260572.1	-2.76911
6.36231	-3.38505	1.05361	-3.21281	0.00131444	0.00521634	IGBP1P4	ENSG00000250325.1	-2.88126
6.31339	-3.38451	1.08498	-3.11944	0.00181197	0.00689491	ENSG00000276449	ENSG00000276449.1	-2.74185
1112.06	-3.38407	0.329507	-10.2701	9.61057e-25	5.43768e-23	DEPDC1B	ENSG00000035499.13	-24.0173
6.41864	-3.38341	1.16584	-2.90212	0.00370652	0.0128132	ENSG00000287727	ENSG00000287727.1	-2.43103
6.33554	-3.38231	1.05773	-3.19771	0.00138523	0.00545448	ENSG00000260618	ENSG00000260618.1	-2.85848
78.5629	-3.38058	0.588633	-5.7431	9.29575e-09	1.05191e-07	ILDR2	ENSG00000143195.13	-8.03172
6.34815	-3.38049	1.33566	-2.53095	0.0113755	0.0333129	RNASE9	ENSG00000188655.10	-1.94403
16.8724	-3.37725	1.07724	-3.13508	0.00171805	0.00657577	CAMKV	ENSG00000164076.17	-2.76496
16.5102	-3.37632	0.952021	-3.54648	0.000390412	0.00178799	ENSG00000232725	ENSG00000232725.1	-3.40848
199.493	-3.37562	0.556862	-6.06187	1.34549e-09	1.73567e-08	TPSP2	ENSG00000260284.1	-8.87112
10.4689	-3.37271	1.00781	-3.34656	0.000818213	0.00343138	ENSG00000254461	ENSG00000254461.1	-3.08713
6.27979	-3.37175	1.05335	-3.20098	0.00136962	0.00540322	ENSG00000272129	ENSG00000272129.1	-2.8634
4533.06	-3.37113	0.246835	-13.6574	1.82332e-42	2.74717e-40	LNPEP	ENSG00000113441.16	-41.7391
6.22875	-3.3644	1.1042	-3.0469	0.00231215	0.00850664	ENSG00000253955	ENSG00000253955.2	-2.63598
67.3476	-3.35986	0.561502	-5.98369	2.18133e-09	2.74138e-08	ENSG00000279159	ENSG00000279159.1	-8.66128
6.20352	-3.35811	1.16878	-2.87318	0.00406365	0.0138867	ENSG00000273521	ENSG00000273521.1	-2.39108
6.23365	-3.35591	1.0765	-3.11743	0.00182434	0.00693804	APOA2	ENSG00000158874.11	-2.73889
1157.17	-3.35419	0.357155	-9.39141	5.92006e-21	2.63301e-19	ENTPD1	ENSG00000138185.20	-20.2277
6.18576	-3.35403	1.13168	-2.96375	0.00303912	0.0107898	ENSG00000260884	ENSG00000260884.1	-2.51725
495.382	-3.3525	0.964386	-3.47631	0.000508364	0.00225278	MTND2P28	ENSG00000225630.1	-3.29382
15.7291	-3.35061	0.962046	-3.48279	0.00049621	0.0022058	SLCO4C1	ENSG00000173930.9	-3.30433
4300.64	-3.34982	0.489818	-6.83892	7.97922e-12	1.40509e-10	INHA	ENSG00000123999.5	-11.098
10.0209	-3.3469	1.01561	-3.29546	0.000982615	0.00403688	FLRT1	ENSG00000126500.4	-3.00762
104.314	-3.34518	0.468779	-7.13595	9.6119e-13	1.89824e-11	LINC02245	ENSG00000237638.2	-12.0172
73.3487	-3.33147	0.798319	-4.17311	3.00476e-05	0.00018034	ENSG00000258424	ENSG00000258424.1	-4.52219
9.91183	-3.32918	1.10964	-3.00024	0.00269763	0.00973857	ENSG00000272808	ENSG00000272808.4	-2.56902
6.16259	-3.32889	1.16019	-2.86927	0.00411426	0.0140186	ENSG00000227155	ENSG00000227155.7	-2.38571
6.07887	-3.32619	1.15805	-2.87224	0.00407567	0.0139169	ENSG00000286024	ENSG00000286024.1	-2.3898
2946.44	-3.32356	0.357828	-9.28817	1.56958e-20	6.63951e-19	NT5E	ENSG00000135318.12	-19.8042
15.3616	-3.3217	0.908957	-3.6544	0.00025778	0.00123852	ENSG00000261351	ENSG00000261351.2	-3.58875
15.7201	-3.31935	0.917466	-3.61795	0.000296943	0.00140577	ADNP-AS1	ENSG00000259456.4	-3.52733
16.8939	-3.31904	0.995702	-3.33336	0.000858027	0.00357765	ENSG00000286176	ENSG00000286176.2	-3.0665
9.93838	-3.31687	1.27203	-2.60754	0.00911966	0.0276487	MTCYBP18	ENSG00000244921.2	-2.04002
14.6604	-3.31404	1.02429	-3.23544	0.00121455	0.00486602	CYP1B1-AS1	ENSG00000232973.13	-2.91558
5.94172	-3.30959	1.09758	-3.01537	0.0025667	0.00932872	ENSG00000228852	ENSG00000228852.6	-2.59063
15.2511	-3.30767	0.898227	-3.68244	0.000231011	0.00112176	USP50	ENSG00000170236.16	-3.63637
512.42	-3.30383	0.227577	-14.5175	9.39349e-48	1.98365e-45	ETV4	ENSG00000175832.13	-47.0272
132.178	-3.30337	0.570473	-5.79057	7.01484e-09	8.11259e-08	ENSG00000253671	ENSG00000253671.3	-8.15398
59.5869	-3.30297	0.607116	-5.44043	5.31516e-08	5.33885e-07	ANG	ENSG00000214274.10	-7.27448
19.444	-3.30213	0.981266	-3.36517	0.000764966	0.00323897	ENSG00000230423	ENSG00000230423.3	-3.11636
6.06884	-3.3013	1.07329	-3.07586	0.00209897	0.00782945	ENSG00000269843	ENSG00000269843.1	-2.67799
5.95823	-3.30061	1.16568	-2.83149	0.00463319	0.0155244	ENSG00000254111	ENSG00000254111.3	-2.33412
6.03858	-3.29898	1.08155	-3.05024	0.00228658	0.00842824	LINC01771	ENSG00000225675.2	-2.64081
5.98238	-3.29591	1.12351	-2.93358	0.0033508	0.0117409	ENSG00000232545	ENSG00000232545.1	-2.47485
305.115	-3.2946	0.511468	-6.44145	1.18336e-10	1.77994e-09	LYPD5	ENSG00000159871.15	-9.92688
5.87073	-3.28925	1.10837	-2.96764	0.00300095	0.0106769	ENSG00000260641	ENSG00000260641.1	-2.52274
6.00272	-3.28716	1.05593	-3.11304	0.00185173	0.00703023	RNF2P1	ENSG00000231381.2	-2.73242
9.92863	-3.28472	1.02061	-3.21838	0.00128917	0.00512909	ENSG00000287299	ENSG00000287299.1	-2.88969
1475.18	-3.28451	0.292506	-11.2289	2.94242e-29	2.26761e-27	MFSD2A	ENSG00000168389.18	-28.5313
9.62893	-3.28408	1.09925	-2.98756	0.00281211	0.0100961	KCNH7	ENSG00000184611.12	-2.55097
5.93512	-3.28215	1.11984	-2.93091	0.00337966	0.0118273	ENSG00000279568	ENSG00000279568.1	-2.47113
5.91175	-3.27817	1.11181	-2.9485	0.00319316	0.0112681	ENSG00000272021	ENSG00000272021.1	-2.49578
5.96041	-3.27446	1.0672	-3.06826	0.00215308	0.00800102	ENSG00000285694	ENSG00000285694.1	-2.66694
1599.34	-3.27137	0.278353	-11.7526	6.85042e-32	6.12404e-30	PCDH1	ENSG00000156453.14	-31.1643
5.89749	-3.26798	1.17385	-2.78398	0.00536971	0.0175815	KRT27	ENSG00000171446.7	-2.27005
10.2899	-3.26754	1.02172	-3.19808	0.00138344	0.00544823	ENSG00000213791	ENSG00000213791.4	-2.85904
9.69158	-3.26515	1.00286	-3.25584	0.00113059	0.00456508	ENSG00000251414	ENSG00000251414.1	-2.9467
10.159	-3.25931	1.02503	-3.17971	0.00147423	0.00575217	ENSG00000271843	ENSG00000271843.1	-2.83143
5.78793	-3.25684	1.07854	-3.01967	0.00253051	0.00921501	ENSG00000260361	ENSG00000260361.1	-2.59679
61.0224	-3.25607	0.498817	-6.52759	6.6835e-11	1.0379e-09	MRPL20-DT	ENSG00000272455.1	-10.175
2214.39	-3.25463	0.351509	-9.25902	2.06315e-20	8.59186e-19	ENSG00000218416	ENSG00000218416.4	-19.6855
5.83195	-3.25288	1.09488	-2.97098	0.00296847	0.010574	LINC02421	ENSG00000255970.1	-2.52747
5.77612	-3.25152	1.11617	-2.91311	0.00357849	0.0124348	TSSK5P	ENSG00000227473.1	-2.4463
328.479	-3.24809	0.361606	-8.98241	2.6491e-19	1.00065e-17	NIPAL1	ENSG00000163293.12	-18.5769
5.86343	-3.24626	1.26099	-2.57437	0.0100423	0.0299839	SULT1B1	ENSG00000173597.9	-1.99817
5.84989	-3.24409	1.08024	-3.00311	0.00267235	0.00965768	ENSG00000236194	ENSG00000236194.3	-2.57311
28.1434	-3.24143	0.81806	-3.96234	7.42183e-05	0.0004083	ENSG00000286977	ENSG00000286977.1	-4.12949
225.901	-3.23989	0.396589	-8.16938	3.09986e-16	8.68706e-15	CLIC5	ENSG00000112782.19	-15.5087
1610.04	-3.23655	0.373853	-8.65726	4.83252e-18	1.60998e-16	GLDN	ENSG00000186417.14	-17.3158
9.41299	-3.23265	1.05521	-3.06351	0.00218754	0.00810439	ENSG00000249258	ENSG00000249258.2	-2.66004
10.0603	-3.23257	1.09878	-2.94196	0.00326146	0.0114684	EBF2	ENSG00000221818.9	-2.48659
542.626	-3.23249	0.514356	-6.28454	3.28833e-10	4.64401e-09	CCRL2	ENSG00000121797.10	-9.48302
5.78505	-3.23154	1.10163	-2.93343	0.00335238	0.0117449	H3C13	ENSG00000183598.4	-2.47465
937.329	-3.23081	0.404485	-7.98745	1.37754e-15	3.64341e-14	STEAP4	ENSG00000127954.13	-14.8609
46.8604	-3.23063	0.922658	-3.50144	0.000462757	0.00207482	FAM153CP	ENSG00000204677.13	-3.33465
20.2327	-3.23007	1.02906	-3.13885	0.00169611	0.00650107	LIMD1-AS1	ENSG00000230530.2	-2.77055
165.197	-3.22982	0.511727	-6.31161	2.7615e-10	3.93731e-09	MIR9-1HG	ENSG00000125462.19	-9.55885
5.68436	-3.2289	1.0912	-2.95904	0.00308595	0.0109387	HNRNPCP7	ENSG00000228653.2	-2.51061
5.62888	-3.22431	1.06012	-3.04146	0.00235432	0.00864109	ENSG00000253143	ENSG00000253143.3	-2.62813
9.41295	-3.22371	1.03932	-3.10174	0.00192384	0.00726464	ENSG00000279513	ENSG00000279513.1	-2.71583
5.69085	-3.22212	1.08648	-2.96564	0.00302058	0.0107339	RPS4XP16	ENSG00000224892.6	-2.51991
9.38718	-3.22105	1.05974	-3.03946	0.00237005	0.00869288	ENSG00000224331	ENSG00000224331.2	-2.62524
5.6052	-3.22099	1.08204	-2.97677	0.00291301	0.010404	ENSG00000269191	ENSG00000269191.1	-2.53566
5.71688	-3.22039	1.06574	-3.02174	0.00251326	0.00915929	EXTL3-AS1	ENSG00000246339.6	-2.59976
5.70917	-3.21823	1.10162	-2.92137	0.00348496	0.0121555	NRAP	ENSG00000197893.14	-2.4578
5.65953	-3.21468	1.2843	-2.50305	0.0123127	0.0356603	LRCOL1	ENSG00000204583.10	-1.90965
5.59173	-3.20884	1.16564	-2.75286	0.00590766	0.0190797	ENSG00000224100	ENSG00000224100.1	-2.22858
27.1124	-3.20708	0.791161	-4.05364	5.04267e-05	0.00028922	LINC02481	ENSG00000246526.2	-4.29734
27.2301	-3.20495	0.977701	-3.27804	0.0010453	0.00425852	ENSG00000285847	ENSG00000285847.2	-2.98076
21.1119	-3.20399	1.2946	-2.47488	0.013328	0.038164	ENSG00000278704	ENSG00000278704.1	-1.87523
5.60488	-3.20397	1.07444	-2.98199	0.00286386	0.0102545	ENSG00000285632	ENSG00000285632.1	-2.54305
9.07837	-3.20305	1.04516	-3.06465	0.00217926	0.00807704	ZSWIM2	ENSG00000163012.4	-2.66169
5.62271	-3.2028	1.11628	-2.86917	0.00411548	0.014021	ENSG00000284651	ENSG00000284651.1	-2.38558
5.63137	-3.19979	1.05588	-3.03044	0.00244197	0.0089225	ENSG00000264125	ENSG00000264125.1	-2.61226
10.0391	-3.19941	1.00544	-3.1821	0.00146214	0.00571119	ENSG00000273058	ENSG00000273058.2	-2.83501
5.60398	-3.19876	1.06759	-2.99624	0.00273331	0.00984482	ENSG00000279413	ENSG00000279413.1	-2.56331
39460.5	-3.19662	0.594931	-5.3731	7.73965e-08	7.55348e-07	PAPPA2	ENSG00000116183.11	-7.11128
14.3434	-3.19546	0.928482	-3.44159	0.0005783	0.00251695	KCTD21-AS1	ENSG00000246174.9	-3.23785
25.5236	-3.19535	0.899442	-3.55259	0.000381456	0.00175206	ENSG00000259676	ENSG00000259676.1	-3.41856
5.59205	-3.1945	1.05795	-3.01951	0.00253181	0.0092178	ENSG00000276488	ENSG00000276488.1	-2.59657
9.34481	-3.19375	1.06196	-3.00741	0.00263483	0.00954398	USP6	ENSG00000129204.17	-2.57925
5.51935	-3.19358	1.20614	-2.64777	0.00810245	0.0250287	ACOXL-AS1	ENSG00000204581.3	-2.09138
9.1691	-3.19119	1.04625	-3.05012	0.00228747	0.00842956	ENSG00000249244	ENSG00000249244.1	-2.64064
9.08892	-3.18379	1.0458	-3.04436	0.00233175	0.00857	NRBF2P5	ENSG00000270427.1	-2.63232
5.5169	-3.18367	1.09669	-2.90299	0.00369618	0.0127836	ENSG00000231868	ENSG00000231868.1	-2.43225
42.7115	-3.1824	0.806315	-3.94684	7.91885e-05	0.000431834	SEMA6A-AS1	ENSG00000248445.5	-4.10134
5.47216	-3.18196	1.13457	-2.80455	0.00503869	0.0166625	ENSG00000224883	ENSG00000224883.1	-2.29768
73.4033	-3.17557	0.54013	-5.87926	4.12099e-09	4.96723e-08	ZC2HC1C	ENSG00000119703.15	-8.385
28.0544	-3.17429	0.840467	-3.77681	0.000158848	0.000803345	SLC10A6	ENSG00000145283.8	-3.79902
9.02669	-3.17402	1.00303	-3.16442	0.00155392	0.006018	TSACC	ENSG00000163467.12	-2.80857
9.53219	-3.17356	1.03489	-3.06658	0.00216525	0.00803402	ENSG00000273055	ENSG00000273055.1	-2.66449
18.9632	-3.16893	0.876895	-3.61381	0.00030173	0.00142491	PLA1A	ENSG00000144837.9	-3.52038
5.37248	-3.16827	1.09529	-2.89263	0.00382036	0.013161	LINC01762	ENSG00000233154.6	-2.4179
5.46701	-3.16311	1.10198	-2.87039	0.00409969	0.0139778	RPL37P1	ENSG00000227401.1	-2.38725
1047.41	-3.16202	0.283615	-11.149	7.24241e-29	5.41042e-27	ADAMTS6	ENSG00000049192.15	-28.1401
8.989	-3.16162	1.03024	-3.06883	0.00214896	0.00798793	ENSG00000287110	ENSG00000287110.1	-2.66777
28.6271	-3.16089	0.821808	-3.84626	0.000119935	0.000626028	CCNY-AS1	ENSG00000271335.6	-3.92105
9.97366	-3.15934	1.20051	-2.63167	0.00849658	0.0260274	ENSG00000274825	ENSG00000274825.1	-2.07076
5.37058	-3.15342	1.13448	-2.77962	0.00544221	0.017782	ENSG00000282306	ENSG00000282306.1	-2.26422
8.9953	-3.15318	1.06598	-2.95802	0.00309623	0.0109693	ENSG00000177725	ENSG00000177725.6	-2.50917
5.48045	-3.15127	1.08093	-2.91534	0.00355303	0.0123559	ENSG00000237126	ENSG00000237126.8	-2.4494
5.38093	-3.14874	1.10275	-2.85535	0.00429889	0.0145723	ENSG00000279713	ENSG00000279713.1	-2.36664
5.42085	-3.14853	1.28079	-2.45826	0.0139611	0.0396719	VN1R20P	ENSG00000233121.1	-1.85508
5.35269	-3.1451	1.12773	-2.78887	0.00528922	0.0173561	RPL7P28	ENSG00000218632.3	-2.27661
23.753	-3.14474	0.82949	-3.79117	0.000149938	0.000763179	LINC00431	ENSG00000225760.2	-3.82409
5.38484	-3.1446	1.23086	-2.5548	0.0106248	0.0314267	ZNF157	ENSG00000147117.8	-1.97368
51.7662	-3.14362	0.688916	-4.56314	5.03936e-06	3.5315e-05	LINC02365	ENSG00000254233.1	-5.29762
5.28436	-3.14299	1.10304	-2.8494	0.00438014	0.0148098	SPDEF	ENSG00000124664.11	-2.35851
5.39776	-3.138	1.11429	-2.81615	0.00486027	0.0161762	ENSG00000271119	ENSG00000271119.1	-2.31334
13.3547	-3.13793	0.953337	-3.29152	0.000996463	0.00408876	ENSG00000285458	ENSG00000285458.1	-3.00154
290.024	-3.13613	0.331377	-9.46393	2.96591e-21	1.34818e-19	MAGEA11	ENSG00000185247.15	-20.5278
27.2534	-3.1357	0.767434	-4.08595	4.38967e-05	0.000255096	VPS9D1-AS1	ENSG00000261373.1	-4.35757
514.168	-3.13413	0.295696	-10.5991	3.00727e-26	1.92487e-24	ANO1	ENSG00000131620.17	-25.5218
9.01451	-3.13405	1.03415	-3.03055	0.00244109	0.00892051	QRFP	ENSG00000188710.3	-2.61242
13.5876	-3.13312	0.984291	-3.18312	0.00145697	0.00569336	IGHA2	ENSG00000211890.4	-2.83655
5.2948	-3.13253	1.27653	-2.45395	0.0141297	0.0400618	HBG1	ENSG00000213934.9	-1.84987
31.0184	-3.13232	0.68323	-4.58458	4.54898e-06	3.22237e-05	ST20	ENSG00000180953.11	-5.34209
5.24359	-3.13183	1.08506	-2.88632	0.00389774	0.0133914	PROZ	ENSG00000126231.15	-2.40919
5.39666	-3.12975	1.15087	-2.71947	0.00653875	0.0208442	RS1	ENSG00000102104.9	-2.18451
5.26203	-3.12751	1.09629	-2.85281	0.00433351	0.014678	ENSG00000255320	ENSG00000255320.1	-2.36316
5.30553	-3.12637	1.0998	-2.84268	0.00447356	0.0150743	ENSG00000286305	ENSG00000286305.1	-2.34935
9053.47	-3.12548	0.522861	-5.97764	2.2639e-09	2.83452e-08	INHBA	ENSG00000122641.11	-8.64514
5.2757	-3.12506	1.10791	-2.82066	0.00479244	0.0159702	ENSG00000277978	ENSG00000277978.1	-2.31944
748.548	-3.12505	0.604356	-5.17087	2.33002e-07	2.10329e-06	CPXM2	ENSG00000121898.13	-6.63264
13.068	-3.12288	0.949895	-3.2876	0.00101045	0.00413919	B3GALT5	ENSG00000183778.18	-2.99548
5.23262	-3.12274	1.11151	-2.80945	0.00496255	0.0164512	ENSG00000225806	ENSG00000225806.8	-2.3043
5.29582	-3.12092	1.09272	-2.8561	0.00428874	0.0145466	RHOQ-AS1	ENSG00000250116.2	-2.36767
5.26907	-3.11964	1.11349	-2.80167	0.00508383	0.0167911	DSG2-AS1	ENSG00000264859.6	-2.29381
19.462	-3.1176	0.820214	-3.80096	0.000144138	0.000737155	BSN	ENSG00000164061.5	-3.84122
5.30418	-3.11688	1.08781	-2.86527	0.00416657	0.0141698	ENSG00000272444	ENSG00000272444.1	-2.38022
33.8726	-3.11459	0.695963	-4.47523	7.63295e-06	5.18248e-05	TULP1	ENSG00000112041.13	-5.11731
5.18883	-3.11414	1.11396	-2.79556	0.00518097	0.0170593	ENSG00000271993	ENSG00000271993.1	-2.28559
9.18704	-3.11222	1.01184	-3.07581	0.00209932	0.00782945	TSC22D1-AS1	ENSG00000278156.2	-2.67792
8.59749	-3.11061	1.05534	-2.9475	0.00320359	0.0112989	ENSG00000271553	ENSG00000271553.1	-2.49436
5.18288	-3.10701	1.14623	-2.71063	0.00671553	0.021357	ENSG00000265205	ENSG00000265205.1	-2.17292
5.31676	-3.10649	1.09935	-2.82575	0.00471703	0.0157679	ELOCP21	ENSG00000226186.1	-2.32633
13.35	-3.10641	1.00156	-3.10157	0.00192497	0.00726714	ZSWIM5	ENSG00000162415.7	-2.71558
34.6927	-3.1061	0.847598	-3.66459	0.000247735	0.00119368	VNN3	ENSG00000093134.15	-3.60601
46.0844	-3.10593	0.688674	-4.51001	6.48243e-06	4.45319e-05	FAM83F	ENSG00000133477.17	-5.18826
14.5267	-3.10485	1.0125	-3.06652	0.00216565	0.00803439	ENSG00000235021	ENSG00000235021.1	-2.66441
1547.81	-3.10096	0.263252	-11.7794	4.98423e-32	4.51595e-30	NECTIN3	ENSG00000177707.11	-31.3024
5.24254	-3.09872	1.16114	-2.66868	0.00761501	0.0237556	ENSG00000260466	ENSG00000260466.1	-2.11833
8.75227	-3.09853	1.01695	-3.04688	0.00231229	0.00850664	KCTD19	ENSG00000168676.11	-2.63596
8.88007	-3.0978	1.0663	-2.90519	0.00367031	0.0127072	ENSG00000243081	ENSG00000243081.2	-2.4353
14.2194	-3.09169	0.908745	-3.40215	0.000668574	0.00286934	NECTIN3-AS1	ENSG00000242242.6	-3.17485
5.154	-3.08848	1.10409	-2.79732	0.0051529	0.0169773	JMJD7	ENSG00000243789.11	-2.28795
8.42735	-3.08833	1.12092	-2.75516	0.00586627	0.0189657	LINC02196	ENSG00000250974.4	-2.23164
690.044	-3.08583	0.596142	-5.17633	2.2629e-07	2.04683e-06	ENSG00000230825	ENSG00000230825.2	-6.64534
19.4324	-3.08401	0.819546	-3.76307	0.000167842	0.000844056	ENSG00000269399	ENSG00000269399.2	-3.7751
122.694	-3.08379	0.399101	-7.72684	1.10253e-14	2.69542e-13	GSEC	ENSG00000280832.1	-13.9576
8.45299	-3.08297	1.06886	-2.88436	0.00392211	0.0134682	ENSG00000266088	ENSG00000266088.6	-2.40648
5.14989	-3.08225	1.07685	-2.86227	0.00420623	0.0142866	RSL1D1-DT	ENSG00000263307.1	-2.37611
5.1573	-3.08177	1.09464	-2.81534	0.00487255	0.016203	LINC02291	ENSG00000197176.7	-2.31224
5.1425	-3.08099	1.15765	-2.66141	0.0077814	0.0241903	MGAT3-AS1	ENSG00000227188.1	-2.10894
3827.3	-3.08005	0.3518	-8.75513	2.03868e-18	7.07315e-17	SPTLC3	ENSG00000172296.13	-17.6907
13.3413	-3.07832	0.925507	-3.32608	0.000880752	0.00365988	RDH16	ENSG00000139547.8	-3.05515
2080.44	-3.07636	0.274519	-11.2064	3.7936e-29	2.9152e-27	ABCG2	ENSG00000118777.12	-28.4209
5.15255	-3.0759	1.06954	-2.8759	0.00402871	0.0137884	ENSG00000268938	ENSG00000268938.2	-2.39483
8.35082	-3.0684	1.07021	-2.8671	0.00414252	0.0141023	ENSG00000272379	ENSG00000272379.1	-2.38274
18.4536	-3.06727	0.912643	-3.36086	0.000777005	0.00328217	SPDYE6	ENSG00000260097.3	-3.10958
8.39324	-3.06653	1.01913	-3.00896	0.00262146	0.00950065	ENSG00000272010	ENSG00000272010.1	-2.58146
5.06401	-3.06606	1.08398	-2.82852	0.00467635	0.0156466	ENSG00000232470	ENSG00000232470.1	-2.33009
28.8026	-3.06484	1.1179	-2.7416	0.00611399	0.0196632	TSPEAR-AS1	ENSG00000235890.2	-2.21368
9.07714	-3.06472	1.08092	-2.83528	0.00457853	0.0153758	RN7SKP23	ENSG00000280039.1	-2.33927
9.44005	-3.0589	1.24815	-2.45076	0.0142556	0.0403461	CEACAMP10	ENSG00000241104.5	-1.84602
8.40842	-3.05649	1.00724	-3.03452	0.00240915	0.008817	ENSG00000272836	ENSG00000272836.1	-2.61814
4.99513	-3.05399	1.28141	-2.3833	0.0171584	0.0471582	ENSG00000280083	ENSG00000280083.1	-1.76552
5.00242	-3.05355	1.07816	-2.8322	0.00462288	0.0154938	HMGA1P2	ENSG00000248641.1	-2.33509
16299	-3.04984	0.397669	-7.66929	1.72958e-14	4.13177e-13	EBI3	ENSG00000105246.6	-13.7621
4978.73	-3.04481	0.21466	-14.1843	1.14579e-45	2.04859e-43	GLRX	ENSG00000173221.14	-44.9409
4.95417	-3.04443	1.28952	-2.36091	0.0182302	0.0495461	ENSG00000282024	ENSG00000282024.1	-1.73921
23.1851	-3.04349	0.774676	-3.92873	8.53965e-05	0.000461279	ENSG00000262587	ENSG00000262587.2	-4.06856
22.5994	-3.04197	0.889046	-3.42161	0.000622504	0.0026923	ENSG00000286342	ENSG00000286342.1	-3.20586
5.01518	-3.04077	1.14455	-2.65672	0.00789043	0.0244725	ENSG00000227006	ENSG00000227006.2	-2.1029
167.571	-3.04069	0.43081	-7.05807	1.68833e-12	3.23424e-11	PLCXD2	ENSG00000240891.8	-11.7725
4.90496	-3.03532	1.06973	-2.83747	0.00454727	0.01529	ASB14	ENSG00000239388.9	-2.34225
12.751	-3.03527	0.904795	-3.35465	0.000794655	0.00334619	ENSG00000273014	ENSG00000273014.1	-3.09982
61.8883	-3.0345	0.536933	-5.65154	1.59016e-08	1.74495e-07	ENSG00000272275	ENSG00000272275.1	-7.79856
5.0394	-3.03392	1.0696	-2.8365	0.00456111	0.0153327	ENSG00000227359	ENSG00000227359.1	-2.34093
4.88573	-3.03337	1.16938	-2.59399	0.00948691	0.0285727	ENSG00000229939	ENSG00000229939.1	-2.02288
8.38685	-3.03201	1.01155	-2.99737	0.00272316	0.00981434	ENSG00000272374	ENSG00000272374.1	-2.56493
4.93482	-3.02983	1.07789	-2.81089	0.00494044	0.0163861	ENSG00000258136	ENSG00000258136.2	-2.30623
8.66837	-3.02733	1.01481	-2.98313	0.00285313	0.0102201	ENSG00000280254	ENSG00000280254.1	-2.54468
4.87318	-3.02092	1.08244	-2.79083	0.00525728	0.0172619	ENSG00000235308	ENSG00000235308.1	-2.27924
8.24576	-3.0205	1.0182	-2.96651	0.00301199	0.0107062	ENSG00000273243	ENSG00000273243.1	-2.52115
4.94349	-3.01964	1.09149	-2.76653	0.00566565	0.0184044	ENSG00000260948	ENSG00000260948.1	-2.24675
17.5596	-3.01901	0.962387	-3.137	0.00170684	0.00653846	ACOXL	ENSG00000153093.20	-2.76781
4.88299	-3.01597	1.09143	-2.76333	0.00572152	0.0185679	ENSG00000264304	ENSG00000264304.1	-2.24249
8.26531	-3.01103	1.00667	-2.99108	0.0027799	0.00999654	MKNK1-AS1	ENSG00000269956.2	-2.55597
259.138	-3.00992	0.371034	-8.11225	4.96928e-16	1.36269e-14	MICU3	ENSG00000155970.12	-15.3037
17.8008	-3.00963	0.839038	-3.587	0.000334507	0.0015602	ENSG00000259683	ENSG00000259683.1	-3.4756
133.987	-3.00872	0.45785	-6.57141	4.98425e-11	7.90962e-10	KIF17	ENSG00000117245.13	-10.3024
159.042	-3.00772	0.650388	-4.6245	3.75503e-06	2.70788e-05	SPTA1	ENSG00000163554.15	-5.42539
4.93249	-3.00655	1.07601	-2.79416	0.00520344	0.0171165	SMARCA5-AS1	ENSG00000245112.2	-2.28371
4.8159	-3.00558	1.09583	-2.74274	0.00609285	0.0196069	ENSG00000268442	ENSG00000268442.1	-2.21518
8.44006	-3.00471	1.06558	-2.81978	0.00480568	0.0160124	ENSG00000253182	ENSG00000253182.1	-2.31825
4.84841	-3.00381	1.0842	-2.77053	0.00559651	0.0182218	ETV5-AS1	ENSG00000234197.1	-2.25208
8.67826	-3.00331	1.0946	-2.74376	0.00607407	0.0195512	ENSG00000250509	ENSG00000250509.2	-2.21652
4.8225	-3.00178	1.14258	-2.6272	0.00860912	0.026312	PPIAP91	ENSG00000228728.1	-2.06504
4.85832	-3.00061	1.0917	-2.74858	0.00598542	0.0193145	ENSG00000262873	ENSG00000262873.2	-2.22291
4.8411	-2.99765	1.16958	-2.56302	0.0103766	0.030832	ENSG00000250994	ENSG00000250994.1	-1.98395
4.83434	-2.99755	1.14439	-2.61935	0.00880986	0.0268533	ENSG00000273369	ENSG00000273369.1	-2.05503
4.89056	-2.99693	1.11348	-2.6915	0.00711312	0.0224352	ENSG00000286366	ENSG00000286366.1	-2.14794
4.80577	-2.99664	1.08835	-2.75337	0.00589844	0.0190522	ODCP	ENSG00000244556.1	-2.22926
7.96446	-2.99646	1.04002	-2.88116	0.00396209	0.0135968	GRM6	ENSG00000113262.16	-2.40208
12.6246	-2.99613	0.932828	-3.21188	0.00131869	0.00523088	ENSG00000253854	ENSG00000253854.1	-2.87986
26.1435	-2.99382	1.1919	-2.5118	0.0120116	0.0349128	FAR2P4	ENSG00000231431.7	-1.9204
29.3794	-2.99373	0.889758	-3.36466	0.000766378	0.00324341	FTCD	ENSG00000160282.15	-3.11556
12.703	-2.99142	0.93882	-3.18636	0.00144076	0.00563674	ENSG00000234353	ENSG00000234353.2	-2.84141
35.5754	-2.99109	0.6735	-4.44112	8.94923e-06	5.99724e-05	PCP4	ENSG00000183036.11	-5.04821
93.615	-2.99004	0.382866	-7.80963	5.7358e-15	1.42963e-13	NOL12	ENSG00000273899.5	-14.2414
12.8741	-2.9899	0.917167	-3.25993	0.0011144	0.0045058	ENSG00000280007	ENSG00000280007.1	-2.95296
8.14473	-2.98926	1.01441	-2.9468	0.00321081	0.0113197	ENSG00000269982	ENSG00000269982.1	-2.49339
12.9751	-2.9881	0.903493	-3.30727	0.000942096	0.0038841	DCST1	ENSG00000163357.11	-3.0259
18.7529	-2.98758	1.10498	-2.70375	0.00685626	0.021735	MRGPRE	ENSG00000184350.11	-2.16391
16.4822	-2.98694	0.837976	-3.56447	0.000364585	0.00168409	CACNB2	ENSG00000165995.22	-3.4382
4.76293	-2.98555	1.07622	-2.77411	0.00553522	0.018042	ENSG00000262410	ENSG00000262410.1	-2.25686
4.75294	-2.98542	1.14027	-2.61818	0.00884012	0.0269322	SLC18A1	ENSG00000036565.15	-2.05354
64.0901	-2.98377	0.470704	-6.33895	2.31335e-10	3.3518e-09	CAPN10-DT	ENSG00000260942.1	-9.63576
7.81317	-2.98321	1.06107	-2.81152	0.00493083	0.0163636	BCDIN3D-AS1	ENSG00000258057.6	-2.30708
4.83059	-2.98275	1.23736	-2.41058	0.0159271	0.0442687	MTND4P24	ENSG00000232177.1	-1.79786
17.4483	-2.98125	0.862856	-3.45509	0.000550106	0.00241185	ENSG00000227479	ENSG00000227479.1	-3.25955
727.198	-2.97989	0.370856	-8.03517	9.34508e-16	2.50126e-14	ERVV-2	ENSG00000268964.3	-15.0294
4.71513	-2.97843	1.07652	-2.76672	0.00566226	0.0183956	IGBP1-AS1	ENSG00000203588.3	-2.24701
33.6693	-2.97793	0.63471	-4.6918	2.70816e-06	2.00304e-05	VDAC1P8	ENSG00000229036.7	-5.56733
4.70255	-2.97739	1.10029	-2.70601	0.00680968	0.0216186	ENSG00000215795	ENSG00000215795.2	-2.16687
4.76015	-2.977	1.17767	-2.52788	0.0114754	0.0335616	ENSG00000273464	ENSG00000273464.1	-1.94023
69.187	-2.97645	0.50424	-5.90283	3.5731e-09	4.33998e-08	ZNNT1	ENSG00000261087.1	-8.44696
55.0931	-2.9728	0.565151	-5.26018	1.43912e-07	1.3448e-06	ENSG00000286379	ENSG00000286379.1	-6.8419
4.72271	-2.97142	1.06372	-2.79343	0.0052153	0.0171534	CRYBA1	ENSG00000108255.8	-2.28272
23.2554	-2.97007	0.926168	-3.20684	0.00134202	0.0053077	C17orf99	ENSG00000187997.11	-2.87224
4.71416	-2.96839	1.10847	-2.67792	0.00740802	0.023223	ENSG00000235298	ENSG00000235298.1	-2.1303
110.199	-2.96764	0.47377	-6.26389	3.75495e-10	5.24226e-09	ZSCAN4	ENSG00000180532.11	-9.4254
200.451	-2.96606	0.519602	-5.70833	1.14087e-08	1.27381e-07	C19orf71	ENSG00000183397.6	-7.94276
8.09977	-2.96456	1.01149	-2.93089	0.00337987	0.0118273	ERICH6B	ENSG00000165837.12	-2.4711
7.76078	-2.96346	1.01923	-2.90756	0.00364266	0.0126267	ENSG00000267370	ENSG00000267370.1	-2.43858
4.68889	-2.95806	1.06805	-2.76958	0.00561287	0.0182617	ENSG00000286158	ENSG00000286158.1	-2.25082
4.70147	-2.95698	1.12202	-2.63539	0.00840397	0.0258026	ENSG00000260773	ENSG00000260773.1	-2.07552
21.8681	-2.95584	0.748674	-3.9481	7.87724e-05	0.000429739	ENSG00000258559	ENSG00000258559.2	-4.10363
12.3171	-2.95418	0.913482	-3.23397	0.00122081	0.00488742	ENSG00000273188	ENSG00000273188.1	-2.91335
12.6294	-2.95258	0.900933	-3.27725	0.00104825	0.00426796	LINC00539	ENSG00000224429.8	-2.97953
4.67232	-2.95243	1.1972	-2.46611	0.0136591	0.0389831	EIF5AP2	ENSG00000267679.1	-1.86458
4.74754	-2.95209	1.11218	-2.65433	0.00794663	0.0246183	CYP2F2P	ENSG00000237118.3	-2.09982
51.9425	-2.95161	0.543378	-5.43197	5.57362e-08	5.57342e-07	RASGEF1C	ENSG00000146090.16	-7.25386
7.69381	-2.94736	1.0908	-2.70201	0.00689226	0.0218207	CAMK4	ENSG00000152495.11	-2.16164
70.2306	-2.94297	0.465019	-6.32871	2.47225e-10	3.55704e-09	FAM86EP	ENSG00000251669.6	-9.60691
481.03	-2.94281	0.344377	-8.54533	1.28165e-17	4.1214e-16	SH3BP5-AS1	ENSG00000224660.2	-16.8922
11.5815	-2.94276	0.924467	-3.1832	0.00145658	0.00569281	ENSG00000273891	ENSG00000273891.1	-2.83667
4.60068	-2.94044	1.0703	-2.74729	0.00600894	0.0193741	FAM184B	ENSG00000047662.5	-2.2212
4.66211	-2.94025	1.10758	-2.65467	0.00793863	0.0245964	ENSG00000285803	ENSG00000285803.1	-2.10025
4.73581	-2.93953	1.13162	-2.59762	0.00938716	0.0283125	ENSG00000271717	ENSG00000271717.1	-2.02747
8.21431	-2.93878	1.03676	-2.83457	0.00458875	0.0154063	ENSG00000270890	ENSG00000270890.1	-2.33831
4.69396	-2.9386	1.12674	-2.60806	0.00910567	0.0276094	GAST	ENSG00000184502.4	-2.04069
7.81647	-2.93752	1.02905	-2.85458	0.00430933	0.0146053	HPD	ENSG00000158104.11	-2.36559
11.3895	-2.93733	0.980825	-2.99475	0.0027467	0.00988307	STEAP1	ENSG00000164647.9	-2.56119
7.91985	-2.93563	1.04416	-2.81148	0.00493141	0.0163636	PDPK2P	ENSG00000205918.9	-2.30703
4.62489	-2.93327	1.06742	-2.748	0.00599605	0.0193418	MCCC1-AS1	ENSG00000243368.2	-2.22213
4.72021	-2.93264	1.14174	-2.56856	0.0102121	0.0304174	MRGPRG-AS1	ENSG00000236301.5	-1.99089
7.87376	-2.92988	1.08606	-2.69771	0.00698185	0.0220549	MIR4713HG	ENSG00000259240.1	-2.15603
96.9169	-2.92887	0.675047	-4.33877	1.43285e-05	9.20199e-05	CRHBP	ENSG00000145708.11	-4.8438
15.9419	-2.92882	0.954572	-3.0682	0.00215349	0.00800146	ENSG00000260293	ENSG00000260293.2	-2.66686
4.63602	-2.92421	1.09332	-2.6746	0.00748188	0.0234166	ENSG00000275479	ENSG00000275479.1	-2.12599
4651.85	-2.92409	0.499686	-5.85186	4.86103e-09	5.7634e-08	HES2	ENSG00000069812.11	-8.31327
110.169	-2.92324	0.411416	-7.10532	1.20043e-12	2.34482e-11	POU2F3	ENSG00000137709.10	-11.9207
4.55357	-2.92296	1.23235	-2.37186	0.0176988	0.0483612	ANKRD34B	ENSG00000189127.8	-1.75206
7.59408	-2.92165	1.04947	-2.78393	0.00537051	0.017582	ENSG00000288096	ENSG00000288096.1	-2.26998
8.40895	-2.92067	1.05249	-2.77501	0.00552004	0.017999	ENSG00000255585	ENSG00000255585.3	-2.25806
4.57199	-2.9202	1.1152	-2.61854	0.00883063	0.0269106	ENSG00000280106	ENSG00000280106.1	-2.05401
11.7845	-2.91924	0.970466	-3.00808	0.00262908	0.009527	ENSG00000227733	ENSG00000227733.10	-2.5802
21.5224	-2.91804	0.885074	-3.29694	0.000977434	0.00401929	PKLR	ENSG00000143627.19	-3.00991
12.1935	-2.91601	1.01669	-2.86815	0.00412881	0.0140628	ENSG00000230325	ENSG00000230325.1	-2.38417
7.48472	-2.91542	1.18614	-2.45791	0.0139749	0.0397067	MYT1	ENSG00000196132.14	-1.85465
12.7922	-2.91412	0.955414	-3.05011	0.00228757	0.00842956	LINC01535	ENSG00000226686.8	-2.64063
4.6364	-2.91371	1.17417	-2.48151	0.0130828	0.037562	ENSG00000287603	ENSG00000287603.1	-1.8833
12.0782	-2.91268	0.985665	-2.95504	0.00312632	0.0110613	CTXND1	ENSG00000259417.3	-2.50497
4.70232	-2.91193	1.0892	-2.67346	0.00750726	0.0234808	GRTP1-AS1	ENSG00000225083.2	-2.12452
106.907	-2.91125	0.509105	-5.71836	1.07556e-08	1.20591e-07	FAM124B	ENSG00000124019.10	-7.96837
16.4171	-2.91087	0.850905	-3.42091	0.000624111	0.00269838	OTULIN-DT	ENSG00000261360.1	-3.20474
45816.5	-2.91085	0.245554	-11.8542	2.04586e-32	1.89854e-30	MT-ND5	ENSG00000198786.2	-31.6891
51.7902	-2.9086	0.608323	-4.78134	1.74135e-06	1.33546e-05	CD96	ENSG00000153283.13	-5.75911
4.54067	-2.90829	1.12326	-2.58914	0.00962146	0.028915	ENSG00000279022	ENSG00000279022.1	-2.01676
4.58802	-2.90755	1.17696	-2.47038	0.0134969	0.0385818	ENSG00000227388	ENSG00000227388.3	-1.86977
34.1129	-2.90666	0.747964	-3.8861	0.000101866	0.000539696	TFR2	ENSG00000106327.13	-3.99197
7.54377	-2.90563	1.03747	-2.80068	0.00509953	0.0168388	ENSG00000227726	ENSG00000227726.1	-2.29247
71.3701	-2.90456	0.463501	-6.26657	3.69083e-10	5.16619e-09	SPDYC	ENSG00000204710.2	-9.43288
12.7324	-2.90282	0.928576	-3.1261	0.00177144	0.00675889	ENSG00000261136	ENSG00000261136.1	-2.75167
4.53227	-2.90232	1.11944	-2.59265	0.00952402	0.0286672	ENSG00000242553	ENSG00000242553.1	-2.02118
86.017	-2.90037	0.49526	-5.85626	4.734e-09	5.63021e-08	ELOVL7	ENSG00000164181.14	-8.32477
884.935	-2.90005	0.599451	-4.83784	1.31259e-06	1.03689e-05	PAEP	ENSG00000122133.17	-5.88187
7.6015	-2.89807	1.02226	-2.83496	0.0045832	0.0153896	ENSG00000248634	ENSG00000248634.1	-2.33883
4.55241	-2.89736	1.11637	-2.59534	0.00944972	0.0284723	ENSG00000235772	ENSG00000235772.1	-2.02458
11.1746	-2.89644	0.963556	-3.00599	0.00264714	0.00957948	KLB	ENSG00000134962.7	-2.57722
11010.2	-2.89604	0.245555	-11.7938	4.19915e-32	3.81753e-30	DAB2	ENSG00000153071.15	-31.3768
7.41963	-2.89493	1.02138	-2.83434	0.00459198	0.0154127	ENSG00000213514	ENSG00000213514.2	-2.338
18771.2	-2.8934	0.166912	-17.3349	2.56667e-67	1.34972e-64	ERVW-1	ENSG00000242950.7	-66.5906
4.60177	-2.892	1.12503	-2.5706	0.0101521	0.0302555	ENSG00000262248	ENSG00000262248.1	-1.99344
57.5518	-2.88829	0.468098	-6.17027	6.81738e-10	9.16928e-09	EEF1AKMT4	ENSG00000284753.2	-9.16638
4.42819	-2.88799	1.10508	-2.61337	0.0089653	0.0272608	BRWD1-AS1	ENSG00000238141.2	-2.04744
114.977	-2.88381	0.463627	-6.2201	4.96847e-10	6.81931e-09	SRCIN1	ENSG00000277363.5	-9.30378
7.90499	-2.88271	1.05144	-2.74169	0.00611246	0.0196606	GGCTP1	ENSG00000251000.1	-2.21378
4.46993	-2.88045	1.08624	-2.65175	0.00800751	0.0247697	ENSG00000261170	ENSG00000261170.2	-2.0965
4.51457	-2.87977	1.11816	-2.57545	0.010011	0.029908	POPDC3	ENSG00000132429.10	-1.99952
7.94301	-2.87948	1.06402	-2.70622	0.00680543	0.0216122	ENSG00000259515	ENSG00000259515.1	-2.16714
7.4386	-2.87897	1.02395	-2.81162	0.0049293	0.0163612	POLH-AS1	ENSG00000203362.2	-2.30722
14.2572	-2.87801	1.07008	-2.68952	0.00715544	0.0225422	NKAIN1	ENSG00000084628.10	-2.14536
8.08465	-2.87738	1.00921	-2.85112	0.00435653	0.0147448	LINC00858	ENSG00000229404.6	-2.36086
27.0332	-2.87675	0.979372	-2.93734	0.00331044	0.0116193	HBM	ENSG00000206177.7	-2.48011
144.196	-2.87649	0.367684	-7.82327	5.14678e-15	1.28761e-13	ENSG00000271533	ENSG00000271533.1	-14.2885
4.5021	-2.87201	1.12307	-2.55729	0.0105491	0.0312372	BGLAP	ENSG00000242252.2	-1.97679
7.36302	-2.87115	1.033	-2.77942	0.00544559	0.0177909	LDC1P	ENSG00000260386.6	-2.26396
4.47741	-2.86831	1.1004	-2.6066	0.00914458	0.0277023	ENSG00000279923	ENSG00000279923.1	-2.03884
836.975	-2.86827	0.437257	-6.5597	5.39164e-11	8.50579e-10	OBSCN	ENSG00000154358.23	-10.2683
4.41782	-2.86769	1.17564	-2.43926	0.0147175	0.041435	ENSG00000242262	ENSG00000242262.1	-1.83216
19.9392	-2.86728	0.808287	-3.54736	0.000389116	0.00178276	CNGA1	ENSG00000198515.16	-3.40992
7.29623	-2.86728	1.13565	-2.5248	0.0115764	0.0338004	ENSG00000282097	ENSG00000282097.1	-1.93643
21.6031	-2.86693	0.833792	-3.43843	0.000585105	0.00254285	SCN4B	ENSG00000177098.9	-3.23277
4.41106	-2.86338	1.09112	-2.62425	0.00868407	0.0265169	MIR3685	ENSG00000265917.1	-2.06128
4.43017	-2.86211	1.12029	-2.55481	0.0106247	0.0314267	CCDC13-AS1	ENSG00000173811.11	-1.97368
4.36039	-2.86196	1.08178	-2.64559	0.00815486	0.0251617	ENSG00000248254	ENSG00000248254.1	-2.08858
4.34651	-2.86067	1.0802	-2.64828	0.00809018	0.0249966	BNIP3P17	ENSG00000271524.1	-2.09204
4.43094	-2.86029	1.11973	-2.55445	0.0106356	0.0314482	ENSG00000279459	ENSG00000279459.1	-1.97324
30.4492	-2.86007	0.641701	-4.45702	8.31055e-06	5.60565e-05	ENSG00000247137	ENSG00000247137.9	-5.08037
4.41791	-2.8566	1.12015	-2.5502	0.0107661	0.0317642	CEACAMP8	ENSG00000236932.2	-1.96794
8.01456	-2.85629	1.05131	-2.7169	0.0065896	0.0209914	ENSG00000260719	ENSG00000260719.1	-2.18114
51.237	-2.8553	0.512907	-5.56689	2.59319e-08	2.75324e-07	ENSG00000228477	ENSG00000228477.1	-7.58616
4.3187	-2.85462	1.11443	-2.56151	0.0104219	0.0309323	ZNF252P-AS1	ENSG00000255559.1	-1.98205
4.36743	-2.85152	1.07623	-2.64953	0.00806029	0.0249243	RPL7AP10	ENSG00000240522.1	-2.09365
4.45472	-2.85136	1.13195	-2.51897	0.01177	0.0343027	ENSG00000269927	ENSG00000269927.1	-1.92923
4.43964	-2.85097	1.20104	-2.37375	0.0176086	0.0481785	MIR424	ENSG00000284231.1	-1.75427
19.9583	-2.84946	0.772256	-3.68978	0.000224446	0.00109325	ENSG00000257817	ENSG00000257817.2	-3.64889
7.99229	-2.84925	1.02657	-2.77549	0.00551188	0.0179833	ENSG00000262703	ENSG00000262703.1	-2.2587
4.33586	-2.84829	1.20401	-2.36567	0.0179974	0.0490421	RPL11P1	ENSG00000227394.1	-1.74479
6461.25	-2.84737	0.296583	-9.60059	7.94916e-22	3.72707e-20	MAN1A2	ENSG00000198162.12	-21.0997
4.4313	-2.84703	1.09161	-2.60811	0.00910436	0.0276085	ACSM1	ENSG00000166743.10	-2.04075
42.4052	-2.84677	0.644786	-4.41506	1.00984e-05	6.70702e-05	FRMPD1	ENSG00000070601.10	-4.99575
4.3263	-2.84625	1.09761	-2.59312	0.00951096	0.0286311	GPR61	ENSG00000156097.12	-2.02178
10.4972	-2.8461	1.11837	-2.54487	0.010932	0.0321969	ENSG00000224969	ENSG00000224969.1	-1.9613
11.6084	-2.84544	0.957462	-2.97185	0.00296007	0.0105552	ENSG00000254732	ENSG00000254732.2	-2.5287
4.44631	-2.84112	1.11327	-2.55206	0.0107088	0.0316264	NPIPB6	ENSG00000198156.10	-1.97026
7.13314	-2.84076	1.07836	-2.63433	0.00843028	0.0258627	C20orf202	ENSG00000215595.2	-2.07416
4.37119	-2.84051	1.17257	-2.42247	0.0154155	0.0430386	RPS10P5	ENSG00000101278.6	-1.81204
155.32	-2.83978	0.304097	-9.33842	9.77859e-21	4.24356e-19	SPATA9	ENSG00000145757.16	-20.0097
33.848	-2.83908	0.703574	-4.03522	5.45513e-05	0.000310026	AICDA	ENSG00000111732.11	-4.26319
19.4743	-2.83744	0.788216	-3.59982	0.000318432	0.00149354	TNR	ENSG00000116147.17	-3.49698
4.34689	-2.83572	1.07197	-2.64533	0.00816114	0.0251724	ENSG00000227492	ENSG00000227492.2	-2.08825
7.10666	-2.83562	1.15087	-2.46389	0.0137439	0.0391751	ENSG00000167046	ENSG00000167046.4	-1.86189
4.34111	-2.83522	1.11679	-2.53871	0.0111262	0.0327186	ENSG00000279837	ENSG00000279837.1	-1.95365
58567.5	-2.83425	0.304931	-9.29472	1.47598e-20	6.28321e-19	ADAM12	ENSG00000148848.15	-19.8309
7.15017	-2.83243	1.05741	-2.67865	0.00739202	0.0231786	CFAP157	ENSG00000160401.15	-2.13124
11.659	-2.83232	0.96198	-2.94426	0.00323726	0.0113967	ENSG00000232310	ENSG00000232310.8	-2.48982
4.36907	-2.83055	1.1059	-2.55951	0.0104818	0.0310725	ENSG00000258317	ENSG00000258317.1	-1.97956
4.28945	-2.82961	1.13953	-2.48313	0.0130232	0.0374311	ENSG00000287855	ENSG00000287855.1	-1.88528
526.142	-2.82929	0.527166	-5.36698	8.00641e-08	7.79963e-07	PHYHIP	ENSG00000168490.14	-7.09656
7.04104	-2.8289	1.02504	-2.75981	0.00578356	0.0187307	ENSG00000287625	ENSG00000287625.1	-2.2378
4.30827	-2.82884	1.09969	-2.5724	0.0100997	0.0301148	ENSG00000269646	ENSG00000269646.1	-1.99569
4.30308	-2.82878	1.10046	-2.57054	0.010154	0.0302577	ENSG00000262362	ENSG00000262362.1	-1.99336
15.6331	-2.82751	0.855525	-3.30501	0.000949742	0.00391322	SH2D7	ENSG00000183476.13	-3.02239
4.27662	-2.82727	1.07939	-2.61933	0.00881025	0.0268533	ENSG00000279989	ENSG00000279989.1	-2.05501
1146.35	-2.82661	0.431674	-6.54803	5.83009e-11	9.13835e-10	ERVV-1	ENSG00000269526.1	-10.2343
2070.63	-2.82549	0.402506	-7.01976	2.22255e-12	4.20358e-11	TRPV6	ENSG00000165125.22	-11.6531
4.28731	-2.82473	1.1054	-2.55539	0.010607	0.0313879	DDX3P1	ENSG00000232928.2	-1.97441
4.27455	-2.82444	1.12269	-2.51577	0.0118774	0.0345848	ENSG00000283312	ENSG00000283312.1	-1.92528
1015.18	-2.82399	0.328344	-8.60071	7.92232e-18	2.60698e-16	ARHGAP26	ENSG00000145819.18	-17.1011
4.24557	-2.82384	1.11104	-2.54162	0.0110341	0.0324728	EIF4EP1	ENSG00000233578.1	-1.95726
15.9434	-2.82357	0.813359	-3.47149	0.00051757	0.00228828	CDC42-AS1	ENSG00000285752.1	-3.28603
15.1213	-2.82069	0.888223	-3.17566	0.00149498	0.00582166	ENSG00000284630	ENSG00000284630.1	-2.82537
4.20639	-2.81986	1.11127	-2.53752	0.0111643	0.0328089	FUT2	ENSG00000176920.13	-1.95217
7.18874	-2.81845	1.04642	-2.69342	0.00707225	0.0223142	DPP9-AS1	ENSG00000205790.1	-2.15044
4.30645	-2.81763	1.15569	-2.43806	0.0147663	0.0415505	ENSG00000269102	ENSG00000269102.1	-1.83073
61.0183	-2.81742	0.581442	-4.84557	1.26251e-06	1.00146e-05	CPLX1	ENSG00000168993.15	-5.89876
7.3005	-2.81681	1.04917	-2.68479	0.00725757	0.0228157	ASLP1	ENSG00000244723.3	-2.13921
4.24858	-2.81462	1.11146	-2.53237	0.0113294	0.0332177	ENSG00000257740	ENSG00000257740.1	-1.94579
29.4445	-2.81453	0.767872	-3.66537	0.000246984	0.0011907	ENSG00000270012	ENSG00000270012.1	-3.60733
4.21988	-2.81429	1.08791	-2.58688	0.00968484	0.0290827	ENSG00000206913	ENSG00000206913.1	-2.01391
81.18	-2.81186	0.481745	-5.83682	5.3207e-09	6.26409e-08	PDE5A	ENSG00000138735.16	-8.27403
4.31941	-2.81172	1.08705	-2.58656	0.00969406	0.0291006	ENSG00000250909	ENSG00000250909.1	-2.01349
63.1068	-2.80996	0.700522	-4.01123	6.04031e-05	0.000339683	PCP4L1	ENSG00000248485.2	-4.21894
703.904	-2.80584	0.430728	-6.51417	7.30915e-11	1.13047e-09	MIR29B2CHG	ENSG00000203709.12	-10.1361
4.18056	-2.80383	1.12369	-2.4952	0.0125887	0.0363105	HNRNPA1P59	ENSG00000230280.2	-1.90002
7.72554	-2.80328	1.02953	-2.72288	0.00647158	0.020667	MGAT4EP	ENSG00000184774.10	-2.18899
10.7812	-2.80256	0.953792	-2.93834	0.00329976	0.0115863	PROX2	ENSG00000119608.15	-2.48152
71.7042	-2.80064	0.453917	-6.16994	6.83166e-10	9.18388e-09	SLC6A9	ENSG00000196517.13	-9.16547
53.2567	-2.80052	0.518019	-5.40621	6.43708e-08	6.36564e-07	ENSG00000254363	ENSG00000254363.6	-7.19131
46.4604	-2.80018	0.615402	-4.55017	5.36027e-06	3.73395e-05	UCKL1-AS1	ENSG00000280213.1	-5.27081
12.4821	-2.80007	0.98916	-2.83075	0.00464388	0.0155544	SPDYE2	ENSG00000205238.10	-2.33312
4.23006	-2.79902	1.12821	-2.48095	0.0131034	0.0376093	HNRNPA3P9	ENSG00000270903.1	-1.88261
7.31527	-2.79893	1.07424	-2.60549	0.00917419	0.0277801	KCNH3	ENSG00000135519.8	-2.03743
15.5596	-2.79824	0.837845	-3.3398	0.000838385	0.00350884	ENSG00000223374	ENSG00000223374.1	-3.07656
14.6386	-2.79668	0.858694	-3.2569	0.00112638	0.00455083	USP3-AS1	ENSG00000259248.7	-2.94832
4.2022	-2.79513	1.09456	-2.55366	0.0106597	0.0315092	ENSG00000242198	ENSG00000242198.1	-1.97225
4.18202	-2.79389	1.111	-2.51475	0.0119118	0.0346601	ASPDH	ENSG00000204653.10	-1.92402
21.0925	-2.79365	0.838017	-3.33365	0.000857149	0.0035751	STEAP2	ENSG00000157214.14	-3.06694
4.26888	-2.79325	1.0781	-2.59089	0.00957268	0.0287878	NMBR	ENSG00000135577.5	-2.01897
257.483	-2.79255	0.316844	-8.81364	1.21142e-18	4.2805e-17	TLCD1	ENSG00000160606.11	-17.9167
7.58056	-2.79198	1.01133	-2.7607	0.00576773	0.0186885	ENSG00000267082	ENSG00000267082.1	-2.239
10.517	-2.79079	0.951212	-2.93393	0.00334695	0.0117321	SP2-AS1	ENSG00000234494.7	-2.47535
4.27153	-2.79025	1.12737	-2.475	0.0133235	0.0381552	ENSG00000235815	ENSG00000235815.1	-1.87538
41.0156	-2.79004	0.582415	-4.79047	1.66394e-06	1.28197e-05	ENSG00000273599	ENSG00000273599.1	-5.77886
4.18501	-2.78909	1.07387	-2.59722	0.00939814	0.0283344	AP4B1-AS1	ENSG00000226167.1	-2.02696
4.13728	-2.7876	1.079	-2.58349	0.0097805	0.029324	RPL37A-DT	ENSG00000232485.3	-2.00964
7.51597	-2.78647	1.05708	-2.636	0.00838901	0.0257626	GNAT2	ENSG00000134183.13	-2.07629
18.7059	-2.7847	0.77656	-3.58595	0.000335859	0.00156487	ENSG00000284602	ENSG00000284602.1	-3.47384
4.12604	-2.7842	1.13454	-2.45404	0.0141263	0.0400564	DUX4L50	ENSG00000232815.1	-1.84997
17.8803	-2.78313	0.952908	-2.92068	0.00349272	0.0121793	EEF1A1P22	ENSG00000259612.1	-2.45684
4.12951	-2.78037	1.09535	-2.53833	0.0111382	0.0327466	PGM5P2	ENSG00000277778.2	-1.95319
10.2993	-2.77607	0.943602	-2.942	0.00326102	0.0114683	ENSG00000270933	ENSG00000270933.1	-2.48665
6.84458	-2.77393	1.042	-2.66213	0.0077647	0.0241462	ENSG00000275371	ENSG00000275371.1	-2.10988
225.169	-2.7737	0.322691	-8.59553	8.28807e-18	2.72066e-16	GDPD1	ENSG00000153982.11	-17.0815
7.06925	-2.77307	1.03894	-2.66913	0.00760479	0.0237265	ENSG00000278206	ENSG00000278206.1	-2.11891
6.88727	-2.77253	1.04483	-2.65356	0.00796468	0.0246521	ENSG00000275833	ENSG00000275833.1	-2.09883
7.02324	-2.76704	1.07164	-2.58206	0.00982128	0.0294298	ENSG00000260588	ENSG00000260588.1	-2.00783
16.396	-2.76493	0.843081	-3.27955	0.00103973	0.00423833	ITPR1-DT	ENSG00000231249.1	-2.98308
1729.63	-2.76185	0.287595	-9.60324	7.74703e-22	3.63866e-20	GULP1	ENSG00000144366.16	-21.1109
6.83179	-2.76092	1.01072	-2.73164	0.00630201	0.0201735	CAMTA2-AS1	ENSG00000262678.1	-2.20052
7.00223	-2.75881	1.03382	-2.66855	0.00761801	0.0237622	ENSG00000251188	ENSG00000251188.1	-2.11816
4.15141	-2.75815	1.15251	-2.39317	0.0167036	0.0460689	ENSG00000287258	ENSG00000287258.1	-1.77719
4.09166	-2.75776	1.15527	-2.38711	0.0169813	0.0467434	LINC02857	ENSG00000230852.2	-1.77003
50.6872	-2.75545	0.547715	-5.03081	4.88416e-07	4.17959e-06	SLC35G2	ENSG00000168917.9	-6.31121
6.90159	-2.75517	1.04148	-2.64543	0.00815866	0.0251676	NUTM2G	ENSG00000188152.13	-2.08838
4.10099	-2.75496	1.10015	-2.50417	0.012274	0.0355752	RPS12P3	ENSG00000232713.2	-1.91101
4.05739	-2.75456	1.08649	-2.53528	0.0112356	0.0329828	ENSG00000279039	ENSG00000279039.1	-1.9494
3309.6	-2.75	0.253264	-10.8583	1.82197e-27	1.26589e-25	DYSF	ENSG00000135636.15	-26.7395
311.226	-2.74754	0.468483	-5.86477	4.49755e-09	5.37281e-08	HPSE	ENSG00000173083.16	-8.34702
4.00181	-2.74597	1.09569	-2.50617	0.0122048	0.0354051	ENSG00000279368	ENSG00000279368.1	-1.91347
4.0393	-2.74531	1.13563	-2.41743	0.0156305	0.0435616	MBL1P	ENSG00000242600.8	-1.80603
23070.8	-2.7436	0.319187	-8.59558	8.28434e-18	2.72066e-16	TFPI	ENSG00000003436.16	-17.0817
4.06184	-2.74242	1.12666	-2.43412	0.014928	0.0418999	RPL28P2	ENSG00000237641.1	-1.826
6.97531	-2.74224	1.02205	-2.68308	0.0072947	0.0229163	ENSG00000262228	ENSG00000262228.3	-2.13699
85.2354	-2.7422	0.61263	-4.47611	7.60144e-06	5.1637e-05	NFE2	ENSG00000123405.14	-5.1191
4.11633	-2.74146	1.15563	-2.37226	0.0176797	0.0483286	HSD3BP4	ENSG00000203855.7	-1.75252
7.33952	-2.74108	1.09281	-2.50829	0.0121318	0.0352275	ENSG00000287005	ENSG00000287005.1	-1.91608
4.12067	-2.73913	1.15661	-2.36824	0.0178731	0.0487628	ENSG00000262884	ENSG00000262884.1	-1.7478
59.4521	-2.73848	0.607871	-4.50504	6.63615e-06	4.55062e-05	LINC01554	ENSG00000236882.8	-5.17808
7.39135	-2.73735	1.0706	-2.55684	0.0105628	0.0312676	ENSG00000243433	ENSG00000243433.1	-1.97622
3.9721	-2.73213	1.11066	-2.45992	0.0138969	0.0395272	C3orf49	ENSG00000163632.14	-1.85708
4.07312	-2.73182	1.10308	-2.47654	0.0132664	0.0380159	ENSG00000269901	ENSG00000269901.1	-1.87725
4.00907	-2.73158	1.07999	-2.52925	0.0114306	0.0334489	HNRNPA1P49	ENSG00000233231.1	-1.94193
47.4352	-2.73114	0.486786	-5.61055	2.01687e-08	2.18248e-07	ENSG00000279059	ENSG00000279059.1	-7.69532
3.95071	-2.7304	1.11811	-2.44199	0.0146067	0.0411531	ENSG00000286196	ENSG00000286196.1	-1.83545
26.382	-2.72999	0.687102	-3.97319	7.09155e-05	0.00039206	GDPD4	ENSG00000178795.10	-4.14926
44.1753	-2.72387	0.666503	-4.08681	4.37339e-05	0.00025426	MLXIPL	ENSG00000009950.16	-4.35918
20.1354	-2.72376	0.907618	-3.001	0.00269099	0.00971849	LBP	ENSG00000129988.6	-2.57009
4.08326	-2.72286	1.07489	-2.53315	0.0113043	0.0331478	ATXN7L3-AS1	ENSG00000267394.1	-1.94676
127.79	-2.71949	0.451732	-6.02013	1.74274e-09	2.2172e-08	CCDC113	ENSG00000103021.9	-8.75877
3.95159	-2.71827	1.07746	-2.52285	0.0116408	0.0339673	SLC25A5P1	ENSG00000215347.4	-1.93402
10.4855	-2.71788	0.911501	-2.98176	0.00286595	0.0102606	RBM38-AS1	ENSG00000218018.3	-2.54273
13.9935	-2.7136	0.873233	-3.10754	0.00188654	0.00713858	ENSG00000286482	ENSG00000286482.1	-2.72433
6.5346	-2.71207	1.04925	-2.58478	0.00974423	0.0292283	TRIM7	ENSG00000146054.18	-2.01125
9.95922	-2.71113	0.935936	-2.8967	0.00377108	0.0130113	ENSG00000243818	ENSG00000243818.5	-2.42353
4.05952	-2.71091	1.11572	-2.42974	0.0151098	0.0423131	SLC34A3	ENSG00000198569.10	-1.82074
6.80135	-2.70962	1.0632	-2.54854	0.0108174	0.0319086	ENSG00000228204	ENSG00000228204.2	-1.96588
3.92886	-2.70865	1.10773	-2.44523	0.0144758	0.0408401	AGBL5-IT1	ENSG00000229122.1	-1.83936
16.7927	-2.70818	0.906938	-2.98607	0.00282588	0.0101374	LINGO3	ENSG00000220008.3	-2.54885
6.66674	-2.70626	1.0502	-2.57691	0.00996889	0.0297969	C20orf144	ENSG00000149609.6	-2.00135
17.9194	-2.70259	0.751348	-3.59699	0.000321918	0.00150804	ENSG00000228302	ENSG00000228302.2	-3.49226
3.91606	-2.70121	1.09147	-2.47483	0.01333	0.0381657	KRT8P26	ENSG00000214659.4	-1.87517
3.92308	-2.70119	1.14	-2.36948	0.0178133	0.0486393	NECAB1	ENSG00000123119.12	-1.74926
4.00845	-2.7009	1.11039	-2.43239	0.0149994	0.0420567	ENSG00000256609	ENSG00000256609.1	-1.82393
19.2582	-2.70032	0.851435	-3.1715	0.00151656	0.00589371	EFNA3	ENSG00000143590.14	-2.81914
2460.81	-2.6994	0.341467	-7.90531	2.67258e-15	6.86552e-14	KATNBL1	ENSG00000134152.11	-14.5731
6.79803	-2.69922	1.10474	-2.4433	0.0145536	0.041025	LINC02767	ENSG00000284237.1	-1.83703
9.99074	-2.69457	0.905584	-2.97551	0.00292502	0.0104414	LCMT1-AS1	ENSG00000260448.6	-2.53387
3.94421	-2.69353	1.13702	-2.36895	0.0178389	0.0486972	ENSG00000276434	ENSG00000276434.1	-1.74863
1978.71	-2.69344	0.396353	-6.79555	1.07901e-11	1.87301e-10	PROCR	ENSG00000101000.6	-10.967
138.419	-2.6933	0.425462	-6.33028	2.44714e-10	3.52469e-09	SELL	ENSG00000188404.10	-9.61134
26.0751	-2.69221	0.824667	-3.26461	0.00109616	0.00443741	ENSG00000279412	ENSG00000279412.1	-2.96013
3534.6	-2.69069	0.233556	-11.5205	1.03968e-30	8.65938e-29	BPGM	ENSG00000172331.12	-29.9831
10.2938	-2.69028	0.908801	-2.96025	0.00307391	0.0109032	VN1R1	ENSG00000178201.5	-2.51231
184.608	-2.68881	0.798645	-3.36671	0.000760696	0.00322343	SPTB	ENSG00000070182.21	-3.11879
6.5743	-2.68873	1.06017	-2.53613	0.0112085	0.0329281	DBH	ENSG00000123454.12	-1.95045
3.91356	-2.68795	1.12106	-2.39769	0.016499	0.0455985	UBE2Q1-AS1	ENSG00000229780.1	-1.78254
74.8901	-2.68677	0.659976	-4.07101	4.68093e-05	0.000270206	KEL	ENSG00000197993.9	-4.32967
6.65853	-2.68662	1.03419	-2.5978	0.00938218	0.0283052	LINC02832	ENSG00000227308.2	-2.0277
102.861	-2.68524	0.34836	-7.70823	1.27578e-14	3.0992e-13	RUSC1-AS1	ENSG00000225855.7	-13.8942
76.8101	-2.68397	0.586992	-4.57242	4.8213e-06	3.38932e-05	C2orf88	ENSG00000187699.10	-5.31684
25.2462	-2.68366	0.766156	-3.50275	0.000460477	0.00206583	HDAC2-AS2	ENSG00000228624.7	-3.33679
17.2425	-2.6831	0.817423	-3.28239	0.00102929	0.00420098	DGKI	ENSG00000157680.16	-2.98746
15.664	-2.68232	0.898959	-2.98381	0.00284681	0.0102016	ENSG00000214870	ENSG00000214870.9	-2.54564
3.88325	-2.67799	1.10007	-2.43438	0.0149175	0.0418793	ENSG00000236924	ENSG00000236924.1	-1.8263
3.80091	-2.67737	1.11155	-2.40867	0.0160108	0.0444598	ENSG00000228352	ENSG00000228352.2	-1.79559
91.0826	-2.6762	0.488277	-5.48091	4.23142e-08	4.33139e-07	TMEM229B	ENSG00000198133.9	-7.37351
11.3776	-2.67588	1.06945	-2.5021	0.0123459	0.035741	PRND	ENSG00000171864.5	-1.90848
18.7029	-2.67432	0.790261	-3.3841	0.00071412	0.00304968	TMEM88B	ENSG00000205116.4	-3.14623
3.83934	-2.67329	1.12147	-2.38373	0.0171381	0.0471171	ENSG00000272702	ENSG00000272702.1	-1.76604
6.48367	-2.67323	1.00905	-2.64924	0.00806723	0.0249326	RPL22P24	ENSG00000231084.2	-2.09328
7.06755	-2.67248	1.01716	-2.62739	0.00860434	0.0263004	ABCA10	ENSG00000154263.17	-2.06528
225.241	-2.6724	0.423151	-6.31546	2.69354e-10	3.8527e-09	TPRXL	ENSG00000180438.15	-9.56968
331.173	-2.67159	0.447761	-5.96655	2.42323e-09	3.02414e-08	NMT2	ENSG00000152465.18	-8.6156
101.124	-2.67134	0.726629	-3.67634	0.000236602	0.00114601	EPHB6	ENSG00000106123.12	-3.62598
6.44716	-2.67059	1.06762	-2.50144	0.0123688	0.0357958	ALG1L2	ENSG00000251287.8	-1.90767
23.6945	-2.67001	0.774035	-3.44947	0.000561684	0.00245659	TEPP	ENSG00000159648.13	-3.25051
18.131	-2.66969	0.835042	-3.19707	0.00138831	0.00546342	ENSG00000285881	ENSG00000285881.1	-2.85751
6.63117	-2.66924	1.0704	-2.49369	0.0126423	0.0364497	ENSG00000287430	ENSG00000287430.1	-1.89817
6.95122	-2.66893	1.04498	-2.55405	0.0106478	0.0314776	ENSG00000270124	ENSG00000270124.1	-1.97274
71.9021	-2.66889	0.678555	-3.9332	8.38225e-05	0.000454057	TRIM40	ENSG00000204614.9	-4.07664
6.43787	-2.66767	1.00524	-2.65377	0.00795977	0.0246476	ENSG00000287331	ENSG00000287331.1	-2.0991
3.87672	-2.66627	1.10505	-2.4128	0.0158305	0.0440368	ENSG00000286708	ENSG00000286708.1	-1.80051
10.4088	-2.66535	0.908705	-2.93313	0.00335564	0.0117533	ENSG00000245970	ENSG00000245970.2	-2.47422
26.6217	-2.66211	0.677908	-3.92695	8.6029e-05	0.000463948	LINC00954	ENSG00000228784.9	-4.06536
383.679	-2.66142	0.328882	-8.0923	5.85468e-16	1.59408e-14	NPAS2	ENSG00000170485.17	-15.2325
21.4013	-2.66067	0.714151	-3.72564	0.00019482	0.000962755	CALM2P2	ENSG00000229097.1	-3.71037
9.71051	-2.65999	0.92051	-2.88969	0.00385622	0.013272	IGHE	ENSG00000211891.6	-2.41384
19.1742	-2.65971	0.741728	-3.58583	0.000336005	0.00156528	ENSG00000258682	ENSG00000258682.1	-3.47365
52.4637	-2.65876	0.636659	-4.17611	2.96533e-05	0.000178232	ASIC4	ENSG00000072182.13	-4.52793
23.4868	-2.65862	0.958814	-2.77282	0.00555725	0.0181071	RFX6	ENSG00000185002.10	-2.25514
4420.29	-2.65735	0.417672	-6.3623	1.9876e-10	2.90019e-09	ADGRG6	ENSG00000112414.15	-9.70167
3.83511	-2.65735	1.09345	-2.43024	0.015089	0.0422854	ENSG00000280375	ENSG00000280375.1	-1.82134
9.59336	-2.65531	0.937098	-2.83355	0.00460344	0.0154441	ENSG00000232774	ENSG00000232774.8	-2.33692
93.1038	-2.65316	0.757238	-3.50373	0.000458796	0.00206001	SLC44A3-AS1	ENSG00000224081.9	-3.33838
17.8335	-2.65022	0.803259	-3.29933	0.000969144	0.00398948	C2CD4D-AS1	ENSG00000234614.1	-3.01361
45.9066	-2.65014	0.530628	-4.99435	5.90345e-07	4.98189e-06	SPATA6L	ENSG00000106686.17	-6.22889
3.76993	-2.64884	1.12318	-2.35834	0.0183569	0.0498259	ENSG00000228137	ENSG00000228137.1	-1.7362
60.973	-2.64766	0.623021	-4.24972	2.14038e-05	0.000132815	MTCO2P12	ENSG00000229344.1	-4.66951
3.81193	-2.64676	1.11714	-2.36922	0.0178258	0.0486684	ENSG00000261243	ENSG00000261243.1	-1.74895
56.1479	-2.64674	0.499727	-5.29637	1.18128e-07	1.11631e-06	CPT1C	ENSG00000169169.15	-6.92765
9.88036	-2.64448	1.00675	-2.62674	0.00862072	0.0263415	SH3PXD2A-AS1	ENSG00000280693.2	-2.06446
6.26186	-2.64108	1.09361	-2.415	0.0157353	0.0438219	ENSG00000284879	ENSG00000284879.1	-1.80313
658.541	-2.63633	0.311395	-8.46617	2.53586e-17	7.91727e-16	ENSG00000259820	ENSG00000259820.1	-16.5959
23.1622	-2.63606	0.722953	-3.64624	0.00026611	0.0012758	RPL5P4	ENSG00000229994.1	-3.57494
41.2653	-2.63529	0.629879	-4.1838	2.8667e-05	0.000172691	SULT1C4	ENSG00000198075.10	-4.54262
4084.53	-2.63433	0.371549	-7.09012	1.33992e-12	2.60589e-11	MTMR4	ENSG00000108389.10	-11.8729
8246.3	-2.63223	0.264481	-9.95245	2.46055e-23	1.28384e-21	NUCB2	ENSG00000070081.17	-22.609
3.68936	-2.63204	1.08656	-2.42235	0.0154206	0.0430483	ENSG00000272402	ENSG00000272402.1	-1.8119
67.8285	-2.63104	0.509092	-5.16809	2.36498e-07	2.13055e-06	ACTR3C	ENSG00000106526.11	-6.62617
3.75574	-2.62877	1.07756	-2.43956	0.0147051	0.0414086	ENSG00000267219	ENSG00000267219.1	-1.83253
29.0035	-2.62863	0.75417	-3.48546	0.000491298	0.00218618	DACH1	ENSG00000276644.5	-3.30865
6.4934	-2.62721	1.0087	-2.60453	0.00919993	0.0278417	ENSG00000274403	ENSG00000274403.1	-2.03622
3.71976	-2.62698	1.10429	-2.3789	0.0173646	0.0476127	PPM1AP1	ENSG00000250483.1	-1.76034
6.26542	-2.62619	1.00774	-2.60602	0.00916022	0.0277466	ENSG00000265474	ENSG00000265474.1	-2.03809
6.2345	-2.62599	1.11089	-2.36386	0.0180857	0.0492376	RPS12P26	ENSG00000225193.5	-1.74267
6.81737	-2.62476	1.06655	-2.46098	0.0138558	0.039431	EIF4HP2	ENSG00000237977.1	-1.85837
49880.3	-2.6232	0.291253	-9.0066	2.12546e-19	8.09696e-18	TGM2	ENSG00000198959.12	-18.6725
21.546	-2.62254	0.733335	-3.57619	0.000348639	0.00161655	ENSG00000245552	ENSG00000245552.7	-3.45762
123.567	-2.621	0.467528	-5.60608	2.06956e-08	2.23175e-07	ENSG00000225606	ENSG00000225606.1	-7.68412
6.27198	-2.62076	1.02265	-2.56273	0.0103853	0.0308477	LNX1-AS2	ENSG00000248494.1	-1.98358
14.3404	-2.62048	0.878246	-2.98377	0.00284721	0.0102017	ABCC11	ENSG00000121270.16	-2.54558
13.2968	-2.62015	0.850344	-3.08128	0.00206114	0.00771388	ENSG00000227782	ENSG00000227782.2	-2.68589
17.5752	-2.61998	0.774365	-3.3834	0.00071595	0.00305652	DYNLT4	ENSG00000188396.4	-3.14512
3.7264	-2.61978	1.07613	-2.43444	0.0149149	0.0418764	SEC62-AS1	ENSG00000240373.1	-1.82638
17.9324	-2.61934	0.751813	-3.48403	0.000493925	0.00219641	PNMT	ENSG00000141744.4	-3.30634
33.1012	-2.61767	0.588865	-4.44529	8.77736e-06	5.88647e-05	KIF28P	ENSG00000223519.8	-5.05664
33.2714	-2.61697	0.58494	-4.47391	7.68013e-06	5.21188e-05	LINC00997	ENSG00000281332.1	-5.11463
31.765	-2.61261	0.575609	-4.53886	5.656e-06	3.92365e-05	INCA1	ENSG00000196388.8	-5.24749
3.76217	-2.61203	1.10588	-2.36194	0.0181796	0.049438	GH1	ENSG00000259384.7	-1.74042
3.67791	-2.6099	1.09041	-2.3935	0.0166883	0.046036	LINC02036	ENSG00000225742.6	-1.77759
49.8992	-2.60978	0.493048	-5.29316	1.20218e-07	1.13326e-06	ENSG00000247121	ENSG00000247121.7	-6.92003
9.53244	-2.6078	0.958293	-2.72129	0.00650267	0.0207514	CSP2	ENSG00000241218.1	-2.18691
11.2101	-2.60645	0.935413	-2.78642	0.00532935	0.0174728	SCML4	ENSG00000146285.14	-2.27333
3.63665	-2.60496	1.08494	-2.40101	0.0163498	0.0452372	IBA57-DT	ENSG00000203684.5	-1.78649
3.70356	-2.60482	1.09744	-2.37354	0.0176186	0.0482009	SCML2P2	ENSG00000271105.1	-1.75403
14.6424	-2.60385	0.829823	-3.13785	0.00170195	0.00652064	ENSG00000286456	ENSG00000286456.1	-2.76905
1979.88	-2.60333	0.265364	-9.81039	1.01573e-22	5.11084e-21	SLC26A6	ENSG00000225697.13	-21.9932
102.074	-2.60151	0.439995	-5.91259	3.36765e-09	4.11279e-08	ENSG00000275202	ENSG00000275202.1	-8.47267
17.2064	-2.60001	0.798449	-3.25632	0.00112865	0.00455864	ADAM20P1	ENSG00000259158.4	-2.94744
22.8516	-2.59863	0.806062	-3.22386	0.00126476	0.00504229	ENSG00000228554	ENSG00000228554.1	-2.89799
9.47747	-2.59762	1.00318	-2.58939	0.00961459	0.0288977	DPRX	ENSG00000204595.1	-2.01707
243.29	-2.59497	0.332866	-7.79583	6.39859e-15	1.58452e-13	ENSG00000213062	ENSG00000213062.5	-14.1939
9.85178	-2.59475	0.976316	-2.6577	0.00786763	0.0244159	GP1BA	ENSG00000185245.8	-2.10416
340.743	-2.59433	0.252309	-10.2824	8.46291e-25	4.83938e-23	LINC01089	ENSG00000212694.8	-24.0725
98.5279	-2.59122	0.446531	-5.803	6.51406e-09	7.56935e-08	SLC15A1	ENSG00000088386.17	-8.18615
26.7988	-2.58747	0.740969	-3.49201	0.000479399	0.00213962	SERTM2	ENSG00000260802.1	-3.3193
2952.23	-2.58716	0.159372	-16.2335	2.92327e-59	9.79989e-57	GDPD5	ENSG00000158555.15	-58.5341
130.622	-2.58709	0.422456	-6.12393	9.12956e-10	1.20852e-08	GPR160	ENSG00000173890.17	-9.03955
6.08198	-2.58527	1.04468	-2.4747	0.0133347	0.038175	ENSG00000237950	ENSG00000237950.3	-1.87502
42.6941	-2.58503	0.514433	-5.02501	5.03394e-07	4.29816e-06	ZNF483	ENSG00000173258.13	-6.29809
1654.81	-2.58332	0.268335	-9.62723	6.13626e-22	2.91271e-20	C2orf72	ENSG00000204128.6	-21.2121
6175.26	-2.58166	0.423977	-6.08914	1.13517e-09	1.48363e-08	CCSAP	ENSG00000154429.11	-8.94494
37.6643	-2.57602	0.746596	-3.45035	0.000559861	0.00244973	ECEL1P1	ENSG00000204121.2	-3.25192
9.88257	-2.57571	0.947835	-2.71746	0.00657845	0.0209608	WBP1LP2	ENSG00000250474.2	-2.18188
71.7777	-2.57532	0.507294	-5.07658	3.84283e-07	3.33855e-06	ENSG00000251411	ENSG00000251411.1	-6.41535
3.57226	-2.57472	1.07767	-2.38916	0.0168869	0.0465074	ENSG00000274653	ENSG00000274653.1	-1.77245
6.09132	-2.57445	1.06413	-2.4193	0.0155503	0.0433607	ENSG00000275580	ENSG00000275580.1	-1.80826
9.87041	-2.57395	0.930138	-2.76728	0.00565261	0.0183712	NDUFA7	ENSG00000267855.6	-2.24775
9.65249	-2.57343	0.933819	-2.75582	0.00585459	0.0189356	ENSG00000273218	ENSG00000273218.1	-2.2325
4064.93	-2.57316	0.33684	-7.63911	2.18734e-14	5.15939e-13	MAN1C1	ENSG00000117643.15	-13.6601
63.479	-2.57199	0.647872	-3.96991	7.19003e-05	0.00039685	MPZL2	ENSG00000149573.9	-4.14327
9.19532	-2.57199	0.93126	-2.76184	0.00574764	0.0186301	ENSG00000207751	ENSG00000207751.3	-2.24051
454.87	-2.56751	0.29598	-8.67459	4.15041e-18	1.40012e-16	LMO2	ENSG00000135363.12	-17.3819
3.53655	-2.5667	1.08592	-2.36362	0.0180972	0.0492639	KANSL1L-AS1	ENSG00000229127.2	-1.74239
143.314	-2.56587	0.548799	-4.67542	2.93346e-06	2.15778e-05	KLHL31	ENSG00000124743.6	-5.53262
3.5707	-2.56574	1.07486	-2.38705	0.0169842	0.0467467	TMEM262	ENSG00000187066.9	-1.76995
53.0851	-2.56527	0.714478	-3.59042	0.000330151	0.00154256	AR	ENSG00000169083.18	-3.48129
68.5882	-2.56438	0.577709	-4.43887	9.04304e-06	6.05556e-05	RN7SL381P	ENSG00000263968.2	-5.04369
6979.67	-2.56148	0.365987	-6.99882	2.5812e-12	4.84771e-11	STS	ENSG00000101846.8	-11.5882
26.1556	-2.55908	0.806503	-3.17306	0.00150839	0.00586624	AFAP1-AS1	ENSG00000272620.2	-2.82149
9.41867	-2.55711	0.951356	-2.68785	0.00719131	0.0226392	TWSG1-DT	ENSG00000264964.2	-2.14319
480.468	-2.5554	0.276928	-9.22766	2.76597e-20	1.13599e-18	MAPRE3	ENSG00000084764.12	-19.5582
9.31293	-2.55346	0.959506	-2.66123	0.00778568	0.0241971	ENSG00000232926	ENSG00000232926.1	-2.1087
9.26795	-2.55011	1.00174	-2.54567	0.0109067	0.0321331	LINC01731	ENSG00000234283.1	-1.9623
69.7825	-2.54939	0.509608	-5.00264	5.65494e-07	4.78724e-06	ENSG00000260793	ENSG00000260793.2	-6.24757
193.433	-2.54849	0.400296	-6.36651	1.93375e-10	2.82315e-09	NUP50-DT	ENSG00000226328.7	-9.7136
8.88057	-2.54827	0.974672	-2.61449	0.0089361	0.0271813	ENSG00000287387	ENSG00000287387.1	-2.04885
19.1008	-2.54626	0.734855	-3.46498	0.000530276	0.00233675	ENSG00000228274	ENSG00000228274.4	-3.2755
80.2712	-2.54578	0.417544	-6.09705	1.08046e-09	1.41627e-08	ENSG00000279759	ENSG00000279759.1	-8.96639
33.8677	-2.54557	0.75256	-3.38254	0.000718181	0.00306409	FAM167A	ENSG00000154319.16	-3.14377
87.8204	-2.54508	0.44666	-5.69802	1.21205e-08	1.34935e-07	KLRD1	ENSG00000134539.17	-7.91648
177.048	-2.54028	0.378433	-6.71263	1.91141e-11	3.20388e-10	C10orf95-AS1	ENSG00000269609.6	-10.7186
16.3084	-2.53969	0.773034	-3.28535	0.00101855	0.004165	GRASLND	ENSG00000228203.7	-2.99202
5.85118	-2.53864	1.02178	-2.48453	0.0129722	0.0373043	ENSG00000243696	ENSG00000243696.5	-1.88699
506.164	-2.53495	0.503798	-5.03169	4.8617e-07	4.16197e-06	ZNF554	ENSG00000172006.12	-6.31321
20.3906	-2.53422	0.675781	-3.75007	0.000176788	0.000883614	CIRBP-AS1	ENSG00000267493.4	-3.75255
6.30596	-2.53356	1.01592	-2.49385	0.0126366	0.0364388	ENSG00000258646	ENSG00000258646.1	-1.89837
12.2727	-2.53355	0.850661	-2.97833	0.0028982	0.0103567	SYT2	ENSG00000143858.12	-2.53787
514.387	-2.53265	0.372634	-6.79662	1.071e-11	1.86031e-10	ENSG00000269842	ENSG00000269842.5	-10.9702
13.3346	-2.53132	0.87603	-2.88953	0.00385813	0.0132723	STPG3	ENSG00000197768.10	-2.41362
315.95	-2.52909	0.645583	-3.91753	8.94617e-05	0.000480239	DERL3	ENSG00000099958.15	-4.04836
6.07467	-2.52736	1.03551	-2.44069	0.0146592	0.0412925	ENSG00000278974	ENSG00000278974.1	-1.83389
257.634	-2.52609	0.281884	-8.96143	3.20509e-19	1.19885e-17	TMEM161B-AS1	ENSG00000247828.8	-18.4942
318.156	-2.52499	0.395231	-6.38864	1.67368e-10	2.46494e-09	SUSD2	ENSG00000099994.11	-9.77633
921.702	-2.52376	0.387229	-6.51749	7.14946e-11	1.10705e-09	ENSG00000267943	ENSG00000267943.1	-10.1457
23.7966	-2.52372	0.751678	-3.35745	0.000786637	0.00331502	ENSG00000236529	ENSG00000236529.2	-3.10423
26.1298	-2.52293	0.700381	-3.60222	0.000315508	0.00148189	TAFA2	ENSG00000198673.11	-3.50099
55.5379	-2.52044	0.652286	-3.86402	0.000111537	0.000586187	SHANK1	ENSG00000161681.16	-3.95258
5.77168	-2.51915	1.02455	-2.45879	0.0139406	0.0396263	ENSG00000250893	ENSG00000250893.1	-1.85572
5.96049	-2.51704	1.02898	-2.44616	0.0144388	0.0407685	ENSG00000228444	ENSG00000228444.2	-1.84047
20.5167	-2.51412	0.696491	-3.60969	0.000306558	0.00144517	ENSG00000250240	ENSG00000250240.6	-3.51349
10.5566	-2.51351	1.02624	-2.44926	0.0143151	0.0404806	ENSG00000250848	ENSG00000250848.1	-1.8442
11.729	-2.5078	0.896382	-2.79769	0.005147	0.0169641	GPR137C	ENSG00000180998.12	-2.28845
72.5021	-2.50768	0.94216	-2.66163	0.00777641	0.0241775	CLEC12A	ENSG00000172322.14	-2.10922
19.9048	-2.50652	0.845636	-2.96406	0.00303609	0.0107805	ACP4	ENSG00000142513.6	-2.51769
8.67545	-2.50619	0.927702	-2.70151	0.00690262	0.0218406	DGUOK-AS1	ENSG00000237883.2	-2.16099
17.8997	-2.50531	0.789901	-3.17168	0.00151561	0.00589173	TDRD6	ENSG00000180113.16	-2.81941
52.0848	-2.50357	0.788104	-3.1767	0.00148961	0.00580328	PRSS41	ENSG00000215148.11	-2.82693
4400.92	-2.49911	0.226546	-11.0314	2.69687e-28	1.94953e-26	MCFD2	ENSG00000180398.13	-27.5691
12.6736	-2.49891	0.873279	-2.86152	0.0042161	0.0143165	PAN3-AS1	ENSG00000261485.1	-2.37509
45.5214	-2.49817	0.574485	-4.34854	1.37045e-05	8.83939e-05	RASGEF1A	ENSG00000198915.12	-4.86314
1272.57	-2.49658	0.388623	-6.42416	1.32599e-10	1.97566e-09	EHD3	ENSG00000013016.16	-9.87746
335.83	-2.49637	0.203382	-12.2743	1.24455e-34	1.28872e-32	DANCR	ENSG00000226950.8	-33.905
145.99	-2.49632	0.347953	-7.17429	7.26858e-13	1.45366e-11	SGK2	ENSG00000101049.17	-12.1386
8.86649	-2.49267	0.948929	-2.62682	0.00861865	0.0263381	ENSG00000240399	ENSG00000240399.1	-2.06456
8.56721	-2.49201	0.973719	-2.55927	0.0104894	0.0310879	DPPA3	ENSG00000187569.3	-1.97925
782.768	-2.49177	0.300021	-8.3053	9.95679e-17	2.94411e-15	CEP68	ENSG00000011523.14	-16.0019
144.773	-2.49132	0.569941	-4.37119	1.23568e-05	8.08091e-05	WDR86-AS1	ENSG00000243836.5	-4.90809
1110.67	-2.49117	0.249849	-9.97071	2.04761e-23	1.07466e-21	ENSG00000260912	ENSG00000260912.1	-22.6888
43.5334	-2.49076	0.649228	-3.8365	0.000124802	0.000647524	RGS5	ENSG00000143248.13	-3.90378
9349	-2.48985	0.224934	-11.0692	1.76934e-28	1.28945e-26	CTDSP1	ENSG00000144579.8	-27.7522
15.1932	-2.48922	0.808607	-3.0784	0.00208114	0.00777105	ENSG00000287865	ENSG00000287865.1	-2.6817
12.1075	-2.48802	0.861019	-2.88962	0.00385702	0.013272	SPRN	ENSG00000203772.7	-2.41375
14.2101	-2.48798	0.864861	-2.87674	0.00401804	0.0137571	IMPG1	ENSG00000112706.12	-2.39599
11.6248	-2.48662	0.885405	-2.80845	0.00497805	0.0164884	ENSG00000272720	ENSG00000272720.1	-2.30294
5.85525	-2.48553	1.01519	-2.44834	0.0143515	0.0405704	ENSG00000231563	ENSG00000231563.2	-1.8431
8.49794	-2.48385	0.951937	-2.60926	0.00907374	0.0275281	ENSG00000279026	ENSG00000279026.1	-2.04221
4608.19	-2.48269	0.326686	-7.5996	2.97054e-14	6.89159e-13	SCARB1	ENSG00000073060.17	-13.5272
23.8905	-2.48183	0.66235	-3.74701	0.000178954	0.000893073	HOMER2	ENSG00000103942.13	-3.74726
12.4206	-2.4808	0.847933	-2.92571	0.00343673	0.0120106	ENSG00000231811	ENSG00000231811.3	-2.46385
26.7193	-2.48048	0.845507	-2.93372	0.0033493	0.0117372	GFI1B	ENSG00000165702.15	-2.47505
348.937	-2.47986	0.570691	-4.34536	1.39049e-05	8.95569e-05	CA12	ENSG00000074410.14	-4.85683
33.8067	-2.478	0.595692	-4.15987	3.18428e-05	0.000190411	TFAP2A-AS1	ENSG00000229950.1	-4.49699
23.801	-2.47637	0.761517	-3.25189	0.0011464	0.00462266	TCEAL5	ENSG00000204065.3	-2.94066
16.2651	-2.4762	0.78642	-3.1487	0.00163998	0.00630848	ENSG00000259033	ENSG00000259033.2	-2.78516
16.1275	-2.46962	0.786248	-3.14102	0.00168361	0.00645963	ENSG00000278071	ENSG00000278071.1	-2.77376
988.791	-2.46717	0.221257	-11.1507	7.10635e-29	5.32361e-27	ETV5	ENSG00000244405.8	-28.1484
52.7129	-2.46586	0.464492	-5.30873	1.10392e-07	1.04689e-06	ENSG00000261745	ENSG00000261745.2	-6.95706
52474.3	-2.46475	0.266855	-9.2363	2.55158e-20	1.05278e-18	MT-CO3	ENSG00000198938.2	-19.5932
54.1702	-2.46266	0.613916	-4.01139	6.03618e-05	0.000339529	STYK1	ENSG00000060140.9	-4.21924
151.169	-2.46197	0.476309	-5.16886	2.35531e-07	2.12326e-06	GAL3ST4	ENSG00000197093.11	-6.62795
3688.12	-2.46159	0.300931	-8.17992	2.84025e-16	7.99292e-15	TPP1	ENSG00000166340.18	-15.5466
15.6042	-2.45774	0.764355	-3.21544	0.00130246	0.00517262	AKNAD1	ENSG00000162641.20	-2.88523
189.037	-2.45733	0.400592	-6.13424	8.55675e-10	1.13775e-08	CARD14	ENSG00000141527.18	-9.06769
5.50114	-2.45705	1.01745	-2.41491	0.015739	0.0438276	ENSG00000224713	ENSG00000224713.4	-1.80302
8.53975	-2.45476	0.958704	-2.5605	0.0104523	0.0310157	ENSG00000267940	ENSG00000267940.1	-1.98079
9.0206	-2.4537	0.910294	-2.6955	0.00702823	0.0221858	ENSG00000249492	ENSG00000249492.2	-2.15315
35.2558	-2.45181	0.560505	-4.37428	1.21832e-05	7.97709e-05	ENSG00000206567	ENSG00000206567.10	-4.91424
13.0072	-2.45104	0.840869	-2.91489	0.00355815	0.0123721	ENSG00000273449	ENSG00000273449.1	-2.44878
6.11656	-2.44886	1.02721	-2.38399	0.0171259	0.0470884	CACTIN-AS1	ENSG00000226800.5	-1.76635
6.35756	-2.44684	1.0243	-2.38878	0.0169044	0.0465509	DSCR4-IT1	ENSG00000223608.1	-1.772
281.689	-2.44412	0.28282	-8.64198	5.52458e-18	1.82693e-16	DHRS9	ENSG00000073737.17	-17.2577
19.4474	-2.44238	0.736965	-3.31411	0.000919354	0.00379851	RHD	ENSG00000187010.21	-3.03652
16.1357	-2.44083	0.762371	-3.20163	0.00136652	0.00539189	NPIPP1	ENSG00000188599.17	-2.86438
51.3537	-2.43786	0.523715	-4.65494	3.24077e-06	2.37276e-05	TFAP2A-AS2	ENSG00000285278.1	-5.48935
31.533	-2.43704	0.704544	-3.45903	0.000542123	0.00238191	ENSG00000276791	ENSG00000276791.1	-3.2659
46.911	-2.43412	0.827163	-2.94274	0.00325325	0.011447	EPB42	ENSG00000166947.15	-2.48768
6295.25	-2.43017	0.483069	-5.0307	4.887e-07	4.18068e-06	GPNMB	ENSG00000136235.17	-6.31096
19.6674	-2.42997	0.680835	-3.5691	0.000358212	0.00165722	SSBP3-AS1	ENSG00000198711.5	-3.44586
865.857	-2.42891	0.221521	-10.9647	5.64994e-28	3.99804e-26	SEC11C	ENSG00000166562.9	-27.248
706.024	-2.42832	0.646405	-3.75665	0.000172204	0.000864373	NCF1	ENSG00000158517.15	-3.76396
8.44415	-2.42726	0.940986	-2.57949	0.00989474	0.0296202	CYSRT1	ENSG00000197191.6	-2.0046
8991.42	-2.4261	0.224106	-10.8257	2.60157e-27	1.79361e-25	FURIN	ENSG00000140564.13	-26.5848
22.8926	-2.42355	0.691896	-3.50277	0.000460454	0.00206583	ENSG00000205740	ENSG00000205740.2	-3.33681
12.7044	-2.419	0.890781	-2.7156	0.00661565	0.0210694	ENSG00000228192	ENSG00000228192.8	-2.17943
19.5032	-2.41871	0.841231	-2.87521	0.0040376	0.0138153	DUOXA1	ENSG00000140254.13	-2.39388
8.90008	-2.41768	0.939501	-2.57337	0.0100713	0.0300372	MEMO1P1	ENSG00000226054.2	-1.99691
45.7939	-2.41647	0.562437	-4.29642	1.73576e-05	0.000109533	DPEP2NB	ENSG00000263201.1	-4.76051
14.5002	-2.41369	0.872184	-2.76741	0.00565035	0.0183681	VPS37D	ENSG00000176428.6	-2.24792
14.3967	-2.41196	0.915682	-2.63405	0.00843721	0.025878	ENSG00000274879	ENSG00000274879.1	-2.0738
22.0907	-2.40939	0.91697	-2.62755	0.00860016	0.0262922	ENSG00000260476	ENSG00000260476.1	-2.06549
34184.2	-2.40844	0.350395	-6.87349	6.2652e-12	1.12242e-10	MT-CYB	ENSG00000198727.2	-11.2031
112.174	-2.40842	0.427656	-5.63167	1.78477e-08	1.94339e-07	TPRG1LP1	ENSG00000269097.1	-7.74842
107.345	-2.40761	0.326021	-7.38482	1.52654e-13	3.27523e-12	ENSG00000278600	ENSG00000278600.1	-12.8163
99.7109	-2.40368	0.519954	-4.62288	3.78452e-06	2.72695e-05	NCMAP	ENSG00000184454.7	-5.42199
80.2317	-2.40344	0.635462	-3.7822	0.00015545	0.000788543	SLC2A12	ENSG00000146411.6	-3.80841
80.0178	-2.40343	0.515077	-4.66616	3.06881e-06	2.25363e-05	ZSCAN12P1	ENSG00000219891.2	-5.51303
363.921	-2.40111	0.354973	-6.76421	1.34035e-11	2.28961e-10	LGALS16	ENSG00000249861.4	-10.8728
9.04833	-2.39932	0.962458	-2.49291	0.0126702	0.0365183	ENSG00000269068	ENSG00000269068.1	-1.89722
15.8927	-2.39816	0.742367	-3.23042	0.00123609	0.00493903	MT1X	ENSG00000187193.9	-2.90795
17.7386	-2.39747	0.751801	-3.18897	0.00142781	0.00559505	STAM-AS1	ENSG00000260589.1	-2.84533
63.2978	-2.39552	0.430705	-5.56185	2.6693e-08	2.82509e-07	TTC39A	ENSG00000085831.16	-7.5736
53.8716	-2.39509	0.478554	-5.00485	5.59046e-07	4.74014e-06	ENSG00000261632	ENSG00000261632.1	-6.25255
231.622	-2.39463	0.29612	-8.08669	6.13101e-16	1.66593e-14	HSH2D	ENSG00000196684.12	-15.2125
8.26909	-2.38848	0.92816	-2.57334	0.0100721	0.0300372	TATDN2P2	ENSG00000218226.1	-1.99688
16.3944	-2.38695	0.734209	-3.25105	0.0011498	0.00463219	CFAP92	ENSG00000114656.12	-2.93938
8.35034	-2.38595	0.981253	-2.43154	0.015035	0.0421428	PROC	ENSG00000115718.18	-1.8229
19.424	-2.38388	0.890471	-2.6771	0.00742616	0.0232693	RHCE	ENSG00000188672.19	-2.12924
31.3662	-2.38156	0.603166	-3.94843	7.86639e-05	0.000429394	M1AP	ENSG00000159374.18	-4.10422
4684.52	-2.38097	0.257346	-9.25204	2.20245e-20	9.12943e-19	FNDC3A	ENSG00000102531.16	-19.6571
8.31315	-2.38004	0.975436	-2.43997	0.0146884	0.0413661	ENSG00000276527	ENSG00000276527.1	-1.83302
220.753	-2.37816	0.350422	-6.78656	1.14841e-11	1.97938e-10	KCNC4	ENSG00000116396.15	-10.9399
431.341	-2.37458	0.225327	-10.5384	5.74687e-26	3.61796e-24	ENSG00000273328	ENSG00000273328.5	-25.2406
154.595	-2.37186	0.419237	-5.65757	1.53535e-08	1.68687e-07	ENSG00000269825	ENSG00000269825.2	-7.81379
195.675	-2.3702	0.380678	-6.22625	4.77733e-10	6.58054e-09	H2BC4	ENSG00000180596.7	-9.32082
7.84907	-2.36814	0.965469	-2.45284	0.0141734	0.0401612	SGO1-AS1	ENSG00000231304.2	-1.84853
15.4764	-2.36705	0.808034	-2.9294	0.0033962	0.0118767	ENSG00000268670	ENSG00000268670.1	-2.46901
13.2691	-2.36304	0.921693	-2.5638	0.0103532	0.030783	GALNT5	ENSG00000136542.9	-1.98493
77.7334	-2.36287	0.507796	-4.65318	3.26857e-06	2.39115e-05	ENSG00000273108	ENSG00000273108.1	-5.48564
49.466	-2.36197	0.481299	-4.9075	9.22454e-07	7.50586e-06	ENSG00000224934	ENSG00000224934.5	-6.03506
1176.79	-2.36065	0.327939	-7.19844	6.09051e-13	1.22721e-11	HS3ST3B1	ENSG00000125430.9	-12.2153
8.2094	-2.36025	0.936022	-2.52158	0.0116829	0.0340828	SLC23A3	ENSG00000213901.11	-1.93245
119.466	-2.35478	0.333077	-7.06977	1.55191e-12	2.98784e-11	PIP5KL1	ENSG00000167103.12	-11.8091
11.8379	-2.35402	0.880059	-2.67484	0.00747646	0.0234051	SERPINB12	ENSG00000166634.7	-2.1263
97.1363	-2.3534	0.369012	-6.37756	1.79936e-10	2.637e-09	ENSG00000225177	ENSG00000225177.6	-9.74488
18.1053	-2.35128	0.7014	-3.35226	0.000801534	0.00336933	ZNF540	ENSG00000171817.17	-3.09608
11.7111	-2.34571	0.856993	-2.73715	0.00619748	0.0199007	DGKG	ENSG00000058866.15	-2.20778
11.2959	-2.34413	0.917705	-2.55434	0.010639	0.0314549	ENSG00000260597	ENSG00000260597.1	-1.9731
136.379	-2.34405	0.292742	-8.00723	1.17318e-15	3.11519e-14	ZNF213-AS1	ENSG00000263072.8	-14.9306
11.522	-2.34282	0.861346	-2.71995	0.00652911	0.0208234	ENSG00000255142	ENSG00000255142.1	-2.18515
11.0042	-2.33875	0.881272	-2.65383	0.00795838	0.0246462	RN7SL130P	ENSG00000244256.3	-2.09918
31.6227	-2.33837	0.664821	-3.51729	0.000435973	0.00196941	VIPR1	ENSG00000114812.13	-3.36054
42.3104	-2.33208	0.614579	-3.79459	0.000147885	0.000754305	STX1B	ENSG00000099365.11	-3.83007
28.18	-2.33127	0.81124	-2.87372	0.00405674	0.0138649	MTND5P11	ENSG00000248923.1	-2.39182
33.895	-2.33075	0.607744	-3.83509	0.000125518	0.000650987	ENSG00000259877	ENSG00000259877.2	-3.9013
50.0398	-2.32999	0.455839	-5.11142	3.19746e-07	2.81618e-06	ENSG00000233967	ENSG00000233967.7	-6.4952
11.6898	-2.32783	0.885318	-2.62937	0.00855437	0.0261775	OR56A3	ENSG00000184478.8	-2.06781
81.4425	-2.32611	0.700955	-3.31849	0.000905063	0.00374871	LUCAT1	ENSG00000248323.7	-3.04332
17.8652	-2.326	0.667978	-3.48215	0.000497401	0.00220967	ENSG00000259153	ENSG00000259153.2	-3.30329
59.8652	-2.31668	0.731141	-3.16858	0.00153183	0.00594429	VNN2	ENSG00000112303.14	-2.81479
35.83	-2.31369	0.766165	-3.01984	0.00252912	0.00921208	ART5	ENSG00000167311.14	-2.59703
527.244	-2.31283	0.279787	-8.2664	1.38062e-16	4.02029e-15	MYLK	ENSG00000065534.19	-15.8599
33.6562	-2.30985	0.550077	-4.19914	2.67926e-05	0.000162863	ST3GAL6-AS1	ENSG00000239445.6	-4.57199
142.166	-2.30609	0.309146	-7.45953	8.68314e-14	1.9135e-12	ENSG00000283633	ENSG00000283633.1	-13.0613
14.2919	-2.30528	0.748431	-3.08015	0.00206899	0.00773777	PSPC1-AS2	ENSG00000226352.2	-2.68424
30.4096	-2.30521	0.568736	-4.05322	5.05177e-05	0.00028968	ENSG00000277050	ENSG00000277050.1	-4.29656
229.223	-2.29973	0.586927	-3.91825	8.91949e-05	0.000479094	NCF1C	ENSG00000165178.9	-4.04966
10.7288	-2.29968	0.828246	-2.77657	0.00549366	0.0179305	SPAM1	ENSG00000106304.16	-2.26014
10.9118	-2.29423	0.830637	-2.76201	0.00574461	0.0186248	ENSG00000277152	ENSG00000277152.1	-2.24074
8.00133	-2.29025	0.938813	-2.43952	0.0147067	0.0414089	ENSG00000273271	ENSG00000273271.1	-1.83248
23.9014	-2.29018	0.58897	-3.88844	0.000100889	0.000535259	ENSG00000264577	ENSG00000264577.1	-3.99616
20.6246	-2.2888	0.813666	-2.81295	0.00490889	0.0163036	ENSG00000183171	ENSG00000183171.5	-2.30902
10.1226	-2.28748	0.906696	-2.52287	0.0116401	0.0339673	FGF12	ENSG00000114279.15	-1.93404
14.7716	-2.28647	0.76598	-2.98502	0.00283558	0.0101681	ENSG00000257433	ENSG00000257433.6	-2.54736
55.494	-2.28593	0.51731	-4.41888	9.92153e-06	6.59444e-05	EHF	ENSG00000135373.13	-5.00342
130.14	-2.28421	0.506076	-4.51356	6.37474e-06	4.38707e-05	MTMR7	ENSG00000003987.14	-5.19554
115.597	-2.28283	0.442524	-5.15865	2.48732e-07	2.23326e-06	FBXL16	ENSG00000127585.12	-6.60427
27.4963	-2.28246	0.543808	-4.19717	2.70267e-05	0.000164062	ENSG00000253106	ENSG00000253106.1	-4.56821
365.866	-2.2811	0.275499	-8.27991	1.23269e-16	3.61701e-15	ABHD17C	ENSG00000136379.12	-15.9091
8.8106	-2.27918	0.945348	-2.41095	0.0159112	0.0442338	IHO1	ENSG00000173421.17	-1.7983
35830.7	-2.27814	0.330726	-6.8883	5.64634e-12	1.01562e-10	MT-ATP6	ENSG00000198899.2	-11.2482
10.1537	-2.27623	0.864875	-2.63186	0.00849187	0.0260159	ZNF460-AS1	ENSG00000267871.6	-2.071
16.0604	-2.27578	0.755081	-3.01396	0.00257862	0.00936694	STRA8	ENSG00000146857.4	-2.58861
60.6811	-2.27491	0.879198	-2.58749	0.00966786	0.0290382	LTF	ENSG00000012223.13	-2.01467
10.3328	-2.27406	0.855745	-2.6574	0.0078746	0.02443	ENSG00000287642	ENSG00000287642.1	-2.10377
3920.51	-2.27395	0.334288	-6.80235	1.02925e-11	1.7971e-10	ESAM	ENSG00000149564.12	-10.9875
17.203	-2.27365	0.904675	-2.51322	0.0119634	0.0347953	ENSG00000286153	ENSG00000286153.1	-1.92214
10.4083	-2.27034	0.908345	-2.49943	0.0124395	0.0359537	CFAP43	ENSG00000197748.13	-1.9052
252.388	-2.26916	0.303976	-7.46492	8.33514e-14	1.83984e-12	ACBD4	ENSG00000181513.15	-13.0791
21.0598	-2.26499	0.634561	-3.56938	0.000357833	0.00165575	MIR647	ENSG00000207554.1	-3.44632
7.65323	-2.26323	0.948714	-2.38558	0.0170523	0.0469147	HMGB1P15	ENSG00000238190.1	-1.76822
18.1297	-2.26283	0.710672	-3.18407	0.00145219	0.00567732	SBNO1-AS1	ENSG00000256092.2	-2.83798
7.95	-2.26247	0.939977	-2.40694	0.0160868	0.04462	ENSG00000250362	ENSG00000250362.1	-1.79353
32.1151	-2.262	0.540515	-4.18489	2.85309e-05	0.000171948	RFTN2	ENSG00000162944.11	-4.54469
93.5659	-2.26191	0.3712	-6.09349	1.10472e-09	1.44595e-08	PLA2G4F	ENSG00000168907.13	-8.95675
4435.34	-2.26089	0.675075	-3.3491	0.000810742	0.00340484	MMP12	ENSG00000262406.3	-3.09112
3838.42	-2.25558	0.309873	-7.27905	3.36183e-13	6.95881e-12	PLEKHA6	ENSG00000143850.16	-12.4734
45.298	-2.25485	0.466012	-4.8386	1.30754e-06	1.03321e-05	ENSG00000259943	ENSG00000259943.1	-5.88354
44.1948	-2.25393	0.59709	-3.77486	0.000160099	0.000808756	ENSG00000231713	ENSG00000231713.2	-3.79561
138.408	-2.25333	0.45941	-4.90483	9.3507e-07	7.60389e-06	RAB6B	ENSG00000154917.11	-6.02916
18.0873	-2.25244	0.935705	-2.40721	0.0160749	0.0445917	GATA1	ENSG00000102145.15	-1.79385
12716.3	-2.25233	0.393977	-5.7169	1.08485e-08	1.2148e-07	ENG	ENSG00000106991.14	-7.96463
45.9651	-2.25173	0.494785	-4.55093	5.341e-06	3.72343e-05	C8G	ENSG00000176919.13	-5.27238
55692.8	-2.24868	0.263807	-8.52398	1.54161e-17	4.91025e-16	MT-CO2	ENSG00000198712.1	-16.812
10.2431	-2.24821	0.842954	-2.66706	0.00765191	0.023843	ENSG00000268912	ENSG00000268912.1	-2.11623
172.75	-2.24732	0.375349	-5.98729	2.13372e-09	2.68785e-08	CCL28	ENSG00000151882.11	-8.67086
10.3024	-2.24644	0.908359	-2.47307	0.0133958	0.0383091	GSN-AS1	ENSG00000235865.2	-1.87303
18.711	-2.24589	0.684587	-3.28065	0.00103568	0.00422383	SLC25A5-AS1	ENSG00000224281.5	-2.98477
36.8871	-2.24446	0.807265	-2.78032	0.00543047	0.0177479	CASP14	ENSG00000105141.6	-2.26516
31.3429	-2.24318	0.588677	-3.81054	0.000138663	0.000712019	GPR156	ENSG00000175697.11	-3.85804
16.7399	-2.23887	0.6978	-3.20848	0.0013344	0.00528071	ENSG00000275180	ENSG00000275180.1	-2.87471
10.5268	-2.23232	0.88492	-2.52262	0.0116483	0.0339855	BTBD16	ENSG00000138152.10	-1.93374
7.47925	-2.23003	0.937837	-2.37784	0.0174142	0.047713	ENSG00000264290	ENSG00000264290.1	-1.7591
8.03782	-2.23003	0.942493	-2.36609	0.017977	0.0490015	ENSG00000287262	ENSG00000287262.1	-1.74528
8.05754	-2.22876	0.937877	-2.37639	0.0174832	0.0478875	ENSG00000272807	ENSG00000272807.1	-1.75738
1444.89	-2.22854	0.401153	-5.55535	2.77063e-08	2.92657e-07	GBA	ENSG00000177628.16	-7.55742
3690.89	-2.21844	0.264936	-8.37351	5.5929e-17	1.68914e-15	MAOA	ENSG00000189221.10	-16.2524
122.107	-2.21796	0.468615	-4.73301	2.21218e-06	1.66232e-05	LY6D	ENSG00000167656.5	-5.65518
73.9786	-2.21628	0.370699	-5.97865	2.24994e-09	2.81968e-08	RALY-AS1	ENSG00000285230.2	-8.64783
22.669	-2.21425	0.685551	-3.22989	0.00123839	0.004946	ENSG00000280035	ENSG00000280035.1	-2.90714
724.206	-2.21255	0.26716	-8.28172	1.21413e-16	3.56644e-15	ADCY5	ENSG00000173175.15	-15.9157
50.043	-2.20943	0.509273	-4.3384	1.43521e-05	9.20834e-05	ENSG00000271789	ENSG00000271789.1	-4.84308
94.0387	-2.20796	0.473844	-4.65967	3.16712e-06	2.32328e-05	GPC2	ENSG00000213420.8	-5.49933
2447.41	-2.20734	0.355502	-6.20908	5.32958e-10	7.274e-09	GPT2	ENSG00000166123.14	-9.27331
10.0532	-2.20281	0.855681	-2.57433	0.0100434	0.0299839	ENSG00000286416	ENSG00000286416.1	-1.99812
1427.02	-2.1965	0.404942	-5.42423	5.82065e-08	5.80096e-07	RIPOR2	ENSG00000111913.20	-7.23503
23.7932	-2.19536	0.636804	-3.44746	0.000565875	0.00247169	NME9	ENSG00000181322.15	-3.24728
11.1021	-2.19418	0.854855	-2.56673	0.0102664	0.0305621	RTL9	ENSG00000243978.8	-1.98858
3340.99	-2.19366	0.318312	-6.89154	5.51915e-12	9.94745e-11	MIR503HG	ENSG00000223749.11	-11.2581
258.667	-2.19127	0.273444	-8.01359	1.11405e-15	2.96112e-14	ENSG00000239665	ENSG00000239665.8	-14.9531
8.08957	-2.19115	0.92407	-2.37119	0.0177308	0.0484387	AGAP5	ENSG00000172650.15	-1.75127
151.216	-2.19028	0.522495	-4.19197	2.76543e-05	0.000167531	ABCA4	ENSG00000198691.13	-4.55824
17.1597	-2.18961	0.676165	-3.23828	0.00120254	0.00482219	ENSG00000272338	ENSG00000272338.2	-2.9199
306.427	-2.18921	0.247513	-8.84483	9.16654e-19	3.26477e-17	ENSG00000243302	ENSG00000243302.3	-18.0378
18.1497	-2.18875	0.80766	-2.70999	0.00672844	0.021393	CDRT4	ENSG00000239704.11	-2.17209
7433.92	-2.18842	0.327179	-6.68874	2.25093e-11	3.73332e-10	TUSC3	ENSG00000104723.21	-10.6476
21.3728	-2.18665	0.658119	-3.32258	0.000891883	0.00369983	GNAL	ENSG00000141404.17	-3.04969
249.448	-2.18611	0.616842	-3.54404	0.000394044	0.00180124	ENSG00000279393	ENSG00000279393.1	-3.40446
44.5981	-2.18355	0.484636	-4.50555	6.62008e-06	4.54193e-05	ENSG00000280077	ENSG00000280077.1	-5.17914
122.461	-2.18248	0.539228	-4.04742	5.17861e-05	0.000296004	RIPOR3	ENSG00000042062.13	-4.28579
314.892	-2.18151	0.258114	-8.4517	2.87081e-17	8.92146e-16	DNAH1	ENSG00000114841.18	-16.542
2755.55	-2.1786	0.203266	-10.718	8.38042e-27	5.60485e-25	ERP44	ENSG00000023318.8	-26.0767
375.732	-2.17219	0.295906	-7.34079	2.12339e-13	4.49819e-12	CTNS	ENSG00000040531.16	-12.673
13.5971	-2.17123	0.816949	-2.65773	0.00786693	0.0244159	ENSG00000238150	ENSG00000238150.1	-2.10419
307.609	-2.17089	0.316162	-6.86638	6.58499e-12	1.17657e-10	PHOSPHO1	ENSG00000173868.12	-11.1814
10.3755	-2.16998	0.861701	-2.51826	0.0117937	0.0343613	COL4A2-AS1	ENSG00000232814.2	-1.92835
222.084	-2.16823	0.366474	-5.91646	3.28944e-09	4.02645e-08	SMIM5	ENSG00000204323.5	-8.48288
189.407	-2.16642	0.448366	-4.8318	1.35307e-06	1.06604e-05	TRAM2-AS1	ENSG00000225791.7	-5.86868
59.1058	-2.16484	0.435071	-4.97584	6.49663e-07	5.4312e-06	NEB	ENSG00000183091.20	-6.18731
39.3837	-2.16375	0.55602	-3.89149	9.96303e-05	0.000529106	FGF22	ENSG00000070388.11	-4.00161
24.5623	-2.16241	0.658522	-3.28373	0.00102443	0.00418493	ENSG00000250397	ENSG00000250397.2	-2.98952
56.2803	-2.16115	0.508015	-4.2541	2.09895e-05	0.000130456	PAK3	ENSG00000077264.16	-4.678
46.0761	-2.16022	0.451762	-4.78176	1.73765e-06	1.33339e-05	DNAJC3-DT	ENSG00000247400.4	-5.76004
573.9	-2.15959	0.391123	-5.52152	3.36088e-08	3.49769e-07	TMEM74B	ENSG00000125895.6	-7.47355
7.50825	-2.15906	0.913183	-2.36432	0.018063	0.0492058	ENSG00000263745	ENSG00000263745.7	-1.74321
11.1026	-2.15866	0.869452	-2.48278	0.0130361	0.0374641	SNAP25	ENSG00000132639.13	-1.88485
10.4393	-2.15416	0.863539	-2.49457	0.0126109	0.0363707	ENSG00000260774	ENSG00000260774.1	-1.89925
568.699	-2.15259	0.291169	-7.39292	1.43639e-13	3.09169e-12	ALPK3	ENSG00000136383.7	-12.8427
773.476	-2.15001	0.229078	-9.38549	6.26274e-21	2.77162e-19	USP46	ENSG00000109189.13	-20.2032
12.6154	-2.14905	0.866979	-2.47878	0.0131834	0.0378092	ENSG00000278997	ENSG00000278997.1	-1.87997
14.1074	-2.14526	0.821102	-2.61266	0.00898397	0.0273052	ENSG00000274849	ENSG00000274849.1	-2.04653
12.4163	-2.14469	0.790992	-2.71139	0.00670014	0.0213207	ZNF451-AS1	ENSG00000226803.9	-2.17392
1481.66	-2.14197	0.322754	-6.63653	3.21157e-11	5.19489e-10	ANK3	ENSG00000151150.22	-10.4933
55.4338	-2.14026	0.483576	-4.4259	9.60392e-06	6.40716e-05	H2AC11	ENSG00000196787.3	-5.01755
1981.56	-2.13993	0.32911	-6.50217	7.91692e-11	1.21745e-09	NEURL1	ENSG00000107954.10	-10.1014
123.352	-2.13829	0.44079	-4.85105	1.22811e-06	9.75616e-06	MORN3	ENSG00000139714.12	-5.91076
55.3031	-2.13771	0.657667	-3.25044	0.00115227	0.00464075	TSPAN32	ENSG00000064201.16	-2.93845
22.7037	-2.13655	0.597345	-3.57674	0.000347902	0.00161368	LGALS8-AS1	ENSG00000223776.5	-3.45854
34.7944	-2.13573	0.518744	-4.11712	3.8364e-05	0.000225237	ENSG00000283341	ENSG00000283341.2	-4.41608
13.5226	-2.1353	0.780843	-2.73461	0.00624542	0.0200354	ENSG00000260464	ENSG00000260464.1	-2.20444
12.4301	-2.13525	0.756159	-2.82381	0.00474572	0.015846	ENSG00000279434	ENSG00000279434.1	-2.3237
30.9029	-2.13151	0.900874	-2.36605	0.0179789	0.0490018	IDH2-DT	ENSG00000259685.3	-1.74524
37.3782	-2.13112	0.574819	-3.70745	0.000209354	0.00102607	SDAD1P1	ENSG00000228451.4	-3.67912
150.733	-2.12867	0.389073	-5.47113	4.47167e-08	4.55991e-07	PLCE1	ENSG00000138193.16	-7.34953
869.507	-2.1281	0.399214	-5.33073	9.78213e-08	9.33951e-07	LINC01949	ENSG00000288569.1	-7.00957
53.3654	-2.12762	0.448075	-4.74835	2.05083e-06	1.55064e-05	LINC02175	ENSG00000262155.2	-5.68807
65.8658	-2.12438	0.347571	-6.11208	9.83414e-10	1.29858e-08	TMED2-DT	ENSG00000247373.3	-9.00726
9.42824	-2.12335	0.855326	-2.48251	0.0130462	0.0374811	ENSG00000213087	ENSG00000213087.3	-1.88452
3128.61	-2.12218	0.181852	-11.6698	1.81842e-31	1.59896e-29	FDX1	ENSG00000137714.3	-30.7403
33.8007	-2.12113	0.65184	-3.25407	0.00113763	0.00459005	PTPRQ	ENSG00000139304.16	-2.944
3214.92	-2.11902	0.238621	-8.88027	6.66959e-19	2.41718e-17	FHDC1	ENSG00000137460.10	-18.1759
83.4119	-2.11532	0.318455	-6.64245	3.08507e-11	5.00535e-10	C18orf21	ENSG00000141428.17	-10.5107
2958.78	-2.11503	0.161399	-13.1044	3.10713e-39	4.02561e-37	TRIM25	ENSG00000121060.19	-38.5076
259.709	-2.11502	0.309859	-6.82574	8.74704e-12	1.53727e-10	FICD	ENSG00000198855.7	-11.0581
29.806	-2.11378	0.80904	-2.6127	0.00898301	0.0273052	SERPINB9P1	ENSG00000230438.7	-2.04658
4481.01	-2.11216	0.271624	-7.77606	7.48177e-15	1.84764e-13	PRKCZ	ENSG00000067606.17	-14.126
66.1082	-2.10767	0.566485	-3.72061	0.000198741	0.000980867	VSIG2	ENSG00000019102.12	-3.70171
10.4111	-2.1015	0.819959	-2.56293	0.0103794	0.0308334	SERTAD3-AS1	ENSG00000268366.1	-1.98383
146853	-2.10069	0.130019	-16.1568	1.01721e-58	3.32691e-56	MT-CO1	ENSG00000198804.2	-57.9926
382.73	-2.10057	0.205871	-10.2033	1.916e-24	1.07276e-22	MGST2	ENSG00000085871.9	-23.7176
97.2344	-2.09731	0.307578	-6.8188	9.18061e-12	1.6103e-10	AUNIP	ENSG00000127423.11	-11.0371
113.816	-2.09608	0.311442	-6.73024	1.69381e-11	2.86059e-10	ENSG00000273373	ENSG00000273373.1	-10.7711
10.6563	-2.09539	0.849673	-2.46612	0.0136587	0.0389831	PGAM1P8	ENSG00000255200.1	-1.86459
20.6585	-2.08966	0.728077	-2.87011	0.00410329	0.0139876	KLRK1-AS1	ENSG00000245648.2	-2.38687
48.1534	-2.08691	0.488137	-4.27526	1.90917e-05	0.000119491	SLC26A1	ENSG00000145217.14	-4.71916
283.897	-2.08686	0.5458	-3.8235	0.000131572	0.000679238	ANK1	ENSG00000029534.21	-3.88084
9.71442	-2.08619	0.824863	-2.52913	0.0114345	0.0334564	ENSG00000288612	ENSG00000288612.1	-1.94178
75.5101	-2.08571	0.595851	-3.50038	0.000464591	0.00208115	AQP11	ENSG00000178301.4	-3.33293
10.38	-2.08418	0.864121	-2.41191	0.0158694	0.0441312	UGT3A2	ENSG00000168671.10	-1.79944
22.7064	-2.0809	0.64506	-3.22591	0.00125574	0.00500858	ATP6V1B1	ENSG00000116039.13	-2.9011
15.8127	-2.08065	0.697733	-2.98202	0.00286357	0.0102545	FKBP2	ENSG00000173486.14	-2.54309
82.0728	-2.07625	0.475959	-4.36224	1.2874e-05	8.37619e-05	ENSG00000260710	ENSG00000260710.1	-4.89029
46.5275	-2.0759	0.556187	-3.73237	0.000189689	0.000940379	NIM1K	ENSG00000177453.7	-3.72196
5355.62	-2.07588	0.387203	-5.36123	8.26587e-08	8.02035e-07	FER1L4	ENSG00000088340.17	-7.08271
180.383	-2.07121	0.287635	-7.20083	5.98486e-13	1.20864e-11	ZNF480	ENSG00000198464.14	-12.2229
46.937	-2.06878	0.527275	-3.92353	8.72598e-05	0.000469547	CEL	ENSG00000170835.17	-4.05919
5550.61	-2.06657	0.187755	-11.0068	3.54505e-28	2.52187e-26	LIFR	ENSG00000113594.10	-27.4504
13.0062	-2.06431	0.755923	-2.73084	0.00631728	0.0202151	ACSBG1	ENSG00000103740.10	-2.19947
14.1938	-2.06407	0.787775	-2.62013	0.00878975	0.0267999	C2orf15	ENSG00000273045.7	-2.05602
9.88796	-2.06177	0.847497	-2.43278	0.0149836	0.0420296	TMEM225B	ENSG00000244219.7	-1.82438
58.4822	-2.06093	0.386335	-5.33455	9.57799e-08	9.15438e-07	ZNF169	ENSG00000175787.17	-7.01873
68.2212	-2.06018	0.524897	-3.92492	8.67578e-05	0.00046722	ENSG00000279878	ENSG00000279878.1	-4.06169
8.89145	-2.05479	0.842923	-2.43769	0.0147813	0.0415839	ENSG00000279342	ENSG00000279342.2	-1.83029
918.264	-2.05299	0.178267	-11.5164	1.09073e-30	9.05646e-29	C2CD3	ENSG00000168014.18	-29.9623
13.0552	-2.05192	0.799349	-2.567	0.0102584	0.0305417	LINC01311	ENSG00000260924.2	-1.98892
84.465	-2.05187	0.441044	-4.6523	3.2826e-06	2.40039e-05	ENSG00000262877	ENSG00000262877.5	-5.48378
18.2395	-2.05056	0.618473	-3.31552	0.000914728	0.00378173	ENSG00000279069	ENSG00000279069.1	-3.03871
533.268	-2.05028	0.216186	-9.48384	2.45091e-21	1.12553e-19	LINC01278	ENSG00000235437.8	-20.6107
21.2357	-2.04982	0.712406	-2.87732	0.00401073	0.0137374	LINC00514	ENSG00000262152.7	-2.39678
12.5399	-2.04935	0.757722	-2.70463	0.00683811	0.0216928	ENSG00000245975	ENSG00000245975.2	-2.16506
37.8905	-2.04646	0.59331	-3.44923	0.000562184	0.00245838	ASXL3	ENSG00000141431.13	-3.25012
26.1852	-2.04529	0.552194	-3.70393	0.000212288	0.00103893	ENSG00000280120	ENSG00000280120.1	-3.67308
48.1848	-2.04092	0.434417	-4.69808	2.62624e-06	1.94567e-05	USP46-DT	ENSG00000248866.1	-5.58066
40.6504	-2.03995	0.43364	-4.70425	2.54805e-06	1.89297e-05	ZNF132	ENSG00000131849.12	-5.59379
9319.07	-2.0393	0.239757	-8.50571	1.80487e-17	5.72162e-16	CRYBG1	ENSG00000112297.18	-16.7436
5666.94	-2.03876	0.260477	-7.82701	4.99614e-15	1.2546e-13	GABRE	ENSG00000102287.19	-14.3014
16.4974	-2.0386	0.716134	-2.84668	0.00441784	0.0149165	ARHGEF2-AS2	ENSG00000273002.1	-2.35479
45.2612	-2.03711	0.783698	-2.59936	0.00933982	0.028195	LIX1	ENSG00000145721.12	-2.02966
3340.56	-2.03357	0.235512	-8.63466	5.89e-18	1.94537e-16	LARP4B	ENSG00000107929.15	-17.2299
12.2186	-2.03297	0.809717	-2.51072	0.0120486	0.0350013	ENSG00000278949	ENSG00000278949.1	-1.91906
893.698	-2.02988	0.165588	-12.2586	1.51051e-34	1.55212e-32	RNF207	ENSG00000158286.13	-33.8209
32.6142	-2.02887	0.570911	-3.55375	0.000379785	0.00174498	ENSG00000257176	ENSG00000257176.3	-3.42046
114.414	-2.0282	0.537233	-3.77528	0.000159829	0.000807547	LRRN3	ENSG00000173114.13	-3.79634
1264.01	-2.02762	0.321949	-6.29797	3.01567e-10	4.27695e-09	ERVFRD-1	ENSG00000244476.3	-9.52062
12.3932	-2.02712	0.818619	-2.47627	0.0132763	0.0380361	C2CD4D	ENSG00000225556.1	-1.87692
80.9124	-2.02258	0.361787	-5.59054	2.2637e-08	2.4255e-07	RPS6KA6	ENSG00000072133.11	-7.64518
9.04203	-2.02185	0.85679	-2.3598	0.0182849	0.0496639	ENSG00000268047	ENSG00000268047.1	-1.73791
34.1644	-2.02082	0.499032	-4.04947	5.13342e-05	0.000293734	DUSP8P5	ENSG00000235316.1	-4.28959
424.164	-2.01853	0.257606	-7.83574	4.66075e-15	1.17148e-13	FAM171B	ENSG00000144369.13	-14.3315
14.8149	-2.01633	0.717203	-2.81138	0.00493294	0.0163636	ENSG00000276728	ENSG00000276728.1	-2.30689
276.134	-2.01446	0.618772	-3.25558	0.00113161	0.00456851	APOL4	ENSG00000100336.18	-2.9463
45.7259	-2.01338	0.547363	-3.67833	0.000234766	0.00113814	LINC01091	ENSG00000249464.6	-3.62937
21.6201	-2.01158	0.647488	-3.10675	0.00189158	0.0071552	ARRDC3-AS1	ENSG00000281357.3	-2.72317
16.8468	-2.0102	0.659474	-3.04818	0.00230229	0.00847798	ABHD14A	ENSG00000248487.9	-2.63784
30.7305	-2.00975	0.581742	-3.45471	0.000550894	0.00241452	H2BC9	ENSG00000275713.2	-3.25893
11.9139	-2.00959	0.825002	-2.43586	0.0148563	0.0417467	ENSG00000235837	ENSG00000235837.1	-1.82809
67.2819	-2.00941	0.395457	-5.08123	3.74999e-07	3.26317e-06	ZNF22-AS1	ENSG00000165511.6	-6.42597
9.24072	-2.00926	0.834092	-2.40892	0.0159997	0.0444428	ENSG00000286707	ENSG00000286707.1	-1.79589
15.563	-2.00919	0.748914	-2.68281	0.00730073	0.0229245	NDRG4	ENSG00000103034.14	-2.13663
957.097	-2.00909	0.485134	-4.14131	3.4533e-05	0.000204626	GPR32	ENSG00000142511.4	-4.46177
15.6418	-2.00766	0.753009	-2.66618	0.0076718	0.0238939	KCTD14	ENSG00000151364.17	-2.1151
1954.03	-2.00634	0.330663	-6.06764	1.29802e-09	1.67928e-08	SFXN3	ENSG00000107819.13	-8.88672
210.739	-2.00113	0.434439	-4.60624	4.10016e-06	2.93624e-05	ZSCAN9	ENSG00000137185.13	-5.3872
3281.76	-2.00041	0.228626	-8.7497	2.13925e-18	7.4029e-17	POGLUT3	ENSG00000178202.13	-17.6697
8.83355	-1.99973	0.844703	-2.36738	0.0179145	0.0488707	OAZ3	ENSG00000143450.19	-1.7468
37.0079	-1.99686	0.718473	-2.77932	0.00544734	0.0177922	TMOD1	ENSG00000136842.14	-2.26382
12.7766	-1.99658	0.739395	-2.70029	0.00692799	0.0219003	BMS1P4	ENSG00000271816.1	-2.15939
13.3828	-1.99611	0.845807	-2.36001	0.0182744	0.0496506	TOX2	ENSG00000124191.18	-1.73816
4595.43	-1.99595	0.241272	-8.27263	1.3104e-16	3.82413e-15	ST3GAL1	ENSG00000008513.16	-15.8826
19.442	-1.99455	0.826365	-2.41364	0.015794	0.0439442	CADM3-AS1	ENSG00000225670.4	-1.80151
166.795	-1.99396	0.264109	-7.54975	4.36099e-14	9.91163e-13	ZNF234	ENSG00000263002.8	-13.3604
197.338	-1.99311	0.251689	-7.91893	2.39554e-15	6.18345e-14	SEC31B	ENSG00000075826.17	-14.6206
31.9579	-1.99252	0.49806	-4.00056	6.31936e-05	0.000353359	SDCBP2-AS1	ENSG00000234684.7	-4.19933
5452.94	-1.9906	0.234203	-8.49946	1.90472e-17	6.02391e-16	CYP11A1	ENSG00000140459.18	-16.7202
46.527	-1.99022	0.456282	-4.36182	1.28988e-05	8.38624e-05	AK9	ENSG00000155085.16	-4.88945
12.1435	-1.98806	0.757514	-2.62445	0.00867895	0.0265073	ENSG00000259755	ENSG00000259755.1	-2.06153
49.9325	-1.98636	0.503568	-3.94457	7.99442e-05	0.000435423	ATP1B2	ENSG00000129244.9	-4.09721
1458.18	-1.98609	0.136803	-14.518	9.32314e-48	1.98365e-45	MBD6	ENSG00000166987.15	-47.0304
882.375	-1.98508	0.326738	-6.07545	1.23638e-09	1.60729e-08	EXPH5	ENSG00000110723.12	-8.90785
1076.22	-1.98381	0.222678	-8.90889	5.15451e-19	1.88851e-17	ZNF91	ENSG00000167232.14	-18.2878
17.5803	-1.98111	0.686409	-2.88619	0.00389931	0.0133951	KIF5A	ENSG00000155980.13	-2.40901
17.9955	-1.98018	0.776447	-2.55031	0.0107626	0.0317574	ENSG00000254139	ENSG00000254139.1	-1.96808
1274.74	-1.97622	0.452171	-4.37051	1.23958e-05	8.1024e-05	CCR7	ENSG00000126353.3	-4.90673
11.6456	-1.9758	0.810176	-2.43874	0.0147388	0.0414846	ENSG00000229852	ENSG00000229852.4	-1.83154
1685.43	-1.9753	0.22162	-8.91301	4.96638e-19	1.82207e-17	ZNF292	ENSG00000188994.13	-18.304
14.4348	-1.97096	0.682093	-2.88958	0.00385754	0.013272	LCN12	ENSG00000184925.12	-2.41369
15.4637	-1.96693	0.787073	-2.49904	0.0124529	0.0359848	TXK	ENSG00000074966.11	-1.90473
97.6764	-1.96473	0.343574	-5.7185	1.07469e-08	1.20544e-07	ENSG00000249592	ENSG00000249592.6	-7.96872
14.5192	-1.9637	0.708644	-2.77106	0.00558739	0.0181986	ENSG00000277715	ENSG00000277715.1	-2.25279
11392.9	-1.96291	0.431106	-4.55319	5.28393e-06	3.68748e-05	PGF	ENSG00000119630.14	-5.27704
12.1079	-1.96263	0.821453	-2.38922	0.0168841	0.0465045	WNK3	ENSG00000196632.10	-1.77252
112.978	-1.95942	0.515928	-3.79786	0.000145948	0.000745558	UNC5C	ENSG00000182168.15	-3.8358
20.3177	-1.95822	0.58669	-3.33774	0.000844621	0.00353053	ENSG00000279259	ENSG00000279259.1	-3.07334
2619.1	-1.95797	0.215135	-9.10112	8.94048e-20	3.53129e-18	NABP1	ENSG00000173559.15	-19.0486
286.516	-1.9576	0.285719	-6.85147	7.30956e-12	1.29653e-10	TLCD5	ENSG00000181264.9	-11.1361
686.822	-1.95593	0.287494	-6.80338	1.02195e-11	1.78746e-10	FAM131A	ENSG00000175182.15	-10.9906
40.9534	-1.95262	0.513595	-3.80187	0.00014361	0.000734596	LURAP1	ENSG00000171357.6	-3.84281
26.9621	-1.95216	0.663912	-2.94038	0.00327807	0.0115162	MYBPC3	ENSG00000134571.11	-2.48438
84.97	-1.95164	0.511371	-3.81648	0.000135367	0.000696949	GABRR2	ENSG00000111886.11	-3.86849
62.719	-1.94981	0.365031	-5.3415	9.2181e-08	8.86537e-07	ENSG00000279453	ENSG00000279453.1	-7.03536
19.1435	-1.94796	0.707247	-2.75428	0.00588211	0.0190132	ENSG00000239415	ENSG00000239415.1	-2.23047
17.3906	-1.94541	0.648937	-2.99784	0.00271897	0.0098024	POLRMTP1	ENSG00000266066.1	-2.5656
39.0416	-1.94484	0.431413	-4.50807	6.54215e-06	4.48961e-05	ENSG00000286724	ENSG00000286724.1	-5.18428
15.4544	-1.94346	0.727143	-2.67274	0.0075234	0.0235054	BBOX1-AS1	ENSG00000254560.6	-2.12359
1513.11	-1.94335	0.297688	-6.52816	6.65839e-11	1.0346e-09	C1QTNF1	ENSG00000173918.15	-10.1766
84.2594	-1.94023	0.649804	-2.98587	0.00282768	0.0101425	FAM149A	ENSG00000109794.13	-2.54857
239.12	-1.93871	0.375754	-5.15954	2.47563e-07	2.22426e-06	ZNF114	ENSG00000178150.10	-6.60631
181.656	-1.93808	0.230925	-8.39268	4.75197e-17	1.44493e-15	ZNF585B	ENSG00000245680.11	-16.3231
52.7565	-1.93781	0.60967	-3.17846	0.00148059	0.00577149	FAM47E	ENSG00000189157.14	-2.82957
33.8845	-1.93735	0.525154	-3.68912	0.000225035	0.00109552	RSPO4	ENSG00000101282.9	-3.64775
370.939	-1.93668	0.22705	-8.52977	1.4664e-17	4.68184e-16	FAM135A	ENSG00000082269.17	-16.8337
178.916	-1.93584	0.24756	-7.81969	5.29546e-15	1.32357e-13	IGIP	ENSG00000182700.5	-14.2761
13.1955	-1.93482	0.776472	-2.49181	0.0127093	0.0366113	ENSG00000249685	ENSG00000249685.1	-1.89588
231.055	-1.93387	0.302947	-6.38351	1.73071e-10	2.54334e-09	LAD1	ENSG00000159166.15	-9.76178
18.5898	-1.9338	0.80305	-2.40807	0.0160369	0.044514	PPBP	ENSG00000163736.4	-1.79488
81.6248	-1.93192	0.384311	-5.02697	4.98281e-07	4.25857e-06	ENSG00000278864	ENSG00000278864.1	-6.30253
24.2949	-1.93037	0.641824	-3.00764	0.00263285	0.00953807	IPCEF1	ENSG00000074706.13	-2.57957
109.441	-1.92975	0.447185	-4.31533	1.59362e-05	0.000101326	AFF2	ENSG00000155966.14	-4.79762
73696.1	-1.92954	0.209893	-9.19294	3.82237e-20	1.55794e-18	MT-ND4	ENSG00000198886.2	-19.4177
23.9226	-1.92775	0.642814	-2.99892	0.00270941	0.00977318	CLDN14	ENSG00000159261.12	-2.56713
385.473	-1.92704	0.244443	-7.88341	3.18575e-15	8.15254e-14	NSUN5P1	ENSG00000223705.9	-14.4968
21.2604	-1.92563	0.595893	-3.2315	0.00123142	0.00492256	ENSG00000283236	ENSG00000283236.1	-2.90959
467.868	-1.92457	0.276734	-6.9546	3.53575e-12	6.50379e-11	ARHGAP42	ENSG00000165895.19	-11.4515
15.9729	-1.92341	0.691034	-2.78338	0.0053796	0.0176075	ENSG00000286223	ENSG00000286223.1	-2.26925
2748.23	-1.92336	0.276156	-6.96476	3.28955e-12	6.08011e-11	SLC7A2	ENSG00000003989.18	-11.4829
249.978	-1.92234	0.352344	-5.45587	4.87331e-08	4.92639e-07	RELL2	ENSG00000164620.9	-7.31218
228.228	-1.91902	0.223934	-8.56957	1.03876e-17	3.36455e-16	BCKDHB	ENSG00000083123.15	-16.9835
44.416	-1.9176	0.423475	-4.52826	5.94715e-06	4.11074e-05	C8orf44	ENSG00000288596.2	-5.22569
15.2646	-1.91645	0.700396	-2.73624	0.00621448	0.0199457	TAGAP-AS1	ENSG00000271913.7	-2.20659
1694.31	-1.91574	0.243948	-7.85308	4.05956e-15	1.02614e-13	PIK3C2B	ENSG00000133056.14	-14.3915
70.5022	-1.91337	0.359029	-5.32928	9.86028e-08	9.40074e-07	NBR2	ENSG00000198496.12	-7.00611
47.8319	-1.90948	0.591163	-3.23004	0.00123773	0.00494415	ENSG00000253775	ENSG00000253775.2	-2.90738
34.4931	-1.90607	0.492892	-3.86711	0.000110132	0.000579598	ENSG00000260855	ENSG00000260855.1	-3.95809
82.6408	-1.90106	0.539853	-3.52144	0.000429205	0.00194145	IGHA1	ENSG00000211895.5	-3.36733
16.8176	-1.89774	0.702458	-2.70156	0.00690141	0.0218394	ENSG00000270720	ENSG00000270720.1	-2.16106
43.9775	-1.89714	0.427375	-4.43905	9.03563e-06	6.05211e-05	ENSG00000223478	ENSG00000223478.1	-5.04404
36.7225	-1.89596	0.466846	-4.06121	4.88186e-05	0.000280597	SLC39A1	ENSG00000143570.19	-4.31141
15.9907	-1.89584	0.688438	-2.75382	0.00589036	0.0190284	DPY19L2P1	ENSG00000189212.12	-2.22986
38.1035	-1.89567	0.41708	-4.54509	5.49126e-06	3.81627e-05	RNF139-AS1	ENSG00000245149.4	-5.26033
144.619	-1.89505	0.317595	-5.96689	2.4182e-09	3.02066e-08	ANKDD1A	ENSG00000166839.17	-8.61651
697.015	-1.89449	0.315837	-5.99832	1.99375e-09	2.51982e-08	ELMO1	ENSG00000155849.16	-8.70033
12.9471	-1.89401	0.702969	-2.6943	0.00705366	0.0222582	MIR25	ENSG00000207547.1	-2.15159
556.283	-1.89369	0.253042	-7.4837	7.22605e-14	1.60693e-12	BCAR4	ENSG00000262117.5	-13.1411
13.2665	-1.89131	0.744697	-2.5397	0.0110946	0.0326329	ENSG00000267886	ENSG00000267886.1	-1.95489
12.505	-1.89105	0.775739	-2.43773	0.0147796	0.0415836	ENSG00000287868	ENSG00000287868.1	-1.83034
425.864	-1.8905	0.291683	-6.48136	9.09015e-11	1.3899e-09	MED12L	ENSG00000144893.12	-10.0414
14.1122	-1.88545	0.712222	-2.64727	0.00811436	0.0250598	SLC25A18	ENSG00000182902.14	-2.09075
38.7576	-1.88441	0.595024	-3.16694	0.0015405	0.00597465	DPY19L2P3	ENSG00000227855.3	-2.81234
31.1476	-1.88369	0.703425	-2.67789	0.00740878	0.023223	XK	ENSG00000047597.7	-2.13025
389.98	-1.88124	0.387627	-4.85322	1.21472e-06	9.65833e-06	TRIM62	ENSG00000116525.14	-5.91552
33.8224	-1.88014	0.613566	-3.06428	0.00218195	0.0080859	ENSG00000280407	ENSG00000280407.3	-2.66116
98.1831	-1.87894	0.475524	-3.95131	7.77244e-05	0.000425489	MIR149	ENSG00000207611.1	-4.10944
21.2945	-1.87578	0.653644	-2.86973	0.00410827	0.0140017	DNAI1	ENSG00000122735.16	-2.38634
199.904	-1.87427	0.344346	-5.44299	5.2394e-08	5.26867e-07	AKR1B15	ENSG00000227471.9	-7.28072
16.29	-1.87246	0.692194	-2.70512	0.00682807	0.0216661	ENSG00000269397	ENSG00000269397.1	-2.1657
2218.44	-1.87054	0.273038	-6.85085	7.3412e-12	1.30128e-10	FUCA1	ENSG00000179163.12	-11.1342
13.1448	-1.86878	0.707165	-2.64263	0.00822649	0.0253477	ENSG00000216895	ENSG00000216895.9	-2.08479
64.4579	-1.86745	0.431722	-4.32559	1.52124e-05	9.71848e-05	NPIPB12	ENSG00000169203.16	-4.8178
24.3103	-1.86578	0.612634	-3.04551	0.00232285	0.00854194	FAM86HP	ENSG00000253540.5	-2.63398
13931.5	-1.86242	0.439513	-4.23746	2.26059e-05	0.000139404	HTRA1	ENSG00000166033.13	-4.64578
183.041	-1.86212	0.314614	-5.91873	3.24444e-09	3.97571e-08	KDM7A-DT	ENSG00000260231.2	-8.48886
31.5517	-1.85998	0.598353	-3.1085	0.00188041	0.00712198	MIR3189	ENSG00000264175.1	-2.72575
64.0017	-1.85954	0.502383	-3.70145	0.000214375	0.00104838	CCDC183-AS1	ENSG00000228544.1	-3.66883
509.811	-1.85763	0.266155	-6.9795	2.96236e-12	5.51336e-11	TNFAIP8L1	ENSG00000185361.9	-11.5284
165.37	-1.85747	0.310446	-5.98325	2.18731e-09	2.74761e-08	SHROOM4	ENSG00000158352.17	-8.66009
719.687	-1.85356	0.205814	-9.00601	2.1369e-19	8.12903e-18	PAFAH2	ENSG00000158006.14	-18.6702
4852.43	-1.84998	0.233626	-7.91853	2.40335e-15	6.19764e-14	RHOBTB3	ENSG00000164292.13	-14.6192
309.858	-1.84924	0.212298	-8.71058	3.02314e-18	1.03415e-16	COX8A	ENSG00000176340.4	-17.5195
639.131	-1.84768	0.300981	-6.13886	8.31154e-10	1.10679e-08	OAF	ENSG00000184232.9	-9.08032
24.206	-1.84767	0.646136	-2.85956	0.00424225	0.0143998	KCNQ4	ENSG00000117013.17	-2.3724
24.5188	-1.84727	0.575778	-3.2083	0.00133524	0.00528324	ENSG00000261840	ENSG00000261840.3	-2.87444
14.9589	-1.84395	0.687706	-2.6813	0.00733361	0.0230035	ZC3H12B	ENSG00000102053.12	-2.13468
37.2313	-1.84296	0.560201	-3.28982	0.00100251	0.00411042	NCR3LG1	ENSG00000188211.9	-2.99891
18.8827	-1.83985	0.688191	-2.67345	0.00750753	0.0234808	CYP2E1	ENSG00000130649.10	-2.1245
95.5077	-1.83656	0.31381	-5.85246	4.84344e-09	5.75179e-08	USP49	ENSG00000164663.15	-8.31485
19.5093	-1.8346	0.698093	-2.62802	0.00858843	0.0262659	GPR63	ENSG00000112218.9	-2.06609
2690.48	-1.8318	0.163837	-11.1806	5.07348e-29	3.85455e-27	ST3GAL4	ENSG00000110080.20	-28.2947
238.214	-1.82743	0.310623	-5.88311	4.02621e-09	4.86611e-08	SLC25A30	ENSG00000174032.17	-8.3951
10.7715	-1.82666	0.753222	-2.42513	0.0153027	0.0427727	RPLP0P2	ENSG00000243742.5	-1.81523
39.8125	-1.82506	0.527533	-3.45962	0.000540947	0.00237753	ENSG00000233030	ENSG00000233030.2	-3.26684
196.276	-1.82135	0.32009	-5.69011	1.26957e-08	1.41038e-07	PPP1R14C	ENSG00000198729.5	-7.89634
9228.69	-1.82005	0.252484	-7.20857	5.65438e-13	1.14535e-11	HSPB8	ENSG00000152137.8	-12.2476
46.2561	-1.81904	0.447337	-4.06639	4.77475e-05	0.000275089	TRIM52-AS1	ENSG00000248275.2	-4.32105
180.012	-1.81555	0.462458	-3.92588	8.64147e-05	0.000465653	MFAP3L	ENSG00000198948.12	-4.06341
143.994	-1.81534	0.315074	-5.76161	8.33137e-09	9.504e-08	ERVK13-1	ENSG00000260565.7	-8.07928
251.743	-1.81482	0.448409	-4.04725	5.18231e-05	0.000296153	ZNF614	ENSG00000142556.19	-4.28548
239.572	-1.81425	0.253857	-7.14676	8.88488e-13	1.76245e-11	ST8SIA6-AS1	ENSG00000204832.10	-12.0513
141.243	-1.81336	0.375873	-4.82439	1.40431e-06	1.10317e-05	GBGT1	ENSG00000148288.13	-5.85254
273.646	-1.81219	0.19279	-9.39982	5.46552e-21	2.43893e-19	ARRDC1-AS1	ENSG00000203993.6	-20.2624
42.6525	-1.81193	0.482116	-3.75829	0.000171082	0.000859381	CKMT2-AS1	ENSG00000247572.8	-3.7668
1663.89	-1.81174	0.327086	-5.53904	3.04134e-08	3.19115e-07	LIMCH1	ENSG00000064042.18	-7.51694
11.6711	-1.81046	0.754873	-2.39836	0.0164686	0.0455237	PDE4DIPP6	ENSG00000231551.8	-1.78334
195.711	-1.81021	0.357581	-5.06236	4.14092e-07	3.57666e-06	NCCRP1	ENSG00000188505.5	-6.3829
44.3735	-1.80721	0.585432	-3.08696	0.00202213	0.0075912	ENSG00000285904	ENSG00000285904.1	-2.69419
1581.39	-1.807	0.366716	-4.92753	8.32744e-07	6.83186e-06	SLC6A6	ENSG00000131389.18	-6.07949
739.448	-1.80557	0.299344	-6.03177	1.6217e-09	2.07206e-08	CECR2	ENSG00000099954.19	-8.79003
14.0235	-1.80471	0.711197	-2.53756	0.0111627	0.0328089	BEAN1-AS1	ENSG00000261656.6	-1.95223
45.9436	-1.8046	0.521564	-3.45998	0.000540213	0.00237547	ENSG00000261838	ENSG00000261838.5	-3.26744
64.4435	-1.80373	0.408974	-4.41037	1.03194e-05	6.84872e-05	ST3GAL1-DT	ENSG00000261220.2	-4.98634
91.9742	-1.80153	0.384851	-4.68111	2.85333e-06	2.10287e-05	NOX5	ENSG00000255346.10	-5.54465
537.164	-1.80115	0.326087	-5.52354	3.32241e-08	3.46303e-07	MAP3K9	ENSG00000006432.16	-7.47855
36.6802	-1.79887	0.492653	-3.6514	0.000260811	0.00125173	SERHL2	ENSG00000183569.18	-3.58367
233.948	-1.79845	0.433852	-4.14532	3.39346e-05	0.000201571	ENSG00000260404	ENSG00000260404.3	-4.46936
625.371	-1.79828	0.417176	-4.3106	1.62812e-05	0.00010325	GREM2	ENSG00000180875.5	-4.78831
3114.73	-1.79749	0.211927	-8.48164	2.22032e-17	6.96454e-16	STAT5B	ENSG00000173757.10	-16.6536
36.0453	-1.79688	0.650291	-2.76319	0.00572392	0.0185735	PPP1R1C	ENSG00000150722.11	-2.24231
51.3508	-1.79645	0.393919	-4.56045	5.10441e-06	3.57242e-05	ENSG00000273729	ENSG00000273729.1	-5.29205
36.1228	-1.79574	0.433557	-4.14187	3.44479e-05	0.000204348	RENO1	ENSG00000287431.1	-4.46284
43.4522	-1.79404	0.434439	-4.12956	3.63463e-05	0.000214283	EEF1E1	ENSG00000124802.12	-4.43954
233.711	-1.7933	0.43498	-4.12272	3.74421e-05	0.000220162	CARMN	ENSG00000249669.10	-4.42664
46.8979	-1.79215	0.584242	-3.06749	0.00215868	0.00801184	ENSG00000277675	ENSG00000277675.1	-2.66581
65.1081	-1.791	0.368426	-4.86122	1.16664e-06	9.31197e-06	CATIP	ENSG00000158428.4	-5.93306
657.048	-1.79009	0.270725	-6.6122	3.78643e-11	6.0771e-10	ELK1	ENSG00000126767.18	-10.4218
179.476	-1.78991	0.554719	-3.22669	0.0012523	0.0049978	TMPRSS2	ENSG00000184012.14	-2.90229
44.2199	-1.78984	0.420421	-4.25725	2.06955e-05	0.000128838	C2orf92	ENSG00000228486.10	-4.68412
24.6067	-1.78928	0.553619	-3.23196	0.00122942	0.00491678	USP34-DT	ENSG00000270820.6	-2.9103
43.6624	-1.78924	0.444993	-4.02083	5.79926e-05	0.000327708	ENSG00000272476	ENSG00000272476.1	-4.23663
35.0033	-1.78916	0.510153	-3.5071	0.000453016	0.0020385	RYR3	ENSG00000198838.14	-3.34389
30.6673	-1.78907	0.533769	-3.35176	0.000802982	0.00337489	MFSD2B	ENSG00000205639.12	-3.09529
2267.93	-1.78905	0.224876	-7.9557	1.78124e-15	4.65153e-14	SSR4	ENSG00000180879.14	-14.7493
148.937	-1.78898	0.674151	-2.65368	0.00796192	0.0246514	NNAT	ENSG00000053438.11	-2.09898
19.9555	-1.78729	0.74668	-2.39365	0.0166815	0.046028	EPO	ENSG00000130427.3	-1.77776
22.8888	-1.78691	0.564343	-3.16636	0.00154362	0.005984	ENSG00000246982	ENSG00000246982.7	-2.81146
1646.76	-1.78652	0.434371	-4.1129	3.90727e-05	0.000229147	SH3BP2	ENSG00000087266.17	-4.40813
39.1274	-1.78579	0.460517	-3.87778	0.000105412	0.000557165	BAIAP2L2	ENSG00000128298.18	-3.97711
7065.66	-1.78482	0.441247	-4.04495	5.23347e-05	0.000298758	CSF2RB	ENSG00000100368.14	-4.28121
967.856	-1.78434	0.210332	-8.48343	2.18659e-17	6.86677e-16	CILK1	ENSG00000112144.16	-16.6602
73.0129	-1.78263	0.392439	-4.54243	5.56089e-06	3.86267e-05	IL27	ENSG00000197272.2	-5.25486
41.1769	-1.78233	0.716366	-2.48802	0.0128457	0.0369805	METTL21C	ENSG00000139780.8	-1.89124
55.8647	-1.78224	0.452703	-3.93689	8.25442e-05	0.000447947	FXYD3	ENSG00000089356.19	-4.08331
33.0304	-1.78201	0.456398	-3.9045	9.44188e-05	0.000504225	ZNF571-AS1	ENSG00000267470.6	-4.02494
520.694	-1.78187	0.173321	-10.2807	8.60764e-25	4.90124e-23	CAP2	ENSG00000112186.12	-24.0651
4952.74	-1.78143	0.246637	-7.22287	5.09009e-13	1.03732e-11	ANXA6	ENSG00000197043.14	-12.2933
1658.4	-1.77992	0.417808	-4.26015	2.04294e-05	0.000127299	PAM	ENSG00000145730.21	-4.68974
50.2822	-1.77906	0.38031	-4.67791	2.89813e-06	2.13295e-05	RFESD	ENSG00000175449.14	-5.53788
259.654	-1.77857	0.254527	-6.98773	2.79375e-12	5.2213e-11	C16orf74	ENSG00000154102.11	-11.5538
410.915	-1.77819	0.31566	-5.63325	1.76846e-08	1.9272e-07	TTBK2	ENSG00000128881.17	-7.7524
125.038	-1.77541	0.635659	-2.79302	0.00522186	0.0171666	QPCT	ENSG00000115828.17	-2.28217
1160.82	-1.77355	0.320658	-5.53097	3.18461e-08	3.32586e-07	ACER2	ENSG00000177076.6	-7.49694
172.104	-1.7707	0.246474	-7.18413	6.76375e-13	1.35776e-11	LINC02604	ENSG00000273142.1	-12.1698
253.527	-1.76983	0.279377	-6.33491	2.37482e-10	3.42974e-09	NDUFA11	ENSG00000174886.14	-9.62437
433.608	-1.76471	0.241148	-7.31795	2.51786e-13	5.28376e-12	TPTEP1	ENSG00000100181.22	-12.599
32.7265	-1.76417	0.49919	-3.53407	0.000409216	0.00186234	ENSG00000228506	ENSG00000228506.2	-3.38805
3364.06	-1.76305	0.229611	-7.67842	1.61063e-14	3.87056e-13	SLC39A8	ENSG00000138821.14	-13.793
114.023	-1.76283	0.623057	-2.82932	0.00466471	0.0156164	DMTN	ENSG00000158856.18	-2.33118
33.0583	-1.76189	0.506696	-3.47722	0.000506647	0.00224686	MINAR1	ENSG00000169330.9	-3.29529
26.7802	-1.76175	0.608276	-2.89631	0.00377584	0.0130244	PCAT19	ENSG00000267107.8	-2.42299
21.0956	-1.75882	0.670319	-2.62385	0.00869427	0.026542	ENSG00000259366	ENSG00000259366.1	-2.06077
1502.72	-1.75507	0.294146	-5.96668	2.42131e-09	3.02315e-08	KIF2A	ENSG00000068796.19	-8.61595
463.961	-1.75437	0.162249	-10.8128	2.99257e-27	2.04218e-25	C5orf51	ENSG00000205765.9	-26.524
594.459	-1.75413	0.240814	-7.28416	3.23675e-13	6.72918e-12	TMPRSS13	ENSG00000137747.16	-12.4899
54.3999	-1.7523	0.710262	-2.46712	0.0136206	0.0388937	VANGL2	ENSG00000162738.6	-1.8658
12.2382	-1.75098	0.715488	-2.44726	0.0143949	0.0406632	ZNF233	ENSG00000159915.13	-1.84179
8172.66	-1.75094	0.228245	-7.67132	1.70233e-14	4.07995e-13	GM2A	ENSG00000196743.9	-13.769
41.1549	-1.7495	0.3837	-4.55956	5.12615e-06	3.58577e-05	TSTD3	ENSG00000279170.3	-5.29021
385.104	-1.7466	0.219355	-7.96245	1.68666e-15	4.42176e-14	ALDH3B2	ENSG00000132746.15	-14.773
24.2193	-1.74376	0.603741	-2.88826	0.00387374	0.0133124	ANKRD53	ENSG00000144031.12	-2.41187
12.3526	-1.74238	0.713937	-2.44052	0.0146661	0.0413076	ENSG00000259704	ENSG00000259704.2	-1.83368
606.39	-1.74183	0.173158	-10.0592	8.36761e-24	4.47926e-22	ATP5MC1	ENSG00000159199.14	-23.0774
175.569	-1.74174	0.508962	-3.42214	0.000621294	0.0026875	GDA	ENSG00000119125.17	-3.2067
68.0404	-1.74066	0.3249	-5.35752	8.43718e-08	8.17769e-07	LRTOMT	ENSG00000184154.15	-7.0738
312.426	-1.73955	0.389727	-4.46351	8.06293e-06	5.44959e-05	CCDC162P	ENSG00000203799.13	-5.09351
82.8711	-1.73758	0.517418	-3.35817	0.000784593	0.00330745	LINC00910	ENSG00000188825.14	-3.10536
126.826	-1.73745	0.417527	-4.1613	3.16446e-05	0.000189395	PLVAP	ENSG00000130300.9	-4.4997
391.487	-1.73572	0.18259	-9.5061	1.97941e-21	9.10564e-20	WDR45	ENSG00000196998.19	-20.7035
86.7995	-1.73559	0.314181	-5.52416	3.31058e-08	3.45338e-07	ELF3-AS1	ENSG00000234678.2	-7.4801
23.2888	-1.73409	0.549045	-3.15837	0.00158655	0.00613374	ENSG00000248367	ENSG00000248367.1	-2.79955
32.5191	-1.73247	0.566964	-3.05569	0.00224544	0.00829712	ENSG00000272079	ENSG00000272079.2	-2.6487
78.9645	-1.73035	0.297032	-5.82548	5.69478e-09	6.67519e-08	JTB	ENSG00000143543.15	-8.24452
874.004	-1.72599	0.16211	-10.6471	1.79977e-26	1.16308e-24	SAP130	ENSG00000136715.19	-25.7448
1222.73	-1.72421	0.184657	-9.33736	9.87676e-21	4.27924e-19	FTX	ENSG00000230590.11	-20.0054
2165.1	-1.72285	0.249003	-6.91898	4.54917e-12	8.26586e-11	DNAJB9	ENSG00000128590.5	-11.3421
77.4415	-1.72238	0.398181	-4.32562	1.52103e-05	9.71848e-05	PCDH11X	ENSG00000102290.23	-4.81786
170.33	-1.72151	0.262147	-6.56695	5.13571e-11	8.12594e-10	RPL32P3	ENSG00000251474.6	-10.2894
827.122	-1.72123	0.238395	-7.22006	5.19634e-13	1.05737e-11	KDM7A	ENSG00000006459.11	-12.2843
15.8012	-1.71754	0.665858	-2.57944	0.00989612	0.029621	BOLA3-AS1	ENSG00000225439.3	-2.00453
75.0711	-1.71752	0.43063	-3.98838	6.65271e-05	0.000370087	TEX14	ENSG00000121101.16	-4.177
11.9831	-1.71644	0.723529	-2.37232	0.0176767	0.048326	SNRPGP15	ENSG00000224543.4	-1.7526
12087.7	-1.71573	0.224615	-7.63856	2.19663e-14	5.17498e-13	S100P	ENSG00000163993.7	-13.6582
50.1892	-1.71548	0.489697	-3.50316	0.000459777	0.00206373	AVIL	ENSG00000135407.10	-3.33745
87.0494	-1.71538	0.724902	-2.36636	0.0179637	0.0489802	SLC2A5	ENSG00000142583.18	-1.7456
26.6591	-1.71387	0.558184	-3.07043	0.0021375	0.0079523	NAPSA	ENSG00000131400.8	-2.67009
47.3962	-1.71336	0.513803	-3.33467	0.000853992	0.00356581	CYYR1	ENSG00000166265.13	-3.06855
109.318	-1.7133	0.317492	-5.39635	6.80095e-08	6.6983e-07	STAG3	ENSG00000066923.18	-7.16743
32276.9	-1.7127	0.256333	-6.68156	2.36406e-11	3.90887e-10	NEAT1	ENSG00000245532.9	-10.6263
19.3863	-1.712	0.577193	-2.96607	0.00301627	0.01072	ENSG00000287737	ENSG00000287737.1	-2.52053
13.3095	-1.71107	0.690855	-2.47675	0.0132585	0.0379974	SPTY2D1OS	ENSG00000247595.4	-1.87751
37.8837	-1.71042	0.478834	-3.57206	0.000354185	0.00164057	ENSG00000280099	ENSG00000280099.1	-3.45077
54.627	-1.7079	0.341254	-5.00478	5.59263e-07	4.74048e-06	ZNF630	ENSG00000221994.12	-6.25238
98.3342	-1.70723	0.324861	-5.25525	1.47822e-07	1.37941e-06	ZNF137P	ENSG00000123870.10	-6.83026
139.901	-1.70663	0.257349	-6.63157	3.32137e-11	5.35956e-10	PIGP	ENSG00000185808.14	-10.4787
38.2178	-1.70505	0.458018	-3.72266	0.000197133	0.000973467	APC2	ENSG00000115266.12	-3.70524
608.221	-1.7011	0.328095	-5.18479	2.16256e-07	1.96241e-06	TMEM106A	ENSG00000184988.8	-6.66503
337.119	-1.69918	0.209422	-8.11364	4.91264e-16	1.34854e-14	NPAT	ENSG00000149308.17	-15.3087
6600.95	-1.69891	0.291162	-5.83493	5.3813e-09	6.32432e-08	SLC7A5	ENSG00000103257.9	-8.26911
29.7095	-1.69478	0.494467	-3.42748	0.000609209	0.00263948	MAPK10	ENSG00000109339.24	-3.21523
478.834	-1.69446	0.224142	-7.55976	4.0382e-14	9.21706e-13	DNASE1	ENSG00000213918.11	-13.3938
13.1056	-1.68929	0.714789	-2.36333	0.0181114	0.0492975	ENSG00000232546	ENSG00000232546.1	-1.74205
41.1765	-1.68904	0.635844	-2.65638	0.00789855	0.024492	LINC00648	ENSG00000259129.6	-2.10245
79.9271	-1.68884	0.403206	-4.18853	2.80769e-05	0.000169593	SPSB2	ENSG00000111671.10	-4.55165
35.915	-1.68505	0.437966	-3.84744	0.000119356	0.000623494	ENSG00000267383	ENSG00000267383.7	-3.92315
15.7661	-1.68486	0.688243	-2.44805	0.014363	0.0405945	RAB39A	ENSG00000179331.3	-1.84275
165.829	-1.68368	0.332788	-5.05933	4.20741e-07	3.63175e-06	GLB1L3	ENSG00000166105.16	-6.37599
1463.85	-1.68368	0.315236	-5.341	9.24334e-08	8.87599e-07	H1-2	ENSG00000187837.4	-7.03417
16.104	-1.6828	0.663757	-2.53527	0.011236	0.0329828	ENSG00000263826	ENSG00000263826.1	-1.94939
39.3641	-1.6826	0.500943	-3.35886	0.000782659	0.00329982	MYO18B	ENSG00000133454.16	-3.10643
100.442	-1.68101	0.40073	-4.19487	2.73025e-05	0.000165608	MEOX2	ENSG00000106511.6	-4.5638
498.226	-1.67655	0.429356	-3.9048	9.43038e-05	0.000503711	AGTR1	ENSG00000144891.19	-4.02547
362.505	-1.67653	0.186033	-9.01204	2.02265e-19	7.73828e-18	CCNH	ENSG00000134480.16	-18.6941
151.639	-1.67461	0.335383	-4.99314	5.94054e-07	5.01004e-06	NTF4	ENSG00000225950.8	-6.22617
13.5996	-1.6741	0.662985	-2.52509	0.0115668	0.0337846	ENSG00000273486	ENSG00000273486.1	-1.93679
617.462	-1.67404	0.410847	-4.0746	4.60927e-05	0.000266414	CBR1	ENSG00000159228.13	-4.33637
14.4227	-1.67402	0.634551	-2.63812	0.00833679	0.0256169	TAS2R5	ENSG00000127366.5	-2.079
105.953	-1.67202	0.325572	-5.13565	2.81178e-07	2.50113e-06	ENSG00000257354	ENSG00000257354.2	-6.55102
13.7132	-1.67185	0.678581	-2.46375	0.0137491	0.0391816	ENSG00000261098	ENSG00000261098.1	-1.86172
25.4859	-1.67084	0.568673	-2.93814	0.00330193	0.0115909	C10orf143	ENSG00000237489.5	-2.48123
45.6636	-1.6699	0.41038	-4.06915	4.71842e-05	0.000272195	C1orf56	ENSG00000143443.10	-4.3262
81.5487	-1.66989	0.357514	-4.67083	2.99984e-06	2.20479e-05	LINC01004	ENSG00000228393.4	-5.5229
46.3803	-1.66807	0.391867	-4.25674	2.07429e-05	0.000129103	ZNF112	ENSG00000062370.17	-4.68313
40.9353	-1.66766	0.38442	-4.33811	1.43712e-05	9.21839e-05	SRRM2-AS1	ENSG00000205913.7	-4.84251
1100.98	-1.66761	0.187725	-8.88323	6.49454e-19	2.36012e-17	ATAD1	ENSG00000138138.14	-18.1875
425.749	-1.66736	0.248005	-6.72309	1.77907e-11	2.9914e-10	MC1R	ENSG00000258839.4	-10.7498
210.998	-1.66631	0.370511	-4.49732	6.88153e-06	4.70206e-05	SMIM43	ENSG00000164112.14	-5.16232
380.836	-1.66499	0.245198	-6.79041	1.11813e-11	1.9334e-10	ZKSCAN8	ENSG00000198315.11	-10.9515
4195.48	-1.66428	0.35244	-4.72215	2.33367e-06	1.74433e-05	CREG1	ENSG00000143162.9	-5.63196
90.0037	-1.66363	0.310888	-5.35121	8.73659e-08	8.44044e-07	OSER1-DT	ENSG00000223891.6	-7.05866
42.989	-1.66211	0.500951	-3.31791	0.00090695	0.00375363	ARMH4	ENSG00000139971.15	-3.04242
28.0369	-1.65843	0.588719	-2.81702	0.00484722	0.0161347	LINC01968	ENSG00000237222.4	-2.31451
338.502	-1.65784	0.425951	-3.89209	9.93838e-05	0.000528006	ISM1	ENSG00000101230.6	-4.00268
21.3844	-1.65516	0.523739	-3.16028	0.0015762	0.00609546	ENSG00000279722	ENSG00000279722.1	-2.80239
22.928	-1.65466	0.5454	-3.03384	0.00241459	0.00883348	LINC02062	ENSG00000248489.2	-2.61716
2885.03	-1.65444	0.342796	-4.8263	1.3909e-06	1.09392e-05	CBLB	ENSG00000114423.23	-5.8567
147.01	-1.65441	0.313959	-5.26952	1.36783e-07	1.28355e-06	ERVE-1	ENSG00000267259.1	-6.86397
33.5735	-1.65349	0.467233	-3.53889	0.000401812	0.00183237	U2AF1L4	ENSG00000161265.15	-3.39598
1382.28	-1.65286	0.369526	-4.47292	7.71596e-06	5.23486e-05	MFSD4B	ENSG00000173214.7	-5.11261
3236.2	-1.6527	0.18557	-8.90609	5.28624e-19	1.93413e-17	PITPNA	ENSG00000174238.15	-18.2769
17.766	-1.65195	0.615886	-2.68223	0.00731337	0.0229561	GTF2IP23	ENSG00000230295.1	-2.13588
1666.73	-1.64993	0.187296	-8.80918	1.2607e-18	4.44293e-17	SLC44A1	ENSG00000070214.16	-17.8994
214.877	-1.64931	0.294722	-5.59616	2.19155e-08	2.35383e-07	RAB36	ENSG00000100228.14	-7.65925
16.2696	-1.64631	0.613548	-2.68326	0.00729087	0.022907	MINCR	ENSG00000253716.6	-2.13722
183.199	-1.64627	0.515048	-3.19634	0.00139184	0.0054749	KIAA1671	ENSG00000197077.14	-2.85641
26231	-1.64535	0.443903	-3.70656	0.000210094	0.00102951	MT-ND2	ENSG00000198763.3	-3.67759
368.749	-1.645	0.432877	-3.80016	0.000144605	0.00073926	ZNF626	ENSG00000188171.16	-3.83982
25.0771	-1.64483	0.693216	-2.37275	0.0176563	0.0482843	MAP3K2-DT	ENSG00000236682.2	-1.7531
43.4301	-1.64444	0.438581	-3.74947	0.000177212	0.000885201	ENSG00000261094	ENSG00000261094.2	-3.75151
104.806	-1.64408	0.405257	-4.05689	4.97314e-05	0.000285415	MFSD6	ENSG00000151690.15	-4.30337
143.662	-1.64279	0.280946	-5.84737	4.99399e-09	5.90797e-08	ZNF419	ENSG00000105136.21	-8.30155
64.9575	-1.64278	0.329565	-4.98471	6.20554e-07	5.20896e-06	ZKSCAN2-DT	ENSG00000274925.1	-6.20722
70.5414	-1.64246	0.525193	-3.12734	0.00176397	0.00673518	AMIGO1	ENSG00000181754.7	-2.75351
4809.43	-1.64217	0.34759	-4.72444	2.30746e-06	1.72619e-05	SYDE1	ENSG00000105137.13	-5.63687
16.2789	-1.64213	0.611941	-2.68347	0.00728622	0.0228977	TMOD4	ENSG00000163157.15	-2.1375
18.3295	-1.6414	0.584578	-2.80784	0.00498757	0.0165118	ENSG00000258028	ENSG00000258028.3	-2.30211
833.442	-1.64034	0.241937	-6.78004	1.20139e-11	2.06407e-10	P4HTM	ENSG00000178467.18	-10.9203
572.634	-1.63984	0.32872	-4.98857	6.08264e-07	5.11701e-06	ABHD4	ENSG00000100439.10	-6.21591
168.198	-1.63927	0.538235	-3.04564	0.00232183	0.00854055	ADAMTS18	ENSG00000140873.16	-2.63417
16.5264	-1.63909	0.609251	-2.69034	0.007138	0.0224978	ENSG00000274561	ENSG00000274561.1	-2.14642
991.873	-1.63865	0.296749	-5.522	3.35158e-08	3.48937e-07	USP27X	ENSG00000273820.2	-7.47475
356.407	-1.63775	0.22514	-7.27436	3.48058e-13	7.1915e-12	ZNF767P	ENSG00000133624.13	-12.4583
14.984	-1.6366	0.629863	-2.59835	0.00936725	0.0282683	ENSG00000229970	ENSG00000229970.3	-2.02839
304.869	-1.6355	0.561753	-2.91141	0.00359796	0.0124927	ADGRL3	ENSG00000150471.17	-2.44394
69.7728	-1.63157	0.389426	-4.18968	2.79351e-05	0.000168851	TLR5	ENSG00000187554.14	-4.55385
8791.71	-1.63116	0.237909	-6.85622	7.07068e-12	1.25832e-10	VGLL3	ENSG00000206538.9	-11.1505
228.087	-1.63073	0.230196	-7.08408	1.39975e-12	2.71242e-11	ZNF845	ENSG00000213799.13	-11.854
421.26	-1.62868	0.136266	-11.9522	6.32308e-33	5.99218e-31	TMEM258	ENSG00000134825.16	-32.1991
551.842	-1.62795	0.237586	-6.85205	7.27981e-12	1.29211e-10	ENSG00000214135	ENSG00000214135.8	-11.1379
2157.09	-1.62788	0.224385	-7.25485	4.02093e-13	8.26973e-12	INSR	ENSG00000171105.14	-12.3957
810.007	-1.62414	0.20715	-7.8404	4.49122e-15	1.12993e-13	MMD	ENSG00000108960.9	-14.3476
76.0389	-1.62266	0.366702	-4.42501	9.64397e-06	6.42748e-05	ZNF772	ENSG00000197128.12	-5.01574
225.238	-1.62065	0.464443	-3.48945	0.000484012	0.00215782	ADORA1	ENSG00000163485.17	-3.31514
81.3715	-1.61652	0.651311	-2.48195	0.0130666	0.0375278	AGR2	ENSG00000106541.12	-1.88384
22.9328	-1.6163	0.524985	-3.07876	0.00207864	0.0077639	NAGS	ENSG00000161653.11	-2.68222
25.601	-1.61583	0.482715	-3.34738	0.000815793	0.00342176	DRC3	ENSG00000171962.18	-3.08842
86.8425	-1.61566	0.341671	-4.72871	2.25948e-06	1.69407e-05	ASB16-AS1	ENSG00000267080.6	-5.64599
266.31	-1.61561	0.218638	-7.38942	1.47476e-13	3.17174e-12	NDUFA3	ENSG00000170906.16	-12.8313
68.3326	-1.61489	0.337939	-4.77864	1.76484e-06	1.35232e-05	USHBP1	ENSG00000130307.12	-5.7533
233.125	-1.61485	0.302533	-5.33779	9.40883e-08	9.01198e-07	PPP1R3E	ENSG00000235194.9	-7.02646
2373.77	-1.61415	0.249342	-6.47363	9.5674e-11	1.45955e-09	PKIB	ENSG00000135549.15	-10.0192
14443.4	-1.61257	0.219985	-7.33036	2.29528e-13	4.83559e-12	CSF3R	ENSG00000119535.18	-12.6392
1009.31	-1.61204	0.389916	-4.13432	3.56008e-05	0.000210304	DUSP4	ENSG00000120875.9	-4.44854
1404.17	-1.61106	0.667477	-2.41365	0.0157937	0.0439442	FAM83D	ENSG00000101447.15	-1.80152
429.282	-1.60913	0.228576	-7.03981	1.92497e-12	3.65881e-11	SLC38A7	ENSG00000103042.9	-11.7156
50.8008	-1.60829	0.399939	-4.02134	5.7869e-05	0.000327148	TSGA10	ENSG00000135951.16	-4.23755
212.742	-1.60769	0.245703	-6.54321	6.02105e-11	9.42666e-10	TAF9B	ENSG00000187325.5	-10.2203
290.62	-1.60705	0.156562	-10.2646	1.01731e-24	5.74384e-23	C5orf22	ENSG00000082213.18	-23.9925
16.7264	-1.60661	0.615163	-2.61168	0.00900972	0.0273742	SNORC	ENSG00000182600.9	-2.04529
55.2374	-1.60501	0.409777	-3.91679	8.97361e-05	0.000481423	ENSG00000287385	ENSG00000287385.1	-4.04703
56.5973	-1.60442	0.420303	-3.81729	0.000134928	0.000694821	ST6GALNAC1	ENSG00000070526.15	-3.8699
13.3045	-1.60409	0.651234	-2.46315	0.0137722	0.0392264	ENSG00000227896	ENSG00000227896.2	-1.861
66.8369	-1.60182	0.38549	-4.15529	3.24875e-05	0.000193791	SHPK	ENSG00000197417.9	-4.48828
93.4463	-1.60173	0.327319	-4.89347	9.90727e-07	8.01034e-06	MHENCR	ENSG00000232442.1	-6.00405
14.3226	-1.59872	0.668768	-2.39054	0.0168234	0.0463593	LRRC7	ENSG00000033122.21	-1.77409
735.948	-1.59842	0.414373	-3.85743	0.000114583	0.000601136	GPRC5C	ENSG00000170412.18	-3.94088
324.161	-1.59802	0.486574	-3.28422	0.00102264	0.00417827	APLNR	ENSG00000134817.11	-2.99028
564.986	-1.59795	0.213467	-7.48573	7.11517e-14	1.58358e-12	ZNF468	ENSG00000204604.13	-13.1478
2153.36	-1.59727	0.258117	-6.18816	6.0872e-10	8.26177e-09	RAB11FIP5	ENSG00000135631.17	-9.21558
33.8966	-1.5972	0.435298	-3.66921	0.000243302	0.00117443	ENSG00000245498	ENSG00000245498.7	-3.61385
71.4873	-1.59517	0.53866	-2.96137	0.00306273	0.0108679	KL	ENSG00000133116.8	-2.51389
179.046	-1.58932	0.345018	-4.60648	4.09546e-06	2.93365e-05	LINC00894	ENSG00000235703.6	-5.3877
76.144	-1.58691	0.376645	-4.21327	2.51702e-05	0.000153943	CEBPA-DT	ENSG00000267296.2	-4.59911
332.548	-1.5818	0.251459	-6.29049	3.16462e-10	4.474e-09	TMC5	ENSG00000103534.17	-9.49968
62.4479	-1.58102	0.431864	-3.66092	0.000251315	0.00121006	MIR4280HG	ENSG00000233828.5	-3.59978
110.585	-1.57971	0.480146	-3.29007	0.00100163	0.00410746	CRMP1	ENSG00000072832.15	-2.99929
2069.45	-1.57952	0.384225	-4.11092	3.94089e-05	0.000230968	ELL2	ENSG00000118985.16	-4.40441
4176.75	-1.57931	0.179018	-8.82204	1.12389e-18	3.97647e-17	TBX3	ENSG00000135111.16	-17.9493
106.028	-1.57929	0.648096	-2.43681	0.0148174	0.0416593	FCGR2B	ENSG00000072694.21	-1.82923
10393.9	-1.57886	0.216905	-7.27901	3.36277e-13	6.95881e-12	RPN2	ENSG00000118705.17	-12.4733
1434.65	-1.57821	0.339497	-4.64867	3.34084e-06	2.44003e-05	CSGALNACT1	ENSG00000147408.14	-5.47614
66.0662	-1.57788	0.324533	-4.862	1.16208e-06	9.2783e-06	THAP8	ENSG00000161277.11	-5.93476
177.569	-1.57775	0.306493	-5.14774	2.63647e-07	2.35849e-06	MFSD13A	ENSG00000138111.14	-6.57898
15.6842	-1.57653	0.639308	-2.46599	0.0136634	0.038991	ZNF594-DT	ENSG00000261879.7	-1.86444
252.374	-1.57359	0.235583	-6.67955	2.39682e-11	3.9586e-10	CCDC66	ENSG00000180376.17	-10.6204
445.201	-1.57039	0.522282	-3.00678	0.00264032	0.00955739	ATP2C2	ENSG00000064270.13	-2.57834
174.55	-1.56922	0.363141	-4.32123	1.5516e-05	9.89357e-05	TC2N	ENSG00000165929.13	-4.80922
72.8872	-1.56744	0.391744	-4.00119	6.30257e-05	0.000352583	HR	ENSG00000168453.16	-4.20048
147.712	-1.56683	0.25948	-6.03834	1.55703e-09	1.99227e-08	ZBTB6	ENSG00000186130.5	-8.8077
40.0782	-1.56615	0.426944	-3.66829	0.000244175	0.00117822	ENSG00000288670	ENSG00000288670.1	-3.6123
530.3	-1.56427	0.228672	-6.84067	7.88249e-12	1.38988e-10	ABHD3	ENSG00000158201.10	-11.1033
141.704	-1.56243	0.332425	-4.7001	2.60032e-06	1.9286e-05	CSTA	ENSG00000121552.4	-5.58497
590.479	-1.56142	0.281833	-5.54022	3.02087e-08	3.17339e-07	H2BC12	ENSG00000197903.8	-7.51987
34.7008	-1.5612	0.425474	-3.66931	0.000243206	0.00117418	PSMA2	ENSG00000106588.12	-3.61403
1124.44	-1.55967	0.206925	-7.53739	4.79463e-14	1.0833e-12	GSTA4	ENSG00000170899.11	-13.3192
53.5525	-1.55894	0.41069	-3.7959	0.000147106	0.000750616	GNPDA2	ENSG00000163281.12	-3.83237
215.196	-1.55808	0.196386	-7.93375	2.12631e-15	5.50972e-14	COX6A1	ENSG00000111775.3	-14.6724
1054.42	-1.55626	0.291503	-5.33875	9.35919e-08	8.97084e-07	CLIP4	ENSG00000115295.20	-7.02876
365.567	-1.55602	0.273524	-5.68879	1.2794e-08	1.41962e-07	TRIM66	ENSG00000166436.17	-7.89299
432.2	-1.55564	0.275298	-5.65075	1.5975e-08	1.75229e-07	ZNF750	ENSG00000141579.7	-7.79656
678.265	-1.5556	0.186775	-8.32873	8.17116e-17	2.42683e-15	SLC35F6	ENSG00000213699.9	-16.0877
347.861	-1.55477	0.288447	-5.39016	7.03948e-08	6.91039e-07	CLMN	ENSG00000165959.12	-7.15246
33.6457	-1.5529	0.447697	-3.46864	0.000523091	0.00230926	LINC00893	ENSG00000241769.7	-3.28142
76.4345	-1.55285	0.283998	-5.46782	4.55597e-08	4.63882e-07	ZFAND2A-DT	ENSG00000229043.3	-7.34142
28.61	-1.55108	0.453642	-3.41917	0.000628122	0.00271266	FAM86C2P	ENSG00000160172.10	-3.20196
31.2348	-1.55051	0.445703	-3.4788	0.000503672	0.00223605	ENSG00000271870	ENSG00000271870.1	-3.29785
14.7021	-1.55023	0.654552	-2.36838	0.0178662	0.0487584	LINC02315	ENSG00000251363.3	-1.74797
28.7858	-1.54907	0.519814	-2.98004	0.00288207	0.0103084	VASH2	ENSG00000143494.16	-2.5403
39.7164	-1.54851	0.448624	-3.45168	0.00055711	0.00243857	ENSG00000267048	ENSG00000267048.1	-3.25406
440.909	-1.5479	0.282436	-5.48053	4.24059e-08	4.33913e-07	PRRG1	ENSG00000130962.18	-7.37257
76.3726	-1.54783	0.297808	-5.19741	2.02087e-07	1.84283e-06	RBBP8NL	ENSG00000130701.4	-6.69446
333.191	-1.54681	0.180102	-8.58849	8.81222e-18	2.88918e-16	SP2	ENSG00000167182.15	-17.0549
53.2037	-1.54443	0.526417	-2.93385	0.00334781	0.0117335	CALCRL	ENSG00000064989.13	-2.47524
5607.32	-1.54415	0.108576	-14.2217	6.7155e-46	1.23358e-43	S100A11	ENSG00000163191.6	-45.1729
29.7021	-1.54383	0.459369	-3.36076	0.000777273	0.00328279	SENP8	ENSG00000166192.15	-3.10943
318.202	-1.54273	0.207245	-7.44399	9.76898e-14	2.13873e-12	RELL1	ENSG00000181826.10	-13.0102
275.875	-1.54213	0.295383	-5.22078	1.78167e-07	1.63639e-06	MPV17L2	ENSG00000254858.10	-6.74917
20.4298	-1.53869	0.564896	-2.72385	0.00645256	0.0206087	ENSG00000260285	ENSG00000260285.1	-2.19027
43.8326	-1.53865	0.422201	-3.64437	0.000268048	0.00128371	MYH7B	ENSG00000078814.17	-3.57179
4142.66	-1.53854	0.261811	-5.87651	4.18995e-09	5.03903e-08	SEMA6A	ENSG00000092421.17	-8.37779
409.278	-1.53609	0.182221	-8.42985	3.46111e-17	1.06694e-15	DDX59	ENSG00000118197.14	-16.4608
150.935	-1.53603	0.24236	-6.33779	2.33081e-10	3.37162e-09	BORCS8	ENSG00000254901.8	-9.63249
24.1882	-1.53548	0.48993	-3.13408	0.00172395	0.00659554	HDAC10	ENSG00000100429.18	-2.76347
108.783	-1.535	0.265634	-5.77863	7.53106e-09	8.6722e-08	SYCP2L	ENSG00000153157.13	-8.12314
35.3912	-1.53273	0.478298	-3.20454	0.00135278	0.00534556	ENSG00000242622	ENSG00000242622.2	-2.86877
308.669	-1.53149	0.166287	-9.20992	3.26382e-20	1.33637e-18	ELMOD3	ENSG00000115459.18	-19.4863
88.7081	-1.531	0.342814	-4.46599	7.96998e-06	5.39629e-05	OLMALINC	ENSG00000235823.3	-5.09854
445.454	-1.53088	0.156651	-9.7726	1.47615e-22	7.35854e-21	COMMD7	ENSG00000149600.12	-21.8309
2134.55	-1.53001	0.233568	-6.55063	5.72962e-11	8.98612e-10	STK40	ENSG00000196182.11	-10.2419
122.063	-1.52997	0.292434	-5.23185	1.67825e-07	1.54936e-06	DNAJC27	ENSG00000115137.12	-6.77514
337.439	-1.52945	0.294037	-5.20156	1.97618e-07	1.80454e-06	SLC52A3	ENSG00000101276.18	-6.70417
1457.02	-1.52779	0.239609	-6.3762	1.81531e-10	2.65892e-09	H2BC21	ENSG00000184678.10	-9.74105
23.9265	-1.52697	0.510711	-2.9899	0.00279071	0.0100287	RBM26-AS1	ENSG00000227354.7	-2.55429
257.972	-1.52656	0.259847	-5.87484	4.23244e-09	5.08101e-08	TMEM80	ENSG00000177042.16	-8.37341
42.0508	-1.5265	0.378526	-4.03277	5.51242e-05	0.00031295	ZNF774	ENSG00000196391.11	-4.25866
5435.64	-1.52555	0.311865	-4.8917	9.99673e-07	8.07294e-06	TACC2	ENSG00000138162.19	-6.00014
2592.23	-1.52442	0.119787	-12.7261	4.23362e-37	4.91521e-35	RAB5B	ENSG00000111540.16	-36.3733
4777.88	-1.52291	0.198972	-7.65388	1.94999e-14	4.62395e-13	DVL3	ENSG00000161202.20	-13.71
[truncated: 7,888 more rows]

## Sheet: iPL vs VT2
baseMean	log2FoldChange	lfcSE	stat	pvalue	padj	gene_name	gene_id	rank
145.142	-9.26507	3.26786	-2.83521	0.00457957	0.0298844	LINC01541	ENSG00000260676.5	-2.33918
17656.8	-8.70262	1.32687	-6.55876	5.42589e-11	3.37453e-09	PAEP	ENSG00000122133.17	-10.2655
299.51	-8.38853	2.46934	-3.39708	0.000681097	0.00675599	SLPI	ENSG00000124107.5	-3.16679
78.2371	-8.37375	2.01389	-4.158	3.21043e-05	0.000545155	IGHG1	ENSG00000211896.7	-4.49344
73.8918	-8.29093	1.26317	-6.56359	5.25275e-11	3.2972e-09	ENSG00000228626	ENSG00000228626.1	-10.2796
50.7404	-7.7483	1.19532	-6.48221	9.03881e-11	5.28132e-09	ENSG00000233478	ENSG00000233478.1	-10.0439
46.4209	-7.62041	1.2216	-6.23808	4.42988e-10	2.33288e-08	CICP14	ENSG00000281490.1	-9.35361
258.789	-7.51013	0.807116	-9.30489	1.34126e-20	2.7749e-18	PRKCZ-AS1	ENSG00000182873.5	-19.8725
42.4846	-7.49287	2.44091	-3.0697	0.00214276	0.0168324	RORC	ENSG00000143365.19	-2.66903
41.4842	-7.45757	1.18064	-6.31655	2.6747e-10	1.45387e-08	ENSG00000259306	ENSG00000259306.2	-9.57273
67.0874	-7.41186	1.16189	-6.37912	1.7811e-10	1.0031e-08	ENSG00000282943	ENSG00000282943.1	-9.74931
1316.08	-7.35506	0.730996	-10.0617	8.15798e-24	2.50611e-21	CSHL1	ENSG00000204414.13	-23.0884
318.798	-7.33654	1.46674	-5.00195	5.67543e-07	1.56557e-05	LCAL1	ENSG00000286042.1	-6.246
60.4667	-7.26598	1.18321	-6.1409	8.20577e-10	4.02838e-08	IL22RA2	ENSG00000164485.15	-9.08588
35.6287	-7.23864	2.22798	-3.24897	0.00115824	0.0103453	LRRTM1	ENSG00000162951.11	-2.9362
35.3435	-7.22673	1.37462	-5.25726	1.4622e-07	4.66132e-06	OPTC	ENSG00000188770.10	-6.83499
35.2431	-7.22298	2.28484	-3.16125	0.00157091	0.0131071	TCHHL1	ENSG00000182898.4	-2.80385
35.1219	-7.21794	1.11796	-6.45633	1.07273e-10	6.23195e-09	ENSG00000288066	ENSG00000288066.1	-9.96951
33.8983	-7.16815	1.31322	-5.45845	4.80319e-08	1.67119e-06	LCN2	ENSG00000148346.12	-7.31847
16538.4	-7.13453	0.620481	-11.4984	1.34397e-30	8.25725e-28	PSG9	ENSG00000183668.18	-29.8716
31.0919	-7.04218	1.1964	-5.88612	3.95362e-09	1.68403e-07	KCNA7	ENSG00000104848.2	-8.403
294.539	-6.98175	0.830491	-8.40678	4.21435e-17	5.73462e-15	SCNN1B	ENSG00000168447.11	-16.3753
132.864	-6.92814	2.0697	-3.34742	0.000815688	0.007811	GABRP	ENSG00000094755.17	-3.08848
45.9568	-6.91573	1.248	-5.54143	3.0002e-08	1.108e-06	CYP2C9	ENSG00000138109.11	-7.52285
45.6049	-6.89649	1.09072	-6.32288	2.56736e-10	1.40305e-08	CYP8B1	ENSG00000180432.6	-9.59051
89.8424	-6.77619	2.26043	-2.99774	0.00271988	0.0201703	CLEC3B	ENSG00000163815.6	-2.56545
39.7932	-6.73394	2.434	-2.76662	0.00566412	0.0348423	WFDC2	ENSG00000101443.18	-2.24687
215.083	-6.70366	0.749709	-8.94169	3.83276e-19	6.58552e-17	SLC26A7	ENSG00000147606.9	-18.4165
75.3704	-6.69859	1.96555	-3.408	0.000654412	0.00656192	KLRC1	ENSG00000134545.14	-3.18415
143.659	-6.67542	2.5199	-2.64908	0.008071	0.045388	CCL21	ENSG00000137077.8	-2.09307
129.241	-6.6542	1.97091	-3.37621	0.000734913	0.00718436	C4BPA	ENSG00000123838.11	-3.13376
19705.2	-6.60266	0.683727	-9.65687	4.59696e-22	1.17481e-19	PSG4	ENSG00000243137.8	-21.3375
22.8984	-6.60007	1.29505	-5.09639	3.462e-07	1.00996e-05	CAB39P1	ENSG00000251303.1	-6.46067
4660.73	-6.59945	0.627934	-10.5098	7.78766e-26	2.72232e-23	GH2	ENSG00000136487.18	-25.1086
22.2868	-6.56225	2.39289	-2.7424	0.00609922	0.0366731	GAST	ENSG00000184502.4	-2.21473
33601.2	-6.56054	0.639695	-10.2557	1.11536e-24	3.70719e-22	CSH2	ENSG00000213218.11	-23.9526
258.788	-6.48754	2.25994	-2.87067	0.00409607	0.0275084	LINC01502	ENSG00000237339.5	-2.38763
52595.5	-6.42076	0.508261	-12.6328	1.39227e-36	1.56824e-33	KISS1	ENSG00000170498.9	-35.8563
2027.39	-6.36771	0.437117	-14.5675	4.52108e-48	9.1665e-45	PSG8	ENSG00000124467.19	-47.3448
19.3473	-6.35655	1.22131	-5.20471	1.94303e-07	5.98708e-06	ENSG00000287125	ENSG00000287125.1	-6.71152
18.5638	-6.29682	1.24814	-5.04498	4.53567e-07	1.28437e-05	ENSG00000271806	ENSG00000271806.1	-6.34336
300.188	-6.24522	1.76929	-3.52978	0.000415902	0.00453844	CTSW	ENSG00000172543.9	-3.38101
42.9543	-6.20394	1.54141	-4.02484	5.70145e-05	0.000883092	CPB1	ENSG00000153002.12	-4.24402
158.367	-6.19395	1.54022	-4.02146	5.78386e-05	0.000892448	CCK	ENSG00000187094.12	-4.23778
31.062	-6.188	2.3036	-2.68624	0.00722618	0.0417291	GCNT3	ENSG00000140297.13	-2.14109
239.35	-6.17943	0.690959	-8.94327	3.77825e-19	6.54735e-17	PHYHIPL	ENSG00000165443.12	-18.4227
4269.27	-6.13163	0.856532	-7.15867	8.14633e-13	7.11926e-11	ANGPT2	ENSG00000091879.14	-12.089
16.3783	-6.11626	1.21099	-5.05063	4.4035e-07	1.25043e-05	ENSG00000287608	ENSG00000287608.1	-6.3562
16.3448	-6.11332	1.21019	-5.05152	4.38315e-07	1.2464e-05	ENSG00000267523	ENSG00000267523.1	-6.35821
28.9098	-6.08255	2.29413	-2.65135	0.00801708	0.0451894	HGD	ENSG00000113924.12	-2.09598
67.3768	-6.07277	1.96171	-3.09565	0.00196385	0.0156379	DNER	ENSG00000187957.8	-2.70689
146.944	-6.06786	0.904042	-6.71192	1.92073e-11	1.31121e-09	GNGT1	ENSG00000127928.13	-10.7165
50.8764	-6.04558	0.977014	-6.18781	6.10047e-10	3.09993e-08	H4C9	ENSG00000276180.1	-9.21464
15.3377	-6.02233	1.45911	-4.1274	3.66887e-05	0.000611736	CGB2	ENSG00000104818.15	-4.43547
74.4662	-6.01653	1.05179	-5.72029	1.0634e-08	4.18651e-07	LINC01095	ENSG00000248809.6	-7.9733
15.1073	-5.99993	1.18581	-5.05979	4.19721e-07	1.20195e-05	SLC9A3	ENSG00000066230.12	-6.37704
25.1413	-5.99616	1.13217	-5.29615	1.18267e-07	3.8613e-06	SMPD3	ENSG00000103056.12	-6.92714
88.4349	-5.98565	0.893262	-6.70088	2.07165e-11	1.40477e-09	OTOGL	ENSG00000165899.12	-10.6837
38.4732	-5.96251	1.54249	-3.86552	0.000110852	0.00153415	ADGRF1	ENSG00000153292.16	-3.95526
14.5539	-5.94707	1.31459	-4.52388	6.07148e-06	0.000128362	ENSG00000286067	ENSG00000286067.1	-5.21671
151.969	-5.94404	0.67807	-8.76611	1.84945e-18	2.86242e-16	LINC01118	ENSG00000222005.9	-17.733
14.2518	-5.91618	1.36034	-4.34906	1.36725e-05	0.00025956	GAPDHP32	ENSG00000226443.3	-4.86415
14.1542	-5.90622	1.55947	-3.78731	0.000152285	0.0019907	NSG2	ENSG00000170091.11	-3.81734
68.5318	-5.88955	0.96495	-6.10347	1.03788e-09	5.0463e-08	MYCNOS	ENSG00000233718.8	-8.98385
67.984	-5.88215	2.23883	-2.62734	0.00860565	0.047568	C2CD4A	ENSG00000198535.5	-2.06522
13.7519	-5.86684	1.71996	-3.41104	0.000647161	0.0065053	LYPLAL1-AS1	ENSG00000228536.3	-3.18899
70.7573	-5.84925	1.29485	-4.51731	6.26308e-06	0.000131453	LHB	ENSG00000104826.15	-5.20321
22.1198	-5.84796	1.13246	-5.16394	2.41801e-07	7.23512e-06	ENSG00000266088	ENSG00000266088.6	-6.61654
13.5014	-5.84024	1.82296	-3.2037	0.00135672	0.0116924	KLRC2	ENSG00000205809.10	-2.86751
22.5275	-5.83998	1.10065	-5.30593	1.12097e-07	3.68359e-06	ENSG00000287315	ENSG00000287315.1	-6.9504
15177	-5.83554	0.544554	-10.7162	8.54564e-27	3.60964e-24	PSG1	ENSG00000231924.10	-26.0683
92.6087	-5.81803	1.06168	-5.48002	4.25274e-08	1.50217e-06	CXCL12	ENSG00000107562.16	-7.37133
4113.94	-5.78932	0.611702	-9.46427	2.9561e-21	6.96917e-19	MT-ND6	ENSG00000198695.2	-20.5293
45.9318	-5.7887	2.0381	-2.84024	0.00450793	0.0295596	PIGR	ENSG00000162896.6	-2.34602
55.5802	-5.78179	1.86	-3.10849	0.00188046	0.0151055	CST7	ENSG00000077984.6	-2.72574
12.9226	-5.77722	1.23674	-4.67134	2.99242e-06	6.90231e-05	ENSG00000272849	ENSG00000272849.1	-5.52398
21.9763	-5.7599	1.2633	-4.55942	5.12961e-06	0.000110641	MUC20P1	ENSG00000224769.1	-5.28992
32.9479	-5.75901	1.23281	-4.67145	2.99082e-06	6.90231e-05	CYP3A5	ENSG00000106258.15	-5.52421
12.685	-5.74737	1.39792	-4.11138	3.93298e-05	0.000648302	ENSG00000229413	ENSG00000229413.2	-4.40528
5789.26	-5.74008	0.544124	-10.5492	5.12205e-26	1.85446e-23	PSG6	ENSG00000170848.16	-25.2906
461.989	-5.72835	0.659332	-8.68811	3.6852e-18	5.57592e-16	LINC00967	ENSG00000253138.5	-17.4335
620.683	-5.71773	0.534933	-10.6887	1.14985e-26	4.66264e-24	LYPD5	ENSG00000159871.15	-25.9394
12.1783	-5.68983	1.39686	-4.07329	4.63532e-05	0.000742347	ENSG00000246575	ENSG00000246575.2	-4.33392
12.0524	-5.67374	1.56281	-3.63048	0.000282898	0.00330972	ENSG00000236453	ENSG00000236453.5	-3.54837
110.729	-5.66959	1.80977	-3.13276	0.00173172	0.0141233	TSPAN1	ENSG00000117472.10	-2.76152
10977.6	-5.62702	0.490541	-11.471	1.84411e-30	1.09968e-27	PSG2	ENSG00000242221.9	-29.7342
11.6331	-5.62584	1.65885	-3.3914	0.000695362	0.0068639	FUT2	ENSG00000176920.13	-3.15779
11.6556	-5.62508	1.37903	-4.07902	4.52265e-05	0.000727386	LINC00474	ENSG00000204148.3	-4.34461
415.851	-5.62475	1.88173	-2.98913	0.00279775	0.0206345	NKG7	ENSG00000105374.10	-2.55319
18.384	-5.60348	1.80451	-3.10526	0.00190114	0.0152354	B3GAT1-DT	ENSG00000255545.8	-2.72099
19.958	-5.59606	1.42692	-3.92176	8.79038e-05	0.00127304	ACTA2-AS1	ENSG00000180139.11	-4.05599
44.8432	-5.58681	2.1217	-2.63318	0.00845898	0.0469364	GZMH	ENSG00000100450.13	-2.07268
1605.01	-5.57684	0.479438	-11.632	2.83223e-31	1.85237e-28	TREML2	ENSG00000112195.9	-30.5479
11.2593	-5.57648	1.22161	-4.56485	4.99848e-06	0.000107928	ESR2	ENSG00000140009.19	-5.30116
271.438	-5.56863	0.747544	-7.44923	9.38839e-14	9.02131e-12	MLPH	ENSG00000115648.14	-13.0274
34.5151	-5.56191	2.05522	-2.70623	0.00680517	0.0399002	EOMES	ENSG00000163508.13	-2.16716
11.1002	-5.55763	1.26427	-4.39592	1.10302e-05	0.000214088	ENSG00000269737	ENSG00000269737.2	-4.95741
166.003	-5.5398	0.702974	-7.88053	3.26006e-15	3.75555e-13	LINC01119	ENSG00000239332.6	-14.4868
10.959	-5.53724	1.24071	-4.46297	8.08331e-06	0.000164516	CCR5AS	ENSG00000223552.1	-5.09241
10.8245	-5.51909	1.65071	-3.34346	0.000827411	0.0079003	ENSG00000237596	ENSG00000237596.7	-3.08228
324.204	-5.51425	0.611382	-9.01931	1.8927e-19	3.45716e-17	ABCB1	ENSG00000085563.15	-18.7229
22885	-5.51252	0.46964	-11.7378	8.16192e-32	5.9101e-29	PSG3	ENSG00000221826.10	-31.0882
389.312	-5.49465	0.747937	-7.3464	2.03618e-13	1.87653e-11	EXTL1	ENSG00000158008.10	-12.6912
17.0546	-5.49201	1.70212	-3.22657	0.00125282	0.0109771	FASLG	ENSG00000117560.8	-2.90211
17.2131	-5.48753	1.24129	-4.42082	9.83262e-06	0.000193926	ENSG00000287326	ENSG00000287326.1	-5.00733
1523.42	-5.47809	0.489502	-11.1911	4.50605e-29	2.39803e-26	HSD11B2	ENSG00000176387.7	-28.3462
57.306	-5.47426	0.895965	-6.10991	9.96903e-10	4.8587e-08	PSG10P	ENSG00000248257.7	-9.00135
10.3659	-5.45623	1.39628	-3.90768	9.31871e-05	0.00133573	PHBP5	ENSG00000233523.1	-4.03064
10.3128	-5.45046	1.35543	-4.0212	5.79015e-05	0.00089274	TMX2P1	ENSG00000213839.4	-4.23731
10.1351	-5.42662	1.90933	-2.84216	0.0044809	0.0294014	PACSIN1	ENSG00000124507.11	-2.34863
42.396	-5.42211	1.03502	-5.23866	1.61746e-07	5.10067e-06	LINC02533	ENSG00000260239.2	-6.79117
10.0511	-5.41289	1.22006	-4.43659	9.13956e-06	0.000183288	RBP3	ENSG00000265203.2	-5.03907
10.0033	-5.40598	1.21941	-4.43327	9.28126e-06	0.000185032	SCARNA7	ENSG00000238741.1	-5.03239
9.97292	-5.40334	1.88836	-2.86139	0.00421782	0.0281119	ENSG00000255790	ENSG00000255790.6	-2.37491
16.2261	-5.40278	1.2015	-4.49671	6.90141e-06	0.00014322	TMPRSS3	ENSG00000160183.17	-5.16106
9.83623	-5.38076	1.49516	-3.59878	0.000319713	0.00364372	ENSG00000262079	ENSG00000262079.1	-3.49524
16.9928	-5.36978	1.13837	-4.71708	2.39249e-06	5.73378e-05	ENSG00000231731	ENSG00000231731.7	-5.62115
248.939	-5.36265	0.641512	-8.3594	6.30397e-17	8.29954e-15	OLAH	ENSG00000152463.15	-16.2004
22.8982	-5.35082	1.17017	-4.57267	4.81541e-06	0.000104643	TCAM1P	ENSG00000240280.7	-5.31737
23.0346	-5.34362	1.09345	-4.88694	1.02416e-06	2.66216e-05	CA10	ENSG00000154975.14	-5.98963
66.0464	-5.33052	0.890255	-5.98764	2.12911e-09	9.57154e-08	TREML3P	ENSG00000184106.8	-8.6718
15.1905	-5.32348	1.71405	-3.1058	0.00189767	0.0152136	HNF1B	ENSG00000275410.6	-2.72178
1310.33	-5.32256	1.50634	-3.53344	0.000410183	0.0044881	APOD	ENSG00000189058.9	-3.38702
180.603	-5.31865	0.748561	-7.10517	1.20178e-12	1.00748e-10	C2orf88	ENSG00000187699.10	-11.9202
9.23166	-5.28955	1.2562	-4.21075	2.54523e-05	0.000446406	DIP2C-AS1	ENSG00000180525.14	-4.59427
537.992	-5.28467	0.682983	-7.73763	1.01291e-14	1.07522e-12	LGALS14	ENSG00000006659.13	-13.9944
9.08714	-5.26931	1.92878	-2.73193	0.00629641	0.037478	HKDC1	ENSG00000156510.13	-2.20091
409.095	-5.26527	0.602201	-8.74337	2.26252e-18	3.47519e-16	LGALS13	ENSG00000105198.11	-17.6454
9.04368	-5.2619	1.25987	-4.17653	2.95986e-05	0.000507279	ENSG00000225313	ENSG00000225313.5	-4.52873
9.02423	-5.25687	1.29117	-4.07138	4.67346e-05	0.000747274	ENSG00000268108	ENSG00000268108.1	-4.33036
8.95859	-5.24608	1.29268	-4.05829	4.94328e-05	0.000783621	ENSG00000267244	ENSG00000267244.5	-4.30598
335.312	-5.24365	0.595074	-8.81176	1.23194e-18	1.96674e-16	FER1L5	ENSG00000249715.13	-17.9094
16.2073	-5.23827	1.68537	-3.10809	0.00188299	0.0151139	ENSG00000288046	ENSG00000288046.1	-2.72515
8056.52	-5.2308	0.490922	-10.6551	1.65142e-26	6.43894e-24	PSG5	ENSG00000204941.14	-25.7821
21.91	-5.20945	1.18716	-4.38815	1.14318e-05	0.000219697	NECTIN4-AS1	ENSG00000228917.1	-4.94188
34.1749	-5.20473	1.07132	-4.85826	1.18424e-06	3.0278e-05	LINC02037	ENSG00000238097.2	-5.92656
128.925	-5.20236	1.72819	-3.0103	0.00260988	0.0195259	IRX3	ENSG00000177508.12	-2.58338
8.68689	-5.20063	1.37359	-3.78616	0.000152991	0.00199607	ENSG00000261172	ENSG00000261172.1	-3.81534
21.5932	-5.19527	1.49393	-3.47759	0.000505948	0.00532756	GJB1	ENSG00000169562.13	-3.29589
8.63808	-5.19415	1.35777	-3.82551	0.0001305	0.00175667	CFAP126	ENSG00000188931.4	-3.88439
88.0412	-5.19362	1.01582	-5.11276	3.17485e-07	9.34254e-06	ENSG00000268655	ENSG00000268655.2	-6.49828
8.55452	-5.1796	1.44243	-3.59088	0.000329557	0.0037391	ENSG00000287127	ENSG00000287127.1	-3.48207
13.7646	-5.17797	1.65134	-3.13561	0.00171499	0.0140377	HABP2	ENSG00000148702.15	-2.76574
50.0443	-5.17145	1.86941	-2.76635	0.00566878	0.0348497	DRAIC	ENSG00000245750.10	-2.24651
33.5005	-5.16599	1.04266	-4.95465	7.24619e-07	1.95368e-05	PLA2G2F	ENSG00000158786.5	-6.13989
13.7813	-5.16512	1.20939	-4.27085	1.94733e-05	0.000354418	CLC	ENSG00000105205.7	-4.71056
53486.3	-5.16157	0.470843	-10.9624	5.79378e-28	2.66975e-25	TFPI2	ENSG00000105825.14	-27.237
304.706	-5.16084	0.777835	-6.63488	3.24758e-11	2.11719e-09	ANKRD33	ENSG00000167612.13	-10.4884
8.37472	-5.14895	1.39885	-3.68085	0.00023246	0.00281046	ENSG00000280147	ENSG00000280147.1	-3.63365
89.9223	-5.14359	1.07423	-4.78816	1.6832e-06	4.18734e-05	NCAM1	ENSG00000149294.17	-5.77386
27.0399	-5.13536	1.01288	-5.07005	3.97714e-07	1.14378e-05	LINC01960	ENSG00000260868.1	-6.40043
7894.73	-5.10802	0.697305	-7.32538	2.3823e-13	2.16597e-11	CGB3	ENSG00000104827.12	-12.623
8.10813	-5.10112	1.37041	-3.72234	0.000197382	0.00246272	RRN3P4	ENSG00000229781.1	-3.70469
8.0284	-5.09073	1.80653	-2.81797	0.00483288	0.0310182	OBP2A	ENSG00000122136.14	-2.31579
102.731	-5.08895	1.56472	-3.2523	0.00114475	0.0102579	PDZK1IP1	ENSG00000162366.8	-2.94129
7.95297	-5.07392	1.27973	-3.96482	7.34513e-05	0.00109101	ENSG00000267480	ENSG00000267480.1	-4.134
59.5803	-5.07185	0.774361	-6.54972	5.76442e-11	3.55239e-09	KRT7-AS	ENSG00000257671.1	-10.2392
7.87867	-5.06368	1.31051	-3.86389	0.000111596	0.00154339	ACSBG2	ENSG00000130377.14	-3.95235
7.89361	-5.0634	1.60342	-3.15788	0.00158919	0.0132107	ENSG00000253270	ENSG00000253270.1	-2.79882
42.2212	-5.04712	0.88689	-5.6908	1.26444e-08	4.91122e-07	ENSG00000267934	ENSG00000267934.1	-7.8981
570.06	-5.03671	0.655261	-7.68657	1.5113e-14	1.57946e-12	SERPINB2	ENSG00000197632.9	-13.8206
20.7264	-5.03279	1.01684	-4.94943	7.44299e-07	2.00141e-05	MIR223HG	ENSG00000274536.7	-6.12825
7.70224	-5.02819	1.54423	-3.25611	0.00112951	0.0101646	CLGN	ENSG00000153132.13	-2.94711
12.5166	-5.02047	1.19536	-4.19996	2.66965e-05	0.000463814	SEMA3B-AS1	ENSG00000232352.1	-4.57355
12550.8	-5.01853	0.702237	-7.14649	8.90232e-13	7.71344e-11	CGB8	ENSG00000213030.6	-12.0505
19.2324	-5.01662	1.20495	-4.16335	3.13607e-05	0.000534766	ENSG00000254290	ENSG00000254290.1	-4.50361
26.8547	-5.01262	1.33773	-3.74712	0.00017888	0.00226958	LINC00996	ENSG00000242258.1	-3.74744
77.6055	-4.99695	1.20209	-4.15687	3.22632e-05	0.000547394	ELAPOR1	ENSG00000116299.17	-4.49129
133883	-4.99671	0.57907	-8.62884	6.19757e-18	9.03998e-16	CGA	ENSG00000135346.9	-17.2078
296.786	-4.9914	0.733415	-6.8057	1.0056e-11	7.28164e-10	CLIC5	ENSG00000112782.19	-10.9976
7.46337	-4.98561	1.3321	-3.74266	0.000182083	0.00230445	LPAL2	ENSG00000213071.11	-3.73973
22.0139	-4.97137	1.53865	-3.23099	0.00123361	0.0108639	TAFA5	ENSG00000219438.9	-2.90882
12.546	-4.96361	1.21581	-4.08255	4.45448e-05	0.000720212	MIR4713HG	ENSG00000259240.1	-4.3512
17.5173	-4.95484	1.16	-4.27142	1.94234e-05	0.000353828	ENSG00000278959	ENSG00000278959.1	-4.71167
7.29987	-4.95282	1.3203	-3.75127	0.000175938	0.00225056	SLC51A	ENSG00000163959.10	-3.75464
7.30394	-4.95279	1.39866	-3.54109	0.000398479	0.00437658	LRRC37A16P	ENSG00000267023.5	-3.39959
147.612	-4.9464	0.726148	-6.81183	9.63647e-12	7.05341e-10	LINC02826	ENSG00000275212.3	-11.0161
7.24177	-4.94254	1.79608	-2.75184	0.00592613	0.03592	TRGC2	ENSG00000227191.8	-2.22723
23.1819	-4.9405	1.10984	-4.45157	8.52465e-06	0.000171977	ANKFN1	ENSG00000153930.13	-5.06932
33.5778	-4.92713	0.977172	-5.04224	4.60116e-07	1.3011e-05	HMGCS2	ENSG00000134240.12	-6.33713
12.7014	-4.91067	1.24061	-3.95827	7.54947e-05	0.00111727	SIGLEC12	ENSG00000254521.7	-4.12208
7.08841	-4.9082	1.69143	-2.90181	0.00371016	0.0254822	ENSG00000287687	ENSG00000287687.2	-2.43061
7.04927	-4.90208	1.32052	-3.71224	0.000205431	0.00253506	ENSG00000265743	ENSG00000265743.1	-3.68733
12.6634	-4.89908	1.26508	-3.87254	0.000107709	0.00149908	CHAD	ENSG00000136457.10	-3.96775
12.2494	-4.89341	1.56117	-3.13445	0.00172176	0.0140622	ACY3	ENSG00000132744.8	-2.76403
6.98717	-4.88807	1.53314	-3.18827	0.00143127	0.0121775	RNF103-CHMP3	ENSG00000249884.8	-2.84428
17.5717	-4.88475	1.1014	-4.43505	9.2053e-06	0.000184061	CATSPERB	ENSG00000133962.8	-5.03596
745.168	-4.88414	0.786456	-6.21032	5.28773e-10	2.73492e-08	ERV3-1	ENSG00000213462.5	-9.27673
84.8593	-4.8833	1.10912	-4.40285	1.06839e-05	0.000208745	LINC02432	ENSG00000248810.2	-4.97127
15171.8	-4.87562	0.686231	-7.10492	1.20395e-12	1.00748e-10	CGB5	ENSG00000189052.7	-11.9194
6.89636	-4.86862	1.32925	-3.66267	0.000249602	0.00298389	ENSG00000270347	ENSG00000270347.1	-3.60275
24.257	-4.8598	1.16024	-4.18862	2.80657e-05	0.000485109	ST6GALNAC5	ENSG00000117069.15	-4.55182
11.1146	-4.84936	1.24372	-3.89909	9.65566e-05	0.00137267	ENSG00000246451	ENSG00000246451.2	-4.01522
6.80257	-4.84872	1.33849	-3.62252	0.000291747	0.00338978	ENSG00000286584	ENSG00000286584.2	-3.53499
72.047	-4.83117	1.00999	-4.78336	1.7239e-06	4.26766e-05	MTNR1B	ENSG00000134640.3	-5.76349
58.3505	-4.83113	1.23048	-3.92622	8.62924e-05	0.00125328	TMPRSS4	ENSG00000137648.19	-4.06403
49.4487	-4.82456	0.870431	-5.54272	2.97814e-08	1.10186e-06	SGPP2	ENSG00000163082.10	-7.52605
62.0554	-4.82375	0.765143	-6.30438	2.89353e-10	1.56027e-08	CHODL	ENSG00000154645.14	-9.53857
178.694	-4.81854	0.753585	-6.39415	1.61445e-10	9.14329e-09	ENSG00000268153	ENSG00000268153.5	-9.79198
11.3127	-4.80483	1.25926	-3.8156	0.000135855	0.00181214	ENSG00000260971	ENSG00000260971.4	-3.86693
6.48911	-4.77957	1.58478	-3.01591	0.00256206	0.0192749	ENSG00000232111	ENSG00000232111.2	-2.59141
11.6561	-4.77673	1.21657	-3.9264	8.62252e-05	0.0012532	ENSG00000230387	ENSG00000230387.4	-4.06437
40.1424	-4.77322	0.866975	-5.50561	3.67892e-08	1.32487e-06	NME2P1	ENSG00000123009.4	-7.43428
6.42214	-4.76707	1.54269	-3.0901	0.00200092	0.0158737	FOLR3	ENSG00000110203.9	-2.69877
10.9303	-4.76363	1.18571	-4.01752	5.88127e-05	0.00090309	ENSG00000226548	ENSG00000226548.1	-4.23053
10.8804	-4.76345	1.15157	-4.13648	3.52674e-05	0.000591436	ENSG00000259182	ENSG00000259182.5	-4.45263
16.9398	-4.75726	1.03643	-4.59007	4.43101e-06	9.75447e-05	ENSG00000265298	ENSG00000265298.1	-5.3535
6.37825	-4.75639	1.37561	-3.45764	0.000544922	0.00564841	ENSG00000268030	ENSG00000268030.1	-3.26367
26.3862	-4.75608	1.15407	-4.12115	3.76992e-05	0.00062396	CNGA1	ENSG00000198515.16	-4.42367
11.4852	-4.7517	1.2245	-3.88054	0.000104226	0.00145837	KCNE5	ENSG00000176076.7	-3.98203
829.282	-4.7444	0.895784	-5.29637	1.1813e-07	3.8613e-06	ENSG00000230825	ENSG00000230825.2	-6.92764
47.7584	-4.73883	0.730648	-6.48579	8.82705e-11	5.1725e-09	HLF	ENSG00000108924.14	-10.0542
6.29759	-4.73671	1.51083	-3.13517	0.00171754	0.0140416	PART1	ENSG00000152931.9	-2.76509
64.9842	-4.73421	1.77574	-2.66605	0.00767489	0.0437102	RGS5	ENSG00000143248.13	-2.11493
6.27137	-4.73167	1.32958	-3.55877	0.000372599	0.00413263	ENSG00000271032	ENSG00000271032.1	-3.42876
6.24032	-4.72585	1.40843	-3.35541	0.000792488	0.00764037	ENSG00000225507	ENSG00000225507.1	-3.10101
6.22498	-4.7201	1.37246	-3.43915	0.000583537	0.00597536	PP7080	ENSG00000188242.4	-3.23393
30.3916	-4.72003	1.14103	-4.13662	3.52454e-05	0.000591436	LINC01284	ENSG00000230317.2	-4.4529
14.586	-4.71503	1.30965	-3.60022	0.000317943	0.00362967	NTRK2	ENSG00000148053.17	-3.49765
6.18069	-4.71296	1.32559	-3.55537	0.00037745	0.00417046	ENSG00000249626	ENSG00000249626.1	-3.42314
173.888	-4.71204	0.867973	-5.42879	5.67374e-08	1.95638e-06	NCMAP	ENSG00000184454.7	-7.24613
48.8488	-4.70928	1.27617	-3.69017	0.000224101	0.00273384	GABRQ	ENSG00000268089.3	-3.64956
15687.9	-4.70203	0.554781	-8.47546	2.34152e-17	3.2741e-15	CYP19A1	ENSG00000137869.15	-16.6305
50.0307	-4.70131	1.28596	-3.65587	0.00025631	0.00305328	DEFB1	ENSG00000164825.4	-3.59123
18.0944	-4.69443	1.12785	-4.16229	3.15067e-05	0.000536355	BMP8A	ENSG00000183682.8	-4.5016
9.99334	-4.69365	1.29695	-3.61899	0.000295757	0.00342044	BET1-AS1	ENSG00000236861.6	-3.52906
13.788	-4.68861	1.77277	-2.64479	0.00817424	0.0458459	TFF3	ENSG00000160180.17	-2.08755
6.06088	-4.68277	1.35978	-3.44376	0.000573694	0.00589242	FAM13C	ENSG00000148541.13	-3.24132
364.173	-4.67584	0.602214	-7.76441	8.20243e-15	8.84597e-13	ENDOU	ENSG00000111405.9	-14.0861
10.2654	-4.67371	1.18026	-3.95989	7.49828e-05	0.0011105	C2orf16	ENSG00000221843.4	-4.12504
10.6834	-4.67296	1.25755	-3.71593	0.000202457	0.00250906	SCTR	ENSG00000080293.10	-3.69367
1175.51	-4.67186	0.676488	-6.90605	4.98343e-12	3.84179e-10	SH3TC2	ENSG00000169247.14	-11.3025
5.98562	-4.66407	1.41204	-3.30308	0.000956286	0.00891435	ENSG00000227606	ENSG00000227606.2	-3.01941
2118.34	-4.65912	0.306207	-15.2156	2.78592e-52	9.41409e-49	PSG11	ENSG00000243130.8	-51.555
9.75503	-4.65729	1.27774	-3.64494	0.000267457	0.00316192	ENSG00000259668	ENSG00000259668.6	-3.57275
34.2908	-4.65468	1.01807	-4.57208	4.8291e-06	0.000104829	LIPH	ENSG00000163898.10	-5.31613
5.87089	-4.63521	1.39809	-3.31538	0.000915181	0.00860581	ENSG00000272021	ENSG00000272021.1	-3.03849
5.8584	-4.63256	1.63728	-2.82942	0.00466323	0.0302647	ENSG00000238279	ENSG00000238279.1	-2.33131
150.45	-4.62993	1.72385	-2.6858	0.00723558	0.0417715	SLC34A2	ENSG00000157765.13	-2.14053
5.82671	-4.62617	1.33093	-3.4759	0.00050914	0.0053486	ENSG00000272240	ENSG00000272240.1	-3.29316
201.323	-4.62568	0.470397	-9.83358	8.06982e-23	2.24131e-20	MT-TP	ENSG00000210196.2	-22.0931
5.80259	-4.62188	1.38253	-3.34306	0.000828611	0.00790592	THEM5	ENSG00000196407.12	-3.08165
10.5845	-4.61261	1.6668	-2.76734	0.00565151	0.0348175	ENSG00000234638	ENSG00000234638.1	-2.24784
5.74766	-4.608	1.37291	-3.35637	0.000789738	0.0076211	ENSG00000257270	ENSG00000257270.1	-3.10252
17.2712	-4.59826	1.46691	-3.13466	0.00172055	0.0140605	B4GALNT2	ENSG00000167080.9	-2.76433
34.4929	-4.59266	0.880676	-5.21493	1.83885e-07	5.69201e-06	TXK	ENSG00000074966.11	-6.73545
9.26881	-4.58456	1.27006	-3.60971	0.000306543	0.00353335	ENSG00000260853	ENSG00000260853.2	-3.51351
5.61115	-4.57271	1.3379	-3.41781	0.000631261	0.00638376	ENSG00000251034	ENSG00000251034.2	-3.19979
14.9809	-4.57007	1.31161	-3.48432	0.000493394	0.00521834	HOXD10	ENSG00000128710.6	-3.30681
10.2973	-4.56781	1.73592	-2.63136	0.00850448	0.0471373	ENSG00000285417	ENSG00000285417.1	-2.07035
45.4795	-4.55372	1.34752	-3.37933	0.000726624	0.00711361	TSPAN8	ENSG00000127324.9	-3.13869
109.885	-4.54976	0.759462	-5.99076	2.08858e-09	9.43118e-08	ADHFE1	ENSG00000147576.17	-8.68015
9.55629	-4.54206	1.40285	-3.23774	0.00120479	0.0106668	ZBP1	ENSG00000124256.15	-2.91909
5.49706	-4.54005	1.45699	-3.11604	0.00183298	0.0148181	KRTAP26-1	ENSG00000197683.5	-2.73684
8710.9	-4.53164	0.469623	-9.64954	4.9378e-22	1.23597e-19	SEMA3B	ENSG00000012171.20	-21.3065
25689.9	-4.522	0.652421	-6.9311	4.17579e-12	3.24383e-10	CSH1	ENSG00000136488.15	-11.3793
766.757	-4.5217	0.664166	-6.80809	9.89055e-12	7.21334e-10	CPXM2	ENSG00000121898.13	-11.0048
36.4177	-4.52017	1.37408	-3.28959	0.00100333	0.00926346	CYS1	ENSG00000205795.4	-2.99856
5.41716	-4.5196	1.63342	-2.76695	0.00565831	0.0348375	ENSG00000261786	ENSG00000261786.1	-2.24731
5.41318	-4.5187	1.42742	-3.16563	0.00154746	0.012944	ENSG00000279863	ENSG00000279863.1	-2.81038
5.36639	-4.50959	1.40176	-3.21708	0.00129501	0.0112544	ENSG00000227719	ENSG00000227719.1	-2.88773
16.6758	-4.50932	1.30145	-3.46484	0.000530552	0.00552663	SALL1	ENSG00000103449.12	-3.27527
9.62371	-4.49921	1.34158	-3.35366	0.00079749	0.00767764	EFCAB13-DT	ENSG00000263293.2	-3.09827
5.31363	-4.49382	1.35442	-3.3179	0.000906955	0.00854882	HNRNPA1P27	ENSG00000233680.4	-3.04241
109.466	-4.49114	0.529469	-8.48234	2.20709e-17	3.10755e-15	CLDN10	ENSG00000134873.10	-16.6562
5.2792	-4.48653	1.40693	-3.18888	0.00142823	0.0121618	ENSG00000279926	ENSG00000279926.1	-2.8452
55.7922	-4.48344	1.11021	-4.03836	5.38264e-05	0.000841427	CD96	ENSG00000153283.13	-4.269
764.962	-4.48085	0.671694	-6.67098	2.54104e-11	1.69473e-09	NOS3	ENSG00000164867.11	-10.595
8.63745	-4.47892	1.2892	-3.47417	0.000512433	0.00537762	GJB5	ENSG00000189280.3	-3.29036
2444.17	-4.46854	0.30288	-14.7535	2.92126e-49	6.58094e-46	HOPX	ENSG00000171476.22	-48.5344
5.22934	-4.46784	1.58168	-2.82475	0.00473172	0.0306015	ENSG00000226252	ENSG00000226252.1	-2.32498
50.3202	-4.46128	0.971463	-4.59233	4.38323e-06	9.67029e-05	LINC02365	ENSG00000254233.1	-5.35821
5.1832	-4.45861	1.6117	-2.7664	0.00566792	0.0348497	UNC5A	ENSG00000113763.12	-2.24658
5.17619	-4.45368	1.55556	-2.86308	0.00419549	0.0280091	ENSG00000273464	ENSG00000273464.1	-2.37722
9.23655	-4.45078	1.21389	-3.66654	0.000245851	0.00294775	MED8-AS1	ENSG00000229431.1	-3.60933
5.14941	-4.44595	1.62199	-2.74106	0.00612423	0.0367674	KRT27	ENSG00000171446.7	-2.21295
16.898	-4.44275	1.37434	-3.23265	0.00122647	0.0108163	BCAS1	ENSG00000064787.13	-2.91134
57.3834	-4.43961	1.21212	-3.66269	0.000249582	0.00298389	PGR	ENSG00000082175.15	-3.60279
9.25463	-4.43497	1.36569	-3.24743	0.00116454	0.0103831	CLRN1-AS1	ENSG00000239265.5	-2.93384
15.1668	-4.42353	1.10928	-3.98774	6.6705e-05	0.00100479	NRIP2	ENSG00000053702.15	-4.17584
32.2427	-4.41861	0.924256	-4.78072	1.74669e-06	4.31879e-05	TRIM17	ENSG00000162931.12	-5.75779
20.9081	-4.41679	0.965221	-4.57594	4.74085e-06	0.000103467	ENSG00000263272	ENSG00000263272.1	-5.32414
8.27784	-4.41434	1.25786	-3.50941	0.000449101	0.00484316	ZPLD2P	ENSG00000236155.6	-3.34766
5.02135	-4.41299	1.45375	-3.0356	0.0024006	0.0184168	PIGCP1	ENSG00000213713.3	-2.61968
5.0253	-4.41067	1.48232	-2.97553	0.00292485	0.0213468	LINC00601	ENSG00000235180.1	-2.5339
13.4141	-4.40968	1.20456	-3.66084	0.000251394	0.00300177	MUC5B	ENSG00000117983.17	-3.59965
762.942	-4.40909	0.456616	-9.65601	4.63551e-22	1.17481e-19	CRH	ENSG00000147571.5	-21.3339
31.5102	-4.40789	1.45718	-3.02496	0.00248669	0.0188901	SH2D1B	ENSG00000198574.6	-2.60438
38.8109	-4.40692	0.847787	-5.19815	2.01281e-07	6.16461e-06	ASB2	ENSG00000100628.12	-6.6962
30.2117	-4.4065	1.10846	-3.97534	7.0278e-05	0.00104925	ENSG00000284669	ENSG00000284669.1	-4.15318
4.98173	-4.40095	1.39254	-3.16038	0.00157565	0.0131304	LINC01547	ENSG00000183250.12	-2.80254
4.97134	-4.4001	1.52148	-2.89199	0.00382807	0.0261239	ENSG00000255375	ENSG00000255375.3	-2.41702
4.97182	-4.39748	1.39127	-3.16077	0.00157355	0.0131237	ENSG00000278922	ENSG00000278922.1	-2.80312
11.412	-4.39694	1.65739	-2.65294	0.00797946	0.0450274	MUC13	ENSG00000173702.7	-2.09803
11.7028	-4.38998	1.34267	-3.26959	0.00107702	0.00980537	INHBA-AS1	ENSG00000224116.7	-2.96778
4.94919	-4.38894	1.42116	-3.08829	0.00201313	0.0159439	ENSG00000235351	ENSG00000235351.1	-2.69613
11.9343	-4.37882	1.12254	-3.90081	9.58732e-05	0.00136505	ENSG00000268970	ENSG00000268970.1	-4.0183
99.5012	-4.37722	0.809367	-5.40819	6.36636e-08	2.18037e-06	CGB7	ENSG00000196337.13	-7.19611
4.90437	-4.37626	1.67162	-2.61798	0.00884524	0.0486404	ENSG00000271426	ENSG00000271426.1	-2.05329
4.88419	-4.3752	1.53479	-2.85068	0.0043626	0.0288416	PLAAT5	ENSG00000168004.10	-2.36025
16.8322	-4.36933	0.995389	-4.38957	1.13574e-05	0.000218681	C22orf23	ENSG00000128346.11	-4.94472
4.87493	-4.36743	1.51187	-2.88875	0.00386771	0.0263678	ENSG00000236601	ENSG00000236601.2	-2.41255
20.2811	-4.36246	1.08056	-4.03723	5.4087e-05	0.00084485	NR4A1AS	ENSG00000259884.1	-4.26691
8.97302	-4.35895	1.64237	-2.65405	0.00795318	0.0449041	OTOG	ENSG00000188162.12	-2.09946
7.91304	-4.35171	1.27838	-3.40407	0.000663889	0.00662093	ENSG00000280145	ENSG00000280145.3	-3.1779
11.3673	-4.35001	1.3453	-3.23349	0.00122288	0.0107979	RELN	ENSG00000189056.15	-2.91262
157.927	-4.34875	0.954019	-4.55834	5.15584e-06	0.000111089	PAX8	ENSG00000125618.18	-5.2877
12938.4	-4.33992	0.482033	-9.00338	2.18878e-19	3.96227e-17	PLAC4	ENSG00000280109.3	-18.6598
4.74075	-4.33096	1.4736	-2.93903	0.00329243	0.023308	ENSG00000265511	ENSG00000265511.1	-2.48248
1873.81	-4.3281	0.477331	-9.0673	1.21999e-19	2.29031e-17	TCL6	ENSG00000187621.15	-18.9136
9006.35	-4.32471	0.438525	-9.86195	6.08551e-23	1.71366e-20	SDC1	ENSG00000115884.11	-22.2157
4.69605	-4.31663	1.40754	-3.06679	0.0021637	0.0169298	ENSG00000234500	ENSG00000234500.1	-2.6648
4.68856	-4.31244	1.59377	-2.70581	0.0068139	0.0399334	RAB11FIP1P1	ENSG00000228492.2	-2.1666
11.9396	-4.30625	1.16044	-3.71087	0.000206544	0.0025457	BLACAT1	ENSG00000281406.2	-3.68499
31.0962	-4.30182	0.833725	-5.15975	2.47278e-07	7.37391e-06	SH3TC2-DT	ENSG00000250072.6	-6.60681
4.62171	-4.29197	1.55265	-2.76429	0.00570468	0.0350068	ENSG00000260051	ENSG00000260051.1	-2.24377
32.8633	-4.28062	1.18188	-3.62186	0.000292495	0.00339193	ESR1	ENSG00000091831.24	-3.53388
7.52302	-4.27646	1.30323	-3.28144	0.00103279	0.00948792	ENSG00000261663	ENSG00000261663.1	-2.98599
8.0549	-4.27192	1.54636	-2.76257	0.00573484	0.0350831	ENSG00000287255	ENSG00000287255.1	-2.24148
4.56082	-4.27144	1.43211	-2.98262	0.00285791	0.0209639	ENSG00000286024	ENSG00000286024.1	-2.54395
12.2877	-4.27051	1.21403	-3.51762	0.000435428	0.00472354	LINC00844	ENSG00000237949.2	-3.36108
16.1414	-4.26715	1.36182	-3.13342	0.00172784	0.0140974	PAX2	ENSG00000075891.23	-2.7625
19.9956	-4.2533	0.894175	-4.75668	1.96807e-06	4.82499e-05	CARD17	ENSG00000255221.4	-5.70596
11.4925	-4.24643	1.10146	-3.85529	0.000115593	0.00158676	ENSG00000275888	ENSG00000275888.1	-3.93707
4.46663	-4.2413	1.45432	-2.91635	0.00354156	0.0246738	ENSG00000248254	ENSG00000248254.1	-2.4508
4.4564	-4.23871	1.42961	-2.96493	0.00302748	0.0218768	RUNDC3B	ENSG00000105784.15	-2.51892
112.308	-4.23021	0.807531	-5.23845	1.61928e-07	5.10067e-06	SLC15A1	ENSG00000088386.17	-6.79068
7.67088	-4.22988	1.23858	-3.4151	0.000637585	0.00644098	ENSG00000232807	ENSG00000232807.2	-3.19546
4.41493	-4.22948	1.56438	-2.70361	0.00685899	0.0400767	ENSG00000286488	ENSG00000286488.1	-2.16374
4.42394	-4.22645	1.54445	-2.73655	0.00620875	0.0371664	ENSG00000236194	ENSG00000236194.3	-2.207
4.41013	-4.22336	1.50648	-2.80347	0.00505555	0.0321724	RN7SL3	ENSG00000278771.1	-2.29623
4.41078	-4.22328	1.44012	-2.93259	0.00336142	0.0236889	GRIK1	ENSG00000171189.17	-2.47348
11.2579	-4.21644	1.13537	-3.71371	0.000204241	0.00252345	LHFPL5	ENSG00000197753.11	-3.68986
4.37683	-4.21126	1.53475	-2.74394	0.00607067	0.0365448	CCDC54	ENSG00000138483.3	-2.21676
4.35452	-4.20875	1.46558	-2.87173	0.00408232	0.0274347	ENSG00000262692	ENSG00000262692.1	-2.38909
4.35267	-4.20486	1.46927	-2.86188	0.00421136	0.0280965	TEX52	ENSG00000283297.2	-2.37558
7.1374	-4.20434	1.47945	-2.84182	0.00448565	0.029423	RPL17P50	ENSG00000213700.3	-2.34817
11.1255	-4.19798	1.15233	-3.64302	0.000269458	0.00317631	DOK7	ENSG00000175920.18	-3.56951
4.32113	-4.19347	1.48698	-2.82013	0.00480046	0.0308848	ENSG00000287467	ENSG00000287467.1	-2.31872
29.6831	-4.18868	0.993723	-4.21514	2.49627e-05	0.000440104	SGSM1	ENSG00000167037.19	-4.60271
289.965	-4.18084	0.336947	-12.408	2.36468e-35	2.3972e-32	RAP1GAP	ENSG00000076864.20	-34.6262
4.27559	-4.18036	1.43685	-2.90939	0.00362135	0.0250847	NECAB1	ENSG00000123119.12	-2.44113
21.8222	-4.17823	1.50913	-2.76864	0.00562909	0.0347216	SKAP1	ENSG00000141293.16	-2.24956
4.27031	-4.17696	1.49902	-2.78645	0.0053289	0.0333637	UBOX5-AS1	ENSG00000235958.5	-2.27336
23.8898	-4.17326	1.47363	-2.83195	0.00462649	0.0301261	TRAC	ENSG00000277734.8	-2.33475
101.363	-4.16587	0.760574	-5.47727	4.31935e-08	1.52039e-06	KLRD1	ENSG00000134539.17	-7.36458
4.2232	-4.1612	1.43392	-2.90198	0.00370817	0.0254816	ENSG00000287077	ENSG00000287077.1	-2.43084
9.96871	-4.16082	1.40454	-2.96241	0.00305241	0.0220134	IGHE	ENSG00000211891.6	-2.51536
244.086	-4.15914	0.529456	-7.8555	3.98188e-15	4.51021e-13	TCHH	ENSG00000159450.12	-14.3999
7.38794	-4.15911	1.33616	-3.11273	0.00185364	0.0149433	OR2B6	ENSG00000124657.1	-2.73198
21.1708	-4.15516	1.01502	-4.09369	4.24561e-05	0.000694192	XKRX	ENSG00000182489.9	-4.37206
4.19803	-4.15371	1.49883	-2.77131	0.00558316	0.0345539	ENSG00000259250	ENSG00000259250.1	-2.25312
16.0836	-4.14996	1.33518	-3.10816	0.00188258	0.0151139	MRGPRE	ENSG00000184350.11	-2.72525
167.423	-4.14578	1.06175	-3.90468	9.435e-05	0.0013481	SLC1A1	ENSG00000106688.12	-4.02526
152.46	-4.1457	0.440632	-9.40854	5.0307e-21	1.15906e-18	MOCOS	ENSG00000075643.6	-20.2984
6.88265	-4.14398	1.28098	-3.23501	0.00121638	0.0107554	ENSG00000238273	ENSG00000238273.3	-2.91493
4.14036	-4.13667	1.51981	-2.72184	0.00649198	0.0384194	ENSG00000261471	ENSG00000261471.1	-2.18762
13.2118	-4.13188	1.28407	-3.21781	0.00129172	0.011235	LINC00656	ENSG00000233746.2	-2.88883
4.13811	-4.13087	1.57249	-2.62697	0.00861499	0.0476067	ENSG00000285715	ENSG00000285715.1	-2.06475
4.13714	-4.1304	1.48067	-2.78956	0.00527802	0.0331717	ENSG00000281420	ENSG00000281420.1	-2.27753
1302.28	-4.12837	0.711383	-5.8033	6.50239e-09	2.65798e-07	CEP85	ENSG00000130695.16	-8.18693
228.332	-4.12648	0.690377	-5.97713	2.27097e-09	1.00973e-07	SYT12	ENSG00000173227.14	-8.64379
15.0572	-4.1259	0.964052	-4.27975	1.87101e-05	0.000343301	KIF6	ENSG00000164627.18	-4.72792
30.1215	-4.11657	1.27709	-3.22339	0.00126681	0.0110614	TMIGD2	ENSG00000167664.8	-2.89729
4.09031	-4.11468	1.45025	-2.83723	0.00455067	0.0297533	ENSG00000250602	ENSG00000250602.6	-2.34192
10.483	-4.11124	1.12991	-3.63856	0.000274164	0.00322242	SLCO4C1	ENSG00000173930.9	-3.56199
11.0919	-4.10735	1.30624	-3.1444	0.00166426	0.0137055	GSTM5	ENSG00000134201.12	-2.77878
4.06486	-4.10515	1.46995	-2.79271	0.00522684	0.032923	ENSG00000278918	ENSG00000278918.1	-2.28176
15.4824	-4.10036	1.35528	-3.02548	0.00248237	0.0188643	DOC2GP	ENSG00000231793.5	-2.60513
17.7657	-4.09963	0.964057	-4.25247	2.11422e-05	0.000380353	ENSG00000255508	ENSG00000255508.7	-4.67485
25.379	-4.09334	1.48092	-2.76404	0.00570899	0.0350223	FGF10	ENSG00000070193.5	-2.24344
4.01275	-4.08964	1.4523	-2.81598	0.00486285	0.0311613	ENSG00000255062	ENSG00000255062.1	-2.31311
6.61634	-4.08351	1.2645	-3.22934	0.00124078	0.0108998	ENSG00000280247	ENSG00000280247.1	-2.90631
6.54422	-4.06746	1.22857	-3.31073	0.000930537	0.00873771	ENSG00000286018	ENSG00000286018.1	-3.03127
3.94848	-4.0673	1.49521	-2.72022	0.00652391	0.0385521	PLGLB1	ENSG00000183281.15	-2.18549
9.5332	-4.05929	1.20484	-3.36916	0.000753973	0.00733532	SRPK3	ENSG00000184343.11	-3.12264
3.91115	-4.05287	1.47098	-2.75522	0.00586531	0.0356686	ENSG00000279413	ENSG00000279413.1	-2.23171
21.596	-4.0509	1.01758	-3.98091	6.86527e-05	0.0010303	NCF4-AS1	ENSG00000183822.3	-4.16334
6.88348	-4.05015	1.35609	-2.98664	0.00282059	0.0207728	CYP4F35P	ENSG00000265787.2	-2.54966
40.7265	-4.04335	0.785126	-5.14994	2.6057e-07	7.74641e-06	ENSG00000279118	ENSG00000279118.1	-6.58408
21.1638	-4.0382	0.895135	-4.51128	6.44385e-06	0.000134829	DNAH17	ENSG00000187775.17	-5.19085
3.86963	-4.03642	1.47718	-2.73252	0.00628513	0.0374687	CDPF1P1	ENSG00000227799.1	-2.20169
9.84234	-4.02072	1.44735	-2.77799	0.00546958	0.0339754	CCR2	ENSG00000121807.7	-2.26205
3.82815	-4.02009	1.51282	-2.65736	0.00787553	0.0445402	ENSG00000244676	ENSG00000244676.5	-2.10372
12.2746	-4.01918	1.1903	-3.3766	0.000733871	0.00717764	CACNB2	ENSG00000165995.22	-3.13438
6.29064	-4.01128	1.28316	-3.1261	0.00177139	0.0144121	ENSG00000272808	ENSG00000272808.4	-2.75169
65.074	-3.99776	0.99912	-4.00128	6.29999e-05	0.000956796	LINC00939	ENSG00000249267.7	-4.20066
59.824	-3.99334	0.833509	-4.791	1.65955e-06	4.13359e-05	STYK1	ENSG00000060140.9	-5.78001
11.7162	-3.98786	1.33467	-2.98791	0.00280894	0.0206945	NKAIN1	ENSG00000084628.10	-2.55146
338.362	-3.98594	0.406653	-9.80181	1.10589e-22	2.98959e-20	CD200	ENSG00000091972.18	-21.9563
3.73537	-3.98285	1.51398	-2.63071	0.00852066	0.0471754	OR8R1P	ENSG00000256347.1	-2.06953
7.15728	-3.98224	1.32656	-3.00192	0.00268278	0.0199423	ENSG00000279382	ENSG00000279382.1	-2.57141
14.4171	-3.97472	1.30653	-3.04219	0.00234866	0.0180924	ENSG00000236507	ENSG00000236507.2	-2.62918
6.13193	-3.9738	1.26082	-3.15174	0.00162299	0.0134256	CCDC65	ENSG00000139537.11	-2.78968
15.9043	-3.97247	1.35078	-2.94088	0.00327283	0.0231773	MYO1A	ENSG00000166866.13	-2.48508
17.1949	-3.96637	0.947653	-4.18547	2.84582e-05	0.000489805	IGFL2	ENSG00000204866.8	-4.54579
6.92565	-3.9654	1.49698	-2.64894	0.00807441	0.045388	ENSG00000275989	ENSG00000275989.2	-2.09289
3.68294	-3.9635	1.49627	-2.64893	0.00807469	0.045388	ENSG00000279179	ENSG00000279179.1	-2.09287
10.0188	-3.95233	1.16079	-3.40485	0.000661994	0.00661179	ALOX12	ENSG00000108839.12	-3.17915
9.37126	-3.94684	1.35858	-2.90513	0.00367096	0.0253159	CD244	ENSG00000122223.13	-2.43522
12.5505	-3.94226	1.06224	-3.71127	0.000206225	0.00254331	PLA1A	ENSG00000144837.9	-3.68566
3.62704	-3.94146	1.50756	-2.61446	0.00893695	0.0490085	ENSG00000263990	ENSG00000263990.1	-2.04881
3.62285	-3.93956	1.48885	-2.64604	0.00814409	0.045702	ENSG00000255337	ENSG00000255337.1	-2.08916
10.1374	-3.93824	1.13666	-3.46475	0.00053072	0.00552663	CTBP1-AS	ENSG00000280927.1	-3.27513
950.495	-3.93428	0.637005	-6.17622	6.56553e-10	3.29495e-08	MFSD2A	ENSG00000168389.18	-9.18273
3.59346	-3.93031	1.48326	-2.64977	0.00805459	0.0453378	TAC4	ENSG00000176358.15	-2.09396
997.77	-3.92952	0.335852	-11.7002	1.27218e-31	8.59784e-29	S100A9	ENSG00000163220.11	-30.8955
70.8723	-3.92766	1.10471	-3.55539	0.000377426	0.00417046	ADCY1	ENSG00000164742.16	-3.42317
6.33238	-3.91965	1.39593	-2.80791	0.00498641	0.0318223	FAM183A	ENSG00000186973.11	-2.30221
8.42573	-3.91192	1.42941	-2.73673	0.00620532	0.0371568	ENSG00000285979	ENSG00000285979.1	-2.20724
11.6142	-3.90103	1.09069	-3.57667	0.000348004	0.00390469	ENSG00000269867	ENSG00000269867.1	-3.45842
8.44953	-3.90095	1.3197	-2.95595	0.0031171	0.0223082	ASB16	ENSG00000161664.7	-2.50625
6.21483	-3.89835	1.33404	-2.92221	0.00347553	0.0243031	ENSG00000285973	ENSG00000285973.2	-2.45898
5.81904	-3.89477	1.29119	-3.01641	0.00255785	0.0192616	ENSG00000236540	ENSG00000236540.7	-2.59212
36.7416	-3.88102	1.13961	-3.40557	0.000660266	0.00659934	MYH14	ENSG00000105357.19	-3.18028
982.616	-3.8798	0.602885	-6.43539	1.23154e-10	7.07353e-09	ZNF117	ENSG00000152926.15	-9.90955
95.5107	-3.86875	1.17107	-3.30361	0.000954475	0.00890155	ZAP70	ENSG00000115085.14	-3.02024
247.444	-3.86572	0.389812	-9.91687	3.51615e-23	1.01843e-20	SLC25A35	ENSG00000125434.11	-22.4539
5.69975	-3.86456	1.34768	-2.86757	0.00413636	0.0277238	ENSG00000279339	ENSG00000279339.1	-2.38338
6.44906	-3.86443	1.36637	-2.82825	0.00468037	0.0303371	ENSG00000250509	ENSG00000250509.2	-2.32972
14.2164	-3.86188	1.02991	-3.74971	0.000177039	0.00225994	ENSG00000229425	ENSG00000229425.3	-3.75193
6.00664	-3.85936	1.26194	-3.05828	0.0022261	0.0172862	LNC-LBCS	ENSG00000228412.9	-2.65245
13.0844	-3.85366	1.06403	-3.62174	0.000292624	0.00339193	CX3CR1	ENSG00000168329.14	-3.53369
16.0055	-3.84366	1.20639	-3.18608	0.00144213	0.0122545	PNMT	ENSG00000141744.4	-2.84099
12.3612	-3.84233	1.0391	-3.69775	0.000217522	0.00266566	ACOXL	ENSG00000153093.20	-3.6625
5.59155	-3.8347	1.26445	-3.0327	0.00242373	0.0185298	ENSG00000272153	ENSG00000272153.1	-2.61552
31.2581	-3.83274	1.09674	-3.49466	0.000474657	0.00504915	ARSL	ENSG00000157399.17	-3.32362
12.2596	-3.83073	1.09463	-3.49957	0.00046601	0.00497543	GPAA1P2	ENSG00000230596.3	-3.33161
12.3626	-3.82578	1.1902	-3.21441	0.00130714	0.0113403	ENSG00000259683	ENSG00000259683.1	-2.88368
13.2652	-3.82346	1.03706	-3.68681	0.00022708	0.00276188	BSN	ENSG00000164061.5	-3.64382
62.6071	-3.82055	1.1093	-3.4441	0.00057296	0.00588787	EMID1	ENSG00000186998.16	-3.24188
5.53662	-3.82036	1.32986	-2.87276	0.00406902	0.0273721	FLNB-AS1	ENSG00000244161.1	-2.39051
6.26752	-3.81791	1.36841	-2.79004	0.00527016	0.0331519	SMCO2	ENSG00000165935.9	-2.27818
4609.22	-3.81595	0.508964	-7.49749	6.50515e-14	6.46529e-12	LCMT1-AS2	ENSG00000260034.1	-13.1867
136.589	-3.8124	0.869915	-4.38249	1.17328e-05	0.000224842	AGR2	ENSG00000106541.12	-4.9306
4843	-3.80459	0.429115	-8.86613	7.57326e-19	1.23829e-16	HSD3B1	ENSG00000203857.10	-18.1207
22638	-3.79496	0.637822	-5.94987	2.68355e-09	1.18538e-07	GDF15	ENSG00000130513.6	-8.57129
21.9775	-3.7726	0.939179	-4.01691	5.89671e-05	0.000904356	ENSG00000266830	ENSG00000266830.1	-4.22939
5.34353	-3.76801	1.34606	-2.79928	0.00512164	0.0324605	LINC01485	ENSG00000254211.6	-2.29059
13.6325	-3.76619	1.17814	-3.19674	0.00138991	0.0119257	DNASE1L3	ENSG00000163687.14	-2.85701
27.8445	-3.76577	1.23333	-3.05334	0.0022631	0.0175167	C10orf90	ENSG00000154493.20	-2.6453
11.1743	-3.76402	1.08099	-3.482	0.000497682	0.00525547	ENSG00000268601	ENSG00000268601.1	-3.30305
94.2921	-3.76329	0.985727	-3.81778	0.000134659	0.00179856	ENSG00000225606	ENSG00000225606.1	-3.87076
17.8866	-3.75812	0.911208	-4.12433	3.71815e-05	0.000618551	VPS9D1-AS1	ENSG00000261373.1	-4.42967
45.3439	-3.75626	0.986122	-3.80912	0.000139459	0.00185413	ENSG00000285907	ENSG00000285907.1	-3.85555
5.29677	-3.75366	1.29515	-2.89823	0.00375271	0.0257222	GNG12-AS1	ENSG00000232284.7	-2.42566
331.491	-3.75214	0.748084	-5.01567	5.28498e-07	1.47261e-05	CA12	ENSG00000074410.14	-6.27696
11.5566	-3.75148	1.26751	-2.95971	0.00307924	0.0221232	ADORA3	ENSG00000282608.2	-2.51156
13.9389	-3.75121	1.01824	-3.68401	0.000229596	0.00278246	SLC1A7	ENSG00000162383.13	-3.63904
19.4653	-3.74815	1.271	-2.94897	0.00318838	0.0226982	VNN3	ENSG00000093134.15	-2.49643
1246.2	-3.7229	0.402293	-9.25419	2.15854e-20	4.29064e-18	ENSG00000218416	ENSG00000218416.4	-19.6658
8.10629	-3.71952	1.31817	-2.82172	0.00477666	0.0307939	TWSG1-DT	ENSG00000264964.2	-2.32088
5.16694	-3.7167	1.2894	-2.8825	0.00394529	0.026726	PLGLB2	ENSG00000125551.19	-2.40392
5.1516	-3.71545	1.38005	-2.69225	0.00709709	0.0411124	ENSG00000288076	ENSG00000288076.1	-2.14892
50.183	-3.69951	1.07163	-3.45221	0.000556007	0.00574569	LEFTY2	ENSG00000143768.13	-3.25492
392.73	-3.69459	0.841571	-4.39012	1.1329e-05	0.000218467	APCDD1	ENSG00000154856.13	-4.94581
16.0009	-3.69096	1.33697	-2.76069	0.00576794	0.0352244	MFSD4A	ENSG00000174514.13	-2.23898
13.653	-3.6803	1.15279	-3.19251	0.0014104	0.0120658	RAB37	ENSG00000172794.20	-2.85066
55.8284	-3.6801	0.938252	-3.92229	8.77108e-05	0.00127206	COX7A1	ENSG00000161281.11	-4.05695
123.6	-3.67809	0.987266	-3.72553	0.000194904	0.00243933	B4GALNT3	ENSG00000139044.12	-3.71018
9.43661	-3.67311	1.31958	-2.78354	0.00537684	0.0335226	ABCA9	ENSG00000154258.17	-2.26947
87.95	-3.6668	0.616862	-5.94428	2.77681e-09	1.22391e-07	ENSG00000225032	ENSG00000225032.5	-8.55645
86.6275	-3.65985	0.781266	-4.68452	2.80621e-06	6.54729e-05	FCGR3B	ENSG00000162747.12	-5.55188
1779.65	-3.6573	0.616915	-5.92838	3.05946e-09	1.34265e-07	SCIN	ENSG00000006747.15	-8.51435
10.1623	-3.65705	1.27945	-2.8583	0.00425922	0.0283413	MAP6	ENSG00000171533.12	-2.37067
47.3799	-3.64703	1.02094	-3.57223	0.000353948	0.00395549	TBC1D10C	ENSG00000175463.12	-3.45106
17.6148	-3.6459	0.968358	-3.76503	0.000166526	0.00215464	CCDC200	ENSG00000236383.8	-3.77852
200.432	-3.64553	0.95487	-3.81783	0.00013463	0.00179856	MUC16	ENSG00000181143.15	-3.87086
5.87834	-3.64335	1.37513	-2.64946	0.00806213	0.0453676	ENSG00000273058	ENSG00000273058.2	-2.09355
39.3191	-3.64097	0.739212	-4.92547	8.41575e-07	2.23045e-05	ZC2HC1C	ENSG00000119703.15	-6.07491
16.4225	-3.63754	1.08451	-3.35408	0.0007963	0.00766982	LINC02732	ENSG00000254416.6	-3.09892
4.88147	-3.63462	1.30631	-2.78235	0.00539671	0.0336258	FGD5P1	ENSG00000275340.1	-2.26787
404.239	-3.63108	0.604971	-6.00207	1.94823e-09	8.91656e-08	TREM1	ENSG00000124731.13	-8.71036
18.8595	-3.62575	0.843483	-4.29854	1.71926e-05	0.000318256	LINC01137	ENSG00000233621.2	-4.76466
856.018	-3.62433	0.644579	-5.62279	1.87901e-08	7.10762e-07	GLDN	ENSG00000186417.14	-7.72607
51.4501	-3.62069	0.528038	-6.85688	7.03829e-12	5.30488e-10	LINC01138	ENSG00000274020.4	-11.1525
4997.94	-3.61676	0.404637	-8.93828	3.95266e-19	6.73446e-17	BMP1	ENSG00000168487.20	-18.4031
5.14321	-3.61294	1.3126	-2.7525	0.00591417	0.0358941	ENSG00000254461	ENSG00000254461.1	-2.22811
5.50936	-3.6068	1.38027	-2.6131	0.0089724	0.0491398	ENSG00000270124	ENSG00000270124.1	-2.04709
4.7675	-3.59745	1.31015	-2.74584	0.00603561	0.0363877	ENSG00000267571	ENSG00000267571.1	-2.21928
617.001	-3.59674	0.475548	-7.56334	3.92835e-14	3.96256e-12	SH2D5	ENSG00000189410.12	-13.4058
11.1213	-3.59494	1.11015	-3.23825	0.00120266	0.0106573	ENSG00000286555	ENSG00000286555.1	-2.91986
6.99768	-3.59155	1.19155	-3.0142	0.0025766	0.0193627	CCIN	ENSG00000185972.6	-2.58895
46.2298	-3.58973	0.954105	-3.76241	0.000168286	0.00217463	BAIAP2L2	ENSG00000128298.18	-3.77395
19.6973	-3.57627	0.947898	-3.77284	0.000161397	0.00209496	KIAA0319	ENSG00000137261.15	-3.7921
5.35677	-3.57381	1.3082	-2.73186	0.00629778	0.037478	LEMD1	ENSG00000186007.10	-2.20081
4.68576	-3.5715	1.32091	-2.70381	0.00685491	0.0400643	NUTM2G	ENSG00000188152.13	-2.164
27.187	-3.56525	1.06136	-3.35913	0.000781894	0.00755619	PLLP	ENSG00000102934.10	-3.10685
4.66184	-3.56415	1.36414	-2.61275	0.00898172	0.0491513	ENSG00000284879	ENSG00000284879.1	-2.04664
43.7891	-3.56346	0.856035	-4.16275	3.14431e-05	0.000535722	PLCE1-AS1	ENSG00000268894.7	-4.50247
151.641	-3.56042	0.729731	-4.87909	1.06576e-06	2.75266e-05	IFITM1	ENSG00000185885.17	-5.97234
6.77732	-3.55837	1.27653	-2.78753	0.00531119	0.0332959	CYP1B1-AS1	ENSG00000232973.13	-2.27481
808.002	-3.55771	0.427426	-8.32356	8.536e-17	1.09536e-14	SLC30A2	ENSG00000158014.15	-16.0687
4.97589	-3.55518	1.36303	-2.6083	0.00909932	0.0495487	SCYGR4	ENSG00000284631.1	-2.04099
175.936	-3.54756	0.558738	-6.34923	2.16399e-10	1.20205e-08	GBGT1	ENSG00000148288.13	-9.66474
15.8741	-3.54531	1.14543	-3.09518	0.00196692	0.0156513	TDRD6	ENSG00000180113.16	-2.70621
24.7026	-3.54425	1.26304	-2.80612	0.00501412	0.0319489	ENSG00000273179	ENSG00000273179.1	-2.2998
8.26858	-3.53713	1.18533	-2.98408	0.0028443	0.0208943	SEMA3F-AS1	ENSG00000235016.1	-2.54602
4.56024	-3.53239	1.32304	-2.6699	0.00758734	0.0433578	ENSG00000272379	ENSG00000272379.1	-2.11991
19.623	-3.52489	1.16968	-3.01354	0.00258215	0.0193972	FGG	ENSG00000171557.17	-2.58802
72.4485	-3.52095	0.891315	-3.95029	7.80581e-05	0.00114683	EPHB6	ENSG00000106123.12	-4.10758
6.6491	-3.52028	1.23961	-2.83983	0.00451381	0.0295886	C9	ENSG00000113600.11	-2.34546
11.0483	-3.50943	1.13894	-3.08132	0.00206082	0.016277	XPC-AS1	ENSG00000228242.6	-2.68596
4.78316	-3.50561	1.31111	-2.67378	0.00750026	0.0430056	ENSG00000269982	ENSG00000269982.1	-2.12492
16.4564	-3.48692	0.883266	-3.94776	7.88865e-05	0.00115733	ENSG00000227775	ENSG00000227775.3	-4.103
41.9679	-3.48245	0.844801	-4.12221	3.75253e-05	0.000622098	LINC01554	ENSG00000236882.8	-4.42568
6.91619	-3.47171	1.18791	-2.92254	0.00347184	0.0242981	IGHA2	ENSG00000211890.4	-2.45944
1693.55	-3.46624	0.497083	-6.97316	3.09902e-12	2.47373e-10	KATNBL1	ENSG00000134152.11	-11.5088
79.6671	-3.46492	0.626844	-5.52756	3.2472e-08	1.18839e-06	SYNGR3	ENSG00000127561.15	-7.48849
45.445	-3.46261	0.866966	-3.99394	6.49846e-05	0.00098106	ACKR1	ENSG00000213088.12	-4.18719
50.5664	-3.44331	0.777217	-4.43031	9.40971e-06	0.000186858	PDE5A	ENSG00000138735.16	-5.02642
4.58885	-3.4396	1.3045	-2.63671	0.00837137	0.0465778	QRFP	ENSG00000188710.3	-2.0772
445.458	-3.43607	0.50273	-6.83482	8.21068e-12	6.14286e-10	STEAP4	ENSG00000127954.13	-11.0856
19.0358	-3.43325	0.913277	-3.75926	0.000170417	0.00219517	MCM3AP-AS1	ENSG00000215424.10	-3.76849
64.0028	-3.43109	0.546549	-6.27774	3.43539e-10	1.83296e-08	GSEC	ENSG00000280832.1	-9.46402
6.71509	-3.43052	1.23171	-2.78517	0.00534989	0.0334265	ENSG00000272341	ENSG00000272341.1	-2.27165
9.53161	-3.41208	1.3048	-2.61502	0.00892223	0.0489443	ADAMTS16	ENSG00000145536.15	-2.04953
10.7206	-3.41161	1.24725	-2.7353	0.00623226	0.0372598	TMEM59L	ENSG00000105696.9	-2.20535
92.9652	-3.41148	1.01484	-3.3616	0.000774925	0.00750641	IGHA1	ENSG00000211895.5	-3.11074
38.6408	-3.3963	0.875123	-3.88094	0.000104054	0.00145696	ENSG00000284309	ENSG00000284309.1	-3.98274
27.7972	-3.39317	0.829227	-4.09197	4.27718e-05	0.000698018	NAGS	ENSG00000161653.11	-4.36884
195.464	-3.36848	0.6085	-5.53571	3.09963e-08	1.14056e-06	HPSE	ENSG00000173083.16	-7.50869
6.97685	-3.36729	1.22901	-2.73983	0.00614705	0.036869	TFPI2-DT	ENSG00000234695.1	-2.21133
65.1243	-3.36204	1.09686	-3.06514	0.00217571	0.0169925	PIK3R6	ENSG00000276231.5	-2.6624
18.8093	-3.35911	1.09938	-3.05545	0.00224726	0.0174171	CCL8	ENSG00000108700.5	-2.64835
44.3154	-3.35284	0.718267	-4.66796	3.04211e-06	7.00895e-05	ENSG00000261632	ENSG00000261632.1	-5.51683
31.7696	-3.34835	0.890137	-3.76161	0.000168824	0.00218019	ILDR2	ENSG00000143195.13	-3.77257
35.2949	-3.34603	0.666541	-5.01999	5.16737e-07	1.44508e-05	CPT1C	ENSG00000169169.15	-6.28673
43.5318	-3.34192	1.08492	-3.08033	0.00206774	0.0163253	MS4A15	ENSG00000166961.15	-2.6845
11.5758	-3.33446	1.19308	-2.79484	0.00519256	0.0327768	ENSG00000278071	ENSG00000278071.1	-2.28462
114.034	-3.33206	0.678947	-4.90769	9.21549e-07	2.41713e-05	ODAPH	ENSG00000174792.11	-6.03548
23.3702	-3.3244	0.949102	-3.50268	0.000460602	0.00493589	RASGRP1	ENSG00000172575.12	-3.33667
11.915	-3.31989	0.909166	-3.65158	0.00026063	0.00309565	ENSG00000263345	ENSG00000263345.1	-3.58398
22.991	-3.31736	1.02002	-3.25225	0.00114494	0.0102579	IL33	ENSG00000137033.12	-2.94122
135.27	-3.31527	0.78974	-4.19793	2.69366e-05	0.000467586	NIPAL1	ENSG00000163293.12	-4.56966
28.7991	-3.31298	1.02026	-3.24719	0.00116551	0.0103863	CX3CL1	ENSG00000006210.7	-2.93349
451.369	-3.31067	0.558702	-5.92566	3.11053e-09	1.36212e-07	DEPDC1B	ENSG00000035499.13	-8.50717
15.8831	-3.30589	0.922386	-3.58406	0.000338289	0.00382106	PPM1F-AS1	ENSG00000224086.6	-3.47071
11.3811	-3.30093	1.14899	-2.87289	0.00406734	0.0273699	ENSG00000275393	ENSG00000275393.1	-2.39069
39.3277	-3.29206	0.690421	-4.7682	1.85879e-06	4.57367e-05	LINC02009	ENSG00000283646.2	-5.73077
57.6885	-3.29162	0.573709	-5.73744	9.61185e-09	3.82118e-07	NPIPB15	ENSG00000196436.8	-8.01719
10.8442	-3.28841	1.0308	-3.19016	0.00142192	0.0121232	OTOF	ENSG00000115155.19	-2.84713
46.0654	-3.27065	0.636913	-5.13517	2.81896e-07	8.31943e-06	ELOVL7	ENSG00000164181.14	-6.54991
25.3647	-3.26467	1.11411	-2.93028	0.00338654	0.0238244	GRAP2	ENSG00000100351.17	-2.47024
12.5979	-3.25512	1.0081	-3.22896	0.00124241	0.0109095	NPIPB2	ENSG00000234719.9	-2.90573
963.629	-3.25358	0.496743	-6.54982	5.76051e-11	3.55239e-09	CD320	ENSG00000167775.11	-10.2395
1142.51	-3.25115	0.587716	-5.53183	3.16899e-08	1.16187e-06	TRPV6	ENSG00000165125.22	-7.49908
115.337	-3.24804	0.701343	-4.63117	3.63605e-06	8.20033e-05	HSD17B1P1	ENSG00000108785.7	-5.43937
12.1381	-3.24722	0.923938	-3.51454	0.00044052	0.00476603	CLDN8	ENSG00000156284.6	-3.35603
124.989	-3.24569	0.900098	-3.60593	0.000311036	0.00357295	ABCA4	ENSG00000198691.13	-3.50719
16.7273	-3.23967	0.991169	-3.26853	0.00108108	0.00982467	TNFSF13	ENSG00000161955.17	-2.96614
239.116	-3.23428	0.922939	-3.50432	0.000457773	0.00491336	NDUFA4L2	ENSG00000185633.10	-3.33935
5.90365	-3.22673	1.16217	-2.77647	0.00549528	0.0340828	ENSG00000268218	ENSG00000268218.1	-2.26001
29.8681	-3.2199	1.18733	-2.71189	0.00669014	0.0393053	CD209	ENSG00000090659.18	-2.17456
12.2547	-3.21869	1.10616	-2.90979	0.0036167	0.025061	ENSG00000274849	ENSG00000274849.1	-2.44169
103.01	-3.21086	0.559369	-5.74015	9.45945e-09	3.76798e-07	GAL3ST4	ENSG00000197093.11	-8.02413
6.26219	-3.20616	1.21486	-2.63912	0.00831215	0.0463501	ENSG00000260005	ENSG00000260005.6	-2.08029
37.8405	-3.20394	1.03157	-3.10587	0.00189718	0.0152136	FNDC4	ENSG00000115226.10	-2.72189
87.0544	-3.19467	0.515736	-6.1944	5.85081e-10	2.98804e-08	LINC00482	ENSG00000185168.5	-9.23278
1135.26	-3.18898	0.566072	-5.63353	1.76563e-08	6.74164e-07	NT5E	ENSG00000135318.12	-7.7531
9.40037	-3.17772	1.15161	-2.75936	0.00579139	0.0353463	VPS37D	ENSG00000176428.6	-2.23722
18.2339	-3.17428	0.992827	-3.19721	0.00138764	0.0119112	HPN	ENSG00000105707.15	-2.85772
85.0654	-3.17274	0.961007	-3.30148	0.000961778	0.00895731	EVA1C	ENSG00000166979.13	-3.01692
29.0503	-3.17271	1.13746	-2.78929	0.0052823	0.0331883	SNCAIP	ENSG00000064692.20	-2.27718
11.5478	-3.16399	0.923979	-3.42431	0.000616363	0.00625463	ENSG00000286977	ENSG00000286977.1	-3.21016
14.6482	-3.15743	1.04014	-3.03558	0.00240077	0.0184168	FTCD	ENSG00000160282.15	-2.61965
121.29	-3.14988	0.941014	-3.34733	0.000815945	0.007811	CHI3L2	ENSG00000064886.14	-3.08834
1575.29	-3.13964	0.462706	-6.78538	1.15782e-11	8.23677e-10	AFF1	ENSG00000172493.23	-10.9364
15.8686	-3.13751	1.15317	-2.72076	0.00651313	0.0385221	TMEM47	ENSG00000147027.4	-2.18621
84.0908	-3.13585	0.464656	-6.74875	1.49127e-11	1.0426e-09	SPSB2	ENSG00000111671.10	-10.8264
12.689	-3.13249	0.992245	-3.15697	0.00159417	0.0132412	CASP1P2	ENSG00000254750.1	-2.79747
32.5478	-3.1286	0.628818	-4.97536	6.51276e-07	1.77481e-05	ZNNT1	ENSG00000261087.1	-6.18623
25.4879	-3.12337	1.0345	-3.01922	0.00253428	0.0191538	ANKRD20A5P	ENSG00000186481.16	-2.59615
24.3503	-3.12327	0.778809	-4.01031	6.06388e-05	0.000926489	PAXBP1-AS1	ENSG00000238197.6	-4.21725
182.179	-3.12319	0.626182	-4.98767	6.11106e-07	1.67661e-05	ZSCAN9	ENSG00000137185.13	-6.21388
26.6252	-3.11666	0.678795	-4.59147	4.40143e-06	9.69989e-05	ENSG00000279518	ENSG00000279518.1	-5.35641
10.793	-3.11648	1.14089	-2.73161	0.00630256	0.0374954	LINC01483	ENSG00000227517.7	-2.20048
9.7658	-3.10829	0.963745	-3.22522	0.00125876	0.0110101	ENSG00000262587	ENSG00000262587.2	-2.90006
25.5574	-3.10014	1.10157	-2.8143	0.00488842	0.0312757	TMEM45B	ENSG00000151715.8	-2.31083
447.879	-3.08823	0.535757	-5.76423	8.20333e-09	3.28701e-07	KYNU	ENSG00000115919.15	-8.08601
551.199	-3.08679	0.35064	-8.80332	1.32824e-18	2.10391e-16	INSL4	ENSG00000120211.4	-17.8767
242.88	-3.08235	0.774	-3.98236	6.82354e-05	0.00102555	H4C8	ENSG00000158406.6	-4.16599
5.37736	-3.07793	1.17881	-2.61104	0.00902677	0.0493256	ENSG00000284747	ENSG00000284747.1	-2.04447
24.2739	-3.07724	0.701703	-4.38538	1.15782e-05	0.0002223	ENSG00000279159	ENSG00000279159.1	-4.93636
1947.8	-3.07049	0.825803	-3.71818	0.000200661	0.00248984	CPXM1	ENSG00000088882.8	-3.69754
8.92679	-3.06681	1.0658	-2.87747	0.00400876	0.0270564	ENSG00000240219	ENSG00000240219.1	-2.39699
122.277	-3.06261	0.582089	-5.26141	1.42956e-07	4.56446e-06	QPCT	ENSG00000115828.17	-6.8448
206.951	-3.06197	0.612056	-5.00276	5.65157e-07	1.56111e-05	KMO	ENSG00000117009.12	-6.24783
20.4061	-3.0584	0.747964	-4.08897	4.3329e-05	0.000705053	ENSG00000227885	ENSG00000227885.3	-4.36322
40.8516	-3.05357	0.736784	-4.14446	3.40623e-05	0.000574075	TTN	ENSG00000155657.28	-4.46773
41.8077	-3.05158	0.751907	-4.05845	4.94e-05	0.000783621	TTC39A	ENSG00000085831.16	-4.30627
275.953	-3.04801	0.482057	-6.32293	2.56657e-10	1.40305e-08	MAPRE3	ENSG00000084764.12	-9.59065
93.3707	-3.04638	1.03232	-2.951	0.00316743	0.0225967	IL15	ENSG00000164136.17	-2.49929
91.1493	-3.03925	1.0181	-2.98521	0.00283385	0.0208402	RBP4	ENSG00000138207.14	-2.54762
32.3071	-3.03774	0.713686	-4.2564	2.07744e-05	0.000374735	GOLT1A	ENSG00000174567.8	-4.68247
7.36013	-3.02599	1.05926	-2.85671	0.00428053	0.028455	OTULIN-DT	ENSG00000261360.1	-2.3685
38.1384	-3.02182	1.02323	-2.95322	0.0031448	0.022464	EHF	ENSG00000135373.13	-2.50241
71.6698	-3.02026	1.06636	-2.83232	0.00462121	0.0301077	RPSAP47	ENSG00000188856.6	-2.33524
87.585	-3.0175	0.576971	-5.22991	1.69597e-07	5.29826e-06	WDR86-AS1	ENSG00000243836.5	-6.77058
473.21	-3.00924	0.866971	-3.47098	0.000518555	0.00543064	IGFBP6	ENSG00000167779.9	-3.2852
47.4426	-2.99913	1.01454	-2.95615	0.00311503	0.0223013	MOXD1	ENSG00000079931.15	-2.50654
269.646	-2.99748	1.0108	-2.96546	0.00302228	0.0218602	ALPP	ENSG00000163283.7	-2.51967
9.01505	-2.99716	1.05303	-2.84621	0.00442424	0.0291522	AKNAD1	ENSG00000162641.20	-2.35416
199.721	-2.99415	0.345516	-8.66573	4.48629e-18	6.68821e-16	ITGB3	ENSG00000259207.9	-17.3481
7.21436	-2.99362	1.09541	-2.73288	0.00627827	0.0374486	ENSG00000277152	ENSG00000277152.1	-2.20216
557.022	-2.98789	0.546827	-5.46405	4.65392e-08	1.63249e-06	PCDH1	ENSG00000156453.14	-7.33218
667.876	-2.98765	0.924423	-3.23191	0.00122965	0.0108396	SULF2	ENSG00000196562.14	-2.91022
49.9583	-2.97886	0.763297	-3.90263	9.51526e-05	0.00135669	SLC44A3-AS1	ENSG00000224081.9	-4.02158
19.8148	-2.97324	0.969077	-3.06812	0.00215411	0.0168834	ENSG00000254851	ENSG00000254851.1	-2.66673
41.4048	-2.9667	0.529529	-5.60252	2.11259e-08	7.91732e-07	NOL12	ENSG00000273899.5	-7.67519
10.4227	-2.96098	1.0745	-2.7557	0.00585673	0.0356515	ENSG00000275180	ENSG00000275180.1	-2.23235
10.4634	-2.95548	1.13445	-2.60522	0.00918164	0.0498815	ENSG00000285728	ENSG00000285728.2	-2.03708
15.3183	-2.95065	1.00844	-2.92595	0.00343403	0.024075	SEMA6A-AS1	ENSG00000248445.5	-2.4642
9.98882	-2.9505	1.01399	-2.90979	0.0036167	0.025061	LINC02481	ENSG00000246526.2	-2.44169
47.1274	-2.94641	1.01533	-2.90192	0.00370882	0.0254816	SLC44A4	ENSG00000204385.13	-2.43076
39.9566	-2.94231	0.593676	-4.95608	7.19293e-07	1.9419e-05	XDH	ENSG00000158125.10	-6.14309
34.6463	-2.94038	0.851875	-3.45166	0.000557148	0.00575454	MPZL2	ENSG00000149573.9	-3.25403
243.815	-2.93467	0.440045	-6.66903	2.57504e-11	1.71177e-09	LMO2	ENSG00000135363.12	-10.5892
10.5772	-2.93237	0.914478	-3.2066	0.00134312	0.0115979	ENSG00000245552	ENSG00000245552.7	-2.87188
659.175	-2.93054	0.890433	-3.29114	0.000997821	0.00922518	NNMT	ENSG00000166741.8	-3.00095
19.1172	-2.92757	1.00854	-2.90278	0.00369864	0.0254459	ENSG00000287419	ENSG00000287419.1	-2.43196
15.3883	-2.92586	1.01609	-2.87951	0.00398288	0.0269266	HAL	ENSG00000084110.11	-2.3998
10.8734	-2.92551	1.10439	-2.64898	0.00807362	0.045388	GPR4	ENSG00000177464.5	-2.09293
28.9038	-2.92497	0.724061	-4.03968	5.3525e-05	0.000838007	AR	ENSG00000169083.18	-4.27144
10.6489	-2.91419	1.08237	-2.69241	0.00709367	0.0411124	ENSG00000286153	ENSG00000286153.1	-2.14913
46.5002	-2.9106	0.661301	-4.40132	1.07596e-05	0.000209558	POU2F3	ENSG00000137709.10	-4.96821
63.3793	-2.90982	0.89877	-3.23756	0.00120555	0.010669	MIR9-1HG	ENSG00000125462.19	-2.91881
10.2307	-2.90635	1.00103	-2.90337	0.00369172	0.0254245	SYNPO2L	ENSG00000166317.12	-2.43277
521.151	-2.90375	0.824685	-3.52105	0.000429847	0.00468054	RBP1	ENSG00000114115.10	-3.36669
23.5932	-2.89114	0.763926	-3.78458	0.000153969	0.00200367	ENSG00000258424	ENSG00000258424.1	-3.81257
121.187	-2.88631	0.991919	-2.90983	0.00361629	0.025061	PALMD	ENSG00000099260.11	-2.44174
33.2939	-2.88556	0.700744	-4.11786	3.82413e-05	0.000631387	TRIM55	ENSG00000147573.17	-4.41747
10827.9	-2.87366	0.447049	-6.42808	1.29226e-10	7.40127e-09	TFPI	ENSG00000003436.16	-9.88865
20.3637	-2.86889	0.774593	-3.70374	0.000212448	0.00261212	MYBPC3	ENSG00000134571.11	-3.67275
169.792	-2.85044	0.823905	-3.45967	0.000540835	0.00561346	PSCA	ENSG00000167653.5	-3.26694
10.7375	-2.84965	0.930065	-3.06393	0.00218451	0.017035	SSBP3-AS1	ENSG00000198711.5	-2.66065
13.0008	-2.84695	0.800172	-3.55793	0.000373795	0.00414363	VDAC1P8	ENSG00000229036.7	-3.42737
28190.5	-2.83922	0.459194	-6.18306	6.28708e-10	3.18677e-08	NEAT1	ENSG00000245532.9	-9.20155
41.7412	-2.8332	0.591897	-4.78665	1.69587e-06	4.20853e-05	ENSG00000253671	ENSG00000253671.3	-5.77061
1479.24	-2.83101	0.416965	-6.78956	1.12473e-11	8.02952e-10	GDPD5	ENSG00000158555.15	-10.949
8.87125	-2.82997	0.971965	-2.91159	0.00359591	0.0249767	ENSG00000273284	ENSG00000273284.1	-2.44419
62.1609	-2.82768	0.759083	-3.72512	0.00019522	0.00244024	PLCXD2	ENSG00000240891.8	-3.70948
106.756	-2.82336	0.555011	-5.08703	3.63709e-07	1.05647e-05	TPRXL	ENSG00000180438.15	-6.43925
1647.25	-2.81443	0.490729	-5.7352	9.73961e-09	3.85685e-07	BPGM	ENSG00000172331.12	-8.01146
10.5395	-2.81337	0.885108	-3.17856	0.00148009	0.0125193	ENSG00000250073	ENSG00000250073.3	-2.82971
67.2946	-2.81232	0.711	-3.95543	7.63959e-05	0.00112813	PIP5KL1	ENSG00000167103.12	-4.11693
10.4606	-2.81166	0.93948	-2.99279	0.00276444	0.0204558	C15orf62	ENSG00000188277.10	-2.55839
37.3423	-2.80622	0.59386	-4.72539	2.29673e-06	5.537e-05	ENSG00000273151	ENSG00000273151.1	-5.63889
8.51189	-2.79671	1.03381	-2.70526	0.00682517	0.0399586	ENSG00000277639	ENSG00000277639.2	-2.16589
1373.98	-2.79469	0.413537	-6.75803	1.39881e-11	9.88187e-10	SPTLC3	ENSG00000172296.13	-10.8542
3427.45	-2.7935	0.683667	-4.08606	4.38767e-05	0.00071225	GPNMB	ENSG00000136235.17	-4.35777
117.791	-2.78635	0.687118	-4.05512	5.01078e-05	0.000792462	RAB3B	ENSG00000169213.7	-4.30009
16.659	-2.7858	0.96547	-2.88543	0.0039088	0.0265408	FAM86HP	ENSG00000253540.5	-2.40796
15.3369	-2.78194	0.917575	-3.03184	0.00243069	0.0185723	ATP6V1B1	ENSG00000116039.13	-2.61427
17.4147	-2.7802	1.05204	-2.64268	0.00822536	0.0459672	ST18	ENSG00000147488.11	-2.08485
113.021	-2.77811	0.614814	-4.51862	6.22426e-06	0.000130774	H2BC4	ENSG00000180596.7	-5.20591
122.946	-2.77698	0.460045	-6.03632	1.57666e-09	7.39971e-08	H2BC5	ENSG00000158373.8	-8.80226
5923.47	-2.77439	0.562885	-4.92887	8.27056e-07	2.19484e-05	EBI3	ENSG00000105246.6	-6.08247
20.025	-2.77408	0.747141	-3.71292	0.000204879	0.00252979	SLC4A4	ENSG00000080493.18	-3.6885
740.215	-2.76376	0.50243	-5.50078	3.78109e-08	1.35626e-06	GULP1	ENSG00000144366.16	-7.42238
44.4555	-2.76184	0.696379	-3.966	7.30897e-05	0.00108643	VSIG2	ENSG00000019102.12	-4.13614
38.9438	-2.75865	1.01705	-2.7124	0.00667986	0.0392707	SH2D2A	ENSG00000027869.12	-2.17523
175.604	-2.7572	0.476429	-5.78723	7.1557e-09	2.89008e-07	LRP8	ENSG00000157193.18	-8.14535
1435.21	-2.75674	0.422578	-6.52362	6.86314e-11	4.19127e-09	DYSF	ENSG00000135636.15	-10.1635
111.817	-2.75192	0.490824	-5.60673	2.0619e-08	7.75605e-07	IGSF5	ENSG00000183067.5	-7.68573
34.2521	-2.74859	0.723928	-3.79677	0.000146595	0.0019363	LINC02245	ENSG00000237638.2	-3.83388
38.3769	-2.73859	0.675633	-4.05337	5.04847e-05	0.000797179	ZSCAN4	ENSG00000180532.11	-4.29684
67.2405	-2.73624	0.879861	-3.10985	0.00187182	0.015054	MUC1	ENSG00000185499.16	-2.72774
10.0728	-2.73214	1.01249	-2.69844	0.00696647	0.0405923	CCNY-AS1	ENSG00000271335.6	-2.15699
12.5373	-2.72915	0.974921	-2.79935	0.0051205	0.0324605	SIDT1	ENSG00000072858.11	-2.29069
23.6715	-2.72001	0.735602	-3.69767	0.000217591	0.00266566	ANXA9	ENSG00000143412.10	-3.66236
18.3585	-2.71966	1.03473	-2.62838	0.00857928	0.0474451	GABBR2	ENSG00000136928.7	-2.06655
477.506	-2.71651	0.328189	-8.27726	1.26047e-16	1.58733e-14	OAF	ENSG00000184232.9	-15.8995
16.5499	-2.71523	0.846668	-3.20695	0.00134148	0.0115979	KIF28P	ENSG00000223519.8	-2.87241
122.717	-2.7151	0.665923	-4.07719	4.55831e-05	0.000730591	ENSG00000279483	ENSG00000279483.2	-4.3412
303.525	-2.70821	0.510206	-5.30806	1.10796e-07	3.64672e-06	ENSG00000259820	ENSG00000259820.1	-6.95548
1276.99	-2.70677	0.379674	-7.1292	1.00955e-12	8.71003e-11	LNPEP	ENSG00000113441.16	-11.9959
38.248	-2.70278	0.605039	-4.46711	7.92828e-06	0.000161879	C1QTNF1-AS1	ENSG00000265096.2	-5.10082
1600.12	-2.70227	0.845999	-3.19418	0.00140229	0.0120116	C1S	ENSG00000182326.15	-2.85316
352.439	-2.698	0.415197	-6.49811	8.13331e-11	4.86439e-09	TMEM74B	ENSG00000125895.6	-10.0897
71.7846	-2.69733	0.689162	-3.91393	9.08063e-05	0.00130574	C19orf71	ENSG00000183397.6	-4.04188
21.4602	-2.6973	0.870843	-3.09735	0.00195261	0.015574	SUSD3	ENSG00000157303.11	-2.70938
64.9428	-2.69619	0.869917	-3.09937	0.00193934	0.0154743	AOC3	ENSG00000131471.7	-2.71235
13.4695	-2.69469	0.903586	-2.98222	0.0028617	0.0209841	KLRK1-AS1	ENSG00000245648.2	-2.54338
40.0716	-2.6946	0.669549	-4.0245	5.70971e-05	0.000883211	TMEM229B	ENSG00000198133.9	-4.24339
22.9333	-2.69297	0.917513	-2.93508	0.00333463	0.0235128	ADAMTS3	ENSG00000156140.10	-2.47695
136.207	-2.69089	0.757328	-3.55314	0.000380669	0.00420374	GDA	ENSG00000119125.17	-3.41945
1731.14	-2.68799	0.404555	-6.64431	3.04632e-11	2.00533e-09	GLRX	ENSG00000173221.14	-10.5162
1210.49	-2.67433	0.672958	-3.97399	7.06781e-05	0.0010529	INHA	ENSG00000123999.5	-4.15071
23.621	-2.66856	0.791237	-3.37265	0.000744496	0.00726054	MIR3189	ENSG00000264175.1	-3.12814
47.2102	-2.65816	0.681764	-3.89895	9.66118e-05	0.00137267	KIF17	ENSG00000117245.13	-4.01497
2906.34	-2.64943	0.497404	-5.32652	1.00114e-07	3.31128e-06	INHBA	ENSG00000122641.11	-6.9995
4073.06	-2.64424	0.410659	-6.43903	1.20237e-10	6.93945e-09	DAB2	ENSG00000153071.15	-9.91996
2782.98	-2.63938	0.417735	-6.31833	2.6441e-10	1.44111e-08	S100A6	ENSG00000197956.10	-9.57772
47.2946	-2.63863	0.947332	-2.78533	0.00534738	0.0334265	XCL1	ENSG00000143184.5	-2.27186
16.1228	-2.63202	0.837606	-3.14232	0.00167617	0.0137923	AKR1C1	ENSG00000187134.14	-2.77568
322.841	-2.63165	0.500796	-5.25493	1.4808e-07	4.71321e-06	ENTPD1	ENSG00000138185.20	-6.8295
13.5285	-2.62237	0.829073	-3.16302	0.00156144	0.0130334	ENSG00000250397	ENSG00000250397.2	-2.80648
36.9414	-2.61729	0.680365	-3.84689	0.000119625	0.00163436	ENSG00000276900	ENSG00000276900.1	-3.92218
2221.79	-2.60885	0.499053	-5.2276	1.71721e-07	5.33177e-06	RPL39	ENSG00000198918.8	-6.76518
9.30445	-2.60501	0.919875	-2.83192	0.00462701	0.0301261	ST20	ENSG00000180953.11	-2.3347
343.953	-2.6012	0.45235	-5.75041	8.90263e-09	3.56018e-07	PLEKHH1	ENSG00000054690.14	-8.05048
57.2004	-2.60036	0.591586	-4.39556	1.10485e-05	0.000214127	SPATA9	ENSG00000145757.16	-4.9567
21.2096	-2.60004	0.766156	-3.39361	0.000689779	0.00682874	IFI30	ENSG00000216490.4	-3.16129
50.4828	-2.5978	0.897041	-2.89597	0.00377992	0.0258824	MACROH2A2	ENSG00000099284.15	-2.42252
22.3275	-2.59723	0.719879	-3.60788	0.000308715	0.00355434	LIN7A	ENSG00000111052.8	-3.51044
123.28	-2.58992	0.51075	-5.07082	3.96105e-07	1.14077e-05	SMIM5	ENSG00000204323.5	-6.40219
23.1707	-2.58559	0.639738	-4.04164	5.30788e-05	0.000832951	FAM86EP	ENSG00000251669.6	-4.27508
491.778	-2.58407	0.512747	-5.03965	4.66386e-07	1.31516e-05	NECTIN3	ENSG00000177707.11	-6.33125
38.616	-2.58364	0.843804	-3.0619	0.00219938	0.0171114	ARHGEF28	ENSG00000214944.10	-2.6577
86.6126	-2.58033	0.405046	-6.37046	1.88456e-10	1.0526e-08	NUP50-DT	ENSG00000226328.7	-9.72479
143.082	-2.57408	0.739041	-3.483	0.000495836	0.00524144	DERL3	ENSG00000099958.15	-3.30466
14.1535	-2.56094	0.931839	-2.74826	0.00599122	0.0361739	POPDC2	ENSG00000121577.14	-2.22248
11.667	-2.55705	0.847018	-3.01889	0.00253703	0.0191648	ZNRD2-AS1	ENSG00000260233.3	-2.59568
240.699	-2.55662	0.577248	-4.42898	9.4679e-06	0.000187463	ERVV-2	ENSG00000268964.3	-5.02375
316.42	-2.55568	0.484446	-5.27548	1.32412e-07	4.24787e-06	IFITM2	ENSG00000185201.17	-6.87807
37.8085	-2.55181	0.966005	-2.64161	0.00825126	0.0460612	TESC	ENSG00000088992.18	-2.08348
1080.52	-2.55178	0.907892	-2.81066	0.00494396	0.0316011	IGFBP2	ENSG00000115457.10	-2.30593
26.2616	-2.55058	0.844758	-3.0193	0.00253362	0.0191538	TOGARAM2	ENSG00000189350.13	-2.59626
153.114	-2.54851	0.797064	-3.19737	0.00138687	0.0119097	RELL2	ENSG00000164620.9	-2.85796
4257.51	-2.54388	0.545853	-4.66037	3.15641e-06	7.23122e-05	FURIN	ENSG00000140564.13	-5.50081
22.4353	-2.5418	0.77102	-3.29667	0.000978372	0.00908264	ENSG00000280077	ENSG00000280077.1	-3.0095
31.7301	-2.54055	0.936685	-2.71227	0.00668232	0.0392707	FAM47E	ENSG00000189157.14	-2.17507
16.5857	-2.53626	0.858833	-2.95315	0.00314552	0.022464	ANKRD53	ENSG00000144031.12	-2.50231
1551.25	-2.53511	0.536207	-4.72785	2.26906e-06	5.48988e-05	RNASE1	ENSG00000129538.14	-5.64415
48.2776	-2.53121	0.599224	-4.22415	2.39844e-05	0.00042619	CCDC113	ENSG00000103021.9	-4.62007
82.7711	-2.52134	0.442747	-5.69476	1.23546e-08	4.80788e-07	MICU3	ENSG00000155970.12	-7.90817
88.5843	-2.51979	0.748746	-3.36534	0.000764483	0.00743044	SCNN1A	ENSG00000111319.13	-3.11663
15.509	-2.51921	0.840618	-2.99685	0.00272782	0.0202218	ENSG00000273599	ENSG00000273599.1	-2.56418
79.1199	-2.51169	0.894577	-2.80768	0.00498997	0.031835	PRRX1	ENSG00000116132.12	-2.3019
42.7639	-2.50418	0.84704	-2.95639	0.00311265	0.0223013	ST6GALNAC1	ENSG00000070526.15	-2.50687
17.3544	-2.50412	0.919647	-2.72292	0.00647087	0.0383168	UCN	ENSG00000163794.6	-2.18904
152.758	-2.49812	0.845537	-2.95448	0.00313198	0.0223989	MGST1	ENSG00000008394.13	-2.50418
44.9378	-2.49223	0.558446	-4.46279	8.0899e-06	0.000164516	SPATC1L	ENSG00000160284.15	-5.09206
20.3707	-2.48263	0.883662	-2.80948	0.00496213	0.0316973	ENSG00000236120	ENSG00000236120.7	-2.30433
38.1704	-2.48065	0.896435	-2.76724	0.00565338	0.0348184	TRAF3IP3	ENSG00000009790.15	-2.24769
3490.68	-2.48014	0.58119	-4.26735	1.97809e-05	0.00035905	LGALS1	ENSG00000100097.12	-4.70375
21.5282	-2.4744	0.617947	-4.00423	6.22197e-05	0.000945655	CPLX1	ENSG00000168993.15	-4.20607
86.8254	-2.47385	0.703334	-3.51732	0.000435928	0.00472644	PSD	ENSG00000059915.17	-3.36059
228.368	-2.47298	0.786991	-3.14232	0.00167615	0.0137923	RAC2	ENSG00000128340.15	-2.77569
67.1342	-2.46213	0.493133	-4.99283	5.95002e-07	1.63464e-05	YJEFN3	ENSG00000250067.12	-6.22548
3975.77	-2.45776	0.866028	-2.83797	0.00454019	0.0297039	IGFBP4	ENSG00000141753.7	-2.34293
26.8923	-2.45586	0.6393	-3.84148	0.000122297	0.00166526	ACTR3C	ENSG00000106526.11	-3.91259
185.14	-2.45416	0.384845	-6.37701	1.80578e-10	1.01419e-08	ABHD17C	ENSG00000136379.12	-9.74334
56.5908	-2.4494	0.551478	-4.44152	8.93261e-06	0.000179493	STAT4	ENSG00000138378.19	-5.04902
219.246	-2.44781	0.500703	-4.88875	1.0148e-06	2.64123e-05	PORCN	ENSG00000102312.24	-5.99362
104.356	-2.44494	0.789618	-3.09636	0.00195914	0.0156077	GGT5	ENSG00000099998.19	-2.70794
211.634	-2.4437	0.58497	-4.17748	2.94759e-05	0.000505604	ZNF554	ENSG00000172006.12	-4.53053
39.2021	-2.44246	0.651271	-3.75031	0.000176619	0.00225784	KMT2E-AS1	ENSG00000239569.3	-3.75296
70.4738	-2.44241	0.587159	-4.15971	3.18654e-05	0.000541552	C1orf162	ENSG00000143110.12	-4.49668
299.414	-2.43846	0.573638	-4.25088	2.12934e-05	0.000382733	PLAC1	ENSG00000170965.10	-4.67176
1301.77	-2.42566	0.40087	-6.05098	1.4397e-09	6.82007e-08	PAQR7	ENSG00000182749.6	-8.84173
495.196	-2.42239	0.673156	-3.59856	0.000319978	0.00364416	RN7SL1	ENSG00000276168.1	-3.49488
50.3422	-2.41828	0.77128	-3.13541	0.00171613	0.0140414	RNASE6	ENSG00000169413.3	-2.76545
77.5617	-2.41546	0.542698	-4.45083	8.55379e-06	0.000172394	ENSG00000284968	ENSG00000284968.1	-5.06784
97.5823	-2.39797	0.638357	-3.75647	0.000172329	0.00221137	TRAM2-AS1	ENSG00000225791.7	-3.76364
91.1363	-2.3958	0.532857	-4.49614	6.91993e-06	0.000143458	ANKDD1A	ENSG00000166839.17	-5.1599
26.6131	-2.38757	0.757401	-3.15232	0.00161978	0.01341	H2AC8	ENSG00000277075.2	-2.79054
21.2036	-2.38681	0.829648	-2.8769	0.00401603	0.0270875	ENSG00000256443	ENSG00000256443.1	-2.3962
115.791	-2.38424	0.901166	-2.64573	0.00815153	0.0457311	LONRF2	ENSG00000170500.13	-2.08876
12.5757	-2.38094	0.792972	-3.00256	0.00267723	0.0199122	INCA1	ENSG00000196388.8	-2.57232
28.3568	-2.37908	0.600091	-3.96453	7.35409e-05	0.00109154	H3C6	ENSG00000274750.3	-4.13347
24.1469	-2.37414	0.84803	-2.7996	0.00511664	0.0324593	C9orf116	ENSG00000160345.13	-2.29101
44.2657	-2.36998	0.539638	-4.39179	1.12422e-05	0.000217288	ENSG00000271533	ENSG00000271533.1	-4.94915
41.1782	-2.36538	0.632524	-3.73959	0.000184323	0.00232844	CATIP	ENSG00000158428.4	-3.73442
1383.87	-2.36441	0.412205	-5.73601	9.69336e-09	3.84604e-07	ERP44	ENSG00000023318.8	-8.01353
24.7586	-2.36157	0.602386	-3.92036	8.84156e-05	0.00127946	NIM1K	ENSG00000177453.7	-4.05347
124.948	-2.36092	0.413046	-5.71588	1.09139e-08	4.28005e-07	ETV4	ENSG00000175832.13	-7.96202
13.7615	-2.35957	0.737283	-3.20035	0.0013726	0.0118021	M1AP	ENSG00000159374.18	-2.86246
249.498	-2.34852	0.482953	-4.86283	1.1572e-06	2.97743e-05	CLMN	ENSG00000165959.12	-5.93659
78.2933	-2.34623	0.765066	-3.0667	0.00216434	0.0169298	CRMP1	ENSG00000072832.15	-2.66467
149.799	-2.33539	0.520749	-4.48467	7.30277e-06	0.000150471	APOL4	ENSG00000100336.18	-5.13651
20.0536	-2.33	0.728624	-3.1978	0.00138478	0.0118968	RNF139-AS1	ENSG00000245149.4	-2.85862
745.944	-2.31966	0.553566	-4.19039	2.78477e-05	0.000482574	UCK2	ENSG00000143179.16	-4.55521
704.264	-2.31366	0.668545	-3.46075	0.000538681	0.00559803	PROCR	ENSG00000101000.6	-3.26867
19.2779	-2.30838	0.789957	-2.92216	0.00347615	0.0243031	AFF3	ENSG00000144218.21	-2.4589
18261.7	-2.30716	0.384208	-6.00497	1.91368e-09	8.77825e-08	TGM2	ENSG00000198959.12	-8.71813
134.491	-2.30426	0.436568	-5.27813	1.30509e-07	4.2001e-06	LAD1	ENSG00000159166.15	-6.88436
230.742	-2.30394	0.451805	-5.09941	3.40708e-07	9.95367e-06	RAB17	ENSG00000124839.13	-6.46762
13.891	-2.30145	0.758064	-3.03596	0.00239774	0.0184103	ALPL	ENSG00000162551.14	-2.6202
72.5737	-2.30115	0.825248	-2.78843	0.00529636	0.0332581	IFI27L2	ENSG00000119632.4	-2.27602
27.5557	-2.29886	0.784909	-2.92883	0.00340241	0.0239112	GBAP1	ENSG00000160766.14	-2.46821
935.421	-2.29298	0.723055	-3.17123	0.00151792	0.0127489	C1QB	ENSG00000173369.17	-2.81875
22.0692	-2.29131	0.631748	-3.62694	0.000286802	0.0033419	SPDYC	ENSG00000204710.2	-3.54242
475.753	-2.28616	0.507778	-4.50227	6.72311e-06	0.000140238	EXPH5	ENSG00000110723.12	-5.17243
23.8593	-2.2847	0.724668	-3.15275	0.00161742	0.0133959	ENSG00000233030	ENSG00000233030.2	-2.79118
18.3036	-2.28419	0.817047	-2.79566	0.00517941	0.0327255	MAPK10	ENSG00000109339.24	-2.28572
67.7674	-2.27631	0.58676	-3.87946	0.00010469	0.00146184	MFSD6	ENSG00000151690.15	-3.98009
329.098	-2.27081	0.538943	-4.21344	2.51506e-05	0.000442262	VWA5A	ENSG00000110002.16	-4.59945
93.0665	-2.26816	0.606653	-3.73881	0.000184894	0.00233274	HSH2D	ENSG00000196684.12	-3.73308
49.6247	-2.26734	0.84909	-2.67031	0.00757804	0.0433168	LDOC1	ENSG00000182195.9	-2.12044
482.718	-2.26651	0.680695	-3.32971	0.000869374	0.00823671	TMEM45A	ENSG00000181458.10	-3.06079
245.876	-2.26606	0.497813	-4.55203	5.31315e-06	0.000113873	GYPC	ENSG00000136732.16	-5.27465
157.24	-2.26288	0.523104	-4.32586	1.51937e-05	0.000284443	TLCD5	ENSG00000181264.9	-4.81834
59.6313	-2.26177	0.477816	-4.73355	2.20624e-06	5.35066e-05	MORN3	ENSG00000139714.12	-5.65635
15.4381	-2.25899	0.788126	-2.86629	0.0041532	0.0278184	C10orf143	ENSG00000237489.5	-2.38162
19.7962	-2.25496	0.662152	-3.4055	0.000660422	0.00659934	ENSG00000259943	ENSG00000259943.1	-3.18018
14.2076	-2.25484	0.781142	-2.88659	0.00389437	0.0264937	RETN	ENSG00000104918.8	-2.40956
462.94	-2.25468	0.588394	-3.83192	0.000127146	0.00171974	HAND2-AS1	ENSG00000237125.11	-3.8957
440.532	-2.25248	0.371358	-6.06552	1.31529e-09	6.30438e-08	H2AC6	ENSG00000180573.10	-8.88098
140.406	-2.24724	0.658513	-3.4126	0.00064346	0.00648765	GSTM2	ENSG00000213366.13	-3.19148
253.3	-2.24638	0.66518	-3.3771	0.00073255	0.00716817	RGS1	ENSG00000090104.12	-3.13516
40.3241	-2.24305	0.722519	-3.10449	0.00190608	0.0152569	ABCC2	ENSG00000023839.12	-2.71986
198.802	-2.23981	0.792968	-2.82458	0.0047342	0.030602	CILP	ENSG00000138615.6	-2.32475
177.963	-2.23863	0.792488	-2.82481	0.0047308	0.0306015	MAP3K5	ENSG00000197442.10	-2.32507
342.133	-2.23476	0.418819	-5.33586	9.50939e-08	3.16589e-06	SEC11C	ENSG00000166562.9	-7.02185
654.046	-2.23188	0.382415	-5.83627	5.33814e-09	2.22697e-07	GBA	ENSG00000177628.16	-8.27261
3866.12	-2.23102	0.667293	-3.34338	0.000827632	0.0079003	LEP	ENSG00000174697.5	-3.08216
59.4119	-2.23025	0.708592	-3.14744	0.00164708	0.0135916	RAB6B	ENSG00000154917.11	-2.78329
18.6184	-2.22246	0.684969	-3.24462	0.00117608	0.0104492	CAPN10-DT	ENSG00000260942.1	-2.92956
22.2814	-2.2219	0.84532	-2.62847	0.0085769	0.0474451	EEF1E1	ENSG00000124802.12	-2.06667
77.5196	-2.22043	0.689161	-3.22193	0.00127332	0.0111087	DENND1C	ENSG00000205744.10	-2.89506
164.013	-2.22	0.782295	-2.83781	0.00454248	0.0297093	PHYHIP	ENSG00000168490.14	-2.34271
82.8018	-2.21986	0.569493	-3.89796	9.70075e-05	0.0013754	GPR34	ENSG00000171659.15	-4.01319
42.5298	-2.21688	0.57144	-3.87946	0.00010469	0.00146184	TPSP2	ENSG00000260284.1	-3.98009
16.9593	-2.21288	0.748224	-2.95751	0.0031013	0.0222422	LINC01504	ENSG00000225434.3	-2.50846
106.918	-2.21001	0.694441	-3.18243	0.00146043	0.0123685	SMOC2	ENSG00000112562.19	-2.83552
25.4995	-2.20693	0.746554	-2.95616	0.00311497	0.0223013	ENSG00000251411	ENSG00000251411.1	-2.50655
173.692	-2.20474	0.351668	-6.26937	3.62509e-10	1.9291e-08	CTNS	ENSG00000040531.16	-9.44068
42.8969	-2.20215	0.691173	-3.18611	0.00144201	0.0122545	ST3GAL1-DT	ENSG00000261220.2	-2.84103
182.439	-2.20206	0.794682	-2.77099	0.00558862	0.0345771	NPR1	ENSG00000169418.10	-2.2527
33.8578	-2.1986	0.638754	-3.44201	0.000577408	0.00592756	GNPDA2	ENSG00000163281.12	-3.23852
214.776	-2.19641	0.430459	-5.10247	3.35241e-07	9.8081e-06	FAM171B	ENSG00000144369.13	-6.47464
274.28	-2.1905	0.811362	-2.69978	0.00693849	0.0404712	NCF1	ENSG00000158517.15	-2.15873
1507.44	-2.18231	0.384002	-5.68306	1.32303e-08	5.12897e-07	ST3GAL4	ENSG00000110080.20	-7.87843
322.274	-2.18119	0.582009	-3.74768	0.000178477	0.00226873	MS4A6A	ENSG00000110077.15	-3.74842
29.7623	-2.17998	0.5729	-3.80516	0.000141711	0.00188036	C1orf56	ENSG00000143443.10	-3.8486
151.747	-2.17923	0.585527	-3.72183	0.000197787	0.00246626	LPAR6	ENSG00000139679.16	-3.7038
1433.1	-2.17443	0.337508	-6.44261	1.17433e-10	6.8027e-09	MAN1C1	ENSG00000117643.15	-9.93021
15.3619	-2.17443	0.781452	-2.78254	0.00539346	0.0336158	SIGLEC11	ENSG00000161640.15	-2.26813
24.1565	-2.1696	0.765386	-2.83464	0.0045877	0.0299182	TRIM52-AS1	ENSG00000248275.2	-2.33841
14.5008	-2.16833	0.827122	-2.62153	0.00875354	0.0482671	SLC35G2	ENSG00000168917.9	-2.05782
26.2729	-2.16778	0.705141	-3.07426	0.00211029	0.0166224	PAK3	ENSG00000077264.16	-2.67566
228.093	-2.16776	0.404029	-5.36536	8.07858e-08	2.72082e-06	ATOX1	ENSG00000177556.12	-7.09266
69.4492	-2.16685	0.432943	-5.00494	5.58802e-07	1.54778e-05	GDPD1	ENSG00000153982.11	-6.25274
85.8647	-2.1664	0.687319	-3.15196	0.00162179	0.0134211	PWWP3B	ENSG00000157502.13	-2.79001
38.6913	-2.16428	0.563538	-3.84053	0.00012277	0.00166834	THAP8	ENSG00000161277.11	-3.91091
74.0867	-2.16219	0.510556	-4.23497	2.28581e-05	0.000408685	POLD4	ENSG00000175482.9	-4.64096
1630.34	-2.15348	0.573173	-3.75711	0.000171884	0.00220846	DEPP1	ENSG00000165507.9	-3.76476
163.722	-2.14723	0.407614	-5.26781	1.38062e-07	4.41516e-06	NDUFA3	ENSG00000170906.16	-6.85993
129.343	-2.14684	0.759513	-2.8266	0.00470458	0.0304648	OSBPL5	ENSG00000021762.20	-2.32748
15.1099	-2.14454	0.718946	-2.98289	0.00285537	0.0209604	TEKT4P2	ENSG00000188681.11	-2.54434
82.1057	-2.1432	0.454128	-4.71938	2.36566e-06	5.68965e-05	ZNF480	ENSG00000198464.14	-5.62605
28.1114	-2.14313	0.596352	-3.59373	0.000325975	0.00370467	HDAC9	ENSG00000048052.23	-3.48682
290.574	-2.14169	0.457023	-4.68617	2.7836e-06	6.50202e-05	BCAR4	ENSG00000262117.5	-5.55539
37.0799	-2.13925	0.496216	-4.31113	1.62423e-05	0.000302677	C18orf21	ENSG00000141428.17	-4.78935
156.438	-2.13319	0.576669	-3.69916	0.000216315	0.00265323	ABHD14B	ENSG00000114779.20	-3.66491
77.2189	-2.13089	0.492417	-4.32741	1.50875e-05	0.000282978	MX2	ENSG00000183486.14	-4.82138
76.5679	-2.13021	0.431907	-4.93212	8.13422e-07	2.16673e-05	TLCD1	ENSG00000160606.11	-6.08968
12.9519	-2.12991	0.759359	-2.80488	0.00503356	0.0320526	MRPL20-DT	ENSG00000272455.1	-2.29813
26.5828	-2.12938	0.6639	-3.20739	0.00133946	0.011586	ARMH4	ENSG00000139971.15	-2.87307
3389.89	-2.12914	0.377466	-5.64061	1.69451e-08	6.49456e-07	CTDSP1	ENSG00000144579.8	-7.77096
3874.47	-2.12707	0.40037	-5.31275	1.07981e-07	3.55986e-06	RPS27	ENSG00000177954.14	-6.96665
147.218	-2.11648	0.811612	-2.60775	0.00911382	0.0495795	DEPTOR	ENSG00000155792.10	-2.0403
1418.34	-2.11535	0.292759	-7.22556	4.99028e-13	4.45718e-11	FDX1	ENSG00000137714.3	-12.3019
17.2421	-2.11217	0.676626	-3.12163	0.00179855	0.0145921	FGF22	ENSG00000070388.11	-2.74508
43.6219	-2.10905	0.748905	-2.81618	0.00485985	0.0311519	PLA2G4C	ENSG00000105499.14	-2.31338
991.885	-2.10855	0.402222	-5.24226	1.58624e-07	5.02517e-06	ATP5F1E	ENSG00000124172.10	-6.79963
72.0495	-2.10367	0.782379	-2.68882	0.00717059	0.0414779	RUBCNL	ENSG00000102445.20	-2.14445
80.9806	-2.0977	0.568688	-3.68866	0.00022544	0.00274616	ENSG00000213062	ENSG00000213062.5	-3.64697
19.1848	-2.09092	0.680901	-3.07082	0.00213474	0.0167889	ZNF132	ENSG00000131849.12	-2.67065
18897.2	-2.09009	0.476289	-4.38828	1.14251e-05	0.000219697	MT-CO3	ENSG00000198938.2	-4.94214
753.942	-2.08949	0.358785	-5.82378	5.75327e-09	2.38056e-07	C1QTNF1	ENSG00000173918.15	-8.24009
162.999	-2.0864	0.699123	-2.98431	0.0028422	0.0208922	SELPLG	ENSG00000110876.10	-2.54635
52.0505	-2.0856	0.603935	-3.45334	0.000553683	0.00572752	LY6D	ENSG00000167656.5	-3.25674
6910.72	-2.07635	0.466142	-4.45432	8.41582e-06	0.00017012	S100P	ENSG00000163993.7	-5.0749
197.704	-2.07463	0.35087	-5.91281	3.36322e-09	1.46644e-07	RELL1	ENSG00000181826.10	-8.47324
20.0601	-2.07378	0.704881	-2.94204	0.00326063	0.0231151	SPDYE10P	ENSG00000274570.5	-2.4867
53.8538	-2.07346	0.456263	-4.54443	5.50848e-06	0.000117686	OSER1-DT	ENSG00000223891.6	-5.25897
1981.13	-2.07208	0.732106	-2.8303	0.00465039	0.0302007	CRYAB	ENSG00000109846.9	-2.33251
14.4238	-2.07103	0.710167	-2.91626	0.00354255	0.0246738	SDCBP2-AS1	ENSG00000234684.7	-2.45068
65.3963	-2.06965	0.494041	-4.18923	2.79901e-05	0.000484214	PLCE1	ENSG00000138193.16	-4.553
30.9988	-2.06828	0.596004	-3.47025	0.000519975	0.00544269	RUSC1-AS1	ENSG00000225855.7	-3.28402
1530.71	-2.06246	0.491023	-4.20033	2.66529e-05	0.000463455	MAOA	ENSG00000189221.10	-4.57426
1305.97	-2.06	0.47269	-4.35804	1.31233e-05	0.00025007	TRIM25	ENSG00000121060.19	-4.88196
896.082	-2.05849	0.605172	-3.4015	0.000670174	0.00666721	PAM	ENSG00000145730.21	-3.17381
16.6184	-2.05715	0.759493	-2.70858	0.00675714	0.0396747	ENSG00000280433	ENSG00000280433.1	-2.17024
175.853	-2.05711	0.374961	-5.48618	4.10708e-08	1.45579e-06	PCBD1	ENSG00000166228.9	-7.38647
105.025	-2.05502	0.615756	-3.33739	0.000845688	0.00804236	CCL2	ENSG00000108691.9	-3.07279
13.828	-2.05274	0.740835	-2.77085	0.00559107	0.0345817	LINC02062	ENSG00000248489.2	-2.25251
226.712	-2.05063	0.610246	-3.36033	0.000778487	0.00752686	MS4A4A	ENSG00000110079.19	-3.10875
1001.21	-2.04814	0.623913	-3.28273	0.00102808	0.00945319	SDC3	ENSG00000162512.16	-2.98797
187.366	-2.04606	0.530455	-3.85717	0.000114709	0.00157726	DENND2D	ENSG00000162777.17	-3.9404
18.3582	-2.04602	0.773879	-2.64385	0.00819697	0.0458963	ENSG00000253194	ENSG00000253194.2	-2.08635
552.89	-2.04365	0.405395	-5.04112	4.6281e-07	1.30689e-05	FXYD5	ENSG00000089327.15	-6.3346
104.775	-2.04306	0.542136	-3.76854	0.000164208	0.002126	LINC00894	ENSG00000235703.6	-3.7846
70.3649	-2.04229	0.521395	-3.91697	8.96675e-05	0.00129304	MAGEA11	ENSG00000185247.15	-4.04736
15.6217	-2.04183	0.768672	-2.65631	0.00790012	0.0446294	ENSG00000286699	ENSG00000286699.1	-2.10237
21.0687	-2.03955	0.628482	-3.2452	0.0011737	0.0104371	AK9	ENSG00000155085.16	-2.93044
122.769	-2.03734	0.766568	-2.65774	0.00786664	0.0445023	PHOSPHO1	ENSG00000173868.12	-2.10421
29.8184	-2.03622	0.598693	-3.40111	0.000671133	0.00667348	ZNF22-AS1	ENSG00000165511.6	-3.17319
16.0532	-2.03268	0.768791	-2.644	0.00819327	0.0458963	ENSG00000261745	ENSG00000261745.2	-2.08654
27.357	-2.03072	0.746334	-2.72093	0.0065099	0.0385142	FAM124B	ENSG00000124019.10	-2.18643
566.271	-2.02586	0.409707	-4.94465	7.62791e-07	2.04031e-05	STAT5A	ENSG00000126561.18	-6.11759
16.171	-2.02289	0.767779	-2.63472	0.00842056	0.0467616	ENSG00000224536	ENSG00000224536.2	-2.07466
15.7151	-2.02091	0.709944	-2.84658	0.00441918	0.0291283	DPEP2NB	ENSG00000263201.1	-2.35466
44.8462	-2.02009	0.635931	-3.17659	0.0014902	0.0125838	FBXL16	ENSG00000127585.12	-2.82676
81.6452	-2.01206	0.435963	-4.61522	3.92682e-06	8.78766e-05	IGIP	ENSG00000182700.5	-5.40596
22.6849	-2.00927	0.711677	-2.82328	0.00475349	0.0307031	VNN2	ENSG00000112303.14	-2.32299
313.081	-2.0092	0.368095	-5.45836	4.80555e-08	1.67119e-06	ERVV-1	ENSG00000269526.1	-7.31826
20.6758	-2.00709	0.640369	-3.13427	0.00172283	0.0140622	USP46-DT	ENSG00000248866.1	-2.76376
100.746	-2.00446	0.742632	-2.69913	0.00695202	0.0405268	CD7	ENSG00000173762.8	-2.15789
182.291	-2.00417	0.475001	-4.2193	2.45063e-05	0.000433944	FBXO25	ENSG00000147364.17	-4.61072
35.5719	-2.00225	0.577214	-3.46882	0.000522758	0.00545492	RBM20	ENSG00000203867.8	-3.2817
87.001	-2.00193	0.722707	-2.77005	0.00560477	0.0346258	NCF1C	ENSG00000165178.9	-2.25144
373.424	-1.99851	0.378225	-5.28391	1.26454e-07	4.10122e-06	ENSG00000260912	ENSG00000260912.1	-6.89807
4986.63	-1.98985	0.402394	-4.94502	7.61368e-07	2.0392e-05	ENG	ENSG00000106991.14	-6.11841
522.825	-1.98874	0.529888	-3.75314	0.000174631	0.00223526	C2orf72	ENSG00000204128.6	-3.75788
40.5473	-1.98356	0.68222	-2.90751	0.00364316	0.0251798	MECOM	ENSG00000085276.19	-2.43852
134.053	-1.98094	0.425874	-4.65146	3.29599e-06	7.54246e-05	ARRDC1-AS1	ENSG00000203993.6	-5.48201
276.983	-1.98055	0.598606	-3.3086	0.000937628	0.0087646	FCGR2A	ENSG00000143226.15	-3.02797
34.3914	-1.97807	0.656133	-3.01475	0.00257193	0.0193419	ERP27	ENSG00000139055.7	-2.58974
3373.99	-1.97805	0.282098	-7.01194	2.35044e-12	1.91386e-10	S100A11	ENSG00000163191.6	-11.6289
12020.7	-1.97767	0.56378	-3.50787	0.000451711	0.00486375	MT-CYB	ENSG00000198727.2	-3.34514
94.5484	-1.97743	0.500205	-3.95324	7.70992e-05	0.00113769	CERS4	ENSG00000090661.12	-4.11295
76.0715	-1.9771	0.671535	-2.94415	0.00323843	0.0229819	TSPAN33	ENSG00000158457.6	-2.48967
162.264	-1.97316	0.381106	-5.17745	2.24942e-07	6.79688e-06	MGST2	ENSG00000085871.9	-6.64793
98.3594	-1.9721	0.467525	-4.21817	2.46292e-05	0.00043536	PPP1R14C	ENSG00000198729.5	-4.60855
37.3534	-1.9697	0.689338	-2.85737	0.00427166	0.0284147	SOCS2-AS1	ENSG00000246985.8	-2.3694
2387.17	-1.96773	0.247768	-7.94183	1.9922e-15	2.37599e-13	MYL12B	ENSG00000118680.14	-14.7007
550.757	-1.96651	0.568887	-3.45676	0.000546706	0.00566401	B3GNT3	ENSG00000179913.11	-3.26225
89.0972	-1.96355	0.404006	-4.8602	1.17266e-06	3.00577e-05	SEC31B	ENSG00000075826.17	-5.93083
681.898	-1.96253	0.579379	-3.3873	0.000705846	0.00695386	S100A4	ENSG00000196154.12	-3.15129
102.429	-1.96183	0.541701	-3.62162	0.000292768	0.00339193	NCCRP1	ENSG00000188505.5	-3.53348
13576.3	-1.96172	0.583127	-3.36414	0.000767825	0.00745577	MT-ATP6	ENSG00000198899.2	-3.11474
1223.38	-1.95997	0.642983	-3.04824	0.00230183	0.0177721	C1QA	ENSG00000173372.17	-2.63793
1169.52	-1.95435	0.395042	-4.94719	7.52938e-07	2.01929e-05	SSR4	ENSG00000180879.14	-6.12324
444.922	-1.95226	0.701803	-2.78178	0.00540611	0.0336534	CORO1A	ENSG00000102879.16	-2.26711
1485.96	-1.94384	0.491189	-3.95743	7.57609e-05	0.00112039	ESAM	ENSG00000149564.12	-4.12056
35.1635	-1.94304	0.552362	-3.51769	0.000435324	0.00472354	ENSG00000262877	ENSG00000262877.5	-3.36119
164.552	-1.94031	0.743345	-2.61025	0.00904771	0.0494188	IL36RN	ENSG00000136695.15	-2.04346
17.3862	-1.93904	0.691085	-2.80579	0.00501935	0.0319722	TFAP2A-AS2	ENSG00000285278.1	-2.29935
15442.9	-1.9382	0.410057	-4.72665	2.28253e-06	5.51588e-05	ADAM12	ENSG00000148848.15	-5.64158
40.47	-1.93778	0.671323	-2.88652	0.00389533	0.0264937	TLR5	ENSG00000187554.14	-2.40946
12.3216	-1.93212	0.723024	-2.67228	0.0075338	0.0431613	ENSG00000259877	ENSG00000259877.2	-2.12299
1515.35	-1.9301	0.410969	-4.69646	2.64704e-06	6.2333e-05	SCARB1	ENSG00000073060.17	-5.57724
109.365	-1.92993	0.404408	-4.77223	1.82202e-06	4.48863e-05	SWI5	ENSG00000175854.14	-5.73945
58.7118	-1.92568	0.437086	-4.40573	1.05427e-05	0.000206525	SLC44A3	ENSG00000143036.17	-4.97705
15.2761	-1.92434	0.676765	-2.84344	0.004463	0.0293599	ENSG00000247121	ENSG00000247121.7	-2.35037
3142.1	-1.92117	0.320608	-5.99227	2.06938e-09	9.38626e-08	CD59	ENSG00000085063.17	-8.68416
31.8597	-1.91953	0.591885	-3.24307	0.00118248	0.0104969	ENSG00000275202	ENSG00000275202.1	-2.92721
418.614	-1.9166	0.530105	-3.61551	0.000299756	0.00346102	HS3ST3B1	ENSG00000125430.9	-3.52323
361.758	-1.91552	0.324784	-5.89782	3.6834e-09	1.58222e-07	CISH	ENSG00000114737.16	-8.43375
3090.94	-1.91416	0.527562	-3.62831	0.000285283	0.00332803	TIMP1	ENSG00000102265.12	-3.54472
262.99	-1.91171	0.480557	-3.97812	6.94636e-05	0.00103939	ARHGAP26	ENSG00000145819.18	-4.15824
2396.05	-1.90975	0.643966	-2.9656	0.00302091	0.021859	SERPING1	ENSG00000149131.17	-2.51986
2241.43	-1.90762	0.535399	-3.56299	0.000366661	0.00407569	CST3	ENSG00000101439.9	-3.43573
4665.42	-1.90473	0.442481	-4.30466	1.6724e-05	0.000310513	ERVW-1	ENSG00000242950.7	-4.77666
2406.83	-1.90295	0.32236	-5.90319	3.56546e-09	1.54465e-07	CYP11A1	ENSG00000140459.18	-8.44788
798.432	-1.90253	0.520025	-3.65854	0.000253658	0.00302524	NEURL1	ENSG00000107954.10	-3.59575
191.627	-1.90208	0.541807	-3.51063	0.000447054	0.00482643	SLC52A3	ENSG00000101276.18	-3.34964
609.521	-1.89766	0.411757	-4.6087	4.05198e-06	9.04779e-05	BRK1	ENSG00000254999.4	-5.39233
52.4796	-1.89749	0.471323	-4.02587	5.67654e-05	0.000879907	ENSG00000283633	ENSG00000283633.1	-4.24592
265.596	-1.89738	0.517791	-3.66438	0.00024794	0.00296752	TNC	ENSG00000041982.16	-3.60565
2425.99	-1.89728	0.359155	-5.28263	1.27345e-07	4.1179e-06	NUCB2	ENSG00000070081.17	-6.89502
110.292	-1.89705	0.326232	-5.81503	6.06243e-09	2.49829e-07	NPAS2	ENSG00000170485.17	-8.21735
25.6695	-1.89305	0.599168	-3.15947	0.00158057	0.013166	IRF1-AS1	ENSG00000197536.11	-2.80119
198.504	-1.89065	0.707053	-2.67399	0.00749554	0.0429907	SLA	ENSG00000155926.14	-2.1252
315.853	-1.88861	0.599726	-3.14911	0.00163766	0.0135194	ADIRF-AS1	ENSG00000272734.1	-2.78578
245.312	-1.88545	0.434911	-4.33526	1.45589e-05	0.0002751	CEP68	ENSG00000011523.14	-4.83687
172.15	-1.88505	0.407199	-4.62931	3.66891e-06	8.26524e-05	NSUN5P1	ENSG00000223705.9	-5.43546
152.881	-1.88479	0.527554	-3.57269	0.000353338	0.00395142	TWIST1	ENSG00000122691.13	-3.45181
1196.87	-1.88103	0.269484	-6.98011	2.94949e-12	2.36367e-10	TPP1	ENSG00000166340.18	-11.5303
2222.54	-1.87798	0.663521	-2.83033	0.00465003	0.0302007	FER1L4	ENSG00000088340.17	-2.33254
773.278	-1.87678	0.500859	-3.74713	0.00017887	0.00226958	PIK3C2B	ENSG00000133056.14	-3.74746
1667.46	-1.87619	0.224428	-8.35987	6.27896e-17	8.29954e-15	HM13	ENSG00000101294.18	-16.2021
103.522	-1.87238	0.621467	-3.01285	0.00258809	0.0194203	PSMB10	ENSG00000205220.12	-2.58702
56.8976	-1.87056	0.508289	-3.68012	0.000233127	0.00281684	ENSG00000274173	ENSG00000274173.1	-3.63241
70.947	-1.86759	0.409888	-4.55634	5.20516e-06	0.000112033	PIGP	ENSG00000185808.14	-5.28357
27.4286	-1.86742	0.643319	-2.90279	0.00369859	0.0254459	MYH7B	ENSG00000078814.17	-2.43196
107.714	-1.86281	0.464178	-4.01313	5.99176e-05	0.000918239	DANCR	ENSG00000226950.8	-4.22245
71.1828	-1.86197	0.531885	-3.50069	0.00046405	0.00496497	IRAG1	ENSG00000072952.20	-3.33343
7891.84	-1.85995	0.644224	-2.88711	0.00388793	0.02647	LUM	ENSG00000139329.5	-2.41028
43.5568	-1.85652	0.623108	-2.97946	0.00288761	0.0211511	FBXL7	ENSG00000183580.10	-2.53946
112.367	-1.85626	0.662231	-2.80304	0.00506234	0.0321954	CARMN	ENSG00000249669.10	-2.29565
109.876	-1.85512	0.533657	-3.47624	0.000508489	0.00534454	ZNF580	ENSG00000213015.9	-3.29372
91.8746	-1.85039	0.551532	-3.35501	0.000793635	0.00764779	NMT2	ENSG00000152465.18	-3.10038
159.945	-1.8482	0.663044	-2.78744	0.00531257	0.0332959	C20orf27	ENSG00000101220.18	-2.2747
350.213	-1.8468	0.501283	-3.68415	0.00022947	0.00278246	POSTN	ENSG00000133110.15	-3.63927
21146.5	-1.84466	0.506158	-3.64443	0.000267985	0.00316631	FBLN1	ENSG00000077942.19	-3.57189
7824.04	-1.84362	0.686684	-2.68482	0.00725698	0.0418712	PAPPA2	ENSG00000116183.11	-2.13924
67.8703	-1.84333	0.459673	-4.01008	6.06977e-05	0.000926692	ICA1	ENSG00000003147.19	-4.21683
20.8913	-1.83939	0.703887	-2.61319	0.00897019	0.0491398	CKMT2-AS1	ENSG00000247572.8	-2.0472
6929.65	-1.83881	0.626245	-2.93625	0.00332202	0.0234744	HSPB1	ENSG00000106211.10	-2.4786
2015.58	-1.83622	0.365417	-5.02499	5.03447e-07	1.41181e-05	IFITM3	ENSG00000142089.17	-6.29805
171.108	-1.83569	0.297454	-6.17134	6.77155e-10	3.37418e-08	ELMOD3	ENSG00000115459.18	-9.16931
35.4464	-1.83054	0.647564	-2.82681	0.00470146	0.0304544	TPRG1LP1	ENSG00000269097.1	-2.32777
216.856	-1.82747	0.630121	-2.90019	0.00372934	0.0255799	IL32	ENSG00000008517.19	-2.42837
40.9133	-1.82409	0.57445	-3.17537	0.00149644	0.012626	IL20RA	ENSG00000016402.14	-2.82494
161.202	-1.82347	0.486674	-3.74679	0.000179112	0.0022711	OLFML2B	ENSG00000162745.11	-3.74688
2237.4	-1.82263	0.545288	-3.3425	0.00083026	0.00791793	LIFR	ENSG00000113594.10	-3.08079
185.108	-1.82088	0.330363	-5.51176	3.55254e-08	1.28392e-06	CCNH	ENSG00000134480.16	-7.44946
31.8322	-1.82079	0.571046	-3.18852	0.00143005	0.0121722	ENSG00000225177	ENSG00000225177.6	-2.84465
107.1	-1.81988	0.377183	-4.82491	1.40063e-06	3.52162e-05	ANO1	ENSG00000131620.17	-5.85368
19.5979	-1.81838	0.644581	-2.82102	0.00478708	0.0308384	LINC02175	ENSG00000262155.2	-2.31993
23.0371	-1.81784	0.584087	-3.11228	0.00185648	0.0149603	NEB	ENSG00000183091.20	-2.73131
2940.51	-1.81668	0.495418	-3.66697	0.00024544	0.00294775	RPL29	ENSG00000162244.12	-3.61005
205.445	-1.8144	0.62499	-2.90308	0.00369512	0.0254392	MEIS1	ENSG00000143995.20	-2.43237
10740.2	-1.81422	0.478865	-3.78858	0.000151511	0.00198186	MT-ND5	ENSG00000198786.2	-3.81956
56.8244	-1.81365	0.610567	-2.97043	0.00297381	0.0216301	CARD14	ENSG00000141527.18	-2.52669
18.2329	-1.81339	0.68925	-2.63096	0.00851433	0.0471661	ENSG00000223478	ENSG00000223478.1	-2.06985
18.3069	-1.81295	0.662605	-2.73609	0.00621731	0.0371956	NPR3	ENSG00000113389.16	-2.2064
326.024	-1.81279	0.477619	-3.79548	0.000147359	0.00194038	H2BC12	ENSG00000197903.8	-3.83162
79.1808	-1.81214	0.472458	-3.83557	0.000125276	0.00169784	ZDHHC1	ENSG00000159714.12	-3.90213
23.3656	-1.81158	0.671604	-2.69739	0.00698844	0.040669	ENSG00000279759	ENSG00000279759.1	-2.15562
19917	-1.81034	0.48349	-3.74431	0.00018089	0.00229079	MT-CO2	ENSG00000198712.1	-3.74258
59.6079	-1.80739	0.621111	-2.90993	0.00361515	0.025061	MTLN	ENSG00000175701.11	-2.44187
33.0379	-1.80698	0.596177	-3.03095	0.00243787	0.0186057	NBR2	ENSG00000198496.12	-2.61299
58.4359	-1.80692	0.648573	-2.78599	0.00533646	0.0333838	ATP10A	ENSG00000206190.12	-2.27275
2053.55	-1.80555	0.349931	-5.15973	2.47312e-07	7.37391e-06	EDF1	ENSG00000107223.13	-6.60675
364.716	-1.80222	0.622823	-2.89363	0.00380818	0.0260144	CYBRD1	ENSG00000071967.12	-2.41928
114.665	-1.80174	0.380479	-4.73546	2.18563e-06	5.31339e-05	DNAH1	ENSG00000114841.18	-5.66042
3218	-1.80085	0.457531	-3.93602	8.28449e-05	0.00121102	RPL27	ENSG00000131469.15	-4.08173
1496.66	-1.79939	0.616617	-2.91817	0.00352092	0.0245568	MYL9	ENSG00000101335.10	-2.45334
367.966	-1.79927	0.26802	-6.71322	1.9038e-11	1.30404e-09	SLC35F6	ENSG00000213699.9	-10.7204
2292.56	-1.79743	0.590063	-3.04617	0.00231779	0.0178817	GABRE	ENSG00000102287.19	-2.63493
810.425	-1.79631	0.390074	-4.60505	4.12363e-06	9.19766e-05	H2BC21	ENSG00000184678.10	-5.38472
569.011	-1.79215	0.425325	-4.2136	2.51332e-05	0.000442262	SLC26A6	ENSG00000225697.13	-4.59975
112.239	-1.79073	0.491976	-3.63987	0.000272775	0.00320981	ENSG00000243302	ENSG00000243302.3	-3.5642
56.1929	-1.78812	0.579771	-3.08418	0.00204117	0.0161407	ZNF517	ENSG00000197363.10	-2.69012
33.6436	-1.78598	0.573365	-3.11492	0.00183995	0.0148567	IP6K3	ENSG00000161896.12	-2.73519
172.152	-1.78019	0.325869	-5.46291	4.68405e-08	1.64023e-06	PFN2	ENSG00000070087.14	-7.32938
260.338	-1.77928	0.55148	-3.22636	0.00125373	0.0109803	PTPRJ	ENSG00000149177.13	-2.90179
1035.15	-1.77701	0.608823	-2.91876	0.00351432	0.0245263	PLA2G2A	ENSG00000188257.12	-2.45416
90.6584	-1.77567	0.600664	-2.95618	0.00311472	0.0223013	SUSD2	ENSG00000099994.11	-2.50658
34.6236	-1.77211	0.584271	-3.03303	0.00242115	0.0185171	LINC02268	ENSG00000248174.6	-2.61598
1905.38	-1.77137	0.584623	-3.02994	0.00244602	0.018651	GADD45G	ENSG00000130222.11	-2.61154
204.954	-1.77137	0.573376	-3.08937	0.0020058	0.015892	MASP1	ENSG00000127241.18	-2.69771
211.313	-1.77073	0.573617	-3.08696	0.00202216	0.0160028	SLC41A2	ENSG00000136052.10	-2.69418
120.281	-1.76924	0.436408	-4.05409	5.03297e-05	0.000795351	ANKMY1	ENSG00000144504.15	-4.29818
30.1332	-1.76672	0.554799	-3.18443	0.00145041	0.0122991	ATP8A2	ENSG00000132932.19	-2.83851
129.196	-1.76273	0.633621	-2.782	0.00540253	0.0336414	NDUFA11	ENSG00000174886.14	-2.2674
1961.62	-1.7616	0.435308	-4.04678	5.19265e-05	0.000816765	CLIC3	ENSG00000169583.13	-4.28461
42.0311	-1.7613	0.608335	-2.89527	0.00378827	0.0259309	OCIAD2	ENSG00000145247.12	-2.42156
128.125	-1.75958	0.636674	-2.7637	0.00571493	0.0350223	ST6GAL1	ENSG00000073849.16	-2.24299
511.331	-1.75732	0.572412	-3.07002	0.00214042	0.0168271	RIPOR2	ENSG00000111913.20	-2.6695
16.4419	-1.75428	0.618431	-2.83667	0.00455869	0.0297673	GATD3B	ENSG00000280071.4	-2.34116
55.1901	-1.75348	0.657124	-2.66841	0.00762105	0.0434891	CPS1	ENSG00000021826.17	-2.11799
1539.87	-1.75054	0.477424	-3.66663	0.000245766	0.00294775	MAN1A2	ENSG00000198162.12	-3.60948
196.659	-1.74519	0.499444	-3.49428	0.000475349	0.00505386	OBSCN	ENSG00000154358.23	-3.32299
293.785	-1.74483	0.586041	-2.97732	0.00290783	0.0212532	TMEM37	ENSG00000171227.7	-2.53643
64.1937	-1.73397	0.419541	-4.13301	3.58048e-05	0.000599092	ERVK13-1	ENSG00000260565.7	-4.44606
91.2725	-1.73296	0.529536	-3.27261	0.00106559	0.0097277	KIAA1671	ENSG00000197077.14	-2.97241
1003.11	-1.73267	0.415092	-4.17418	2.99057e-05	0.000511471	OSMR	ENSG00000145623.13	-4.52425
2661.27	-1.72811	0.459782	-3.75854	0.00017091	0.00219873	TUSC3	ENSG00000104723.21	-3.76723
284.618	-1.7263	0.41229	-4.18709	2.82548e-05	0.000486718	ABHD4	ENSG00000100439.10	-4.54891
54.805	-1.72284	0.615023	-2.80125	0.00509047	0.0323236	LINC-PINT	ENSG00000231721.7	-2.29324
1309.86	-1.71796	0.45305	-3.79198	0.000149448	0.00195867	POGLUT3	ENSG00000178202.13	-3.82551
1282.44	-1.71592	0.289976	-5.91745	3.26968e-09	1.42872e-07	MCFD2	ENSG00000180398.13	-8.48549
44.2438	-1.71381	0.502402	-3.41124	0.00064668	0.00650515	LINC01341	ENSG00000227953.7	-3.18931
39.0625	-1.71206	0.547612	-3.12641	0.00176954	0.0144086	LINC01004	ENSG00000228393.4	-2.75214
40.8176	-1.71135	0.511424	-3.34624	0.000819144	0.00783772	SLC35A1	ENSG00000164414.18	-3.08664
233.983	-1.70932	0.312047	-5.47775	4.30761e-08	1.5189e-06	COMMD7	ENSG00000149600.12	-7.36576
2114.82	-1.70807	0.388178	-4.40021	1.08145e-05	0.000210427	VSIR	ENSG00000107738.20	-4.96599
195.157	-1.70679	0.420381	-4.06011	4.90498e-05	0.0007806	ADAMTS6	ENSG00000049192.15	-4.30936
433.175	-1.70479	0.604522	-2.82006	0.00480143	0.0308848	TM4SF1	ENSG00000169908.12	-2.31863
409.369	-1.70198	0.592934	-2.87045	0.00409891	0.0275183	FOLR2	ENSG00000165457.14	-2.38733
21.9476	-1.7009	0.63963	-2.6592	0.00783268	0.044372	ENSG00000236449	ENSG00000236449.2	-2.10609
350.955	-1.69986	0.40223	-4.22608	2.37798e-05	0.000423668	C2CD3	ENSG00000168014.18	-4.62379
105.417	-1.69333	0.41517	-4.07865	4.52979e-05	0.000727746	SLC25A30	ENSG00000174032.17	-4.34392
1182.34	-1.68961	0.328952	-5.13635	2.80131e-07	8.27939e-06	PKIB	ENSG00000135549.15	-6.55264
104.119	-1.6885	0.569501	-2.96488	0.00302798	0.0218768	FAXDC2	ENSG00000170271.11	-2.51885
957.647	-1.68644	0.310093	-5.43849	5.3735e-08	1.85917e-06	MICAL1	ENSG00000135596.18	-7.26974
492.548	-1.68462	0.451161	-3.73396	0.000188494	0.00237521	ECM1	ENSG00000143369.15	-3.7247
183.66	-1.68447	0.448744	-3.75375	0.000174211	0.00223128	PDLIM4	ENSG00000131435.13	-3.75893
65.5979	-1.6787	0.533827	-3.14466	0.00166282	0.0137047	HMGN3-AS1	ENSG00000270362.1	-2.77916
19.3528	-1.67753	0.641074	-2.61674	0.00887731	0.0487507	SEC14L2	ENSG00000100003.18	-2.05172
94.1289	-1.67612	0.474391	-3.53321	0.000410549	0.00448968	GSTM4	ENSG00000168765.17	-3.38664
30.5833	-1.67517	0.517918	-3.23444	0.00121883	0.0107723	ENSG00000278600	ENSG00000278600.1	-2.91406
305.381	-1.67444	0.461324	-3.62964	0.000283812	0.0033166	GNG11	ENSG00000127920.6	-3.54697
71.5245	-1.67243	0.616026	-2.71486	0.00663035	0.0390631	IFI44	ENSG00000137965.11	-2.17846
1373.74	-1.67205	0.369905	-4.52021	6.1778e-06	0.000129933	STAT5B	ENSG00000173757.10	-5.20917
698.071	-1.67111	0.52577	-3.17841	0.00148085	0.0125205	H1-2	ENSG00000187837.4	-2.82949
36.5533	-1.67051	0.599214	-2.78784	0.0053061	0.0332863	NAA80	ENSG00000243477.6	-2.27522
235.49	-1.66937	0.526546	-3.17042	0.00152218	0.0127741	NLRC5	ENSG00000140853.16	-2.81753
350.058	-1.66826	0.254195	-6.56289	5.27743e-11	3.30246e-09	COX7B	ENSG00000131174.7	-10.2776
1047.44	-1.66818	0.239491	-6.96555	3.27125e-12	2.57072e-10	NABP1	ENSG00000173559.15	-11.4853
58.9137	-1.66698	0.389394	-4.28097	1.86082e-05	0.00034205	OSCP1	ENSG00000116885.18	-4.7303
94.9076	-1.65974	0.600203	-2.7653	0.00568696	0.0349192	CCRL2	ENSG00000121797.10	-2.24512
1796.54	-1.65786	0.550818	-3.00982	0.00261401	0.0195405	CD248	ENSG00000174807.4	-2.58269
90.5563	-1.65674	0.471659	-3.51259	0.000443768	0.00479861	ALOX5AP	ENSG00000132965.10	-3.35284
71.3994	-1.65566	0.476433	-3.47512	0.00051063	0.00536148	CRYBB2P1	ENSG00000100058.12	-3.29189
72.8804	-1.65551	0.373751	-4.42944	9.44786e-06	0.000187249	MKKS	ENSG00000125863.20	-5.02467
44.9066	-1.655	0.617683	-2.67937	0.00737615	0.042438	NEO1	ENSG00000067141.17	-2.13217
3101.01	-1.65361	0.411383	-4.01963	5.82895e-05	0.000897357	RPL32	ENSG00000144713.13	-4.23441
109.252	-1.65295	0.44142	-3.74461	0.000180672	0.00228945	ADORA1	ENSG00000163485.17	-3.74311
21.7208	-1.65118	0.602406	-2.74097	0.00612578	0.0367674	H4C5	ENSG00000276966.2	-2.21284
179.042	-1.65096	0.538422	-3.06628	0.00216737	0.016947	ALDH3B2	ENSG00000132746.15	-2.66407
368.321	-1.64832	0.525424	-3.13712	0.00170618	0.0139825	TNS2	ENSG00000111077.18	-2.76797
69.812	-1.6459	0.526493	-3.12615	0.00177113	0.0144121	LINC00342	ENSG00000232931.6	-2.75175
772.515	-1.64039	0.326382	-5.02597	5.00899e-07	1.40661e-05	DAZAP2	ENSG00000183283.16	-6.30025
271.884	-1.64028	0.493947	-3.32076	0.000897739	0.00847377	NME3	ENSG00000103024.8	-3.04685
31.786	-1.63885	0.594554	-2.75644	0.00584345	0.0355891	SPTBN2	ENSG00000173898.15	-2.23333
67.1833	-1.63784	0.463083	-3.53681	0.000404989	0.00443606	DNAJB5	ENSG00000137094.16	-3.39256
197.732	-1.63436	0.537815	-3.03889	0.00237449	0.0182775	TPTEP1	ENSG00000100181.22	-2.62443
201.443	-1.6332	0.364807	-4.47689	7.57385e-06	0.000154954	POLR2J	ENSG00000005075.15	-5.12068
6975.49	-1.63055	0.457355	-3.56517	0.000363627	0.00404639	CSF3R	ENSG00000119535.18	-3.43934
46.4049	-1.62864	0.591828	-2.75189	0.00592526	0.03592	SIMC1	ENSG00000170085.18	-2.22729
160.624	-1.62573	0.583211	-2.78755	0.00531086	0.0332959	ISM1	ENSG00000101230.6	-2.27483
66.6362	-1.6247	0.472957	-3.43519	0.000592142	0.00605028	KCNC4	ENSG00000116396.15	-3.22757
175.091	-1.62444	0.614464	-2.64367	0.00820135	0.0458963	CD300A	ENSG00000167851.15	-2.08611
85.1902	-1.6229	0.590384	-2.74889	0.00597977	0.0361263	ENSG00000279393	ENSG00000279393.1	-2.22332
695.378	-1.62127	0.588571	-2.75459	0.00587659	0.0357158	TWSG1	ENSG00000128791.12	-2.23087
2152.09	-1.62051	0.262208	-6.18024	6.40024e-10	3.22798e-08	ANXA6	ENSG00000197043.14	-9.1938
697.078	-1.61994	0.29397	-5.51055	3.5771e-08	1.29049e-06	WDR13	ENSG00000101940.18	-7.44647
269.556	-1.61799	0.34319	-4.71455	2.42249e-06	5.79881e-05	ATP5MC1	ENSG00000159199.14	-5.61574
282.793	-1.61628	0.542529	-2.97916	0.00289039	0.0211548	EPHX1	ENSG00000143819.13	-2.53904
34.6908	-1.61607	0.510249	-3.16721	0.00153908	0.0128999	RNF112	ENSG00000128482.16	-2.81274
86.4359	-1.60934	0.432096	-3.7245	0.000195701	0.00244475	LINC01089	ENSG00000212694.8	-3.70841
41.2663	-1.60746	0.490085	-3.27996	0.00103823	0.00953357	ZNF213-AS1	ENSG00000263072.8	-2.98371
39.2935	-1.60705	0.457955	-3.50918	0.000449495	0.00484316	HHIPL1	ENSG00000182218.10	-3.34727
601.136	-1.60025	0.32264	-4.95985	7.05468e-07	1.91222e-05	COX6B1	ENSG00000126267.11	-6.15152
83.9813	-1.60009	0.535012	-2.99076	0.00278286	0.0205553	ACBD4	ENSG00000181513.15	-2.55551
1035.85	-1.59775	0.467665	-3.41644	0.000634458	0.00641258	MTMR4	ENSG00000108389.10	-3.1976
1048.63	-1.59457	0.414704	-3.84507	0.000120517	0.00164544	PRLR	ENSG00000113494.17	-3.91895
211.567	-1.59345	0.454291	-3.50755	0.000452247	0.00486694	NDUFB1	ENSG00000183648.11	-3.34462
1226.77	-1.59327	0.442211	-3.60295	0.000314625	0.00360682	PLEKHA6	ENSG00000143850.16	-3.50221
25.2133	-1.59237	0.564382	-2.82145	0.00478076	0.0308105	ZNF630	ENSG00000221994.12	-2.3205
155.497	-1.59211	0.584548	-2.72366	0.00645631	0.0382641	TRIM62	ENSG00000116525.14	-2.19002
685.492	-1.58917	0.318265	-4.99324	5.93748e-07	1.63341e-05	NDUFA4	ENSG00000189043.10	-6.2264
310.148	-1.58634	0.515179	-3.07921	0.00207554	0.0163678	RHOD	ENSG00000173156.7	-2.68287
548.233	-1.58268	0.236304	-6.69765	2.11795e-11	1.42663e-09	MBD6	ENSG00000166987.15	-10.6741
51525.7	-1.58112	0.232864	-6.78987	1.12234e-11	8.02952e-10	MT-CO1	ENSG00000198804.2	-10.9499
97.7008	-1.57628	0.454363	-3.46922	0.00052198	0.00545492	PACC1	ENSG00000065600.13	-3.28235
6548.58	-1.57193	0.410249	-3.83164	0.000127291	0.00172054	RPL27A	ENSG00000166441.13	-3.8952
823.939	-1.5714	0.350762	-4.47997	7.46529e-06	0.000153352	SLC7A8	ENSG00000092068.20	-5.12695
45.6513	-1.57081	0.54771	-2.86796	0.00413124	0.0276987	C10orf95-AS1	ENSG00000269609.6	-2.38392
1967.55	-1.56867	0.546602	-2.86986	0.00410656	0.0275606	RHOBTB3	ENSG00000164292.13	-2.38652
1073.97	-1.56723	0.402777	-3.89106	9.98086e-05	0.00141019	SLC7A2	ENSG00000003989.18	-4.00083
147.423	-1.5661	0.358443	-4.36918	1.24713e-05	0.000238543	LSM10	ENSG00000181817.6	-4.90409
946.344	-1.56546	0.369418	-4.23765	2.25876e-05	0.000404561	STRA6	ENSG00000137868.19	-4.64613
125.117	-1.56469	0.424683	-3.68437	0.000229273	0.00278246	NUDT2	ENSG00000164978.18	-3.63965
182.358	-1.56466	0.498407	-3.13933	0.00169337	0.0139	BABAM2	ENSG00000158019.21	-2.77125
580.153	-1.56364	0.251031	-6.22888	4.69782e-10	2.4612e-08	DAD1	ENSG00000129562.11	-9.3281
28482.1	-1.56356	0.411887	-3.79609	0.000146994	0.00193904	MT-ND4	ENSG00000198886.2	-3.8327
539.621	-1.56169	0.371098	-4.2083	2.57302e-05	0.0004505	RECQL5	ENSG00000108469.15	-4.58956
72.1894	-1.56005	0.478217	-3.26222	0.00110544	0.00998346	MTRES1	ENSG00000130349.10	-2.95646
631.67	-1.55873	0.464866	-3.35307	0.000799206	0.00769051	ZNF292	ENSG00000188994.13	-3.09734
69.5987	-1.55753	0.442684	-3.51838	0.000434185	0.00472016	COX10-AS1	ENSG00000236088.10	-3.36233
579.673	-1.55602	0.365827	-4.25342	2.10529e-05	0.000379084	SPCS1	ENSG00000114902.14	-4.67669
97.1296	-1.5536	0.383396	-4.05222	5.07345e-05	0.000800499	SH3BP5-AS1	ENSG00000224660.2	-4.2947
34.1325	-1.55228	0.474065	-3.27439	0.0010589	0.00968386	KCNIP3	ENSG00000115041.13	-2.97515
128.402	-1.55119	0.392551	-3.95156	7.76427e-05	0.00114316	RNF25	ENSG00000163481.8	-4.1099
59.8686	-1.54822	0.521798	-2.96709	0.00300634	0.0217924	RORA	ENSG00000069667.16	-2.52196
65.577	-1.5482	0.40076	-3.86316	0.000111929	0.00154412	ZNF419	ENSG00000105136.21	-3.95106
161.143	-1.5478	0.441427	-3.50636	0.000454282	0.0048832	MYLK	ENSG00000065534.19	-3.34267
7614.75	-1.54314	0.573967	-2.68856	0.00717615	0.0414874	TMSB4X	ENSG00000205542.11	-2.14411
266.299	-1.54198	0.522762	-2.94969	0.00318097	0.0226693	LGALS9	ENSG00000168961.17	-2.49744
152.563	-1.53978	0.404312	-3.80841	0.000139866	0.00185831	OCEL1	ENSG00000099330.9	-3.85429
264.816	-1.53597	0.33607	-4.57039	4.86812e-06	0.00010545	ETV5	ENSG00000244405.8	-5.31264
414.564	-1.52817	0.508202	-3.00701	0.00263832	0.0196589	FHL1	ENSG00000022267.19	-2.57867
51.9985	-1.52573	0.566692	-2.69235	0.00709514	0.0411124	GDF11	ENSG00000135414.10	-2.14904
1558.87	-1.5233	0.449239	-3.39084	0.000696787	0.00687128	CCSAP	ENSG00000154429.11	-3.1569
155.667	-1.52071	0.483977	-3.14211	0.00167738	0.0137967	CDCP1	ENSG00000163814.8	-2.77537
55.9541	-1.51893	0.446487	-3.40196	0.000669048	0.00665928	CHSY3	ENSG00000198108.4	-3.17454
190.805	-1.51698	0.502918	-3.01635	0.0025584	0.0192616	PCDH12	ENSG00000113555.6	-2.59203
6349.68	-1.51191	0.392959	-3.84752	0.000119321	0.00163241	RPS24	ENSG00000138326.21	-3.92328
353.035	-1.51065	0.334591	-4.51491	6.33436e-06	0.000132812	TEX261	ENSG00000144043.12	-5.1983
282.701	-1.50931	0.377894	-3.99401	6.49661e-05	0.00098106	PAFAH2	ENSG00000158006.14	-4.18731
3709.44	-1.50849	0.499937	-3.01737	0.00254979	0.0192396	HSPB8	ENSG00000152137.8	-2.5935
753.059	-1.50741	0.241987	-6.22929	4.6854e-10	2.46105e-08	SH3BGRL3	ENSG00000142669.15	-9.32925
64.3252	-1.5067	0.425617	-3.54002	0.000400094	0.00439194	TMEM161B-AS1	ENSG00000247828.8	-3.39784
70.7455	-1.5058	0.519245	-2.89999	0.00373175	0.0255871	LPXN	ENSG00000110031.13	-2.42809
183.851	-1.50112	0.319237	-4.70221	2.57364e-06	6.08875e-05	KCTD17	ENSG00000100379.17	-5.58945
82.1874	-1.50017	0.574854	-2.60964	0.00906362	0.0494657	DUSP23	ENSG00000158716.9	-2.0427
70.9334	-1.49978	0.413195	-3.62972	0.000283733	0.0033166	PPCDC	ENSG00000138621.12	-3.54709
66.4277	-1.49833	0.401942	-3.72774	0.000193207	0.00242255	ZNF585B	ENSG00000245680.11	-3.71398
189.376	-1.49719	0.462266	-3.23881	0.00120029	0.0106409	MICOS13	ENSG00000174917.9	-2.92071
135.588	-1.49232	0.416547	-3.58259	0.000340208	0.00383633	COMTD1	ENSG00000165644.11	-3.46825
688.023	-1.48837	0.342583	-4.34456	1.39556e-05	0.000264192	PIGT	ENSG00000124155.18	-4.85525
158.276	-1.48802	0.382827	-3.88693	0.00010152	0.00142603	EPB41L1	ENSG00000088367.23	-3.99345
19.2345	-1.48791	0.567694	-2.62097	0.00876812	0.0483212	PSMD9	ENSG00000110801.14	-2.05709
383.682	-1.48765	0.389475	-3.81963	0.000133651	0.00179189	RNF181	ENSG00000168894.10	-3.87403
150.981	-1.4871	0.383628	-3.87641	0.00010601	0.00147823	SP2	ENSG00000167182.15	-3.97465
261.408	-1.48575	0.280945	-5.2884	1.23394e-07	4.01574e-06	NOP10	ENSG00000182117.6	-6.90871
288.429	-1.48164	0.295825	-5.00849	5.48577e-07	1.52153e-05	ABHD5	ENSG00000011198.10	-6.26076
313.285	-1.48034	0.346754	-4.26915	1.9622e-05	0.000356484	CALHM2	ENSG00000138172.11	-4.70726
1047.66	-1.47627	0.300804	-4.90774	9.21296e-07	2.41713e-05	TMED3	ENSG00000166557.14	-6.0356
1227.81	-1.47564	0.305708	-4.82696	1.38631e-06	3.49162e-05	SUMF2	ENSG00000129103.19	-5.85814
334.676	-1.47124	0.411417	-3.57603	0.000348854	0.0039099	RRAS	ENSG00000126458.4	-3.45736
77.7721	-1.46925	0.465869	-3.15379	0.00161164	0.013359	DHRS9	ENSG00000073737.17	-2.79273
3653.88	-1.46717	0.423085	-3.46778	0.00052478	0.00547321	RPL23	ENSG00000125691.14	-3.28002
308.833	-1.46331	0.37789	-3.87233	0.000107801	0.00149908	MRPL27	ENSG00000108826.16	-3.96738
36.5929	-1.45984	0.544828	-2.67946	0.00737416	0.042438	ZFP2	ENSG00000198939.8	-2.13229
159.389	-1.4598	0.421917	-3.45992	0.000540335	0.00561234	RAPGEF3	ENSG00000079337.16	-3.26734
101.906	-1.45781	0.48329	-3.01643	0.00255769	0.0192616	SSBP2	ENSG00000145687.16	-2.59215
187.343	-1.45736	0.382449	-3.81059	0.000138636	0.00184572	LINC01278	ENSG00000235437.8	-3.85812
5242.19	-1.45522	0.475531	-3.0602	0.00221187	0.017202	RPL31	ENSG00000071082.11	-2.65524
121.419	-1.4547	0.45953	-3.16562	0.00154753	0.012944	FKBP7	ENSG00000079150.18	-2.81036
107.208	-1.45424	0.390201	-3.72689	0.000193856	0.00242919	ZNF226	ENSG00000167380.17	-3.71252
136.585	-1.44928	0.548701	-2.64128	0.00825927	0.0460932	MIR100HG	ENSG00000255248.9	-2.08306
1299.28	-1.44514	0.365644	-3.95231	7.74003e-05	0.0011413	FNDC3A	ENSG00000102531.16	-4.11126
473.22	-1.44503	0.438415	-3.29603	0.000980627	0.00909525	ANK3	ENSG00000151150.22	-3.0085
135.287	-1.44208	0.53121	-2.7147	0.0066336	0.0390637	GSTA3	ENSG00000174156.15	-2.17825
39.2314	-1.44095	0.508855	-2.83176	0.00462929	0.0301312	ACYP2	ENSG00000170634.13	-2.33449
98.8535	-1.44065	0.450008	-3.2014	0.00136763	0.0117744	ENKD1	ENSG00000124074.12	-2.86403
327.443	-1.44	0.334249	-4.30817	1.64609e-05	0.000305907	ACER3	ENSG00000078124.13	-4.78355
326.387	-1.438	0.45146	-3.18522	0.00144643	0.0122845	COMMD6	ENSG00000188243.14	-2.8397
319.896	-1.43646	0.305395	-4.70361	2.55605e-06	6.06838e-05	RHOG	ENSG00000177105.10	-5.59243
245.154	-1.43575	0.312945	-4.58786	4.47815e-06	9.82624e-05	USP46	ENSG00000109189.13	-5.3489
134.264	-1.42928	0.474434	-3.01261	0.00259016	0.0194252	ENSG00000251136	ENSG00000251136.9	-2.58667
176.011	-1.42807	0.363843	-3.92496	8.67424e-05	0.00125891	SESN3	ENSG00000149212.12	-4.06177
294.947	-1.42574	0.430015	-3.31557	0.00091458	0.00860469	RPL41P1	ENSG00000227063.5	-3.03878
639.166	-1.42519	0.404808	-3.52067	0.000430465	0.00468475	SCCPDH	ENSG00000143653.10	-3.36606
368.203	-1.42518	0.390312	-3.65139	0.000260827	0.00309618	ABCG2	ENSG00000118777.12	-3.58365
271.846	-1.42398	0.33009	-4.31393	1.60381e-05	0.000299422	RAB5C	ENSG00000108774.15	-4.79485
66.745	-1.42274	0.48781	-2.91658	0.00353887	0.0246651	TRPV1	ENSG00000196689.13	-2.45114
154.838	-1.42234	0.303146	-4.69192	2.70656e-06	6.35134e-05	ZNF767P	ENSG00000133624.13	-5.56758
78.7583	-1.42135	0.425427	-3.34099	0.000834815	0.00795015	AATK	ENSG00000181409.14	-3.07841
3294.09	-1.41865	0.368139	-3.85358	0.000116402	0.00159571	GM2A	ENSG00000196743.9	-3.93404
141.767	-1.41837	0.409816	-3.461	0.000538178	0.00559567	FLRT2	ENSG00000185070.12	-3.26907
150.004	-1.41609	0.382615	-3.70108	0.000214684	0.00263801	NDRG3	ENSG00000101079.21	-3.6682
1273.21	-1.41597	0.236865	-5.97796	2.25955e-09	1.00687e-07	CTSA	ENSG00000064601.21	-8.64598
6365.19	-1.41552	0.372538	-3.79967	0.000144891	0.00191762	RPS11	ENSG00000142534.7	-3.83896
158.963	-1.41376	0.29754	-4.75151	2.019e-06	4.93196e-05	WDR45	ENSG00000196998.19	-5.69486
115.553	-1.41344	0.345084	-4.09594	4.20462e-05	0.000689156	ENSG00000273328	ENSG00000273328.5	-4.37627
173.609	-1.4064	0.355924	-3.9514	7.76956e-05	0.00114316	HSPBAP1	ENSG00000169087.11	-4.1096
68.2969	-1.40303	0.41915	-3.34732	0.000815965	0.007811	BORCS8	ENSG00000254901.8	-3.08833
130.02	-1.39856	0.478213	-2.92456	0.00344947	0.0241582	FAM135A	ENSG00000082269.17	-2.46225
78.2725	-1.39672	0.337962	-4.13277	3.58421e-05	0.000599092	ENSG00000239665	ENSG00000239665.8	-4.44561
2106.46	-1.3963	0.43649	-3.19894	0.00137935	0.0118552	RPL36	ENSG00000130255.13	-2.86033
180.95	-1.38829	0.384832	-3.60752	0.000309142	0.00355724	DDX59	ENSG00000118197.14	-3.50984
664.597	-1.38695	0.320309	-4.33003	1.49091e-05	0.00028015	SFXN3	ENSG00000107819.13	-4.82655
135.483	-1.38607	0.418088	-3.31527	0.000915548	0.00860581	UQCC2	ENSG00000137288.10	-3.03832
841.487	-1.38566	0.238957	-5.79881	6.67879e-09	2.71913e-07	USF2	ENSG00000105698.16	-8.1753
143.855	-1.38457	0.35095	-3.9452	7.97335e-05	0.00116891	PLGRKT	ENSG00000107020.10	-4.09836
77.9317	-1.3816	0.523951	-2.6369	0.00836685	0.0465705	STX1A	ENSG00000106089.12	-2.07744
84.5289	-1.38072	0.446743	-3.09063	0.0019973	0.0158556	SLC25A25-AS1	ENSG00000234771.3	-2.69956
1179.01	-1.37288	0.247803	-5.54019	3.02146e-08	1.11382e-06	AUP1	ENSG00000115307.17	-7.51978
872.829	-1.37094	0.372444	-3.68093	0.000232386	0.00281046	IFNGR1	ENSG00000027697.15	-3.63379
449.8	-1.36894	0.244283	-5.6039	2.09581e-08	7.86897e-07	VAMP2	ENSG00000220205.9	-7.67865
612.877	-1.3682	0.489687	-2.79403	0.00520552	0.0328313	ABHD11	ENSG00000106077.19	-2.28354
1090.02	-1.3677	0.320161	-4.27192	1.93801e-05	0.000353356	VMP1	ENSG00000062716.13	-4.71264
980.901	-1.36681	0.25886	-5.28011	1.29106e-07	4.16156e-06	DYNLL1	ENSG00000088986.11	-6.88905
187.45	-1.36613	0.286226	-4.77292	1.81578e-06	4.48415e-05	TMEM140	ENSG00000146859.6	-5.74094
51.8774	-1.36468	0.499037	-2.73462	0.0062452	0.0372965	GMPR	ENSG00000137198.10	-2.20445
105.543	-1.35912	0.46691	-2.91088	0.00360415	0.0250254	THAP5	ENSG00000177683.14	-2.4432
860.154	-1.35887	0.256416	-5.29948	1.16133e-07	3.80388e-06	AHCY	ENSG00000101444.13	-6.93504
90.2699	-1.35701	0.411913	-3.29442	0.000986263	0.00913081	ST8SIA6-AS1	ENSG00000204832.10	-3.00601
86.0076	-1.35599	0.475813	-2.84985	0.00437401	0.028887	RAB36	ENSG00000100228.14	-2.35912
816.658	-1.35528	0.397185	-3.41221	0.000644377	0.00649341	ERGIC1	ENSG00000113719.16	-3.19086
57.3406	-1.35223	0.490707	-2.75567	0.00585721	0.0356515	SHISA4	ENSG00000198892.7	-2.23231
1401.99	-1.34973	0.287288	-4.69818	2.62489e-06	6.19555e-05	PRKCZ	ENSG00000067606.17	-5.58089
35.6339	-1.3492	0.473324	-2.85048	0.00436536	0.0288486	TNFRSF11A	ENSG00000141655.17	-2.35998
627.847	-1.34862	0.465881	-2.89478	0.0037943	0.0259546	SH3BP2	ENSG00000087266.17	-2.42087
429.127	-1.34622	0.367331	-3.66485	0.00024748	0.00296376	SEC61B	ENSG00000106803.10	-3.60646
3334.96	-1.34582	0.316172	-4.25662	2.0754e-05	0.000374699	GSTP1	ENSG00000084207.18	-4.6829
62.1415	-1.34542	0.509938	-2.63841	0.00832959	0.0464218	CNRIP1	ENSG00000119865.9	-2.07938
101.534	-1.34384	0.366967	-3.66202	0.000250231	0.00298965	MRPS36	ENSG00000134056.12	-3.60166
322.641	-1.34329	0.381954	-3.51688	0.000436644	0.00473167	DPM2	ENSG00000136908.18	-3.35987
58.3436	-1.34279	0.436109	-3.07902	0.00207682	0.0163715	ZNF234	ENSG00000263002.8	-2.6826
1635.44	-1.34236	0.330938	-4.05624	4.98689e-05	0.000789299	TKT	ENSG00000163931.16	-4.30217
318.365	-1.34186	0.317444	-4.22706	2.36762e-05	0.000422566	EIF6	ENSG00000242372.9	-4.62569
139.018	-1.34074	0.360465	-3.71946	0.000199647	0.00248182	EXOSC1	ENSG00000171311.13	-3.69974
124.511	-1.33981	0.357473	-3.74799	0.000178257	0.00226735	LZTS3	ENSG00000088899.16	-3.74895
413.089	-1.33828	0.483285	-2.76912	0.00562073	0.0347017	NME4	ENSG00000103202.13	-2.25021
617.471	-1.33825	0.409244	-3.27005	0.00107528	0.00979835	CSGALNACT1	ENSG00000147408.14	-2.96848
448.251	-1.33464	0.358271	-3.72523	0.000195138	0.00244024	ATAD1	ENSG00000138138.14	-3.70966
1244.56	-1.33095	0.275129	-4.83756	1.31442e-06	3.3188e-05	CAPNS1	ENSG00000126247.11	-5.88126
435.462	-1.32972	0.350279	-3.79618	0.000146942	0.00193904	ACP2	ENSG00000134575.13	-3.83285
35.6599	-1.32972	0.496217	-2.67972	0.00736848	0.0424179	ADPRM	ENSG00000170222.12	-2.13262
878.632	-1.32847	0.284887	-4.66317	3.11382e-06	7.1579e-05	SMARCD2	ENSG00000108604.16	-5.50671
1123.4	-1.32772	0.374922	-3.54131	0.000398139	0.00437522	APOL1	ENSG00000100342.21	-3.39996
5459.89	-1.32673	0.368103	-3.60423	0.000313077	0.00359435	MT-ND3	ENSG00000198840.2	-3.50435
108.372	-1.32352	0.447407	-2.9582	0.00309441	0.0222007	SMIM30	ENSG00000214194.9	-2.50942
251.879	-1.3223	0.397236	-3.32874	0.000872399	0.00825505	HEXD	ENSG00000169660.17	-3.05928
514.867	-1.32195	0.459858	-2.87469	0.0040442	0.0272412	RGCC	ENSG00000102760.13	-2.39317
214.761	-1.32172	0.363066	-3.64046	0.000272156	0.00320439	MRPL33	ENSG00000243147.8	-3.56518
293.981	-1.32055	0.316494	-4.17243	3.01374e-05	0.000514773	MOB2	ENSG00000182208.14	-4.52089
52.0486	-1.31944	0.506283	-2.60613	0.00915721	0.0497621	EFNA4	ENSG00000243364.8	-2.03824
228.893	-1.31836	0.313016	-4.21178	2.53368e-05	0.00044515	TMPRSS13	ENSG00000137747.16	-4.59625
393.935	-1.31775	0.30278	-4.35219	1.34787e-05	0.000256361	COX5A	ENSG00000178741.12	-4.87035
454.282	-1.31601	0.354173	-3.71574	0.000202611	0.00250943	CLIP4	ENSG00000115295.20	-3.69334
162.318	-1.31577	0.42386	-3.10426	0.00190757	0.0152628	DNAJC4	ENSG00000110011.13	-2.71952
1618.71	-1.31513	0.436956	-3.00974	0.00261472	0.0195405	TINCR	ENSG00000223573.7	-2.58258
231.205	-1.31483	0.354716	-3.70671	0.000209968	0.00258633	FAM131A	ENSG00000175182.15	-3.67785
57.9074	-1.31392	0.438293	-2.99781	0.00271923	0.0201703	AUTS2	ENSG00000158321.18	-2.56555
972.171	-1.3117	0.386664	-3.39235	0.000692963	0.0068469	COX7C	ENSG00000127184.13	-3.15929
243.782	-1.30992	0.363675	-3.60188	0.000315919	0.00361628	CDR2L	ENSG00000109089.7	-3.50042
330.031	-1.30974	0.435555	-3.00706	0.00263786	0.0196589	MMD	ENSG00000108960.9	-2.57875
1611.04	-1.30561	0.358777	-3.63907	0.000273623	0.00321792	STS	ENSG00000101846.8	-3.56285
37.8408	-1.30456	0.463208	-2.81637	0.00485695	0.0311431	LGI2	ENSG00000153012.12	-2.31364
164.857	-1.3038	0.307792	-4.23599	2.27546e-05	0.000407193	FGD3	ENSG00000127084.19	-4.64293
103.534	-1.30319	0.472528	-2.75791	0.00581718	0.035461	MITD1	ENSG00000158411.11	-2.23529
264.058	-1.30283	0.481626	-2.70507	0.00682894	0.0399586	UCA1	ENSG00000214049.8	-2.16565
4545.24	-1.30196	0.380431	-3.42232	0.000620885	0.00629737	RPL19	ENSG00000108298.12	-3.20699
684.238	-1.29992	0.276279	-4.7051	2.53744e-06	6.03389e-05	UBE2B	ENSG00000119048.8	-5.5956
480.927	-1.29925	0.305276	-4.25598	2.08134e-05	0.000375104	CRAT	ENSG00000095321.18	-4.68166
1036.04	-1.29818	0.232714	-5.57842	2.42714e-08	9.046e-07	GSTK1	ENSG00000197448.14	-7.61491
445.655	-1.2964	0.471396	-2.75012	0.00595728	0.0360549	FBLN5	ENSG00000140092.15	-2.22495
448.896	-1.29474	0.334349	-3.87242	0.000107759	0.00149908	MRPS15	ENSG00000116898.12	-3.96754
119.836	-1.2937	0.357488	-3.61886	0.000295904	0.00342044	C5orf22	ENSG00000082213.18	-3.52885
392.753	-1.29096	0.330635	-3.9045	9.44223e-05	0.00134818	UBQLN4	ENSG00000160803.8	-4.02493
1598.06	-1.2905	0.482601	-2.67406	0.00749398	0.0429907	KCNN4	ENSG00000104783.14	-2.12529
300.856	-1.28983	0.424154	-3.04095	0.00235835	0.0181601	AKTIP	ENSG00000166971.17	-2.62739
54.6316	-1.28432	0.445068	-2.88567	0.00390584	0.0265296	KLHL3	ENSG00000146021.15	-2.40829
197.984	-1.28405	0.451633	-2.84312	0.0044674	0.0293604	ZNF600	ENSG00000189190.10	-2.34994
275.595	-1.28356	0.388807	-3.30127	0.00096249	0.00895982	MRPL24	ENSG00000143314.12	-3.0166
8204.19	-1.28265	0.455124	-2.81824	0.00482871	0.0310013	RPS18	ENSG00000231500.7	-2.31617
213.749	-1.28154	0.43018	-2.97907	0.00289124	0.0211548	TMEM120A	ENSG00000189077.11	-2.53892
3877.61	-1.28092	0.39845	-3.21477	0.00130551	0.0113358	SH3GLB2	ENSG00000148341.18	-2.88422
59.4948	-1.28067	0.359465	-3.56271	0.000367049	0.00407776	ACYP1	ENSG00000119640.9	-3.43528
1746.47	-1.2799	0.484098	-2.64388	0.00819621	0.0458963	TBX3	ENSG00000135111.16	-2.08639
478.021	-1.27759	0.34332	-3.72129	0.000198204	0.00246842	TMEM106B	ENSG00000106460.19	-3.70289
838.231	-1.27718	0.238627	-5.35221	8.68885e-08	2.90225e-06	CHID1	ENSG00000177830.18	-7.06104
661.798	-1.27273	0.393621	-3.23339	0.00122332	0.0107979	SLC44A1	ENSG00000070214.16	-2.91246
299.598	-1.27225	0.442166	-2.87731	0.00401079	0.0270612	SPATA20	ENSG00000006282.21	-2.39677
207.969	-1.26969	0.377798	-3.36077	0.000777258	0.00751911	ST7	ENSG00000004866.22	-3.10943
862.087	-1.26927	0.41375	-3.06772	0.00215698	0.0168853	RPS26	ENSG00000197728.11	-2.66615
71.9239	-1.26824	0.430245	-2.94772	0.00320131	0.0227674	HOMEZ	ENSG00000215271.9	-2.49467
178.677	-1.26742	0.485143	-2.61248	0.0089889	0.0491513	TMEM258	ENSG00000134825.16	-2.04629
217.772	-1.26563	0.285337	-4.43556	9.18334e-06	0.000183984	TMEM138	ENSG00000149483.12	-5.037
394.483	-1.26146	0.321633	-3.92206	8.77953e-05	0.00127237	TMEM230	ENSG00000089063.15	-4.05653
235.693	-1.26134	0.382757	-3.2954	0.000982821	0.00910727	PFDN6	ENSG00000204220.12	-3.00753
282.875	-1.25917	0.300562	-4.18939	2.79707e-05	0.000484214	G6PC3	ENSG00000141349.9	-4.5533
2496.33	-1.25902	0.401456	-3.13613	0.00171194	0.0140184	SLC5A6	ENSG00000138074.15	-2.76651
249.781	-1.25862	0.311205	-4.04433	5.24737e-05	0.000824093	NIT1	ENSG00000158793.14	-4.28006
142.986	-1.25793	0.424608	-2.96257	0.00305082	0.0220126	STK16	ENSG00000115661.14	-2.51558
201.592	-1.25592	0.370753	-3.38749	0.00070534	0.00695225	TLR3	ENSG00000164342.13	-3.1516
624.331	-1.25552	0.449573	-2.7927	0.00522708	0.032923	DHRS3	ENSG00000162496.9	-2.28174
165.419	-1.25283	0.408772	-3.06487	0.00217768	0.0170013	TRAPPC2L	ENSG00000167515.10	-2.66201
176.963	-1.25056	0.395064	-3.16546	0.0015484	0.0129459	TNFAIP8L1	ENSG00000185361.9	-2.81012
71.417	-1.25031	0.364971	-3.42579	0.000613014	0.00622376	BBIP1	ENSG00000214413.9	-3.21253
707.083	-1.2487	0.310819	-4.01743	5.88351e-05	0.00090309	SLC39A6	ENSG00000141424.13	-4.23036
236.034	-1.24741	0.451007	-2.76582	0.00567793	0.0348954	EFCAB2	ENSG00000203666.12	-2.24581
419.68	-1.2473	0.363803	-3.42852	0.000606889	0.00616776	CCDC69	ENSG00000198624.13	-3.21689
314.946	-1.2463	0.391344	-3.18467	0.00144917	0.0122989	NDUFS8	ENSG00000110717.13	-2.83888
330.015	-1.24154	0.268612	-4.62208	3.79915e-06	8.52078e-05	TANK	ENSG00000136560.14	-5.42031
75.047	-1.24132	0.458771	-2.70576	0.00681478	0.0399334	FICD	ENSG00000198855.7	-2.16655
409.382	-1.24113	0.348019	-3.56628	0.000362081	0.00403584	ORMDL1	ENSG00000128699.14	-3.44119
256.266	-1.24051	0.312034	-3.97557	7.02097e-05	0.00104901	NAXE	ENSG00000163382.13	-4.1536
136.109	-1.23989	0.327648	-3.7842	0.000154202	0.00200542	FAHD2A	ENSG00000115042.10	-3.81191
310.255	-1.23981	0.43492	-2.85066	0.00436287	0.0288416	BCL2	ENSG00000171791.14	-2.36023
105.91	-1.23465	0.362488	-3.40604	0.000659137	0.00659625	TPRKB	ENSG00000144034.16	-3.18102
300.077	-1.2345	0.356843	-3.45951	0.000541155	0.00561346	TRAPPC1	ENSG00000170043.12	-3.26668
350.528	-1.23437	0.406291	-3.03813	0.00238049	0.0183097	VEGFB	ENSG00000173511.10	-2.62333
256.517	-1.2335	0.341624	-3.61069	0.00030538	0.00352194	CASP7	ENSG00000165806.21	-3.51516
2496.66	-1.23347	0.315358	-3.91132	9.17944e-05	0.00131902	CD55	ENSG00000196352.16	-4.03718
52.1796	-1.2313	0.408639	-3.01318	0.00258523	0.0194131	POLR3F	ENSG00000132664.12	-2.5875
382.912	-1.23026	0.379475	-3.24201	0.0011869	0.0105315	BCAT2	ENSG00000105552.15	-2.92558
329.201	-1.23025	0.252209	-4.8779	1.07224e-06	2.76586e-05	P4HTM	ENSG00000178467.18	-5.96971
82.7526	-1.22753	0.401292	-3.05893	0.00222128	0.0172553	POP5	ENSG00000167272.11	-2.6534
371.693	-1.2264	0.344399	-3.561	0.000369449	0.00410218	BLVRB	ENSG00000090013.11	-3.43245
503.333	-1.22543	0.418115	-2.93084	0.00338052	0.0237986	OSER1	ENSG00000132823.11	-2.47102
1630.04	-1.22426	0.306192	-3.99834	6.37885e-05	0.000966481	CREG1	ENSG00000143162.9	-4.19526
695.978	-1.22168	0.365383	-3.34356	0.000827115	0.0079003	NPC2	ENSG00000119655.11	-3.08243
68.2009	-1.22066	0.374099	-3.26295	0.00110261	0.00996933	ZNF691	ENSG00000164011.18	-2.95758
40.4526	-1.21934	0.436497	-2.79346	0.00521473	0.0328656	C2orf76	ENSG00000186132.15	-2.28277
568.618	-1.2191	0.302634	-4.0283	5.6182e-05	0.000872866	OST4	ENSG00000228474.6	-4.2504
1039.9	-1.21735	0.228458	-5.32856	9.89972e-08	3.27969e-06	PSMD8	ENSG00000099341.12	-7.00438
4326.25	-1.21463	0.459322	-2.64441	0.00818346	0.0458722	RPL9	ENSG00000163682.17	-2.08706
105.268	-1.21395	0.365054	-3.32541	0.000882892	0.00833751	UBE2E2	ENSG00000182247.10	-3.05409
1347.28	-1.21354	0.226537	-5.35693	8.46459e-08	2.84138e-06	REEP5	ENSG00000129625.13	-7.07239
280.063	-1.21331	0.268323	-4.52184	6.13056e-06	0.000129341	EMC3	ENSG00000125037.12	-5.2125
50.9027	-1.21132	0.410607	-2.95007	0.00317705	0.0226493	TMEM79	ENSG00000163472.19	-2.49798
355.713	-1.21084	0.263596	-4.59355	4.35776e-06	9.62458e-05	FKBP11	ENSG00000134285.11	-5.36074
77.5813	-1.20992	0.434414	-2.78518	0.00534984	0.0334265	MIF4GD	ENSG00000125457.15	-2.27166
459.937	-1.20954	0.351052	-3.44546	0.000570095	0.00586437	PLEKHO2	ENSG00000241839.10	-3.24405
2328.85	-1.20899	0.362573	-3.33448	0.000854596	0.00811186	PRDX6	ENSG00000117592.9	-3.06824
525.233	-1.2078	0.411513	-2.93502	0.00333528	0.0235128	RAB35	ENSG00000111737.12	-2.47687
185.723	-1.20601	0.337066	-3.57796	0.000346285	0.00388756	MOB3C	ENSG00000142961.15	-3.46057
335.416	-1.20528	0.366784	-3.28607	0.00101594	0.00935856	LSM3	ENSG00000170860.4	-2.99313
98.7774	-1.20509	0.460774	-2.61536	0.00891331	0.0489086	ARL2	ENSG00000213465.8	-2.04996
444.002	-1.20479	0.325625	-3.69994	0.000215651	0.00264669	OXA1L	ENSG00000155463.14	-3.66625
432.065	-1.20008	0.445749	-2.69227	0.00709682	0.0411124	TMEM101	ENSG00000091947.10	-2.14894
228.573	-1.19983	0.257984	-4.65078	3.30683e-06	7.55872e-05	MCOLN1	ENSG00000090674.16	-5.48059
282.544	-1.19653	0.324096	-3.69191	0.00022258	0.00271692	SLC29A3	ENSG00000198246.9	-3.65251
120.595	-1.19372	0.334315	-3.57064	0.000356105	0.0039736	RPL26L1	ENSG00000037241.7	-3.44842
1605.85	-1.19319	0.26228	-4.54931	5.38219e-06	0.000115231	ERP29	ENSG00000089248.7	-5.26904
884.972	-1.19317	0.328062	-3.63702	0.000275806	0.00323984	STK40	ENSG00000196182.11	-3.5594
110.603	-1.19129	0.372742	-3.19601	0.0013934	0.0119455	ARMCX1	ENSG00000126947.13	-2.85592
244.879	-1.18935	0.352342	-3.37557	0.000736642	0.00719505	NDUFS4	ENSG00000164258.12	-3.13274
162.423	-1.1882	0.432632	-2.74644	0.00602452	0.0363425	KRCC1	ENSG00000172086.9	-2.22008
60.8925	-1.18264	0.42873	-2.75848	0.00580701	0.035431	KDM7A-DT	ENSG00000260231.2	-2.23605
2663.25	-1.18175	0.202891	-5.82456	5.72627e-09	2.37423e-07	LAMP1	ENSG00000185896.11	-8.24213
202.303	-1.17971	0.303918	-3.88169	0.000103735	0.00145351	NFU1	ENSG00000169599.13	-3.98407
228.204	-1.17823	0.292163	-4.03279	5.51195e-05	0.000858992	NMRK1	ENSG00000106733.21	-4.25869
93.4379	-1.17695	0.40824	-2.88298	0.00393934	0.0267145	CYB561D2	ENSG00000114395.11	-2.40458
213.287	-1.17562	0.398993	-2.94648	0.00321411	0.0228333	HDDC2	ENSG00000111906.18	-2.49294
191.21	-1.17319	0.402936	-2.9116	0.00359579	0.0249767	TCTA	ENSG00000145022.4	-2.44421
120.486	-1.1731	0.449003	-2.61269	0.00898337	0.0491513	SLC33A1	ENSG00000169359.16	-2.04656
171.84	-1.17304	0.287011	-4.0871	4.36797e-05	0.000710188	PEX19	ENSG00000162735.19	-4.35972
407.227	-1.17194	0.38877	-3.01449	0.00257411	0.0193512	LAMTOR4	ENSG00000188186.10	-2.58937
373.018	-1.17153	0.328479	-3.56654	0.000361727	0.00403411	SNRPC	ENSG00000124562.10	-3.44162
1259.53	-1.17074	0.325077	-3.60142	0.000316479	0.00361703	FBRS	ENSG00000156860.16	-3.49965
564.087	-1.1697	0.302479	-3.86705	0.000110159	0.00152663	HID1	ENSG00000167861.16	-3.95798
120.054	-1.1679	0.3281	-3.5596	0.000371421	0.00412182	SNAPIN	ENSG00000143553.11	-3.43013
846.228	-1.16604	0.230636	-5.05575	4.28711e-07	1.22424e-05	ATP6V0B	ENSG00000117410.14	-6.36783
1335.25	-1.16526	0.416491	-2.79779	0.00514534	0.0325555	MFAP4	ENSG00000166482.12	-2.28859
161.972	-1.16374	0.345406	-3.36919	0.000753906	0.00733532	COMMD9	ENSG00000110442.12	-3.12268
225.542	-1.16319	0.371851	-3.12812	0.0017593	0.014331	TMEM106A	ENSG00000184988.8	-2.75466
229.575	-1.16297	0.341326	-3.40722	0.000656287	0.0065749	ELMO1	ENSG00000155849.16	-3.18291
445.559	-1.16244	0.281331	-4.13191	3.59764e-05	0.000600841	FAM3A	ENSG00000071889.17	-4.44398
335.699	-1.16234	0.337426	-3.44474	0.000571609	0.00587696	EZH1	ENSG00000108799.13	-3.2429
1337.57	-1.16234	0.43257	-2.68705	0.00720856	0.0416392	PGAP6	ENSG00000129925.11	-2.14215
370.626	-1.16179	0.314538	-3.69363	0.000221079	0.00270023	CIAO2B	ENSG00000166595.12	-3.65545
884.015	-1.16072	0.360729	-3.2177	0.00129224	0.011235	ATP5MC2	ENSG00000135390.21	-2.88866
348.721	-1.1601	0.431546	-2.68823	0.0071831	0.0415158	EFS	ENSG00000100842.13	-2.14369
112.932	-1.15998	0.362065	-3.2038	0.00135628	0.0116924	MED21	ENSG00000152944.9	-2.86765
205.113	-1.15908	0.365182	-3.17398	0.00150364	0.0126605	HYAL2	ENSG00000068001.14	-2.82285
138.044	-1.15841	0.410877	-2.81936	0.00481189	0.0309129	COA5	ENSG00000183513.9	-2.31768
410.082	-1.15816	0.358536	-3.23025	0.00123684	0.0108807	APPBP2	ENSG00000062725.10	-2.90769
276.779	-1.15793	0.436749	-2.65125	0.00801945	0.0451902	LCAT	ENSG00000213398.8	-2.09586
204.103	-1.15728	0.282695	-4.09373	4.24488e-05	0.000694192	FLAD1	ENSG00000160688.19	-4.37214
71.2778	-1.1565	0.422947	-2.73438	0.00624988	0.0373134	BCKDHB	ENSG00000083123.15	-2.20413
2913.97	-1.1551	0.353533	-3.26729	0.00108581	0.00985993	UBA52	ENSG00000221983.8	-2.96425
57.3405	-1.15402	0.414061	-2.78708	0.00531848	0.0333227	C12orf45	ENSG00000151131.11	-2.27421
158.064	-1.15236	0.387733	-2.97205	0.00295822	0.021546	ALPK3	ENSG00000136383.7	-2.52897
153.741	-1.15178	0.374016	-3.07951	0.00207343	0.0163575	PCGF1	ENSG00000115289.14	-2.68331
137.284	-1.14973	0.411499	-2.794	0.00520604	0.0328313	TUBG2	ENSG00000037042.9	-2.28349
109.064	-1.14817	0.435905	-2.634	0.00843854	0.0468487	PEX3	ENSG00000034693.15	-2.07373
669.446	-1.14784	0.326272	-3.51803	0.000434755	0.00472354	PSME2	ENSG00000100911.16	-3.36176
163.254	-1.14731	0.379507	-3.02315	0.00250156	0.0189746	TUBG1	ENSG00000131462.9	-2.60179
114.404	-1.14669	0.370292	-3.09672	0.00195676	0.015601	SLC48A1	ENSG00000211584.14	-2.70846
341.392	-1.14591	0.386354	-2.96595	0.00301753	0.0218426	LETMD1	ENSG00000050426.16	-2.52035
373.153	-1.1441	0.341697	-3.3483	0.00081309	0.00779971	PDCD5	ENSG00000105185.12	-3.08986
189.649	-1.14289	0.419871	-2.72201	0.00648862	0.0384107	MRPL55	ENSG00000162910.19	-2.18785
194.351	-1.14256	0.408907	-2.79418	0.00520312	0.0328313	B4GALT2	ENSG00000117411.18	-2.28374
265.2	-1.14253	0.360683	-3.1677	0.0015365	0.012889	HIGD1A	ENSG00000181061.14	-2.81347
162.927	-1.13814	0.349943	-3.25235	0.00114454	0.0102579	SLC38A7	ENSG00000103042.9	-2.94137
145.909	-1.13799	0.402851	-2.82485	0.00473032	0.0306015	SYNGR1	ENSG00000100321.15	-2.32511
260.733	-1.1374	0.411299	-2.76539	0.00568545	0.0349192	DYNLT3	ENSG00000165169.11	-2.24523
111.307	-1.13654	0.401881	-2.82804	0.00468342	0.0303472	GASK1A	ENSG00000144649.9	-2.32944
371.467	-1.13608	0.269401	-4.21704	2.47534e-05	0.000437173	THOC7	ENSG00000163634.12	-4.60637
268.186	-1.13553	0.363605	-3.12297	0.00179039	0.0145491	RRAS2	ENSG00000133818.14	-2.74705
561.516	-1.13481	0.313428	-3.62066	0.000293856	0.00340259	TMEM131	ENSG00000075568.17	-3.53186
91.5107	-1.13171	0.395489	-2.86154	0.00421594	0.0281119	SEC22A	ENSG00000121542.12	-2.37511
4797.92	-1.1301	0.394503	-2.86461	0.00417521	0.0279381	RPLP2	ENSG00000177600.9	-2.37932
166.741	-1.12658	0.371335	-3.03387	0.00241438	0.0184792	PXK	ENSG00000168297.16	-2.6172
171.166	-1.12538	0.278032	-4.04765	5.17352e-05	0.000814387	SLC37A1	ENSG00000160190.14	-4.28621
245.477	-1.12472	0.417844	-2.69172	0.00710856	0.0411554	PODN	ENSG00000174348.14	-2.14822
13847	-1.12466	0.348732	-3.22498	0.00125981	0.0110145	FTL	ENSG00000087086.15	-2.89969
1395.92	-1.12399	0.240383	-4.67582	2.92781e-06	6.78416e-05	PSMB1	ENSG00000008018.9	-5.53346
4074.97	-1.12358	0.339583	-3.3087	0.000937309	0.0087646	RPN2	ENSG00000118705.17	-3.02812
218.606	-1.12267	0.366338	-3.06458	0.00217977	0.0170111	POLR2K	ENSG00000147669.11	-2.66159
103.835	-1.12259	0.362101	-3.10021	0.00193383	0.0154425	CHRAC1	ENSG00000104472.10	-2.71358
1128.52	-1.12121	0.404683	-2.7706	0.00559539	0.0345979	CDO1	ENSG00000129596.5	-2.25217
312.747	-1.12116	0.284504	-3.94076	8.12232e-05	0.00118903	SAR1B	ENSG00000152700.14	-4.09032
374.792	-1.12073	0.30761	-3.64335	0.000269117	0.0031762	ZNF76	ENSG00000065029.15	-3.57006
502.856	-1.11987	0.260206	-4.30377	1.67913e-05	0.000311476	TSG101	ENSG00000074319.13	-4.77492
222.019	-1.11789	0.344039	-3.24929	0.00115692	0.0103424	C14orf119	ENSG00000179933.6	-2.9367
90.0098	-1.113	0.328149	-3.39175	0.00069448	0.00685854	ABITRAM	ENSG00000119328.12	-3.15834
128.942	-1.11284	0.388349	-2.86557	0.00416265	0.0278724	ZNF888	ENSG00000213793.5	-2.38063
264.367	-1.11095	0.320174	-3.46984	0.000520768	0.00544817	NDUFV3	ENSG00000160194.18	-3.28336
97.9187	-1.10916	0.415265	-2.67096	0.00756336	0.0432925	WASHC3	ENSG00000120860.11	-2.12129
669.556	-1.10911	0.387229	-2.86422	0.00418038	0.027945	RHOC	ENSG00000155366.17	-2.37878
190.619	-1.10717	0.351391	-3.15083	0.00162808	0.0134567	COX17	ENSG00000138495.7	-2.78833
565.051	-1.10717	0.290338	-3.81339	0.000137075	0.00182721	GMPPA	ENSG00000144591.20	-3.86304
70.93	-1.10697	0.405041	-2.73298	0.0062765	0.0374486	POMGNT2	ENSG00000144647.6	-2.20228
350.429	-1.10347	0.382059	-2.8882	0.0038745	0.0264052	TMEM54	ENSG00000121900.19	-2.41178
264.652	-1.10334	0.318224	-3.46719	0.000525936	0.00548244	ZFAND2B	ENSG00000158552.13	-3.27907
354.632	-1.10168	0.316826	-3.47725	0.000506587	0.00532756	NDUFB4	ENSG00000065518.8	-3.29535
723.67	-1.09821	0.306111	-3.5876	0.00033373	0.00378221	PSMB7	ENSG00000136930.13	-3.4766
259.248	-1.09801	0.351477	-3.12398	0.00178422	0.0145048	DPH7	ENSG00000148399.13	-2.74855
325.689	-1.09687	0.313395	-3.49997	0.000465306	0.00497107	CDK2AP1	ENSG00000111328.7	-3.33226
412.727	-1.0968	0.363518	-3.01718	0.00255135	0.0192443	ATP5MJ	ENSG00000156411.10	-2.59323
73.8463	-1.09522	0.411978	-2.65843	0.00785051	0.0444394	DDX19B	ENSG00000157349.17	-2.1051
255.309	-1.09178	0.405307	-2.6937	0.00706629	0.0410278	FES	ENSG00000182511.12	-2.15081
1033.66	-1.09023	0.25531	-4.27023	1.95275e-05	0.000355085	RAB5B	ENSG00000111540.16	-4.70935
1112.43	-1.08708	0.254002	-4.2798	1.87064e-05	0.000343301	CYB5R3	ENSG00000100243.21	-4.72801
202.6	-1.0869	0.281309	-3.86372	0.000111673	0.0015434	SLC27A4	ENSG00000167114.13	-3.95205
1409.02	-1.08354	0.28343	-3.82296	0.00013186	0.00177168	ATP6V0E1	ENSG00000113732.9	-3.87989
7077.54	-1.08163	0.335982	-3.21931	0.00128502	0.0111915	BSG	ENSG00000172270.22	-2.89109
73.4589	-1.0815	0.347695	-3.1105	0.00186773	0.0150331	MRPL36	ENSG00000171421.13	-2.72869
249.769	-1.07964	0.334675	-3.22594	0.00125562	0.0109921	UBE2E3	ENSG00000170035.16	-2.90114
866.026	-1.07869	0.397703	-2.71229	0.00668206	0.0392707	SGTA	ENSG00000104969.11	-2.17509
59.5472	-1.07862	0.394355	-2.73514	0.00623538	0.0372598	ZSWIM1	ENSG00000168612.5	-2.20514
126.853	-1.07826	0.390011	-2.76469	0.00569763	0.0349741	DOLPP1	ENSG00000167130.18	-2.24431
127.494	-1.07637	0.386549	-2.78456	0.00535996	0.0334585	AMPD3	ENSG00000133805.15	-2.27084
802.014	-1.07571	0.224725	-4.78678	1.69479e-06	4.20853e-05	CALCOCO1	ENSG00000012822.16	-5.77089
489.374	-1.07462	0.251377	-4.27495	1.91184e-05	0.000349528	RETREG3	ENSG00000141699.11	-4.71855
385.363	-1.07305	0.24413	-4.39539	1.10575e-05	0.000214127	GET3	ENSG00000198356.12	-4.95634
566.819	-1.06942	0.313573	-3.41043	0.000648609	0.00651663	NDUFA1	ENSG00000125356.7	-3.18802
523.057	-1.06806	0.373026	-2.86322	0.00419356	0.0280054	ZNF385A	ENSG00000161642.18	-2.37742
156.902	-1.06727	0.389863	-2.73755	0.00618994	0.0370866	C5orf51	ENSG00000205765.9	-2.20831
179.774	-1.06634	0.363878	-2.93048	0.00338442	0.0238178	BOK	ENSG00000176720.6	-2.47052
756.222	-1.06588	0.382829	-2.78423	0.00536555	0.0334728	DNAJB9	ENSG00000128590.5	-2.27039
345.359	-1.06587	0.37495	-2.8427	0.00447329	0.0293705	SF3B5	ENSG00000169976.7	-2.34937
116.013	-1.06375	0.401203	-2.6514	0.00801595	0.0451894	CPNE2	ENSG00000140848.17	-2.09604
706.598	-1.06013	0.332177	-3.19144	0.00141564	0.0120851	FUCA1	ENSG00000179163.12	-2.84905
376.074	-1.06003	0.301435	-3.5166	0.000437107	0.00473416	SNRPG	ENSG00000143977.14	-3.35941
652.734	-1.05864	0.293556	-3.60626	0.000310642	0.00357044	SYVN1	ENSG00000162298.19	-3.50774
10515.4	-1.05855	0.315385	-3.35639	0.00078967	0.0076211	CD63	ENSG00000135404.12	-3.10255
477.333	-1.05787	0.264748	-3.99578	6.44818e-05	0.00097492	PREB	ENSG00000138073.14	-4.19056
656.018	-1.05726	0.381693	-2.76994	0.00560673	0.0346258	SPTSSA	ENSG00000165389.7	-2.25129
936.767	-1.05589	0.341726	-3.08988	0.00200234	0.0158737	ABHD12	ENSG00000100997.20	-2.69846
512.868	-1.05436	0.224831	-4.68957	2.73784e-06	6.4099e-05	KIF2A	ENSG00000068796.19	-5.56259
163.34	-1.05354	0.267972	-3.93152	8.441e-05	0.00123123	PIGU	ENSG00000101464.11	-4.07361
181.092	-1.0525	0.391301	-2.68975	0.00715065	0.0413754	TMEM11	ENSG00000178307.10	-2.14565
691.74	-1.0514	0.32145	-3.2708	0.00107244	0.00978127	TBCA	ENSG00000171530.15	-2.96963
184.726	-1.04561	0.400931	-2.60796	0.00910839	0.049567	FAH	ENSG00000103876.14	-2.04056
118.829	-1.04396	0.313623	-3.3287	0.000872532	0.00825505	TRIM5	ENSG00000132256.20	-3.05922
80.2735	-1.04335	0.396599	-2.63074	0.00851979	0.0471754	ZNF845	ENSG00000213799.13	-2.06957
411.695	-1.04311	0.385539	-2.70559	0.00681827	0.0399423	TMEM219	ENSG00000149932.17	-2.16633
439.962	-1.04278	0.275444	-3.78581	0.00015321	0.00199635	RSU1	ENSG00000148484.18	-3.81471
308.621	-1.03798	0.268358	-3.86789	0.000109782	0.00152246	MANBAL	ENSG00000101363.13	-3.95947
60.0384	-1.03692	0.388805	-2.66694	0.00765455	0.0436297	MAIP1	ENSG00000162972.10	-2.11608
222.21	-1.03303	0.309792	-3.33461	0.0008542	0.00811186	NIT2	ENSG00000114021.12	-3.06844
399.116	-1.03256	0.240254	-4.29778	1.72518e-05	0.000318852	TMX2	ENSG00000213593.10	-4.76317
616.669	-1.03149	0.383075	-2.69267	0.00708823	0.0411124	CASP4	ENSG00000196954.14	-2.14946
125.934	-1.0311	0.365541	-2.82076	0.00479106	0.0308475	IER3IP1	ENSG00000134049.6	-2.31957
1577.9	-1.02888	0.270017	-3.81041	0.000138736	0.00184572	SCARB2	ENSG00000138760.11	-3.85781
151.021	-1.02798	0.34447	-2.98422	0.00284299	0.0208922	MAD2L2	ENSG00000116670.15	-2.54622
159.099	-1.02745	0.359461	-2.8583	0.00425923	0.0283413	KCTD13	ENSG00000174943.11	-2.37067
1072.86	-1.02732	0.301301	-3.40963	0.000650514	0.00652929	XPO6	ENSG00000169180.12	-3.18674
80.8233	-1.0243	0.372222	-2.75185	0.00592597	0.03592	VPS33A	ENSG00000139719.11	-2.22724
503.332	-1.0242	0.282053	-3.63122	0.000282089	0.00330408	RTRAF	ENSG00000087302.9	-3.54961
798.968	-1.02286	0.367294	-2.78485	0.00535525	0.0334394	RAB11FIP5	ENSG00000135631.17	-2.27122
154.344	-1.02185	0.300025	-3.40587	0.000659535	0.00659698	UBE2W	ENSG00000104343.21	-3.18076
291.106	-1.02126	0.28563	-3.57547	0.000349593	0.00391386	DERL2	ENSG00000072849.11	-3.45644
257.8	-1.02097	0.33301	-3.0659	0.00217017	0.0169623	PSMG2	ENSG00000128789.21	-2.66351
840.521	-1.02045	0.252689	-4.03838	5.38225e-05	0.000841427	TMEM109	ENSG00000110108.10	-4.26904
167.672	-1.01949	0.371871	-2.74152	0.00611556	0.0367386	IRF2	ENSG00000168310.11	-2.21356
518.365	-1.01877	0.31207	-3.26454	0.00109642	0.00993044	CDK9	ENSG00000136807.14	-2.96002
427.185	-1.01756	0.366891	-2.77348	0.00554604	0.0343556	REEP4	ENSG00000168476.12	-2.25602
260.184	-1.01693	0.31852	-3.19268	0.00140957	0.0120637	SLC50A1	ENSG00000169241.19	-2.85091
354.714	-1.01604	0.310101	-3.27648	0.00105111	0.0096257	NOSIP	ENSG00000142546.14	-2.97835
1104.61	-1.01356	0.387329	-2.6168	0.00887586	0.0487507	TECR	ENSG00000099797.15	-2.05179
495.719	-1.01263	0.233051	-4.34508	1.39223e-05	0.000264054	FAM32A	ENSG00000105058.12	-4.85629
78.5507	-1.0114	0.370192	-2.73208	0.00629356	0.0374749	PDXDC2P-NPIPB14P	ENSG00000196696.13	-2.2011
184.956	-1.01136	0.354774	-2.85073	0.00436196	0.0288416	MRPL57	ENSG00000173141.5	-2.36032
195.55	-1.01108	0.290423	-3.48142	0.000498759	0.0052641	ERG28	ENSG00000133935.7	-3.30211
764.313	-1.00849	0.334029	-3.01918	0.00253463	0.0191538	TSKU	ENSG00000182704.8	-2.59608
271.304	-1.00791	0.257475	-3.9146	9.0554e-05	0.00130359	COPS7B	ENSG00000144524.18	-4.04309
215.136	-1.00649	0.316754	-3.1775	0.00148551	0.0125547	ALG5	ENSG00000120697.10	-2.82812
119.552	-1.00588	0.381712	-2.63518	0.00840931	0.0467241	LYRM4	ENSG00000214113.11	-2.07524
1283.62	-1.0021	0.363935	-2.7535	0.00589617	0.0358133	FAM160B2	ENSG00000158863.22	-2.22943
985.44	-1.00175	0.288582	-3.47128	0.000517989	0.0054275	WBP2	ENSG00000132471.12	-3.28568
393.639	-1.00109	0.334843	-2.98973	0.00279222	0.0206163	RHBDD2	ENSG00000005486.17	-2.55405
835.366	-0.999701	0.353283	-2.82975	0.00465846	0.0302435	SREBF1	ENSG00000072310.18	-2.33176
382.671	-0.999612	0.256619	-3.89532	9.80705e-05	0.00138756	TEX264	ENSG00000164081.13	-4.00846
1741.24	-0.997639	0.357538	-2.7903	0.00526588	0.0331365	STAB1	ENSG00000010327.10	-2.27853
297.603	-0.995015	0.265384	-3.74934	0.000177297	0.00226082	NRBF2	ENSG00000148572.16	-3.7513
80.6013	-0.99481	0.362801	-2.74202	0.00610618	0.036704	MED9	ENSG00000141026.6	-2.21423
214.759	-0.993605	0.330995	-3.00187	0.00268324	0.0199423	IPO13	ENSG00000117408.11	-2.57134
791.443	-0.993077	0.360497	-2.75475	0.00587377	0.0357094	MXD4	ENSG00000123933.17	-2.23108
179.482	-0.993065	0.339345	-2.92642	0.00342888	0.0240528	SNRNP35	ENSG00000184209.15	-2.46485
281.679	-0.993041	0.27419	-3.62172	0.000292647	0.00339193	RPA2	ENSG00000117748.10	-3.53366
126.193	-0.990762	0.332166	-2.98273	0.00285688	0.0209639	LDAH	ENSG00000118961.15	-2.54411
1289.11	-0.990239	0.248826	-3.97965	6.90168e-05	0.00103347	CHCHD2	ENSG00000106153.13	-4.16104
106.242	-0.990046	0.357239	-2.77138	0.00558185	0.0345539	MRPL50	ENSG00000136897.8	-2.25322
793.794	-0.98825	0.216967	-4.55483	5.24269e-06	0.000112601	DDX6	ENSG00000110367.13	-5.28045
879.072	-0.987781	0.348957	-2.83067	0.00464507	0.0301887	IMPA2	ENSG00000141401.12	-2.33301
268.174	-0.987288	0.322436	-3.06196	0.00219892	0.0171114	PLA2G6	ENSG00000184381.20	-2.65779
450.247	-0.986798	0.262168	-3.76399	0.000167225	0.0021623	ATG13	ENSG00000175224.17	-3.7767
167.877	-0.98629	0.318111	-3.10046	0.00193222	0.0154418	CARD19	ENSG00000165233.18	-2.71394
684.979	-0.985731	0.250427	-3.93621	8.27794e-05	0.00121093	PSMB6	ENSG00000142507.10	-4.08208
228.681	-0.985123	0.300605	-3.27713	0.00104867	0.00961201	ING4	ENSG00000111653.20	-2.97936
244.316	-0.984093	0.289191	-3.40292	0.000666706	0.00664249	MINDY3	ENSG00000148481.14	-3.17607
532.247	-0.982895	0.359644	-2.73297	0.00627667	0.0374486	PROSER1	ENSG00000120685.20	-2.20227
487.179	-0.982483	0.28021	-3.50624	0.000454481	0.0048832	FLVCR2	ENSG00000119686.10	-3.34248
469.15	-0.977516	0.262204	-3.72807	0.000192949	0.00242082	FKBP15	ENSG00000119321.9	-3.71456
1375.47	-0.975377	0.284083	-3.43343	0.000596006	0.00608154	LAMP2	ENSG00000005893.16	-3.22475
310.438	-0.975204	0.257166	-3.79212	0.000149364	0.00195867	NFYC	ENSG00000066136.20	-3.82575
271.433	-0.974859	0.321367	-3.03348	0.00241752	0.0184963	THAP4	ENSG00000176946.12	-2.61663
139.838	-0.973564	0.365954	-2.66035	0.00780601	0.0442457	DHRS7B	ENSG00000109016.17	-2.10757
329.168	-0.971951	0.251709	-3.8614	0.000112737	0.00155388	HNRNPUL2	ENSG00000214753.4	-3.94793
1186.41	-0.970558	0.305853	-3.17328	0.00150727	0.0126804	STAT6	ENSG00000166888.12	-2.82181
332.19	-0.969317	0.298541	-3.24685	0.00116689	0.0103903	SOCS2	ENSG00000120833.14	-2.93297
290.877	-0.968352	0.303399	-3.19168	0.00141449	0.0120851	C11orf24	ENSG00000171067.11	-2.8494
325.291	-0.965559	0.326668	-2.95578	0.00311879	0.0223125	NDUFB10	ENSG00000140990.15	-2.50601
135.002	-0.964163	0.345632	-2.78956	0.00527794	0.0331717	COA1	ENSG00000106603.20	-2.27754
137.89	-0.964138	0.317638	-3.03534	0.00240269	0.0184205	TMEM39B	ENSG00000121775.18	-2.6193
1796.34	-0.963015	0.321798	-2.99261	0.00276606	0.0204604	GPX4	ENSG00000167468.18	-2.55814
1042.74	-0.962379	0.368798	-2.6095	0.00906737	0.0494728	TBC1D1	ENSG00000065882.16	-2.04252
193.976	-0.960558	0.269383	-3.56577	0.000362786	0.00404148	MRRF	ENSG00000148187.18	-3.44035
137.364	-0.960202	0.367545	-2.61247	0.00898904	0.0491513	PHYHD1	ENSG00000175287.19	-2.04629
91.068	-0.959246	0.338611	-2.83289	0.00461299	0.0300735	LYRM1	ENSG00000102897.10	-2.33602
424.665	-0.957284	0.335613	-2.85234	0.00433983	0.0287643	MPDU1	ENSG00000129255.16	-2.36253
222.38	-0.952951	0.363659	-2.62045	0.0087814	0.0483549	TMEM150A	ENSG00000168890.14	-2.05644
118.059	-0.952564	0.364429	-2.61385	0.00895283	0.0490591	PIN4	ENSG00000102309.15	-2.04804
153.079	-0.951848	0.289654	-3.28616	0.00101564	0.00935856	BUD13	ENSG00000137656.12	-2.99326
711.801	-0.951775	0.271047	-3.51147	0.000445628	0.00481615	GPAA1	ENSG00000197858.11	-3.35103
150.102	-0.951503	0.341046	-2.78995	0.0052716	0.0331519	CAPRIN2	ENSG00000110888.17	-2.27806
275.386	-0.950324	0.319347	-2.97583	0.00292192	0.0213331	KDM7A	ENSG00000006459.11	-2.53433
196.222	-0.950262	0.305195	-3.11363	0.00184803	0.0149066	TMEM175	ENSG00000127419.17	-2.73329
186.018	-0.949932	0.363821	-2.61098	0.00902822	0.0493256	MTIF3	ENSG00000122033.15	-2.0444
248.067	-0.948432	0.31214	-3.03848	0.00237772	0.0182953	YIF1B	ENSG00000167645.17	-2.62384
1658.52	-0.94681	0.212149	-4.46295	8.08386e-06	0.000164516	ATP6AP1	ENSG00000071553.18	-5.09238
452.6	-0.94592	0.259032	-3.65174	0.000260467	0.00309552	TMEM9B	ENSG00000175348.11	-3.58425
359.391	-0.943127	0.29652	-3.18065	0.00146943	0.0124344	COPS3	ENSG00000141030.13	-2.83285
3132.1	-0.942846	0.191668	-4.91917	8.6913e-07	2.29747e-05	AP2M1	ENSG00000161203.13	-6.06092
310.412	-0.942235	0.281929	-3.3421	0.000831476	0.00792208	BRMS1	ENSG00000174744.14	-3.08015
114.105	-0.941236	0.361062	-2.60685	0.00913792	0.0496728	ZNF248	ENSG00000198105.16	-2.03915
286.524	-0.940855	0.328583	-2.86337	0.00419163	0.0280017	ANO10	ENSG00000160746.13	-2.37762
237.507	-0.938511	0.332859	-2.81955	0.00480912	0.0309082	ZNF397	ENSG00000186812.13	-2.31793
457.695	-0.938291	0.241403	-3.88683	0.000101563	0.00142603	NINJ1	ENSG00000131669.10	-3.99326
1857.18	-0.936331	0.231125	-4.05118	5.09602e-05	0.000802811	ARF4	ENSG00000168374.11	-4.29277
652.16	-0.934599	0.310831	-3.00678	0.00264032	0.0196594	DUSP3	ENSG00000108861.9	-2.57834
283.816	-0.933273	0.324459	-2.8764	0.00402239	0.0271214	RAB25	ENSG00000132698.15	-2.39552
144.173	-0.933162	0.335071	-2.78497	0.00535327	0.0334373	RRP8	ENSG00000132275.11	-2.27138
102.367	-0.930041	0.341558	-2.72294	0.00647045	0.0383168	EBAG9	ENSG00000147654.15	-2.18907
499.736	-0.929376	0.326444	-2.84697	0.00441378	0.0291022	GLT8D1	ENSG00000016864.19	-2.35519
254.968	-0.928602	0.289834	-3.2039	0.00135578	0.0116924	MEAF6	ENSG00000163875.16	-2.86781
646.778	-0.926762	0.213909	-4.33252	1.47415e-05	0.000278031	UBE2L3	ENSG00000185651.15	-4.83146
327.787	-0.925294	0.29314	-3.15649	0.0015968	0.0132522	POLR2G	ENSG00000168002.12	-2.79675
110.969	-0.925175	0.337455	-2.74163	0.0061136	0.0367378	NSDHL	ENSG00000147383.11	-2.2137
294.742	-0.923964	0.266058	-3.47279	0.000515082	0.00539984	EIF2D	ENSG00000143486.16	-3.28812
105.889	-0.923536	0.335832	-2.75	0.00595957	0.036058	TBPL1	ENSG00000028839.10	-2.22479
625.694	-0.923489	0.256487	-3.60053	0.00031757	0.00362746	C6orf89	ENSG00000198663.17	-3.49816
179.824	-0.921958	0.315506	-2.92216	0.00347614	0.0243031	CRYZL1	ENSG00000205758.12	-2.4589
238.718	-0.921183	0.31888	-2.88881	0.00386706	0.0263678	MLST8	ENSG00000167965.18	-2.41262
422.006	-0.919462	0.34532	-2.66264	0.00775305	0.0440317	FAM98A	ENSG00000119812.19	-2.11053
481.739	-0.918311	0.32779	-2.80152	0.0050862	0.0323236	POLR2L	ENSG00000177700.6	-2.29361
415.774	-0.91512	0.324566	-2.81951	0.00480964	0.0309082	SMPD1	ENSG00000166311.10	-2.31789
587.035	-0.914697	0.346251	-2.64171	0.00824874	0.0460598	CYRIA	ENSG00000197872.11	-2.08361
495.996	-0.914029	0.313571	-2.9149	0.00355797	0.0247556	USF1	ENSG00000158773.14	-2.4488
182.188	-0.912944	0.27205	-3.3558	0.000791367	0.00763319	POP4	ENSG00000105171.10	-3.10162
157.298	-0.9101	0.330852	-2.75078	0.00594543	0.0360047	DNASE1	ENSG00000213918.11	-2.22582
375.55	-0.90952	0.268042	-3.3932	0.000690821	0.00683572	ANKRD13D	ENSG00000172932.16	-3.16063
116.414	-0.907982	0.348044	-2.60881	0.00908576	0.0495349	PTRH2	ENSG00000141378.15	-2.04164
125.489	-0.906967	0.343951	-2.63691	0.00836654	0.0465705	MRPL22	ENSG00000082515.18	-2.07745
719.527	-0.904536	0.277126	-3.26399	0.00109853	0.00994321	LRRC41	ENSG00000132128.17	-2.95919
166.012	-0.904097	0.271776	-3.32662	0.000879058	0.00830905	SLC35B3	ENSG00000124786.12	-3.05598
244.245	-0.903718	0.240268	-3.7613	0.000169036	0.00218154	MRPL10	ENSG00000159111.13	-3.77202
923.371	-0.902793	0.335067	-2.69436	0.00705232	0.0409584	ATP6V1G1	ENSG00000136888.8	-2.15167
312.756	-0.902172	0.30847	-2.92467	0.00344826	0.0241581	PPCS	ENSG00000127125.9	-2.4624
418.183	-0.902064	0.331955	-2.71743	0.00657905	0.0388363	RPS27L	ENSG00000185088.14	-2.18184
6171.51	-0.90124	0.285968	-3.15154	0.00162411	0.0134294	GRN	ENSG00000030582.18	-2.78938
255.628	-0.901071	0.285648	-3.15448	0.00160785	0.013333	SDHD	ENSG00000204370.13	-2.79376
434.551	-0.900038	0.302856	-2.97183	0.00296027	0.0215509	MRPL20	ENSG00000242485.6	-2.52867
92.386	-0.89837	0.32916	-2.72928	0.00634721	0.0376936	INTS9	ENSG00000104299.15	-2.19742
756.695	-0.897125	0.224465	-3.99673	6.42231e-05	0.000971733	YIPF3	ENSG00000137207.12	-4.19231
307.033	-0.895168	0.315565	-2.83671	0.00455807	0.0297673	SLC35B1	ENSG00000121073.15	-2.34122
900.382	-0.893501	0.314373	-2.84217	0.00448072	0.0294014	LARP4B	ENSG00000107929.15	-2.34865
357.14	-0.89314	0.31414	-2.84312	0.00446739	0.0293604	TMEM208	ENSG00000168701.19	-2.34995
381.15	-0.892749	0.282137	-3.16424	0.00155488	0.0129893	SF3B6	ENSG00000115128.7	-2.8083
942.286	-0.892164	0.239121	-3.73102	0.000190709	0.00239567	COPZ1	ENSG00000111481.10	-3.71963
316.517	-0.890851	0.264342	-3.37007	0.000751496	0.00731825	MPV17	ENSG00000115204.15	-3.12407
117.304	-0.890518	0.333941	-2.66669	0.00766027	0.0436392	PIGH	ENSG00000100564.9	-2.11576
156.329	-0.887539	0.301542	-2.94334	0.00324694	0.0230342	CSTF1	ENSG00000101138.12	-2.48853
406.223	-0.887398	0.336536	-2.63686	0.00836776	0.0465705	SLC8B1	ENSG00000089060.12	-2.07739
417.217	-0.886705	0.236576	-3.74808	0.000178196	0.00226735	ZFAND6	ENSG00000086666.19	-3.7491
231.278	-0.885063	0.258781	-3.42012	0.000625939	0.00633912	GOT1	ENSG00000120053.12	-3.20347
228.401	-0.884533	0.320066	-2.76359	0.00571692	0.0350223	RETSAT	ENSG00000042445.14	-2.24284
737.665	-0.882556	0.287656	-3.0681	0.00215425	0.0168834	NUTF2	ENSG00000102898.12	-2.6667
718.722	-0.881683	0.225522	-3.90953	9.24776e-05	0.00132695	C1orf43	ENSG00000143612.21	-4.03396
268.303	-0.880486	0.337502	-2.60884	0.00908509	0.0495349	MLX	ENSG00000108788.12	-2.04167
567.743	-0.88027	0.258592	-3.40409	0.000663838	0.00662093	TBC1D20	ENSG00000125875.15	-3.17794
538.984	-0.879404	0.238704	-3.68407	0.000229538	0.00278246	PSMF1	ENSG00000125818.18	-3.63914
220.469	-0.879155	0.29041	-3.02729	0.00246761	0.0187874	FAM98B	ENSG00000171262.11	-2.60772
349.858	-0.878855	0.320614	-2.74116	0.00612221	0.0367674	VPS25	ENSG00000131475.7	-2.21309
521.447	-0.878212	0.296767	-2.95927	0.00308372	0.0221475	SNU13	ENSG00000100138.15	-2.51092
732.689	-0.877807	0.326305	-2.69015	0.00714209	0.0413377	ZDHHC5	ENSG00000156599.11	-2.14617
165.88	-0.876576	0.322386	-2.71902	0.00654747	0.0386688	SMARCAL1	ENSG00000138375.13	-2.18393
285.486	-0.876278	0.252607	-3.46894	0.000522517	0.00545492	PPP6C	ENSG00000119414.12	-3.2819
285.401	-0.874634	0.272085	-3.21456	0.00130645	0.0113392	SAP130	ENSG00000136715.19	-2.88391
542.747	-0.872386	0.243237	-3.58657	0.000335054	0.00379298	EMC7	ENSG00000134153.10	-3.47488
1119.15	-0.871151	0.276587	-3.14965	0.00163468	0.0135003	PGRMC2	ENSG00000164040.18	-2.78657
391.857	-0.869686	0.282011	-3.08387	0.00204328	0.0161511	FTX	ENSG00000230590.11	-2.68967
125.189	-0.868625	0.284385	-3.0544	0.00225508	0.0174644	NUTM2A-AS1	ENSG00000223482.8	-2.64684
114.953	-0.867237	0.331116	-2.61913	0.00881533	0.0485022	RABL2B	ENSG00000079974.18	-2.05476
223.828	-0.865417	0.286844	-3.01703	0.00255267	0.0192471	FARSB	ENSG00000116120.11	-2.59301
591.531	-0.86413	0.324584	-2.66227	0.00776156	0.0440677	TP53I13	ENSG00000167543.16	-2.11005
375.489	-0.86144	0.299245	-2.87871	0.003993	0.026986	SCAMP3	ENSG00000116521.11	-2.3987
519.615	-0.85465	0.303313	-2.81772	0.00483663	0.0310325	CRTC2	ENSG00000160741.17	-2.31546
347.974	-0.85446	0.316673	-2.69824	0.00697074	0.0406009	PCTP	ENSG00000141179.14	-2.15672
286.02	-0.854335	0.221489	-3.85724	0.000114675	0.00157726	IDH3G	ENSG00000067829.19	-3.94053
297.916	-0.854176	0.277629	-3.07669	0.00209314	0.0164938	SMPDL3A	ENSG00000172594.13	-2.6792
1088.63	-0.853068	0.217919	-3.91461	9.05516e-05	0.00130359	ATP6V1E1	ENSG00000131100.13	-4.0431
205.118	-0.851136	0.290568	-2.92921	0.00339825	0.0238903	STYXL1	ENSG00000127952.17	-2.46874
139.313	-0.847626	0.323603	-2.61934	0.00881003	0.0484862	TTC9C	ENSG00000162222.14	-2.05502
341.962	-0.847444	0.273894	-3.09406	0.0019744	0.0156923	ZDHHC16	ENSG00000171307.19	-2.70457
239.833	-0.84178	0.26901	-3.12918	0.00175296	0.014285	COQ9	ENSG00000088682.14	-2.75623
113.414	-0.841166	0.300264	-2.80142	0.00508782	0.0323236	GATB	ENSG00000059691.12	-2.29347
259.571	-0.838836	0.269221	-3.11579	0.00183454	0.0148247	AIG1	ENSG00000146416.19	-2.73647
116.869	-0.838353	0.293573	-2.85569	0.00429431	0.0285369	ZNF271P	ENSG00000257267.3	-2.36711
1390.97	-0.837845	0.231429	-3.62032	0.000294239	0.00340507	STT3A	ENSG00000134910.14	-3.5313
667.711	-0.836366	0.294064	-2.84417	0.00445278	0.0293022	PPT1	ENSG00000131238.18	-2.35137
1281.38	-0.836105	0.248576	-3.36358	0.000769392	0.00746741	ANKRD10	ENSG00000088448.14	-3.11385
267.599	-0.835186	0.316007	-2.64294	0.00821905	0.0459573	CCSER2	ENSG00000107771.17	-2.08518
160.426	-0.835033	0.318205	-2.6242	0.00868537	0.0479303	TP53INP1	ENSG00000164938.14	-2.06121
242.214	-0.833734	0.256291	-3.25308	0.00114162	0.0102508	EOLA1	ENSG00000197620.11	-2.94248
622.474	-0.833507	0.259593	-3.21082	0.00132358	0.0114682	HSBP1	ENSG00000230989.7	-2.87825
682.726	-0.831062	0.285583	-2.91006	0.00361364	0.025061	FIS1	ENSG00000214253.9	-2.44206
271.602	-0.828939	0.255094	-3.24955	0.0011559	0.0103392	ZDHHC6	ENSG00000023041.12	-2.93708
153.379	-0.828271	0.291851	-2.83799	0.00453984	0.0297039	TIMM10B	ENSG00000132286.12	-2.34296
390.195	-0.827633	0.233687	-3.54163	0.00039767	0.00437243	TCTN3	ENSG00000119977.22	-3.40048
2708.14	-0.826861	0.281081	-2.94172	0.00326397	0.0231307	CIRBP	ENSG00000099622.14	-2.48625
1800.6	-0.819869	0.310712	-2.63868	0.00832297	0.0463976	GNS	ENSG00000135677.11	-2.07972
1118.07	-0.819451	0.247216	-3.31472	0.000917361	0.00861885	TMEM214	ENSG00000119777.20	-3.03746
904.381	-0.818076	0.278118	-2.94148	0.00326651	0.0231407	CLPTM1	ENSG00000104853.16	-2.48592
537.981	-0.813516	0.275487	-2.95301	0.00314693	0.0224662	TIA1	ENSG00000116001.17	-2.50211
299.994	-0.812463	0.308325	-2.63509	0.00841149	0.0467241	MUS81	ENSG00000172732.12	-2.07513
395.426	-0.812008	0.273368	-2.97038	0.00297433	0.0216301	PHYKPL	ENSG00000175309.15	-2.52661
1057.38	-0.811856	0.229499	-3.53752	0.000403907	0.004429	PSMD3	ENSG00000108344.15	-3.39372
496.134	-0.811606	0.297233	-2.73053	0.00632317	0.0375849	NSA2	ENSG00000164346.10	-2.19907
1061.74	-0.804163	0.227204	-3.53938	0.000401067	0.00440023	PITPNA	ENSG00000174238.15	-3.39678
535.563	-0.802575	0.246944	-3.25002	0.00115396	0.0103296	PGAP3	ENSG00000161395.14	-2.93781
2380.42	-0.802355	0.268713	-2.98592	0.00282727	0.0207993	HMGN2	ENSG00000198830.11	-2.54863
584.298	-0.799602	0.291193	-2.74595	0.00603358	0.0363863	GPS1	ENSG00000169727.12	-2.21942
1393.16	-0.791684	0.254159	-3.11492	0.00183993	0.0148567	GUK1	ENSG00000143774.17	-2.7352
141.72	-0.785278	0.280561	-2.79895	0.00512688	0.0324732	TBC1D25	ENSG00000068354.16	-2.29015
136.88	-0.785051	0.288663	-2.71961	0.00653583	0.0386113	POGLUT1	ENSG00000163389.12	-2.1847
810.429	-0.784421	0.195764	-4.00697	6.15019e-05	0.000937557	PSMA4	ENSG00000041357.16	-4.21111
291.994	-0.779184	0.278155	-2.80126	0.00509041	0.0323236	VPS72	ENSG00000163159.14	-2.29325
450.784	-0.778768	0.239772	-3.24796	0.00116238	0.0103729	ZNF706	ENSG00000120963.12	-2.93465
462.053	-0.777521	0.288191	-2.69793	0.00697713	0.0406148	BCL6	ENSG00000113916.18	-2.15632
388.753	-0.775974	0.262164	-2.95988	0.00307759	0.0221191	GPR108	ENSG00000125734.15	-2.51179
1040.96	-0.775409	0.283552	-2.73462	0.00624515	0.0372965	LDB1	ENSG00000198728.11	-2.20446
583.508	-0.771941	0.243047	-3.17609	0.00149274	0.0126	SELENOS	ENSG00000131871.15	-2.82602
858.021	-0.770509	0.236738	-3.2547	0.00113514	0.0102062	ATP5F1C	ENSG00000165629.20	-2.94495
231.883	-0.769444	0.264609	-2.90785	0.00363925	0.0251798	LAMTOR3	ENSG00000109270.13	-2.43899
586.963	-0.768093	0.255186	-3.00994	0.00261302	0.0195405	COG3	ENSG00000136152.15	-2.58286
393.461	-0.764386	0.253702	-3.01293	0.00258737	0.0194203	SIGMAR1	ENSG00000147955.18	-2.58714
265.761	-0.763249	0.255821	-2.98353	0.00284946	0.0209246	YIPF1	ENSG00000058799.15	-2.54524
262.147	-0.755212	0.252616	-2.98957	0.00279374	0.02062	GTF2A2	ENSG00000140307.11	-2.55381
433.781	-0.754942	0.255723	-2.95218	0.00315534	0.0225183	COPS7A	ENSG00000111652.10	-2.50095
447.844	-0.753174	0.218408	-3.44847	0.000563774	0.00581115	TMUB2	ENSG00000168591.16	-3.24889
216.004	-0.751515	0.257441	-2.91918	0.00350959	0.0245115	UBL7	ENSG00000138629.16	-2.45474
239.661	-0.742551	0.284728	-2.60793	0.00910909	0.049567	PDCD2	ENSG00000071994.11	-2.04053
243.805	-0.74123	0.270685	-2.73835	0.00617487	0.0370072	CNIH4	ENSG00000143771.12	-2.20937
621.791	-0.74069	0.218717	-3.38652	0.00070785	0.0069686	TMEM248	ENSG00000106609.16	-3.15006
626.789	-0.739932	0.221	-3.34812	0.000813632	0.00779971	OCIAD1	ENSG00000109180.15	-3.08957
316.284	-0.738025	0.247946	-2.97656	0.00291502	0.021298	DGLUCY	ENSG00000133943.21	-2.53536
359.76	-0.731618	0.224534	-3.25838	0.0011205	0.0101105	CNOT2	ENSG00000111596.14	-2.95059
695.174	-0.722582	0.262707	-2.75052	0.00595002	0.0360217	UBAC2	ENSG00000134882.16	-2.22548
501.182	-0.72178	0.273692	-2.6372	0.00835926	0.0465615	ARAF	ENSG00000078061.14	-2.07783
635.948	-0.720437	0.273388	-2.63522	0.0084083	0.0467241	ELOVL1	ENSG00000066322.15	-2.07529
249.319	-0.720339	0.271598	-2.65222	0.00799635	0.0450977	PPP1R8	ENSG00000117751.18	-2.09711
212.134	-0.718353	0.275565	-2.60684	0.00913833	0.0496728	ZNF513	ENSG00000163795.14	-2.03913
645.926	-0.711153	0.217295	-3.27276	0.00106505	0.0097277	OTUD5	ENSG00000068308.14	-2.97263
1275.63	-0.708305	0.252097	-2.80965	0.00495951	0.0316905	EIF3D	ENSG00000100353.18	-2.30456
480.233	-0.705784	0.209105	-3.37526	0.000737462	0.00719887	GABARAPL2	ENSG00000034713.8	-3.13226
515.12	-0.699743	0.215338	-3.24951	0.00115606	0.0103392	WDR33	ENSG00000136709.12	-2.93702
408.257	-0.699371	0.258286	-2.70774	0.0067743	0.0397536	AAAS	ENSG00000094914.14	-2.16914
1053.72	-0.696889	0.265866	-2.6212	0.00876205	0.0483009	SRPRA	ENSG00000182934.12	-2.05739
589.816	-0.696548	0.265921	-2.61938	0.00880894	0.0484862	TTC17	ENSG00000052841.15	-2.05508
516.351	-0.695516	0.254231	-2.73576	0.00622357	0.0372221	SPPL3	ENSG00000157837.16	-2.20596
380.846	-0.693588	0.244578	-2.83586	0.00457028	0.0298333	C5orf15	ENSG00000113583.8	-2.34006
2951.66	-0.692701	0.238324	-2.90655	0.00365433	0.0252355	SEC61A1	ENSG00000058262.10	-2.43719
232.138	-0.684561	0.244684	-2.79773	0.00514626	0.0325555	PHF5A	ENSG00000100410.8	-2.28851
276.437	-0.681104	0.247193	-2.75535	0.00586296	0.0356686	VRK3	ENSG00000105053.11	-2.23188
506.781	-0.673484	0.249926	-2.69473	0.00704452	0.0409366	DNAJB12	ENSG00000148719.16	-2.15215
1062.38	-0.670401	0.245376	-2.73213	0.00629256	0.0374749	PDAP1	ENSG00000106244.13	-2.20117
751.29	-0.663525	0.25359	-2.61653	0.00888281	0.0487649	SUMO2	ENSG00000188612.12	-2.05145
584.987	-0.663191	0.21704	-3.05561	0.002246	0.0174141	ACP1	ENSG00000143727.16	-2.64859
404.776	-0.659198	0.246831	-2.67064	0.00757065	0.0432925	BET1	ENSG00000105829.13	-2.12087
970.793	-0.658352	0.246171	-2.67437	0.00748709	0.0429665	ZNF207	ENSG00000010244.19	-2.12569
276.632	-0.656097	0.242812	-2.70208	0.00689067	0.0402161	TM2D3	ENSG00000184277.13	-2.16174
641.112	-0.653812	0.232887	-2.80742	0.00499404	0.0318508	CDK16	ENSG00000102225.16	-2.30155
903.661	-0.649494	0.234479	-2.76995	0.00560657	0.0346258	GRK2	ENSG00000173020.11	-2.2513
493.895	-0.642175	0.220024	-2.91866	0.00351534	0.0245263	DELE1	ENSG00000081791.9	-2.45403
1178.55	-0.639497	0.231446	-2.76305	0.00572637	0.0350444	RAB11A	ENSG00000103769.10	-2.24212
220.836	-0.638382	0.23596	-2.70547	0.0068207	0.039945	IRAK4	ENSG00000198001.14	-2.16617
1259.2	-0.638061	0.186495	-3.42133	0.000623167	0.00631735	CCT3	ENSG00000163468.15	-3.2054
1558.65	-0.635126	0.218025	-2.91309	0.00357869	0.0248855	UQCRC1	ENSG00000010256.11	-2.44628
652.798	-0.63458	0.234606	-2.70487	0.00683307	0.0399597	SPG21	ENSG00000090487.11	-2.16538
503.641	-0.634329	0.236463	-2.68257	0.00730592	0.0421176	DYNLT1	ENSG00000146425.11	-2.13633
864.855	-0.634152	0.229041	-2.76872	0.00562766	0.0347216	GUSB	ENSG00000169919.17	-2.24967
828.577	-0.604089	0.217503	-2.77738	0.0054799	0.0339978	DLST	ENSG00000119689.15	-2.26123
2277.74	-0.601402	0.211536	-2.84302	0.00446886	0.0293604	CDC42	ENSG00000070831.17	-2.3498
956.285	-0.596677	0.185562	-3.21552	0.00130209	0.011311	ATP5PB	ENSG00000116459.11	-2.88536
525.005	-0.59466	0.222827	-2.6687	0.00761446	0.0434638	SMAD2	ENSG00000175387.16	-2.11836
330.455	-0.593552	0.226681	-2.61845	0.008833	0.0485863	UBE2V2	ENSG00000169139.12	-2.05389
3022.94	-0.573973	0.196056	-2.92759	0.00341599	0.0239817	TMBIM1	ENSG00000135926.15	-2.46648
3353.36	-0.564069	0.216264	-2.60824	0.00910084	0.0495487	ARF1	ENSG00000143761.16	-2.04092
1104.41	-0.543408	0.197796	-2.74732	0.00600845	0.0362563	RALY	ENSG00000125970.12	-2.22124
1226.82	0.510013	0.180326	2.82829	0.00467978	0.0303371	KHDRBS1	ENSG00000121774.18	2.32977
1038.16	0.565558	0.198217	2.85323	0.00432766	0.0287024	LRPPRC	ENSG00000138095.20	2.36375
536.381	0.566836	0.210252	2.69598	0.00701817	0.0408302	SNW1	ENSG00000100603.14	2.15378
540.408	0.60733	0.209231	2.90268	0.00369985	0.0254459	UBA3	ENSG00000144744.17	2.43182
555.567	0.608012	0.225652	2.69446	0.00705021	0.0409579	TSPYL1	ENSG00000189241.8	2.1518
2621.87	0.623565	0.188356	3.31057	0.000931061	0.00873771	DYNLL2	ENSG00000264364.3	3.03102
1557.66	0.633816	0.233749	2.71152	0.0066975	0.0393371	RBM5	ENSG00000003756.17	2.17409
231.128	0.639974	0.245032	2.6118	0.0090067	0.0492345	MRPL44	ENSG00000135900.4	2.04543
703.736	0.640052	0.240002	2.66686	0.00765645	0.0436297	ASXL1	ENSG00000171456.20	2.11597
3610.22	0.643958	0.240438	2.67827	0.00740037	0.0425532	MAGED1	ENSG00000179222.18	2.13075
1005.68	0.644592	0.193719	3.32745	0.000876437	0.00828813	KIAA0319L	ENSG00000142687.18	3.05728
698.664	0.645311	0.209535	3.07973	0.00207185	0.0163514	PSPC1	ENSG00000121390.19	2.68364
1598.66	0.653676	0.214819	3.04291	0.00234304	0.0180696	CORO1C	ENSG00000110880.11	2.63022
400.135	0.655085	0.247527	2.64652	0.00813235	0.0456488	KRI1	ENSG00000129347.21	2.08978
667.416	0.660792	0.239096	2.76371	0.00571478	0.0350223	LARS1	ENSG00000133706.19	2.243
625.941	0.662396	0.245191	2.70155	0.00690175	0.0402685	HSF1	ENSG00000185122.11	2.16104
365.845	0.665097	0.24921	2.66882	0.00761183	0.043461	HNRNPLL	ENSG00000143889.16	2.11851
731.303	0.669492	0.238374	2.80858	0.00497609	0.0317765	CBX1	ENSG00000108468.15	2.30311
575.483	0.676373	0.254101	2.66183	0.00777182	0.0441135	EBNA1BP2	ENSG00000117395.13	2.10948
164.962	0.680581	0.249916	2.72324	0.00646449	0.0383014	AHI1	ENSG00000135541.22	2.18947
547.802	0.681237	0.238735	2.85352	0.00432373	0.0286951	UTP18	ENSG00000011260.14	2.36414
501.916	0.681997	0.216856	3.14493	0.00166125	0.0136974	DDX27	ENSG00000124228.15	2.77956
9134.58	0.687342	0.216675	3.17222	0.00151276	0.0127119	APP	ENSG00000142192.21	2.82023
508.648	0.688076	0.215724	3.18961	0.00142466	0.0121366	TMEM245	ENSG00000106771.13	2.84629
1605.7	0.688582	0.2325	2.96164	0.00306003	0.0220398	CBX3	ENSG00000122565.19	2.51427
8190.08	0.689651	0.219868	3.13666	0.00170882	0.0139985	FLNA	ENSG00000196924.19	2.7673
1218.62	0.690989	0.242834	2.84552	0.00443391	0.029197	CCT2	ENSG00000166226.13	2.35321
307.616	0.691305	0.232827	2.96917	0.00298603	0.0216917	NOTCH1	ENSG00000148400.13	2.52491
2654.88	0.69423	0.231471	2.99921	0.00270682	0.0201028	CDH1	ENSG00000039068.20	2.56754
884.085	0.697194	0.264461	2.63628	0.00838205	0.0466244	PYGL	ENSG00000100504.17	2.07665
680.586	0.697293	0.259024	2.692	0.00710252	0.0411321	TBC1D10B	ENSG00000169221.14	2.14859
215.414	0.701482	0.232925	3.01162	0.00259861	0.0194686	CACTIN	ENSG00000105298.14	2.58526
216.995	0.704273	0.253494	2.77826	0.00546502	0.0339575	KDM2B	ENSG00000089094.19	2.26241
977.841	0.706577	0.259203	2.72596	0.00641155	0.0380211	EFHD2	ENSG00000142634.13	2.19304
341.078	0.706629	0.258941	2.72892	0.00635422	0.0377142	AHDC1	ENSG00000126705.15	2.19694
1067.31	0.707614	0.253095	2.79585	0.00517638	0.0327255	SMARCA5	ENSG00000153147.6	2.28597
617.426	0.711265	0.270238	2.632	0.00848842	0.0470612	NEK6	ENSG00000119408.17	2.07117
611.453	0.711434	0.216162	3.29121	0.00099759	0.00922518	MDM4	ENSG00000198625.13	3.00105
319.968	0.712462	0.252561	2.82095	0.00478813	0.0308384	L3MBTL2	ENSG00000100395.15	2.31983
474.686	0.71381	0.251617	2.8369	0.00455544	0.0297652	OSBPL10	ENSG00000144645.15	2.34147
1114.44	0.715545	0.228295	3.1343	0.00172262	0.0140622	ANKLE2	ENSG00000176915.15	2.76381
106.317	0.715813	0.270783	2.6435	0.00820541	0.045905	TEX30	ENSG00000151287.17	2.0859
440.679	0.720043	0.210543	3.41993	0.000626368	0.0063403	NSD2	ENSG00000109685.19	3.20317
583.772	0.720052	0.262371	2.74441	0.00606207	0.0365038	GLS	ENSG00000115419.13	2.21738
655.054	0.722664	0.271841	2.65841	0.00785115	0.0444394	DDX46	ENSG00000145833.16	2.10507
1367.91	0.731621	0.270619	2.70351	0.0068611	0.0400775	YME1L1	ENSG00000136758.19	2.16361
1784.77	0.731797	0.265138	2.76006	0.0057791	0.0352819	MAP7D1	ENSG00000116871.16	2.23814
5070.35	0.732233	0.275439	2.65842	0.00785078	0.0444394	HNRNPU	ENSG00000153187.20	2.10509
202.587	0.737098	0.279457	2.63761	0.00834928	0.0465187	SLC25A22	ENSG00000177542.11	2.07835
545.93	0.74043	0.244837	3.02418	0.00249307	0.0189244	NOL7	ENSG00000225921.7	2.60327
299.945	0.744635	0.267338	2.78537	0.00534672	0.0334265	WDR55	ENSG00000120314.19	2.27191
206.234	0.74506	0.272889	2.73026	0.00632835	0.0376047	MAL2	ENSG00000147676.14	2.19871
638.538	0.75083	0.236512	3.17459	0.00150047	0.0126489	DARS1	ENSG00000115866.11	2.82377
722.206	0.750845	0.227238	3.30423	0.000952382	0.00889022	AKAP8L	ENSG00000011243.19	3.02119
1018.56	0.751941	0.266483	2.82173	0.0047766	0.0307939	CCAR2	ENSG00000158941.16	2.32088
636.059	0.752007	0.227184	3.31012	0.00093255	0.00874142	BMS1	ENSG00000165733.8	3.03033
442.852	0.752628	0.261694	2.87599	0.00402764	0.0271477	ARID4B	ENSG00000054267.22	2.39495
444.109	0.754594	0.281431	2.68127	0.00733425	0.0422448	NANS	ENSG00000095380.11	2.13464
189.513	0.757455	0.271116	2.79384	0.00520863	0.0328374	NUDT15	ENSG00000136159.4	2.28328
333.011	0.759853	0.238195	3.19005	0.0014225	0.0121232	LETM1	ENSG00000168924.15	2.84695
1432.2	0.762498	0.253651	3.00609	0.00264627	0.0196965	TUBB6	ENSG00000176014.13	2.57737
4044.19	0.76354	0.222156	3.43695	0.000588308	0.00601814	MRFAP1	ENSG00000179010.15	3.23039
1170.85	0.766343	0.240124	3.19144	0.00141563	0.0120851	MACROH2A1	ENSG00000113648.16	2.84905
296.598	0.767181	0.234667	3.26924	0.00107838	0.00981059	MAPKAPK5	ENSG00000089022.14	2.96723
547.754	0.768139	0.268995	2.85559	0.00429567	0.0285369	HMGCR	ENSG00000113161.17	2.36697
601.668	0.768822	0.267742	2.8715	0.00408532	0.0274453	TMF1	ENSG00000144747.17	2.38877
505.632	0.771102	0.224803	3.43012	0.00060332	0.00614072	TRAP1	ENSG00000126602.11	3.21945
753.228	0.776499	0.296072	2.62267	0.00872433	0.0481322	NAP1L4	ENSG00000205531.13	2.05927
1129.06	0.787869	0.277904	2.83504	0.00458201	0.0298907	CCT4	ENSG00000115484.15	2.33894
705.343	0.789518	0.244342	3.2312	0.00123271	0.0108619	RPA1	ENSG00000132383.12	2.90914
12040.4	0.791033	0.216674	3.6508	0.000261425	0.00310146	HNRNPA1	ENSG00000135486.19	3.58265
723.989	0.79515	0.251154	3.16599	0.00154557	0.0129383	PPP4R2	ENSG00000163605.15	2.81091
97.6356	0.79678	0.272	2.92934	0.0033968	0.0238884	CCDC86	ENSG00000110104.13	2.46893
684.312	0.79946	0.223128	3.58296	0.000339722	0.00383298	DENR	ENSG00000139726.11	3.46888
6871.85	0.799631	0.211538	3.78009	0.000156771	0.00203752	LAMB1	ENSG00000091136.15	3.80473
243.023	0.800293	0.304742	2.62614	0.00863603	0.0476969	CRAMP1	ENSG00000007545.16	2.06369
318.967	0.800319	0.2733	2.92835	0.00340768	0.02394	ZFHX3	ENSG00000140836.17	2.46754
1156.59	0.8047	0.227173	3.54224	0.00039674	0.00436516	SSRP1	ENSG00000149136.9	3.40149
312.153	0.804822	0.30012	2.68166	0.0073257	0.0422099	KAT14	ENSG00000149474.14	2.13515
313.999	0.805936	0.30893	2.6088	0.00908611	0.0495349	TFAM	ENSG00000108064.11	2.04162
235.893	0.806908	0.306957	2.62873	0.00857032	0.0474356	KLF16	ENSG00000129911.9	2.067
102.902	0.80794	0.280499	2.88037	0.00397208	0.0268895	UHRF1	ENSG00000276043.5	2.40098
946.854	0.810414	0.283089	2.86275	0.00419981	0.0280287	SMARCC1	ENSG00000173473.11	2.37677
181.151	0.811714	0.265713	3.05485	0.0022517	0.0174449	NINL	ENSG00000101004.15	2.64749
477.129	0.814228	0.285495	2.85198	0.00434473	0.028778	FOXO3	ENSG00000118689.15	2.36204
1439.77	0.814232	0.202602	4.01887	5.84786e-05	0.000899585	ARAP1	ENSG00000186635.15	4.233
1475.41	0.814818	0.30737	2.65094	0.0080269	0.0452196	AKT1	ENSG00000142208.18	2.09545
6806.53	0.817684	0.206018	3.96899	7.21788e-05	0.00107368	NCL	ENSG00000115053.17	4.14159
1099.52	0.818955	0.306938	2.66814	0.00762721	0.0434998	EMC1	ENSG00000127463.15	2.11763
2340.42	0.819621	0.228732	3.58333	0.000339241	0.00382968	SERBP1	ENSG00000142864.15	3.46949
617.151	0.82079	0.29995	2.73643	0.00621106	0.0371692	CYFIP2	ENSG00000055163.20	2.20683
651.006	0.825395	0.272247	3.03179	0.00243111	0.0185723	OXSR1	ENSG00000172939.9	2.6142
343.469	0.825536	0.265511	3.10923	0.00187574	0.0150778	METAP1	ENSG00000164024.12	2.72683
1353.79	0.825575	0.222884	3.70406	0.00021218	0.0026104	PAFAH1B1	ENSG00000007168.14	3.6733
655.121	0.826105	0.300579	2.74838	0.00598902	0.0361714	LIMS1	ENSG00000169756.16	2.22264
190.137	0.827228	0.304504	2.71664	0.0065948	0.038903	ARID4A	ENSG00000032219.19	2.1808
288.069	0.829722	0.30986	2.67773	0.00741223	0.0425972	NOM1	ENSG00000146909.8	2.13005
442.498	0.83013	0.275974	3.008	0.00262969	0.0196307	TMX1	ENSG00000139921.13	2.58009
846.85	0.834567	0.276354	3.01992	0.0025284	0.0191424	GNA13	ENSG00000120063.10	2.59715
381.427	0.834878	0.284393	2.93565	0.00332854	0.0234898	C9orf78	ENSG00000136819.15	2.47775
304.431	0.835622	0.281616	2.96724	0.00300489	0.0217897	RNF26	ENSG00000173456.5	2.52217
539.492	0.836389	0.217736	3.84131	0.00012238	0.00166527	SART3	ENSG00000075856.12	3.91229
576.072	0.839032	0.25954	3.23277	0.00122596	0.0108163	TMOD3	ENSG00000138594.14	2.91152
2137.69	0.83908	0.315295	2.66126	0.00778496	0.0441634	VCL	ENSG00000035403.18	2.10874
448.196	0.839757	0.285804	2.93823	0.00330093	0.02336	DFFA	ENSG00000160049.12	2.48136
679.392	0.840509	0.236296	3.55702	0.000375085	0.00415566	MPHOSPH8	ENSG00000196199.14	3.42587
1188.89	0.841139	0.265159	3.1722	0.00151289	0.0127119	RAD21	ENSG00000164754.15	2.82019
830.289	0.84348	0.256619	3.2869	0.00101297	0.0093397	CTBP1	ENSG00000159692.16	2.9944
60.5105	0.844949	0.31915	2.6475	0.00810902	0.045543	INTS12	ENSG00000138785.15	2.09103
231.541	0.845682	0.300694	2.81243	0.00491687	0.0314379	DMWD	ENSG00000185800.12	2.30831
439.458	0.846275	0.236521	3.57802	0.000346208	0.00388756	PCMTD2	ENSG00000203880.12	3.46066
2615.44	0.847026	0.247614	3.42076	0.000624473	0.00632743	NUMA1	ENSG00000137497.18	3.20449
661.364	0.847636	0.265703	3.19016	0.00142194	0.0121232	RCC1L	ENSG00000274523.5	2.84712
877.628	0.84869	0.204563	4.14879	3.34239e-05	0.000564725	PPP1CC	ENSG00000186298.12	4.47594
1846.96	0.849358	0.197899	4.29188	1.77163e-05	0.000326841	SRSF7	ENSG00000115875.19	4.75163
204.243	0.85055	0.320527	2.65359	0.00796397	0.0449525	EPC1	ENSG00000120616.16	2.09887
167.29	0.856951	0.29841	2.87172	0.00408239	0.0274347	CEP78	ENSG00000148019.14	2.38909
745.664	0.858144	0.279675	3.06836	0.00215239	0.0168819	MDM2	ENSG00000135679.26	2.66708
423.392	0.859354	0.295544	2.9077	0.00364094	0.0251798	RASSF3	ENSG00000153179.13	2.43879
892.3	0.859519	0.248853	3.45392	0.000552502	0.00571821	DHX38	ENSG00000140829.12	3.25767
7704.65	0.860231	0.197448	4.35674	1.32013e-05	0.00025132	TPM4	ENSG00000167460.17	4.87938
262.706	0.86292	0.286891	3.00784	0.00263113	0.0196342	NADK2	ENSG00000152620.13	2.57986
3495	0.864002	0.308219	2.80321	0.00505964	0.0321884	DNMT1	ENSG00000130816.17	2.29588
650.382	0.864139	0.297218	2.90742	0.00364423	0.0251798	NEU1	ENSG00000204386.12	2.43839
197.841	0.864183	0.266894	3.23792	0.00120403	0.0106648	OGFOD1	ENSG00000087263.17	2.91936
450.346	0.867322	0.326323	2.65786	0.00786377	0.0444985	SLC35B4	ENSG00000205060.11	2.10437
2275.41	0.868205	0.236092	3.67741	0.000235618	0.00284185	HNRNPA0	ENSG00000177733.7	3.62779
204.631	0.868555	0.287145	3.0248	0.00248801	0.018893	TMEM179B	ENSG00000185475.11	2.60415
309.522	0.87482	0.237774	3.67921	0.000233962	0.00282524	LARP7	ENSG00000174720.16	3.63085
471.116	0.874924	0.300658	2.91003	0.00361398	0.025061	RNF19B	ENSG00000116514.17	2.44201
412.157	0.877679	0.294429	2.98095	0.00287352	0.0210555	BLOC1S6	ENSG00000104164.12	2.54159
7911.84	0.878499	0.300482	2.92363	0.00345973	0.0242217	LRP1	ENSG00000123384.14	2.46096
530.46	0.879703	0.282434	3.11472	0.00184119	0.0148607	ARHGEF3	ENSG00000163947.12	2.7349
777.134	0.879823	0.270278	3.25526	0.0011329	0.0101905	TLE1	ENSG00000196781.16	2.94581
271.183	0.88063	0.322858	2.72761	0.00637949	0.0378531	GNB4	ENSG00000114450.11	2.19521
3057.43	0.88109	0.207701	4.24212	2.21422e-05	0.000397286	ACTN1	ENSG00000072110.16	4.65478
328.707	0.884671	0.297622	2.97247	0.00295419	0.0215299	SYNJ2	ENSG00000078269.15	2.52956
1023.38	0.885029	0.325896	2.71568	0.006614	0.0389935	SCRIB	ENSG00000180900.20	2.17954
799.527	0.885991	0.338622	2.61646	0.00888472	0.0487649	BACH1	ENSG00000156273.16	2.05136
123.93	0.887827	0.329648	2.69325	0.00707582	0.0410618	SNRNP48	ENSG00000168566.13	2.15022
791.362	0.88899	0.33205	2.67728	0.00742223	0.0426426	EIF1AX	ENSG00000173674.11	2.12947
189.288	0.891405	0.258621	3.44675	0.000567364	0.00583924	GTF2H3	ENSG00000111358.14	3.24614
1711.1	0.892013	0.322751	2.76378	0.00571365	0.0350223	FGFR1	ENSG00000077782.22	2.24309
1204.36	0.892872	0.281066	3.17674	0.0014894	0.0125823	IGF1R	ENSG00000140443.15	2.82699
315.597	0.893297	0.249615	3.5787	0.00034531	0.00388091	MTF2	ENSG00000143033.18	3.46179
277.576	0.893609	0.280556	3.18513	0.00144687	0.0122845	MTHFD1	ENSG00000100714.17	2.83957
602.359	0.895136	0.232669	3.84724	0.000119455	0.00163314	NSUN2	ENSG00000037474.15	3.9228
128.774	0.89529	0.327791	2.73128	0.00630885	0.0375218	FAM133B	ENSG00000234545.8	2.20005
455.669	0.895359	0.282793	3.16613	0.00154481	0.0129372	TCOF1	ENSG00000070814.22	2.81113
844.126	0.89591	0.248205	3.60956	0.000306718	0.00353335	KDM1A	ENSG00000004487.17	3.51326
134.877	0.898006	0.311088	2.88666	0.00389355	0.0264937	SIPA1L3	ENSG00000105738.11	2.40965
123.25	0.899609	0.338581	2.657	0.00788404	0.0445758	BRMS1L	ENSG00000100916.14	2.10325
2304.82	0.900201	0.193835	4.64417	3.41449e-06	7.77852e-05	CLIC1	ENSG00000213719.8	5.46667
3053.01	0.901927	0.238287	3.78505	0.00015368	0.0020012	SET	ENSG00000119335.17	3.81338
259.365	0.904943	0.31752	2.85004	0.0043714	0.0288792	ATP8B1	ENSG00000081923.15	2.35938
513.92	0.909104	0.198747	4.57417	4.78119e-06	0.000104011	ZNF622	ENSG00000173545.5	5.32046
139.314	0.909648	0.303423	2.99796	0.00271795	0.0201703	NBPF14	ENSG00000270629.6	2.56576
337.739	0.910321	0.226977	4.01063	6.05564e-05	0.000925928	UVRAG	ENSG00000198382.9	4.21784
144.058	0.911071	0.334241	2.72579	0.00641474	0.0380289	CWF19L2	ENSG00000152404.15	2.19282
324.825	0.911427	0.330435	2.75827	0.00581087	0.0354429	FARP1	ENSG00000152767.17	2.23576
623.879	0.911849	0.331691	2.74909	0.00597608	0.0361148	RUSF1	ENSG00000140688.17	2.22358
147.503	0.914552	0.247494	3.69524	0.000219675	0.00268632	TIMM22	ENSG00000177370.5	3.65822
303.579	0.915142	0.223524	4.09415	4.23716e-05	0.000693928	JADE1	ENSG00000077684.16	4.37293
643.103	0.916036	0.337654	2.71294	0.00666891	0.0392374	DENND4C	ENSG00000137145.21	2.17595
582.519	0.916587	0.239975	3.81951	0.000133718	0.00179189	AATF	ENSG00000275700.6	3.87381
4770.58	0.917376	0.331967	2.76346	0.0057193	0.0350223	HNRNPH1	ENSG00000169045.17	2.24266
1545.3	0.917601	0.337889	2.71569	0.00661382	0.0389935	ALDH7A1	ENSG00000164904.18	2.17955
3332.48	0.917811	0.219883	4.17408	2.99188e-05	0.000511471	RTN4	ENSG00000115310.18	4.52406
714.689	0.920418	0.318109	2.8934	0.00381094	0.0260245	SEC14L1	ENSG00000129657.16	2.41897
7434.99	0.921769	0.220415	4.18196	2.89007e-05	0.000496577	H3-3B	ENSG00000132475.10	4.53909
628.974	0.922463	0.279606	3.29916	0.000969763	0.0090151	FNBP1L	ENSG00000137942.18	3.01333
165.034	0.922668	0.346378	2.66376	0.00772724	0.043922	C16orf87	ENSG00000155330.10	2.11198
621.147	0.923362	0.237361	3.89011	0.000100198	0.00141372	PLAUR	ENSG00000011422.12	3.99914
638.027	0.924713	0.301768	3.06432	0.00218164	0.0170192	NCAPD2	ENSG00000010292.13	2.66122
189.993	0.926402	0.331404	2.79538	0.00518381	0.0327318	NFKBIE	ENSG00000146232.17	2.28535
139.869	0.926653	0.348291	2.66057	0.00780085	0.0442288	ARMC10	ENSG00000170632.14	2.10786
546.139	0.927343	0.307102	3.01966	0.00253061	0.0191492	PGPEP1	ENSG00000130517.14	2.59677
5762.66	0.928526	0.262836	3.53272	0.000411302	0.0044955	PABPC1	ENSG00000070756.17	3.38584
174.876	0.9293	0.316508	2.9361	0.00332366	0.0234744	NDUFA2	ENSG00000131495.9	2.47838
2004.59	0.931408	0.261886	3.55654	0.000375764	0.00416091	UBE2H	ENSG00000186591.13	3.42508
424.822	0.932095	0.241281	3.86311	0.000111953	0.00154412	ZDHHC3	ENSG00000163812.15	3.95096
650.882	0.932182	0.248	3.7588	0.000170732	0.00219783	MCRIP1	ENSG00000225663.8	3.76769
197.002	0.932298	0.354201	2.63211	0.00848555	0.0470582	L3MBTL3	ENSG00000198945.8	2.07132
1061.45	0.933451	0.20778	4.49249	7.03956e-06	0.000145789	GPAT4	ENSG00000158669.11	5.15245
1031.84	0.93418	0.244108	3.82692	0.000129759	0.00175157	GNAI1	ENSG00000127955.17	3.88686
1835.87	0.934677	0.240068	3.89338	9.88567e-05	0.00139771	MYO9B	ENSG00000099331.14	4.00499
82.1307	0.936638	0.32948	2.84277	0.00447229	0.0293705	KNL1	ENSG00000137812.20	2.34947
515.959	0.936943	0.302259	3.0998	0.00193651	0.0154578	DNAJB11	ENSG00000090520.12	2.71298
128.732	0.940325	0.330104	2.84857	0.00439164	0.0289657	CHEK1	ENSG00000149554.14	2.35737
175.918	0.945029	0.340259	2.77738	0.00547984	0.0339978	GAREM1	ENSG00000141441.16	2.26123
551.321	0.94509	0.344365	2.74444	0.00606134	0.0365038	NDUFB9	ENSG00000147684.10	2.21743
467.284	0.946324	0.205707	4.60034	4.21802e-06	9.37723e-05	PHF20	ENSG00000025293.17	5.37489
152.695	0.947408	0.344411	2.75081	0.00594484	0.0360047	KIF11	ENSG00000138160.7	2.22586
480.383	0.947988	0.222254	4.26533	1.99605e-05	0.000361986	BRD9	ENSG00000028310.18	4.69983
121.135	0.948318	0.263495	3.59899	0.00031945	0.00364278	MAK16	ENSG00000198042.11	3.4956
359.013	0.949902	0.281536	3.374	0.000740856	0.00722852	RGP1	ENSG00000107185.10	3.13027
398.279	0.9502	0.328259	2.89467	0.00379562	0.0259549	UBE2S	ENSG00000108106.14	2.42072
933.68	0.952576	0.334326	2.84924	0.00438238	0.0289308	NUDT4	ENSG00000173598.14	2.35829
816.536	0.956331	0.3211	2.9783	0.00289856	0.0212007	PIK3CB	ENSG00000051382.9	2.53782
1720.47	0.956962	0.246119	3.8882	0.000100989	0.00142146	KPNB1	ENSG00000108424.11	3.99572
189.573	0.957996	0.322107	2.97416	0.00293794	0.0214269	NIP7	ENSG00000132603.15	2.53196
946.025	0.958142	0.348479	2.7495	0.00596863	0.0360805	MAN2A1	ENSG00000112893.10	2.22413
441.974	0.959945	0.331679	2.8942	0.0038013	0.025985	YEATS2	ENSG00000163872.16	2.42007
608.765	0.960287	0.27988	3.43106	0.000601222	0.00612552	SQLE	ENSG00000104549.12	3.22096
222.919	0.960758	0.359754	2.6706	0.00757164	0.0432925	FAM120B	ENSG00000112584.14	2.12081
497.316	0.960823	0.330468	2.90746	0.00364374	0.0251798	SVIL	ENSG00000197321.15	2.43845
916.331	0.961635	0.343745	2.79753	0.00514955	0.0325662	ELF4	ENSG00000102034.17	2.28823
489.666	0.961678	0.341641	2.81488	0.0048795	0.0312383	PTEN	ENSG00000171862.11	2.31162
165.501	0.962659	0.352332	2.73225	0.00629035	0.0374749	OTUD3	ENSG00000169914.6	2.20132
386.772	0.963483	0.302854	3.18135	0.00146592	0.0124099	TAF6	ENSG00000106290.15	2.83389
1170.08	0.963572	0.29914	3.22114	0.0012768	0.0111294	LSM14A	ENSG00000257103.9	2.89388
642.02	0.964723	0.330331	2.92047	0.003495	0.0244265	CARM1	ENSG00000142453.12	2.45655
1455.28	0.965039	0.284573	3.39119	0.00069591	0.00686597	MAN1A1	ENSG00000111885.7	3.15745
825.57	0.966143	0.235127	4.10902	3.97334e-05	0.000653892	UBE2I	ENSG00000103275.21	4.40084
518.843	0.966565	0.337852	2.86091	0.00422426	0.0281455	ROCK1	ENSG00000067900.8	2.37425
466.782	0.967357	0.246029	3.93188	8.42851e-05	0.00123113	NFATC2IP	ENSG00000176953.12	4.07425
829.535	0.96751	0.316876	3.05328	0.00226356	0.0175167	LIPG	ENSG00000101670.12	2.64521
381.619	0.968065	0.339233	2.85369	0.00432146	0.0286895	GMCL1	ENSG00000087338.5	2.36437
218.672	0.968187	0.275419	3.51533	0.000439211	0.00475441	CDCA5	ENSG00000146670.10	3.35733
6793.78	0.970036	0.249311	3.89086	9.98885e-05	0.00141033	NPM1	ENSG00000181163.14	4.00048
126.056	0.97153	0.2854	3.4041	0.000663828	0.00662093	GATC	ENSG00000257218.6	3.17794
303.07	0.973984	0.209997	4.63809	3.51651e-06	7.99297e-05	DCAF16	ENSG00000163257.11	5.45389
805.842	0.974156	0.239704	4.064	4.82379e-05	0.000769491	SSB	ENSG00000138385.16	4.31661
180.505	0.974923	0.279539	3.48761	0.000487358	0.00516453	USP3	ENSG00000140455.17	3.31215
115.286	0.976211	0.297874	3.27726	0.0010482	0.00961201	ZNF839	ENSG00000022976.16	2.97955
254.598	0.977942	0.284382	3.43883	0.000584227	0.00597941	DPH1	ENSG00000108963.19	3.23342
87.0715	0.978221	0.318864	3.06784	0.00215615	0.0168852	DDX12P	ENSG00000214826.5	2.66632
314.552	0.978521	0.237079	4.1274	3.66891e-05	0.000611736	EZH2	ENSG00000106462.12	4.43546
234.479	0.979002	0.370453	2.64272	0.00822429	0.0459672	PPAT	ENSG00000128059.8	2.0849
2114.75	0.979242	0.306796	3.19183	0.00141373	0.0120843	ZFAND5	ENSG00000107372.13	2.84963
448.73	0.980279	0.297005	3.30055	0.000964968	0.00897876	PLEKHG2	ENSG00000090924.15	3.01549
126.072	0.981464	0.314308	3.12262	0.00179248	0.0145603	TCP11L1	ENSG00000176148.16	2.74655
257.086	0.98362	0.363388	2.7068	0.00679348	0.0398432	FBXW7	ENSG00000109670.16	2.16791
328.567	0.983775	0.26774	3.67436	0.000238444	0.00287081	HEXA	ENSG00000213614.11	3.62261
336.176	0.988177	0.325385	3.03694	0.00238991	0.0183682	FZD5	ENSG00000163251.4	2.62162
1482.69	0.988216	0.333725	2.96117	0.00306469	0.0220656	LMNB2	ENSG00000176619.13	2.51361
120.816	0.98827	0.374923	2.63593	0.00839083	0.0466604	GFER	ENSG00000127554.13	2.0762
1375.18	0.988594	0.306472	3.22573	0.00125653	0.0109953	FHL2	ENSG00000115641.19	2.90083
1799.21	0.990237	0.222785	4.4448	8.79729e-06	0.000177125	ARF6	ENSG00000165527.7	5.05565
305.371	0.9958	0.26568	3.74812	0.000178165	0.00226735	PRKCI	ENSG00000163558.13	3.74918
264.63	0.995996	0.353213	2.81981	0.00480517	0.0308991	WDFY2	ENSG00000139668.9	2.31829
[truncated: 1,733 more rows]

## Sheet: iPL vs VT3
baseMean	log2FoldChange	lfcSE	stat	pvalue	padj	gene_name	gene_id	rank
1021.8	-13.4488	1.11735	-12.0363	2.28928e-33	6.84869e-31	RN7SL3	ENSG00000278771.1	-32.6403
198.144	-11.0819	1.12896	-9.81603	9.60537e-23	9.39171e-21	SCARNA7	ENSG00000238741.1	-22.0175
196.455	-11.0698	1.07597	-10.2882	7.9664e-25	9.44843e-23	RN7SKP203	ENSG00000200488.1	-24.0987
41112.5	-10.4797	0.574088	-18.2544	1.90791e-74	7.64842e-71	RN7SL1	ENSG00000276168.1	-73.7194
100.607	-10.1043	1.75565	-5.75534	8.64688e-09	1.16243e-07	RN7SL4P	ENSG00000263740.2	-8.06314
82.6108	-9.81916	1.11592	-8.79915	1.37851e-18	8.22346e-17	SCARNA21	ENSG00000252835.1	-17.8606
202.45	-9.3221	0.844661	-11.0365	2.54771e-28	4.72836e-26	H1-5	ENSG00000184357.5	-27.5939
80.2056	-9.08133	1.03463	-8.77741	1.67277e-18	9.86149e-17	H3C7	ENSG00000277775.2	-17.7766
43.4749	-8.89279	1.08882	-8.16737	3.15182e-16	1.36743e-14	H2AC16	ENSG00000276903.2	-15.5014
37.3887	-8.67518	1.17042	-7.41202	1.24389e-13	3.80649e-12	MIR3609	ENSG00000266019.1	-12.9052
201.941	-8.60196	0.730746	-11.7715	5.47615e-32	1.33858e-29	OTOGL	ENSG00000165899.12	-31.2615
34.7193	-8.56828	1.09941	-7.79354	6.51582e-15	2.35746e-13	H2BC14	ENSG00000273703.2	-14.186
56.0822	-8.56473	1.03892	-8.24389	1.66698e-16	7.62855e-15	H4C2	ENSG00000278705.2	-15.7781
110.156	-8.47408	0.851469	-9.9523	2.46418e-23	2.5725e-21	RNU4-1	ENSG00000200795.1	-22.6083
402.385	-8.27365	0.479432	-17.2572	9.87981e-67	2.47539e-63	SNORA73B	ENSG00000200087.1	-66.0053
28.2674	-8.27196	1.09819	-7.53233	4.98414e-14	1.62972e-12	H2BC13	ENSG00000185130.5	-13.3024
66.5213	-8.23296	0.968705	-8.49893	1.91342e-17	1.00137e-15	H2AC12	ENSG00000274997.2	-16.7182
26.742	-8.19467	1.16285	-7.04705	1.82748e-12	4.66734e-11	ENSG00000236194	ENSG00000236194.3	-11.7381
216.725	-8.18242	0.663254	-12.3368	5.74057e-35	1.95024e-32	SNORD17	ENSG00000212232.1	-34.241
64.0407	-8.18222	0.984486	-8.31116	9.4774e-17	4.51223e-15	H4C6	ENSG00000274618.2	-16.0233
43.2216	-8.16307	1.05185	-7.76065	8.44951e-15	3.02432e-13	H2AC14	ENSG00000276368.2	-14.0732
766.633	-8.15849	0.433002	-18.8417	3.43676e-79	3.44432e-75	ABCB1	ENSG00000085563.15	-78.4639
25.9097	-8.1494	1.20195	-6.78016	1.20043e-11	2.67349e-10	MIR7973-2	ENSG00000283614.1	-10.9207
24.5991	-8.07321	1.11213	-7.25924	3.89283e-13	1.10993e-11	ENSG00000287127	ENSG00000287127.1	-12.4097
37.1429	-7.92926	1.22758	-6.45928	1.05201e-10	1.98182e-09	HBG2	ENSG00000196565.15	-9.97798
53.7238	-7.8977	0.960608	-8.22157	2.00862e-16	9.04738e-15	H2BC10	ENSG00000278588.2	-15.6971
21.7791	-7.89472	1.14583	-6.88997	5.58042e-12	1.32685e-10	H3C11	ENSG00000275379.2	-11.2533
50.9212	-7.77021	0.946317	-8.211	2.19347e-16	9.8138e-15	H2BC17	ENSG00000274641.2	-15.6589
31.9687	-7.75607	1.06608	-7.27533	3.45581e-13	9.92383e-12	ENSG00000279513	ENSG00000279513.1	-12.4614
32.4366	-7.7527	1.06972	-7.2474	4.24833e-13	1.20273e-11	IL22RA2	ENSG00000164485.15	-12.3718
19.3496	-7.72329	1.20883	-6.38908	1.66884e-10	3.00812e-09	H4C13	ENSG00000275126.2	-9.77758
30.6976	-7.67195	1.07404	-7.14308	9.12648e-13	2.48211e-11	H2BC3	ENSG00000276410.4	-12.0397
15.8185	-7.43424	1.15429	-6.44053	1.19055e-10	2.22607e-09	SNORA23	ENSG00000201998.1	-9.92425
124.499	-7.42327	0.622633	-11.9224	9.04834e-33	2.62848e-30	H1-3	ENSG00000124575.7	-32.0434
15.5214	-7.41036	1.20748	-6.13707	8.40573e-10	1.34037e-08	H1-1	ENSG00000124610.5	-9.07542
14.8706	-7.34749	1.14224	-6.43255	1.25483e-10	2.32671e-09	ENSG00000286786	ENSG00000286786.1	-9.90142
14.2241	-7.28306	1.14501	-6.36071	2.00821e-10	3.55902e-09	ENSG00000280392	ENSG00000280392.1	-9.69719
23.0056	-7.2779	1.05995	-6.86626	6.5907e-12	1.53967e-10	RN7SL648P	ENSG00000265727.2	-11.1811
14.1574	-7.2758	1.14887	-6.33301	2.40425e-10	4.21616e-09	ENSG00000254874	ENSG00000254874.1	-9.61902
91.7086	-7.26666	0.685666	-10.598	3.04522e-26	4.39124e-24	H4C4	ENSG00000277157.2	-25.5164
22.5992	-7.21712	1.18639	-6.08326	1.1776e-09	1.84261e-08	ENSG00000260971	ENSG00000260971.4	-8.929
117.602	-7.1801	0.605569	-11.8568	1.98463e-32	5.37567e-30	SLC26A7	ENSG00000147606.9	-31.7023
13.2222	-7.17963	1.18133	-6.0776	1.21997e-09	1.90148e-08	ENSG00000268108	ENSG00000268108.1	-8.91365
12.8464	-7.13825	1.1974	-5.96144	2.50022e-09	3.69575e-08	ENSG00000244676	ENSG00000244676.5	-8.60202
31.1024	-7.10831	0.999909	-7.10896	1.16925e-12	3.10827e-11	RNU5A-1	ENSG00000199568.1	-11.9321
6239.15	-7.09886	1.12798	-6.29342	3.10547e-10	5.34301e-09	PSG9	ENSG00000183668.18	-9.50787
12.2552	-7.06587	1.16568	-6.06159	1.34783e-09	2.09101e-08	H3C13	ENSG00000183598.4	-8.87037
20.1653	-7.06483	1.07951	-6.54449	5.96991e-11	1.17776e-09	LINC02583	ENSG00000187600.14	-10.224
205.427	-7.06041	0.464189	-15.2102	3.02581e-52	3.3694e-49	RNU4-2	ENSG00000202538.1	-51.5192
19.705	-7.05798	1.19468	-5.90786	3.46583e-09	5.02671e-08	SNORA12	ENSG00000212464.1	-8.46019
12.1243	-7.0535	1.16777	-6.04016	1.53961e-09	2.37019e-08	ENSG00000271204	ENSG00000271204.1	-8.81259
132.178	-7.04066	0.596149	-11.8102	3.45579e-32	8.76807e-30	H4C3	ENSG00000197061.5	-31.4615
11.9213	-7.02328	1.37274	-5.11626	3.11647e-07	3.09547e-06	CGB2	ENSG00000104818.15	-6.50634
11.861	-7.01802	1.18019	-5.94651	2.73913e-09	4.02259e-08	SNORA79B	ENSG00000222489.1	-8.56239
19.2257	-6.97678	1.08253	-6.44486	1.15705e-10	2.16544e-09	ENSG00000279598	ENSG00000279598.1	-9.93665
70.41	-6.958	0.763548	-9.11272	8.03448e-20	5.57243e-18	H3C3	ENSG00000287080.2	-19.095
11.2865	-6.94937	1.17238	-5.92758	3.0743e-09	4.48155e-08	KRT18P31	ENSG00000249850.1	-8.51225
18.8257	-6.94707	1.08369	-6.41056	1.44988e-10	2.64917e-09	POU5F2	ENSG00000248483.7	-9.83867
10.7782	-6.88368	1.18332	-5.81724	5.98276e-09	8.27595e-08	MIR561	ENSG00000207951.1	-8.2231
112.821	-6.87608	0.70766	-9.71665	2.56065e-22	2.32243e-20	LCAL1	ENSG00000286042.1	-21.5916
10.684	-6.87083	1.17981	-5.82367	5.75705e-09	8.00794e-08	MMADHCP2	ENSG00000254708.1	-8.2398
10.6273	-6.86376	1.19597	-5.73907	9.52006e-09	1.27129e-07	ENSG00000251034	ENSG00000251034.2	-8.02136
25.6179	-6.85849	0.998432	-6.86926	6.45358e-12	1.5147e-10	H2AC4	ENSG00000278463.2	-11.1902
82.7874	-6.85475	0.700754	-9.78198	1.34559e-22	1.28433e-20	RRS1-AS1	ENSG00000246145.1	-21.8711
67.9411	-6.83834	0.761857	-8.97588	2.81102e-19	1.81755e-17	SH3TC2-DT	ENSG00000250072.6	-18.5511
1063.98	-6.82444	0.391638	-17.4254	5.29645e-68	1.5166e-64	PSG8	ENSG00000124467.19	-67.276
2695.41	-6.82116	0.396424	-17.2067	2.36512e-66	5.26739e-63	ANGPT2	ENSG00000091879.14	-65.6261
76.7549	-6.76047	0.648998	-10.4168	2.07865e-25	2.67079e-23	H2AC13	ENSG00000196747.4	-24.6822
9.80224	-6.74451	1.24042	-5.43727	5.41033e-08	6.27936e-07	RN7SKP71	ENSG00000201428.1	-7.26678
257.11	-6.70123	0.455879	-14.6996	6.48563e-49	5.909e-46	H1-4	ENSG00000168298.7	-48.188
15.8619	-6.70082	1.09982	-6.09266	1.11048e-09	1.7444e-08	RNU5B-1	ENSG00000200156.1	-8.95449
23.4529	-6.69769	0.973819	-6.87776	6.08001e-12	1.43882e-10	ENSG00000272472	ENSG00000272472.1	-11.2161
9.37674	-6.68453	1.25467	-5.32773	9.94451e-08	1.09883e-06	TCHHL1	ENSG00000182898.4	-7.00242
137.158	-6.67842	0.551418	-12.1114	9.19524e-34	2.83553e-31	H3C2	ENSG00000286522.2	-33.0364
9.2771	-6.66423	1.20969	-5.50905	3.60779e-08	4.31987e-07	SNORA49	ENSG00000208892.1	-7.44276
9.19245	-6.65433	1.20854	-5.50608	3.66903e-08	4.39057e-07	RPL17P19	ENSG00000241261.1	-7.43545
9.1723	-6.64953	1.22568	-5.42519	5.78917e-08	6.68037e-07	OR8R1P	ENSG00000256347.1	-7.23738
9.08755	-6.63963	1.29974	-5.10843	3.24849e-07	3.21862e-06	RNA5SP328	ENSG00000222740.1	-6.48832
14.8864	-6.62253	1.1043	-5.99704	2.00946e-09	3.02612e-08	RNY1	ENSG00000201098.1	-8.69692
14.8091	-6.59818	1.11508	-5.91725	3.27378e-09	4.7585e-08	ENSG00000275481	ENSG00000275481.1	-8.48495
928.173	-6.5952	0.316939	-20.809	3.58459e-96	7.18496e-92	ERV3-1	ENSG00000213462.5	-95.4456
8.76491	-6.57903	1.36744	-4.81121	1.50019e-06	1.27902e-05	ACSBG2	ENSG00000130377.14	-5.82385
30.7551	-6.53074	0.928479	-7.03381	2.00963e-12	5.09887e-11	ENSG00000229425	ENSG00000229425.3	-11.6969
30.5372	-6.52998	0.902771	-7.23326	4.71534e-13	1.33119e-11	H3C1	ENSG00000275714.2	-12.3265
89.2193	-6.48942	0.606797	-10.6945	1.07947e-26	1.62684e-24	H2BC9	ENSG00000275713.2	-25.9668
58.5673	-6.48459	0.826554	-7.84533	4.31822e-15	1.60286e-13	HLF	ENSG00000108924.14	-14.3647
30.0126	-6.47746	0.884013	-7.32734	2.34768e-13	6.93033e-12	SNORA53	ENSG00000212443.1	-12.6294
12.9066	-6.45205	1.36537	-4.7255	2.29553e-06	1.87344e-05	ENSG00000249815	ENSG00000249815.2	-5.63912
7.95089	-6.44676	1.38765	-4.64582	3.38734e-06	2.66073e-05	ENSG00000279237	ENSG00000279237.1	-5.47014
7.94563	-6.44422	1.24319	-5.18361	2.17637e-07	2.23823e-06	ENSG00000225092	ENSG00000225092.2	-6.66227
58.2978	-6.44352	0.697175	-9.24233	2.41193e-20	1.7644e-18	H3C8	ENSG00000273983.1	-19.6176
7.90856	-6.43616	1.21768	-5.2856	1.25293e-07	1.35603e-06	ENSG00000232034	ENSG00000232034.1	-6.90207
7.90675	-6.43587	1.21832	-5.28259	1.27367e-07	1.37625e-06	ENSG00000286846	ENSG00000286846.1	-6.89494
42.7325	-6.42045	0.798166	-8.04401	8.69443e-16	3.58583e-14	PSG10P	ENSG00000248257.7	-15.0608
7.79094	-6.41251	1.28269	-4.99928	5.75443e-07	5.41003e-06	LINC00474	ENSG00000204148.3	-6.24
60.2228	-6.40259	0.782534	-8.18187	2.79479e-16	1.23118e-14	LINC02860	ENSG00000222004.7	-15.5537
12.5224	-6.39987	1.18099	-5.41905	5.9915e-08	6.88757e-07	H2AC15	ENSG00000275221.2	-7.22246
79.895	-6.39966	0.636349	-10.0568	8.57137e-24	9.3372e-22	LINC01118	ENSG00000222005.9	-23.0669
12.471	-6.39543	1.11503	-5.73567	9.71293e-09	1.29532e-07	FOXP1-IT1	ENSG00000242094.1	-8.01265
135.942	-6.37339	0.492427	-12.9428	2.58012e-38	1.05543e-35	CGB7	ENSG00000196337.13	-37.5884
7.57152	-6.37077	1.23275	-5.16793	2.36705e-07	2.41821e-06	ENSG00000253666	ENSG00000253666.2	-6.62579
6479.56	-6.36554	1.1222	-5.67239	1.40817e-08	1.821e-07	PSG4	ENSG00000243137.8	-7.85134
7.33963	-6.32845	1.24786	-5.07145	3.94791e-07	3.84696e-06	FCF1P5	ENSG00000220392.1	-6.40363
19.2312	-6.32439	1.05244	-6.00925	1.8638e-09	2.82587e-08	MIR223HG	ENSG00000274536.7	-8.7296
23.8537	-6.31535	0.943748	-6.69178	2.2047e-11	4.68125e-10	ENSG00000216802	ENSG00000216802.1	-10.6567
7.2598	-6.31475	1.41592	-4.45981	8.20306e-06	5.85966e-05	ENSG00000278996	ENSG00000278996.1	-5.08602
25.1526	-6.30766	0.907088	-6.95374	3.55719e-12	8.66346e-11	H2AC21	ENSG00000184270.6	-11.4489
34.9012	-6.30485	0.846842	-7.44513	9.68466e-14	3.03311e-12	H3C12	ENSG00000197153.5	-13.0139
7.05256	-6.27171	1.32717	-4.72563	2.29401e-06	1.87296e-05	ENSG00000262079	ENSG00000262079.1	-5.6394
6.99486	-6.26126	1.29973	-4.81736	1.4547e-06	1.24288e-05	SNORA74B	ENSG00000212402.1	-5.83723
7.00228	-6.25794	1.2487	-5.01158	5.39861e-07	5.09942e-06	RPL12P20	ENSG00000239627.3	-6.26772
6.94338	-6.24712	1.24232	-5.0286	4.94067e-07	4.70902e-06	ZBED6	ENSG00000257315.3	-6.30621
6.82536	-6.22257	1.27109	-4.89546	9.80774e-07	8.74105e-06	ENSG00000278896	ENSG00000278896.1	-6.00843
6.7867	-6.21524	1.27169	-4.88739	1.02183e-06	9.05459e-06	ENSG00000272033	ENSG00000272033.1	-5.99062
6.55309	-6.1649	1.25596	-4.90853	9.17607e-07	8.23299e-06	RNF103-CHMP3	ENSG00000249884.8	-6.03734
2979.81	-6.16251	0.424067	-14.5319	7.60728e-48	6.09922e-45	PSG6	ENSG00000170848.16	-47.1188
11.0445	-6.16165	1.15436	-5.3377	9.41307e-08	1.04414e-06	THRAP3P3	ENSG00000235920.1	-7.02627
95.3023	-6.15914	0.566462	-10.873	1.55005e-27	2.56771e-25	PHYHIPL	ENSG00000165443.12	-26.8097
10.8697	-6.15681	1.13784	-5.41097	6.26849e-08	7.18385e-07	RN7SL5P	ENSG00000265735.2	-7.20284
30.5284	-6.14986	0.898021	-6.84824	7.47649e-12	1.73448e-10	XKRX	ENSG00000182489.9	-11.1263
6.47214	-6.14883	1.28032	-4.80257	1.56643e-06	1.3304e-05	ENSG00000279932	ENSG00000279932.1	-5.80509
6.48319	-6.14613	1.33356	-4.60881	4.04977e-06	3.12579e-05	H4C12	ENSG00000273542.2	-5.39257
6.40259	-6.13441	1.47764	-4.1515	3.30309e-05	0.000200993	ENSG00000236453	ENSG00000236453.5	-4.48108
1234.79	-6.13314	0.472541	-12.9791	1.60822e-38	6.71567e-36	SH3TC2	ENSG00000169247.14	-37.7937
20.6796	-6.12207	0.991765	-6.17291	6.70462e-10	1.0864e-08	H4C9	ENSG00000276180.1	-9.17363
13191.6	-6.09843	0.432259	-14.1083	3.37813e-45	2.25704e-42	PSG3	ENSG00000221826.10	-44.4713
6960.47	-6.08058	0.45808	-13.2741	3.27364e-40	1.64042e-37	PSG1	ENSG00000231924.10	-39.485
6.13501	-6.07182	1.28542	-4.72362	2.31679e-06	1.88772e-05	OR5P1P	ENSG00000166408.4	-5.63511
40.6455	-6.0574	0.697056	-8.68998	3.62517e-18	2.07608e-16	ENSG00000253284	ENSG00000253284.2	-17.4407
5.94135	-6.02175	1.29704	-4.64267	3.43928e-06	2.69495e-05	MIR1283-1	ENSG00000221421.1	-5.46353
9.56405	-6.01894	1.266	-4.75429	1.99146e-06	1.65156e-05	ENSG00000268287	ENSG00000268287.1	-5.70083
14.6866	-6.01885	1.08112	-5.56722	2.58829e-08	3.17891e-07	CATSPERB	ENSG00000133962.8	-7.58699
5.86977	-6.0062	1.27743	-4.70179	2.57889e-06	2.08097e-05	ENSG00000283563	ENSG00000283563.1	-5.58857
5495.69	-6.00569	0.470396	-12.7673	2.49653e-37	9.44159e-35	PSG2	ENSG00000242221.9	-36.6027
424.632	-6.00349	0.604014	-9.93932	2.80733e-23	2.90053e-21	SERPINB2	ENSG00000197632.9	-22.5517
5.82166	-5.9972	1.40157	-4.27892	1.87801e-05	0.000122297	RN7SL708P	ENSG00000265675.2	-4.7263
5.78144	-5.98082	1.34325	-4.4525	8.4876e-06	6.01975e-05	VTRNA1-3	ENSG00000202515.1	-5.07121
30.6974	-5.97642	0.798089	-7.48841	6.97154e-14	2.23223e-12	LINC01483	ENSG00000227517.7	-13.1567
5.72798	-5.96846	1.29891	-4.59498	4.328e-06	3.32377e-05	RN7SKP9	ENSG00000201793.1	-5.36371
52.8309	-5.96723	1.4168	-4.21177	2.53372e-05	0.000159403	CCK	ENSG00000187094.12	-4.59624
14.6414	-5.95737	1.06447	-5.59658	2.18623e-08	2.73027e-07	ENSG00000278829	ENSG00000278829.1	-7.6603
9.16501	-5.9571	1.24157	-4.79805	1.60216e-06	1.35902e-05	ENSG00000287326	ENSG00000287326.1	-5.79529
9.63552	-5.95515	1.20476	-4.943	7.69306e-07	7.02825e-06	ENSG00000274093	ENSG00000274093.1	-6.1139
807.08	-5.95263	0.423662	-14.0504	7.65993e-45	4.95276e-42	TREML2	ENSG00000112195.9	-44.1158
24.3564	-5.95225	0.887947	-6.70338	2.03648e-11	4.35172e-10	ENSG00000257083	ENSG00000257083.7	-10.6911
9.10395	-5.94003	1.15329	-5.1505	2.59799e-07	2.63267e-06	ENSG00000224331	ENSG00000224331.2	-6.58536
97836.5	-5.93301	0.600117	-9.88642	4.76785e-23	4.80235e-21	CGA	ENSG00000135346.9	-22.3217
4979.87	-5.9245	0.387171	-15.3021	7.40841e-53	9.28088e-50	PSG5	ENSG00000204941.14	-52.1303
8.94192	-5.91239	1.14887	-5.14628	2.65699e-07	2.68702e-06	ENSG00000287320	ENSG00000287320.1	-6.57561
120.572	-5.90285	0.498658	-11.8375	2.4987e-32	6.58999e-30	H4C5	ENSG00000276966.2	-31.6023
5.44233	-5.89941	1.34131	-4.39824	1.09134e-05	7.51714e-05	ENSG00000279310	ENSG00000279310.1	-4.96204
13.948	-5.89095	1.03778	-5.67649	1.37487e-08	1.78137e-07	ENSG00000279166	ENSG00000279166.1	-7.86174
17.7943	-5.89009	0.952471	-6.18401	6.24916e-10	1.01753e-08	ENSG00000279342	ENSG00000279342.2	-9.20418
5.36561	-5.879	1.50868	-3.89678	9.74804e-05	0.000522712	ENSG00000287300	ENSG00000287300.1	-4.01108
9.12518	-5.87635	1.18975	-4.93913	7.8472e-07	7.15602e-06	ENSG00000280228	ENSG00000280228.1	-6.10529
9.3126	-5.87362	1.28011	-4.58836	4.46743e-06	3.41775e-05	SMG1P4	ENSG00000185710.9	-5.34994
264.564	-5.85658	0.425703	-13.7574	4.59554e-43	2.55869e-40	CPS1	ENSG00000021826.17	-42.3377
5.26934	-5.85396	1.3894	-4.21332	2.51647e-05	0.000158467	ENSG00000279659	ENSG00000279659.1	-4.59921
5.26209	-5.85208	1.39406	-4.19786	2.69445e-05	0.0001683	RUNDC3B	ENSG00000105784.15	-4.56953
139.01	-5.84582	0.54979	-10.6328	2.09682e-26	3.09034e-24	OLAH	ENSG00000152463.15	-25.6784
98.6873	-5.83796	0.556653	-10.4876	9.84887e-26	1.35213e-23	H2AC11	ENSG00000196787.3	-25.0066
5.21234	-5.83742	1.34205	-4.34962	1.36371e-05	9.17563e-05	ENSG00000279384	ENSG00000279384.1	-4.86528
5.20487	-5.83235	1.30346	-4.47452	7.65817e-06	5.51366e-05	METTL21AP1	ENSG00000229623.1	-5.11587
8.70372	-5.8323	1.15478	-5.05056	4.40507e-07	4.25725e-06	ENSG00000264895	ENSG00000264895.1	-6.35605
4946.54	-5.82285	0.578226	-10.0702	7.48245e-24	8.19554e-22	CGB3	ENSG00000104827.12	-23.126
5.15503	-5.82006	1.32376	-4.39663	1.09945e-05	7.5704e-05	TNPO1P1	ENSG00000225423.1	-4.95882
8.33597	-5.81868	1.23634	-4.70639	2.52138e-06	2.03949e-05	ENSG00000177725	ENSG00000177725.6	-5.59836
66.3404	-5.81667	0.649368	-8.95744	3.32308e-19	2.12804e-17	HSPD1P11	ENSG00000251348.1	-18.4785
8.33062	-5.81388	1.1759	-4.94418	7.6465e-07	6.98889e-06	ENSG00000259668	ENSG00000259668.6	-6.11654
5.09613	-5.805	1.357	-4.27781	1.88744e-05	0.000122768	TLK2P2	ENSG00000228828.1	-4.72413
5.12017	-5.80455	1.36305	-4.2585	2.05807e-05	0.0001326	LRRTM1	ENSG00000162951.11	-4.68654
100.165	-5.79878	0.591849	-9.79773	1.15143e-22	1.10958e-20	LINC02826	ENSG00000275212.3	-21.9388
8.56529	-5.79687	1.26595	-4.57908	4.67016e-06	3.56062e-05	POTEC	ENSG00000183206.18	-5.33067
17.5548	-5.79326	1.07635	-5.38232	7.353e-08	8.31267e-07	ENSG00000277152	ENSG00000277152.1	-7.13354
72.0232	-5.77065	0.65689	-8.78479	1.56651e-18	9.26229e-17	ENSG00000259701	ENSG00000259701.1	-17.8051
4.9782	-5.76815	1.32268	-4.36095	1.29499e-05	8.78402e-05	SNORA74A	ENSG00000200959.1	-4.88773
4.91047	-5.75235	1.45762	-3.9464	7.93348e-05	0.000436265	RNY3P2	ENSG00000199788.1	-4.10054
43.0961	-5.74472	0.642661	-8.93896	3.92859e-19	2.49192e-17	H2BC7	ENSG00000277224.2	-18.4058
4.85135	-5.73452	1.38203	-4.14934	3.3343e-05	0.000202708	ENSG00000260064	ENSG00000260064.1	-4.477
4.83473	-5.72985	1.40063	-4.09091	4.29693e-05	0.000254364	BACH1-IT3	ENSG00000234293.1	-4.36684
23.6681	-5.72685	0.87328	-6.55787	5.45825e-11	1.08537e-09	HNRNPA1P22	ENSG00000236459.1	-10.2629
4.80703	-5.71966	1.33706	-4.27777	1.88771e-05	0.000122768	ENSG00000266965	ENSG00000266965.1	-4.72407
20.9061	-5.71596	0.864201	-6.61415	3.73683e-11	7.67429e-10	CARD17	ENSG00000255221.4	-10.4275
26.8571	-5.71499	0.770537	-7.4169	1.19897e-13	3.68592e-12	CC2D2B	ENSG00000188649.15	-12.9212
84.8366	-5.71346	0.518003	-11.0298	2.74523e-28	5.04821e-26	LINC00939	ENSG00000249267.7	-27.5614
281.87	-5.7093	0.971053	-5.87949	4.11527e-09	5.89189e-08	LGALS14	ENSG00000006659.13	-8.3856
4.78123	-5.70525	1.36778	-4.17116	3.03049e-05	0.000186443	ENSG00000232031	ENSG00000232031.1	-4.51849
11.8258	-5.70084	1.04589	-5.45072	5.01669e-08	5.8428e-07	ENSG00000254290	ENSG00000254290.1	-7.29958
7.95584	-5.69906	1.16164	-4.90604	9.29348e-07	8.33089e-06	ENSG00000260816	ENSG00000260816.2	-6.03182
4.66886	-5.67445	1.32973	-4.26738	1.97781e-05	0.000128046	MIR517A	ENSG00000207734.1	-4.70382
57.3548	-5.67296	0.662608	-8.56157	1.11344e-17	6.08116e-16	ANKRD20A5P	ENSG00000186481.16	-16.9533
4.64885	-5.67241	1.39589	-4.06364	4.83133e-05	0.000282824	ENSG00000278879	ENSG00000278879.1	-4.31593
4.62861	-5.66654	1.41549	-4.00323	6.2483e-05	0.000354188	XIAPP3	ENSG00000180152.3	-4.20424
4.63201	-5.66442	1.33422	-4.24549	2.18115e-05	0.000139633	MIR520A	ENSG00000207594.1	-4.66131
82.7539	-5.65201	0.541557	-10.4366	1.68762e-25	2.2109e-23	H2AC8	ENSG00000277075.2	-24.7727
4.52328	-5.63325	1.42556	-3.95159	7.76333e-05	0.000428083	ENSG00000232036	ENSG00000232036.2	-4.10995
7.35638	-5.63284	1.19054	-4.73134	2.23046e-06	1.82628e-05	ADAM20	ENSG00000134007.5	-5.6516
43.1683	-5.62962	0.639143	-8.80807	1.27321e-18	7.66374e-17	SCNN1B	ENSG00000168447.11	-17.8951
7.3471	-5.62801	1.18098	-4.76554	1.88344e-06	1.57496e-05	ENSG00000249258	ENSG00000249258.2	-5.72505
7.29589	-5.62746	1.29132	-4.35789	1.3132e-05	8.88949e-05	BET1-AS1	ENSG00000236861.6	-4.88167
7.32868	-5.62476	1.17969	-4.76802	1.8605e-06	1.55707e-05	MIR519C	ENSG00000207788.1	-5.73037
4.44997	-5.60852	1.41823	-3.95459	7.66648e-05	0.000423441	ENSG00000269927	ENSG00000269927.1	-4.1154
10.6497	-5.60359	1.08143	-5.18167	2.19912e-07	2.25931e-06	ENSG00000226089	ENSG00000226089.2	-6.65775
4.42943	-5.60285	1.39424	-4.01858	5.85508e-05	0.000335504	SLC7A2-IT1	ENSG00000279903.1	-4.23247
4.39447	-5.58892	1.34912	-4.14264	3.43332e-05	0.000208096	ENSG00000272129	ENSG00000272129.1	-4.46429
4.37959	-5.587	1.50033	-3.72386	0.000196199	0.000966043	NANOGP4	ENSG00000237065.2	-3.7073
4.37786	-5.5841	1.35675	-4.1158	3.85835e-05	0.00023134	RNU6-1016P	ENSG00000252498.1	-4.4136
7.31118	-5.57236	1.17668	-4.73568	2.18326e-06	1.79202e-05	ENSG00000279114	ENSG00000279114.1	-5.6609
15.0596	-5.56346	0.949527	-5.85919	4.65118e-09	6.60725e-08	ENSG00000278897	ENSG00000278897.1	-8.33244
68.0607	-5.55745	0.546635	-10.1667	2.79305e-24	3.14516e-22	H2AC20	ENSG00000184260.6	-23.5539
7.3827	-5.55526	1.19104	-4.66422	3.09785e-06	2.45428e-05	Metazoa_SRP	ENSG00000275853.1	-5.50894
7.21746	-5.55303	1.21459	-4.57194	4.83232e-06	3.66613e-05	LINC01210	ENSG00000239513.6	-5.31584
4.27676	-5.54973	1.39761	-3.97087	7.16117e-05	0.000398497	LINC01725	ENSG00000233008.6	-4.14502
131.704	-5.54565	0.453463	-12.2296	2.16109e-34	6.8757e-32	ENSG00000271533	ENSG00000271533.1	-33.6653
4.24526	-5.5425	1.53403	-3.61304	0.000302633	0.00140644	TCERG1L	ENSG00000176769.9	-3.51908
4.23991	-5.53865	1.39501	-3.97031	7.17777e-05	0.000399199	ENSG00000277130	ENSG00000277130.1	-4.14401
4.2233	-5.53364	1.39371	-3.97045	7.17374e-05	0.000399086	KANSL1L-AS1	ENSG00000229127.2	-4.14425
7.263	-5.53254	1.21877	-4.53944	5.6405e-06	4.18979e-05	OSBPL9P4	ENSG00000256420.1	-5.24868
146.697	-5.52985	0.659365	-8.38662	5.00305e-17	2.46391e-15	CSHL1	ENSG00000204414.13	-16.3008
28.2289	-5.52795	0.855506	-6.46162	1.0359e-10	1.95514e-09	SGSM1	ENSG00000167037.19	-9.98468
44.2535	-5.51317	0.698389	-7.89413	2.92346e-15	1.12256e-13	SLC4A4	ENSG00000080493.18	-14.5341
4.14938	-5.50681	1.39833	-3.93814	8.21158e-05	0.000448498	ENSG00000265421	ENSG00000265421.1	-4.08557
4.13851	-5.50354	1.37796	-3.99396	6.49778e-05	0.000366155	RN7SL577P	ENSG00000265942.2	-4.18724
10309.9	-5.49399	0.299895	-18.3197	5.7654e-75	3.85206e-71	CYP19A1	ENSG00000137869.15	-74.2392
4.09954	-5.49051	1.4964	-3.66915	0.000243359	0.0011639	RN7SL801P	ENSG00000241230.3	-3.61375
4.11081	-5.49032	1.36699	-4.01635	5.91073e-05	0.000337823	RNU6-60P	ENSG00000201662.1	-4.22836
4.10537	-5.48865	1.38068	-3.97532	7.02842e-05	0.000392089	OR52E8	ENSG00000183269.5	-4.15314
4.06097	-5.47482	1.39985	-3.91101	9.19121e-05	0.000496573	ENSG00000265713	ENSG00000265713.1	-4.03663
30.9338	-5.46847	0.692823	-7.89303	2.94942e-15	1.13037e-13	SGPP2	ENSG00000163082.10	-14.5303
6.99793	-5.46447	1.26363	-4.32442	1.52935e-05	0.000101538	RN7SKP255	ENSG00000200312.1	-4.81549
4.03719	-5.46267	1.39726	-3.90957	9.2461e-05	0.00049927	RNU6ATAC	ENSG00000221676.1	-4.03404
4.00781	-5.45786	1.4059	-3.88211	0.000103553	0.00055232	NANOGP5	ENSG00000231697.3	-3.98484
3.99875	-5.45435	1.47426	-3.69972	0.000215839	0.0010493	OR52N1	ENSG00000181001.3	-3.66587
3.99482	-5.45371	1.40939	-3.86957	0.000109028	0.000577969	OR10D3	ENSG00000197309.4	-3.96246
4.00578	-5.45262	1.38016	-3.95073	7.7913e-05	0.000429271	RPEP1	ENSG00000250732.1	-4.10839
10533.2	-5.44316	0.459695	-11.8408	2.40153e-32	6.41817e-30	KISS1	ENSG00000170498.9	-31.6195
11.5463	-5.43796	1.18932	-4.57233	4.82333e-06	3.66069e-05	ENSG00000286610	ENSG00000286610.1	-5.31665
8466.45	-5.41841	0.585985	-9.24668	2.31563e-20	1.70017e-18	CGB5	ENSG00000189052.7	-19.6353
3.91374	-5.4181	1.39089	-3.89541	9.80316e-05	0.000525527	SETP11	ENSG00000239570.1	-4.00863
3.8605	-5.40497	1.44989	-3.72784	0.000193126	0.000952045	RPSAP20	ENSG00000229871.1	-3.71416
10141.7	-5.40486	0.357192	-15.1315	1.00333e-51	1.00554e-48	PLAC4	ENSG00000280109.3	-50.9986
13.9811	-5.40453	0.944078	-5.72467	1.03635e-08	1.37385e-07	ENSG00000279544	ENSG00000279544.1	-7.98449
9.91897	-5.40283	1.05553	-5.11858	3.0784e-07	3.06221e-06	ENSG00000279289	ENSG00000279289.1	-6.51167
9.12516	-5.40155	1.19283	-4.52835	5.94464e-06	4.38551e-05	C9	ENSG00000113600.11	-5.22587
6.63283	-5.38765	1.27832	-4.21463	2.50187e-05	0.000157598	ENSG00000272219	ENSG00000272219.1	-4.60173
25.9729	-5.38463	0.729156	-7.38475	1.52742e-13	4.62471e-12	H4C1	ENSG00000278637.2	-12.816
3.8069	-5.37783	1.4021	-3.83554	0.000125287	0.000651599	MIR584	ENSG00000207714.3	-3.90209
3.78476	-5.37528	1.43109	-3.75607	0.000172604	0.000862978	RN7SL653P	ENSG00000239794.3	-3.76295
3.77933	-5.37351	1.42078	-3.78207	0.000155528	0.000787546	ENSG00000280190	ENSG00000280190.1	-3.80819
50.9267	-5.36665	0.733325	-7.31824	2.51252e-13	7.37349e-12	ENSG00000280285	ENSG00000280285.1	-12.5999
169.719	-5.36439	0.393934	-13.6175	3.15292e-42	1.66308e-39	ENSG00000269825	ENSG00000269825.2	-41.5013
6.51318	-5.35826	1.25489	-4.26992	1.95546e-05	0.000126845	ENSG00000279819	ENSG00000279819.1	-4.70875
5757.29	-5.35667	0.45091	-11.8797	1.50945e-32	4.14458e-30	CSH2	ENSG00000213218.11	-31.8212
3.7351	-5.34877	1.43998	-3.71447	0.000203631	0.00099721	ENSG00000286133	ENSG00000286133.2	-3.69116
3.67046	-5.32643	1.46875	-3.62652	0.000287267	0.00134407	ENSG00000280083	ENSG00000280083.1	-3.54171
3.6614	-5.32296	1.40494	-3.78876	0.000151404	0.000769848	SUGT1P3	ENSG00000239827.8	-3.81986
9.13696	-5.32245	1.09366	-4.86666	1.13503e-06	9.95644e-06	SETP21	ENSG00000214244.4	-5.94499
15.5287	-5.31459	0.952545	-5.57935	2.41413e-08	2.98696e-07	LINC02533	ENSG00000260239.2	-7.61724
36.1485	-5.31057	0.687034	-7.7297	1.07798e-14	3.80406e-13	ALPL	ENSG00000162551.14	-13.9674
3.61156	-5.30553	1.45121	-3.65593	0.000256252	0.00121685	ENSG00000232545	ENSG00000232545.1	-3.59133
[truncated: 7,638 more rows]

## Sheet: iPL vs DB1
baseMean	log2FoldChange	lfcSE	stat	pvalue	padj	gene_name	gene_id	rank
[truncated: 2,960 more rows]

[truncated: 1 more sheets: iPL vs DB2]
