# Supplementary material for: Immune Dysregulation and Trophoblastic Dysfunction as a Potential Cause of Idiopathic Recurrent Pregnancy Loss
Source: Biology (Basel). 2025 Jul 4;14(7):811. doi: 10.3390/biology14070811 (PMC12292758; doi:10.3390/biology14070811)
Supplement: Supplementary file 1 [file biology-14-00811-s001.zip › Supplementary data/Table S7.xlsx]

## Sheet: gProfiler_GO Down-DEGs VT
source	term_name	term_id	highlighted	adjusted_p_value	negative_log10_of_adjusted_p_value	term_size	query_size	intersection_size	effective_domain_size	intersections
GO:MF	hormone activity	GO:0005179	true	9.04113e-10	9.04378	130	191	15	20212	LEP,LHB,CGA,CGB3,CSHL1,CRH,CGB8,CGB5,GH2,CCK,CSH1,CGB7,INHBA,INSL4,CSH2
GO:MF	receptor ligand activity	GO:0048018	false	2.06163e-06	5.68579	513	191	22	20212	GDF15,ENDOU,LEP,LHB,CGA,CGB3,CSHL1,CRH,BMP1,CGB8,GPNMB,CGB5,GH2,CCK,SEMA3B,CSH1,CGB7,INHBA,INSL4,CSH2,CD320,IL33
GO:MF	signaling receptor activator activity	GO:0030546	false	2.54909e-06	5.59361	519	191	22	20212	GDF15,ENDOU,LEP,LHB,CGA,CGB3,CSHL1,CRH,BMP1,CGB8,GPNMB,CGB5,GH2,CCK,SEMA3B,CSH1,CGB7,INHBA,INSL4,CSH2,CD320,IL33
GO:MF	signaling receptor regulator activity	GO:0030545	false	8.55971e-06	5.06754	555	191	22	20212	GDF15,ENDOU,LEP,LHB,CGA,CGB3,CSHL1,CRH,BMP1,CGB8,GPNMB,CGB5,GH2,CCK,SEMA3B,CSH1,CGB7,INHBA,INSL4,CSH2,CD320,IL33
GO:MF	hormone receptor binding	GO:0051427	false	1.46806e-05	4.83326	34	191	7	20212	LEP,CSHL1,CRH,GH2,CCK,CSH1,CSH2
GO:MF	growth hormone receptor binding	GO:0005131	false	0.00136026	2.86638	11	191	4	20212	CSHL1,GH2,CSH1,CSH2
GO:MF	signaling receptor binding	GO:0005102	false	0.00661724	2.17932	1501	191	32	20212	GDF15,ENDOU,LEP,LHB,CGA,CGB3,CSHL1,CRH,BMP1,KISS1,CGB8,PSCA,GPNMB,CGB5,GH2,CCK,SEMA3B,CSH1,ANGPT2,CGB7,DAB2,INHBA,INSL4,CSH2,CD320,IL33,ITGB3,RELN,AR,TRIM25,KLRD1,S100A9
GO:MF	molecular function activator activity	GO:0140677	false	0.0123471	1.90843	1124	191	26	20212	GDF15,ENDOU,LEP,LHB,CGA,CGB3,CSHL1,CRH,BMP1,CGB8,DEPDC1B,GPNMB,CGB5,RAP1GAP,SGSM1,GH2,CCK,SEMA3B,CSH1,CGB7,RGS5,INHBA,INSL4,CSH2,CD320,IL33
GO:MF	growth factor activity	GO:0008083	false	0.0136327	1.86542	162	191	9	20212	GDF15,ENDOU,CSHL1,BMP1,GH2,CSH1,INHBA,CSH2,CD320
GO:BP	female pregnancy	GO:0007565	true	1.48385e-09	8.82861	182	189	17	21031	ENDOU,LEP,HSD11B2,PSG3,PSG4,CLIC5,CRH,PSG11,LNPEP,PSG5,PSG1,ANGPT2,PSG9,PSG2,PSG6,ITGB3,AR
GO:BP	multi-organism reproductive process	GO:0044703	false	9.47614e-09	8.02337	204	189	17	21031	ENDOU,LEP,HSD11B2,PSG3,PSG4,CLIC5,CRH,PSG11,LNPEP,PSG5,PSG1,ANGPT2,PSG9,PSG2,PSG6,ITGB3,AR
GO:BP	multi-multicellular organism process	GO:0044706	false	1.89605e-08	7.72215	213	189	17	21031	ENDOU,LEP,HSD11B2,PSG3,PSG4,CLIC5,CRH,PSG11,LNPEP,PSG5,PSG1,ANGPT2,PSG9,PSG2,PSG6,ITGB3,AR
GO:BP	reproductive process	GO:0022414	false	1.99329e-05	4.70043	1541	189	38	21031	ENDOU,LEP,LHB,HSD11B2,ACSBG2,CGA,PSG3,PSG4,PAEP,CYP19A1,CGB3,SPATA9,CLIC5,CA12,CRH,PDE5A,CATSPERB,KISS1,CGB8,PSG11,ALPL,LNPEP,CGB5,PSG5,PSG1,ANGPT2,M1AP,PSG9,CGB7,INHBA,PSG2,SDC1,NECTIN3,NOS3,PSG6,ITGB3,AR,SLCO4C1
GO:BP	endocrine process	GO:0050886	true	2.06199e-05	4.68571	92	189	10	21031	LEP,HSD11B2,CGA,CYP19A1,CRH,KISS1,TRPV6,DAB2,INHBA,NOS3
GO:BP	reproduction	GO:0000003	false	2.41347e-05	4.61736	1552	189	38	21031	ENDOU,LEP,LHB,HSD11B2,ACSBG2,CGA,PSG3,PSG4,PAEP,CYP19A1,CGB3,SPATA9,CLIC5,CA12,CRH,PDE5A,CATSPERB,KISS1,CGB8,PSG11,ALPL,LNPEP,CGB5,PSG5,PSG1,ANGPT2,M1AP,PSG9,CGB7,INHBA,PSG2,SDC1,NECTIN3,NOS3,PSG6,ITGB3,AR,SLCO4C1
GO:BP	multicellular organismal process	GO:0032501	false	5.62602e-05	4.2498	7669	189	106	21031	XDH,GDF15,OR2B6,MTNR1B,ENDOU,LEP,LHB,HSD11B2,BSN,ACSBG2,CLC,DYSF,CGA,PSG3,PSG4,PAEP,CYP19A1,CGB3,GLDN,ABCC2,NT5E,CD200,SPATA9,SCNN1B,CLIC5,GNGT1,TREML2,CA12,BPGM,CRH,SH3TC2,TMPRSS3,LRP8,PDE5A,BMP1,CACNB2,TFPI,CATSPERB,ENTPD1,ILDR2,HPSE,KISS1,CGB8,PSG11,SLC26A7,SLC4A4,PROCR,ALPL,HOPX,GPNMB,TGM2,H4C8,TCHH,SYNGR3,LNPEP,TRPV6,CGB5,RAP1GAP,CNGA1,ABCB1,SERPINB2,MFSD2A,RBM20,HSD3B1,RAB6B,PSG5,PAK3,CCK,S…
GO:BP	endocrine hormone secretion	GO:0060986	false	8.31894e-05	4.07993	57	189	8	21031	LEP,CGA,CYP19A1,CRH,KISS1,TRPV6,DAB2,INHBA
GO:BP	cell-cell signaling	GO:0007267	true	0.000279888	3.55302	1704	189	38	21031	GDF15,MTNR1B,FER1L5,LEP,LHB,BSN,DYSF,SYT12,CGA,CYP19A1,CGB3,CRH,LRP8,CACNB2,ILDR2,KMO,KISS1,CGB8,DEPDC1B,GPNMB,TGM2,LNPEP,TRPV6,CGB5,SEMA3B,LRRTM1,PSG9,CGB7,DAB2,PCDH1,INHBA,RAB3B,SDC1,INSL4,PORCN,RELN,AR,S100A9
GO:BP	gonadotropin secretion	GO:0032274	false	0.000866326	3.06232	18	189	5	21031	LEP,CGA,CRH,KISS1,INHBA
GO:BP	export from cell	GO:0140352	false	0.000971288	3.01265	894	189	25	21031	MTNR1B,FER1L5,LEP,DYSF,SYT12,CGA,CYP19A1,ABCC2,CD200,SLC30A2,CRH,ILDR2,KMO,KISS1,SLC4A4,TGM2,SYNGR3,TRPV6,ABCB1,DAB2,INHBA,RAB3B,SDC1,PORCN,TTN
GO:BP	response to hormone	GO:0009725	true	0.00231569	2.63532	874	189	24	21031	GDF15,LEP,LHB,HSD11B2,CGA,CGB3,SCNN1B,CSHL1,CRH,TFPI,CGB8,ALPL,CGB5,GH2,HSD3B1,CSH1,DAB2,INHBA,SDC1,NOS3,CSH2,ITGB3,AR,TRIM25
GO:BP	regulation of endocrine process	GO:0044060	false	0.00289689	2.53807	40	189	6	21031	LEP,CYP19A1,CRH,KISS1,DAB2,INHBA
GO:BP	secretion	GO:0046903	false	0.00374111	2.427	963	189	25	21031	XDH,MTNR1B,FER1L5,LEP,DYSF,SYT12,CGA,CYP19A1,CD200,SCNN1B,CRH,ILDR2,KMO,KISS1,SLC26A7,TGM2,SYNGR3,TRPV6,PLA2G2F,DAB2,INHBA,RAB3B,SDC1,PORCN,TTN
GO:BP	luteinizing hormone secretion	GO:0032275	false	0.00396959	2.40125	11	189	4	21031	LEP,CGA,CRH,KISS1
GO:BP	regulation of gonadotropin secretion	GO:0032276	false	0.00591255	2.22823	12	189	4	21031	LEP,CRH,KISS1,INHBA
GO:BP	growth hormone receptor signaling pathway	GO:0060396	true	0.00627391	2.20246	26	189	5	21031	GDF15,CSHL1,GH2,CSH1,CSH2
GO:BP	cellular response to growth hormone stimulus	GO:0071378	false	0.00764385	2.11669	27	189	5	21031	GDF15,CSHL1,GH2,CSH1,CSH2
GO:BP	signal release	GO:0023061	false	0.0203354	1.69175	492	189	16	21031	MTNR1B,FER1L5,LEP,DYSF,SYT12,CGA,CYP19A1,CRH,ILDR2,KMO,KISS1,TGM2,TRPV6,DAB2,INHBA,PORCN
GO:BP	cellular response to hormone stimulus	GO:0032870	false	0.0206392	1.68531	609	189	18	21031	GDF15,LEP,LHB,CGA,CGB3,SCNN1B,CSHL1,CRH,TFPI,CGB8,CGB5,GH2,CSH1,DAB2,INHBA,CSH2,ITGB3,AR
GO:BP	regulation of multicellular organismal process	GO:0051239	false	0.0219345	1.65887	2955	189	49	21031	XDH,GDF15,MTNR1B,LEP,CLC,CGA,PAEP,CYP19A1,CD200,CRH,LRP8,PDE5A,BMP1,CACNB2,TFPI,ILDR2,HPSE,KISS1,PROCR,ALPL,HOPX,GPNMB,TGM2,H4C8,LNPEP,RAP1GAP,SERPINB2,MFSD2A,SEMA3B,LRRTM1,CHODL,ANGPT2,H4C9,PSG9,PLA2G2F,DAB2,INHBA,ODAPH,NOS3,CD96,CD320,IL33,KIAA0319,NCMAP,EPHB6,ITGB3,RELN,AR,KLRD1
GO:BP	secretion by cell	GO:0032940	false	0.0369653	1.43221	827	189	21	21031	MTNR1B,FER1L5,LEP,DYSF,SYT12,CGA,CYP19A1,CD200,CRH,ILDR2,KMO,KISS1,TGM2,SYNGR3,TRPV6,DAB2,INHBA,RAB3B,SDC1,PORCN,TTN
GO:BP	negative regulation of response to external stimulus	GO:0032102	true	0.0378768	1.42163	405	189	14	21031	LEP,IL22RA2,CYP19A1,NT5E,CD200,TFPI,SERPINB2,SEMA3B,ANGPT2,NOS3,CD96,IL33,KIAA0319,KLRD1
GO:BP	female gamete generation	GO:0007292	true	0.0397916	1.40021	166	189	9	21031	LEP,CGB3,PDE5A,CGB8,CGB5,M1AP,CGB7,INHBA,NOS3
GO:BP	regulation of luteinizing hormone secretion	GO:0033684	false	0.0486952	1.31251	7	189	3	21031	LEP,CRH,KISS1
GO:BP	positive regulation of gonadotropin secretion	GO:0032278	false	0.0486952	1.31251	7	189	3	21031	LEP,KISS1,INHBA
GO:CC	extracellular region	GO:0005576	true	1.11095e-10	9.95431	4213	202	83	22097	XDH,GDF15,CPXM2,ENDOU,LEP,LHB,DYSF,CGA,PSG3,PSG4,PAEP,IL22RA2,CGB3,GLDN,H3C6,NT5E,SCNN1B,CLIC5,CSHL1,H2BC4,BPGM,CRH,LRP8,BMP1,GLRX,TFPI,ENTPD1,KMO,HPSE,TREM1,KISS1,CGB8,PSG11,PSCA,SLC4A4,PROCR,ALPL,C9,ACTR3C,PSG8,TGM2,H4C8,LNPEP,CGB5,APOL4,LIPH,ABCB1,STEAP4,SERPINB2,PLA1A,GH2,MAN1C1,PSG5,CCK,SEMA3B,LRRTM1,PSG1,CSH1,RAB17,ANGPT2,H4C9,PSG9,CGB7,PLA2G2F,INHBA,PSG2,RAB3B,SDC1,INSL4,ODAPH,CSH2,LYPD5,E…
GO:CC	extracellular space	GO:0005615	false	6.83127e-09	8.1655	3303	202	68	22097	XDH,GDF15,CPXM2,ENDOU,LEP,LHB,DYSF,CGA,IL22RA2,CGB3,GLDN,H3C6,NT5E,SCNN1B,CLIC5,CSHL1,H2BC4,BPGM,CRH,LRP8,BMP1,GLRX,TFPI,ENTPD1,KMO,HPSE,TREM1,KISS1,CGB8,PSCA,SLC4A4,PROCR,ALPL,C9,ACTR3C,TGM2,H4C8,CGB5,APOL4,LIPH,ABCB1,STEAP4,SERPINB2,PLA1A,GH2,MAN1C1,CCK,LRRTM1,CSH1,RAB17,ANGPT2,H4C9,CGB7,INHBA,RAB3B,SDC1,INSL4,CSH2,ERP44,OTOGL,IL33,TTN,ITGB3,RELN,TFPI2,MLPH,SLCO4C1,S100A9
GO:CC	pituitary gonadotropin complex	GO:0061696	false	1.1598e-07	6.93562	6	202	5	22097	LHB,CGA,CGB3,CGB8,CGB5
GO:CC	cell surface	GO:0009986	true	5.18164e-06	5.28553	903	202	28	22097	BSN,PSG3,PSG4,GLDN,ABCC2,NT5E,CD200,SCNN1B,TREML2,LRP8,TFPI,TREM1,PSG11,SLC4A4,PROCR,PSG8,ABCB1,PSG5,PSG1,IGSF5,PSG9,PSG2,SDC1,ERP44,PSG6,EPHB6,ITGB3,KLRD1
GO:CC	cell periphery	GO:0071944	true	6.45119e-06	5.19036	6228	202	94	22097	GDF15,OR2B6,STYK1,MTNR1B,FER1L5,ENDOU,BSN,CLC,DYSF,SYT12,PSG3,PSG4,CEP85,GLDN,ABCC2,XKRX,NT5E,CD200,CLDN10,SCNN1B,CLIC5,SLC30A2,GNGT1,TREML2,CA12,SH3TC2,LRP8,CACNB2,MRGPRE,TFPI,CATSPERB,SLC35G2,ENTPD1,HPSE,TREM1,C2ORF88,KISS1,PSCA,SLC26A7,SLC4A4,PROCR,ALPL,C9,GPNMB,PSG8,TGM2,TCHH,LNPEP,TRPV6,LIPH,CNGA1,ABCB1,STEAP4,SERPINB2,MFSD2A,PAK3,MS4A15,SEMA3B,LRRTM1,PSG1,IGSF5,ABHD17C,RAB17,ANGPT2,KATNBL1,…
GO:CC	plasma membrane	GO:0005886	false	0.000294152	3.53143	5742	202	84	22097	OR2B6,STYK1,MTNR1B,FER1L5,ENDOU,DYSF,SYT12,PSG3,PSG4,GLDN,ABCC2,XKRX,NT5E,CD200,CLDN10,SCNN1B,CLIC5,SLC30A2,GNGT1,TREML2,CA12,SH3TC2,LRP8,CACNB2,MRGPRE,TFPI,CATSPERB,SLC35G2,ENTPD1,TREM1,C2ORF88,KISS1,PSCA,SLC26A7,SLC4A4,PROCR,ALPL,C9,GPNMB,PSG8,TGM2,TCHH,LNPEP,TRPV6,LIPH,CNGA1,ABCB1,STEAP4,SERPINB2,MFSD2A,PAK3,MS4A15,LRRTM1,PSG1,IGSF5,ABHD17C,RAB17,KATNBL1,PSG9,RGS5,PLA2G2F,DAB2,PCDH1,SLC15A1,RA…
GO:CC	membrane	GO:0016020	false	0.00143114	2.84432	9864	202	122	22097	GOLT1A,OR2B6,STYK1,MTNR1B,FER1L5,ENDOU,HSD11B2,BSN,ACSBG2,RNF103-CHMP3,DYSF,MAOA,SYT12,SLC25A35,ERVV-2,SEC11C,PSG3,PSG4,CYP19A1,GLDN,ABCC2,H3C6,SMCO2,XKRX,NT5E,CD200,CLDN10,SPATA9,SCNN1B,CLIC5,SPTLC3,SLC30A2,GNGT1,TREML2,CA12,SH3TC2,FAM171B,TMPRSS3,LRP8,CACNB2,MRGPRE,TFPI,CATSPERB,SLC35G2,ENTPD1,ILDR2,KMO,HPSE,NIPAL1,TREM1,C2ORF88,KISS1,PSCA,SLC26A7,SLC4A4,PROCR,ALPL,C9,DERL3,MICU3,GPNMB,PSG8,TGM…
REAC	Glycoprotein hormones	REAC:R-HSA-209822	false	8.13499e-07	6.08964	12	128	6	10842	LHB,CGA,CGB3,CGB8,CGB5,INHBA
REAC	Peptide hormone biosynthesis	REAC:R-HSA-209952	false	2.59313e-06	5.58618	14	128	6	10842	LHB,CGA,CGB3,CGB8,CGB5,INHBA
REAC	Cell surface interactions at the vascular wall	REAC:R-HSA-202733	false	1.87443e-05	4.72713	190	128	14	10842	PSG3,PSG4,TREM1,PSG11,PROCR,PSG8,PSG5,PSG1,ANGPT2,PSG9,PSG2,SDC1,PSG6,ITGB3
REAC	Metabolism of steroid hormones	REAC:R-HSA-196071	false	0.00114391	2.94161	35	128	6	10842	LHB,HSD11B2,CGA,CYP19A1,FDX1,HSD3B1
REAC	Hemostasis	REAC:R-HSA-109582	false	0.00126058	2.89943	672	128	23	10842	PSG3,PSG4,H3C6,GNGT1,LRP8,PDE5A,TFPI,TREM1,PSG11,PROCR,PSG8,SERPINB2,PSG5,PSG1,ANGPT2,PSG9,KIF6,PSG2,SDC1,NOS3,TTN,PSG6,ITGB3
REAC	Peptide hormone metabolism	REAC:R-HSA-2980736	false	0.00342244	2.46566	88	128	8	10842	LEP,LHB,SEC11C,CGA,CGB3,CGB8,CGB5,INHBA
REAC	TFAP2 (AP-2) family regulates transcription of growth factors and their receptors	REAC:R-HSA-8866910	false	0.00886648	2.05225	15	128	4	10842	CGA,CGB3,CGB8,CGB5
REAC	Mineralocorticoid biosynthesis	REAC:R-HSA-193993	false	0.0121416	1.91573	6	128	3	10842	LHB,CGA,HSD3B1
TF	Factor: ZNF17; motif: NGCTCCTGGARC	TF:M06133	false	0.00610084	2.21461	37	206	6	20045	BMP1,ABCB1,CSH1,CSH2,TFPI2,S100A9
TF	Factor: SUHW1; motif: TCTCTCCAGTRTGAATTCTCTGAT; match class: 1	TF:M10541_1	false	0.0220643	1.65631	1951	206	41	20045	GDF15,STYK1,ZSCAN9,ERV3-1,ENDOU,SEC11C,PSG3,PLCXD2,PSG4,IL22RA2,CCDC113,ABCC2,FDX1,XKRX,SPTLC3,GNGT1,FAM171B,LRP8,GLRX,CGB8,PSG11,ACTR3C,H4C8,LNPEP,CGB5,LIPH,ABCB1,STEAP4,MFSD2A,KYNU,PAK3,PSG1,LGALS14,PSG9,RGS5,NOS3,EXTL1,TTN,ITGB3,AR,ASB2
TF	Factor: E47; motif: VSNGCAGGTGKNCNN	TF:M00002	false	0.0455846	1.34118	2448	206	47	20045	CPXM2,FER1L5,LHB,CLC,CGB3,FDX1,XKRX,SPATA9,CLIC5,SPTLC3,SLC30A2,TREML2,BPGM,TMPRSS3,CACNB2,GLRX,LGALS13,ILDR2,ANKRD33,DPEP2NB,CGB8,PSCA,ALPL,ACTR3C,MICU3,TGM2,SYNGR3,LNPEP,CGB5,SGSM1,RBM20,RUNDC3B,MS4A15,LGALS14,CHODL,KATNBL1,SGPP2,PLA2G2F,RAB3B,PHYHIPL,NOS3,LYPD5,POU2F3,CD320,NCMAP,ASB2,S100A9
HPA	placenta; syncytiotrophoblasts - cell body[High]	HPA:0381213	false	0.000645671	3.18999	361	123	16	11019	GDF15,HSD11B2,DYSF,CGA,CYP19A1,CGB3,FDX1,CSHL1,BPGM,ENTPD1,KISS1,CSH1,RAB3B,SDC1,NOS3,TFPI2
HPA	placenta; syncytiotrophoblasts - cell body[â‰¥Medium]	HPA:0381212	false	0.00163058	2.78766	482	123	18	11019	GDF15,HSD11B2,DYSF,CGA,CYP19A1,CGB3,FDX1,CSHL1,BPGM,ENTPD1,KISS1,HOPX,CSH1,DAB2,RAB3B,SDC1,NOS3,TFPI2
HPA	placenta; syncytiotrophoblasts - microvilli[â‰¥Low]	HPA:0381221	false	0.00307168	2.51262	362	123	15	11019	GDF15,DYSF,CGA,CYP19A1,CGB3,FDX1,BPGM,ENTPD1,KISS1,RAP1GAP,DAB2,RAB3B,SDC1,NOS3,TFPI2
HPA	placenta; syncytiotrophoblasts - cell body[â‰¥Low]	HPA:0381211	false	0.00991599	2.00366	551	123	18	11019	GDF15,HSD11B2,DYSF,CGA,CYP19A1,CGB3,FDX1,CSHL1,BPGM,ENTPD1,KISS1,HOPX,CSH1,DAB2,RAB3B,SDC1,NOS3,TFPI2
HPA	pituitary gland; cells in anterior [High]	HPA:0370493	false	0.0120118	1.92039	36	123	5	11019	LHB,CGA,CSHL1,GH2,CSH1
HPA	endometrium; nonciliated glandular epithelial cells[â‰¥Medium]	HPA:0641512	false	0.0399531	1.39845	46	123	5	11019	MAOA,PAEP,CA12,IL33,S100A9
HPA	placenta; syncytiotrophoblasts - microvilli[High]	HPA:0381223	false	0.0436756	1.35976	178	123	9	11019	GDF15,DYSF,CGB3,ENTPD1,KISS1,DAB2,SDC1,NOS3,TFPI2
CORUM	ABCB1-PPP2R3C-TFPI2 complex	CORUM:7256	false	0.0496721	1.30389	3	23	2	3383	ABCB1,TFPI2

## Sheet: gProfiler_GO UP-DEGs VT
source	term_name	term_id	highlighted	adjusted_p_value	negative_log10_of_adjusted_p_value	term_size	query_size	intersection_size	effective_domain_size	intersections
GO:MF	peptide antigen binding	GO:0042605	true	3.94244e-10	9.40424	42	228	11	20212	HLA-DRA,HLA-DOA,TAP2,MAML1,HLA-DPB1,TAPBP,HLA-A,HLA-F,MICB,HLA-DMA,HLA-DQB2
GO:MF	TAP binding	GO:0046977	true	0.000227771	3.6425	7	228	4	20212	TAP2,TAPBP,HLA-A,HLA-F
GO:MF	MHC protein complex binding	GO:0023023	true	0.000701793	3.15379	33	228	6	20212	HLA-DRA,HLA-DOA,HLA-DPB1,TAPBP,HLA-DMA,HLA-DQB2
GO:MF	protein binding	GO:0005515	false	0.00142007	2.84769	14838	228	196	20212	CXCL3,ZBTB12,CHORDC1,C15ORF48,AGPAT1,ZNF623,SIX5,HSPA1L,ABR,RIPK4,PPP2R3B,TUBB,HLA-DRA,PIP4K2B,C3ORF52,ZBED1,ACTC1,ENDOG,WNT3,GLIS2,RGPD5,CD99,TPBG,GOLGA8N,KRT17,FAM83H,MED18,FTH1,IER3,TNF,DUSP14,HLA-DOA,CACFD1,C1GALT1C1,NFKBIZ,TAF9,CSNK2B,TCF19,IQANK1,GCNT2,GOLGA6L9,SOCS3,ZBTB4,TNFAIP3,ARHGEF5,EGFL8,TMEM102,RNF31,PRAG1,MZT2B,IRX4,NFKBIL1,RHOU,SERTAD4,ITGBL1,TAP2,CXCL2,MAML1,DYNLT2,SAPCD1,CCL3L1,…
GO:MF	antigen binding	GO:0003823	false	0.0020109	2.69661	174	228	11	20212	HLA-DRA,HLA-DOA,TAP2,MAML1,HLA-DPB1,TAPBP,HLA-A,HLA-F,MICB,HLA-DMA,HLA-DQB2
GO:MF	TAP1 binding	GO:0046978	false	0.00238129	2.62319	4	228	3	20212	TAP2,TAPBP,HLA-F
GO:MF	MHC class II protein complex binding	GO:0023026	false	0.00264305	2.5779	24	228	5	20212	HLA-DRA,HLA-DOA,HLA-DPB1,HLA-DMA,HLA-DQB2
GO:MF	ATP-dependent protein folding chaperone	GO:0140662	true	0.00990721	2.00405	31	228	5	20212	HSPA1L,HSPA6,HSPA1A,HSPH1,HSPA1B
GO:MF	MHC class II receptor activity	GO:0032395	true	0.0322398	1.49161	8	228	3	20212	HLA-DRA,HLA-DOA,HLA-DQB2
GO:MF	peptide binding	GO:0042277	false	0.0394269	1.40421	327	228	13	20212	HLA-DRA,HLA-DOA,TAP2,MAML1,HLA-DPB1,TAPBP,HLA-A,OPRL1,HLA-F,GPR37,MICB,HLA-DMA,HLA-DQB2
GO:BP	antigen processing and presentation of peptide antigen	GO:0048002	true	3.8205e-06	5.41788	68	216	10	21031	HLA-DRA,HLA-DOA,TAP2,HLA-DPB1,TAPBP,HLA-A,HLA-F,MICB,HLA-DMA,HLA-DQB2
GO:BP	regulation of response to stimulus	GO:0048583	false	5.94768e-06	5.22565	3939	216	77	21031	CHORDC1,AGPAT1,ABR,HLA-DRA,PIP4K2B,ENDOG,WNT3,GLIS2,TPBG,IER3,TNF,HLA-DOA,P2RY8,NFKBIZ,TAF9,CSNK2B,GCNT2,SOCS3,TNFAIP3,ARHGEF5,TMEM102,RNF31,PRAG1,NFKBIL1,RHOU,TAP2,CCL3L1,HLA-DPB1,SINHCAF,C2,DRD4,VASN,DLC1,DDX39B,VAMP7,GPS2,MRNIP,DUSP8,SOX7,SOX4,GPR3,NOP2,DLL1,MAPT,CXCL8,EGR1,NLGN2,HLA-A,BCAR1,OPRL1,HSPA1A,GREM1,ARHGAP23,IL6,HLA-F,OSCAR,SOCS7,GPR37,MICB,METRNL,SLC25A6,TRIM39,CDKN1C,HLA-DMA,NOG,H…
GO:BP	positive regulation of biological process	GO:0048518	false	7.44959e-06	5.12787	6250	216	105	21031	AGPAT1,SIX5,HSPA1L,HLA-DRA,PIP4K2B,ZBED1,ACTC1,ENDOG,WNT3,GLIS2,CD99,TPBG,KRT17,FAM83H,MED18,PRSS22,IER3,TNF,HLA-DOA,P2RY8,NFKBIZ,TAF9,CSNK2B,GCNT2,ZNF780B,SOCS3,TNFAIP3,ARHGEF5,TMEM102,RNF31,PRAG1,NFKBIL1,RHOU,TAP2,MAML1,CCL3L1,HLA-DPB1,KCTD11,SINHCAF,C2,DRD4,PHLDA2,E2F2,TCF20,DLC1,DDX39B,KLF13,VAMP7,CIDEB,IRF9,LPCAT1,GPS2,MRNIP,SOX7,IER2,ID3,SOX4,GPR3,ZNF197,CTIF,NOP2,DHRSX,DLL1,MAPT,FOXO6,CXCL…
GO:BP	antigen processing and presentation of exogenous peptide antigen	GO:0002478	false	8.50147e-06	5.07051	38	216	8	21031	HLA-DRA,HLA-DOA,TAP2,HLA-DPB1,HLA-A,HLA-F,HLA-DMA,HLA-DQB2
GO:BP	MHC protein complex assembly	GO:0002396	false	2.5689e-05	4.59025	17	216	6	21031	HLA-DRA,HLA-DOA,HLA-DPB1,TAPBP,HLA-DMA,HLA-DQB2
GO:BP	peptide antigen assembly with MHC protein complex	GO:0002501	false	2.5689e-05	4.59025	17	216	6	21031	HLA-DRA,HLA-DOA,HLA-DPB1,TAPBP,HLA-DMA,HLA-DQB2
GO:BP	biological regulation	GO:0065007	false	2.83507e-05	4.54744	12680	216	169	21031	CXCL3,ZBTB12,CHORDC1,AGPAT1,ZNF623,SIX5,HSPA1L,ABR,RIPK4,PPP2R3B,TUBB,HLA-DRA,TLCD2,PIP4K2B,ZBED1,ACTC1,ENDOG,WNT3,GLIS2,CD99,TPBG,KRT17,FAM83H,ENSG00000270823,MED18,PRSS22,FTH1,IER3,TNF,HLA-DOA,P2RY8,C1GALT1C1,NFKBIZ,TAF9,CSNK2B,TCF19,GCNT2,ZNF780B,SOCS3,ZBTB4,TNFAIP3,ARHGEF5,TMEM102,RNF31,PRAG1,IRX4,NFKBIL1,RHOU,ITGBL1,TAP2,CXCL2,MAML1,CCL3L1,HLA-DPB1,ZNF501,KRT16,KCTD11,SINHCAF,C2,SYT8,DRD4,PH…
GO:BP	positive regulation of cellular process	GO:0048522	false	3.18511e-05	4.49688	5717	216	97	21031	AGPAT1,SIX5,HSPA1L,HLA-DRA,PIP4K2B,ZBED1,ACTC1,ENDOG,WNT3,GLIS2,CD99,TPBG,KRT17,FAM83H,MED18,TNF,HLA-DOA,P2RY8,NFKBIZ,TAF9,CSNK2B,GCNT2,ZNF780B,SOCS3,TNFAIP3,ARHGEF5,TMEM102,RNF31,PRAG1,RHOU,TAP2,MAML1,CCL3L1,HLA-DPB1,KCTD11,SINHCAF,C2,DRD4,PHLDA2,E2F2,TCF20,DLC1,DDX39B,KLF13,VAMP7,CIDEB,IRF9,GPS2,MRNIP,SOX7,IER2,ID3,SOX4,GPR3,ZNF197,CTIF,NOP2,DHRSX,DLL1,MAPT,CXCL8,EGR1,NLGN2,KLF6,ADGRL1,HLA-A,BC…
GO:BP	regulation of cellular process	GO:0050794	false	3.86803e-05	4.41251	11738	216	160	21031	CXCL3,ZBTB12,CHORDC1,AGPAT1,ZNF623,SIX5,HSPA1L,ABR,RIPK4,PPP2R3B,TUBB,HLA-DRA,PIP4K2B,ZBED1,ACTC1,ENDOG,WNT3,GLIS2,CD99,TPBG,KRT17,FAM83H,ENSG00000270823,MED18,FTH1,IER3,TNF,HLA-DOA,P2RY8,NFKBIZ,TAF9,CSNK2B,TCF19,GCNT2,ZNF780B,SOCS3,ZBTB4,TNFAIP3,ARHGEF5,TMEM102,RNF31,PRAG1,IRX4,NFKBIL1,RHOU,ITGBL1,TAP2,CXCL2,MAML1,CCL3L1,HLA-DPB1,ZNF501,KRT16,KCTD11,SINHCAF,C2,SYT8,DRD4,PHLDA2,VASN,RBFOX2,E2F2,E…
GO:BP	antigen processing and presentation of exogenous antigen	GO:0019884	false	5.04978e-05	4.29673	47	216	8	21031	HLA-DRA,HLA-DOA,TAP2,HLA-DPB1,HLA-A,HLA-F,HLA-DMA,HLA-DQB2
GO:BP	positive regulation of response to stimulus	GO:0048584	false	0.00011225	3.94981	2274	216	51	21031	AGPAT1,HLA-DRA,WNT3,TPBG,TNF,HLA-DOA,P2RY8,NFKBIZ,TAF9,CSNK2B,GCNT2,TNFAIP3,ARHGEF5,TMEM102,RNF31,PRAG1,NFKBIL1,TAP2,CCL3L1,HLA-DPB1,C2,DRD4,VAMP7,GPS2,MRNIP,SOX4,GPR3,DLL1,CXCL8,NLGN2,HLA-A,BCAR1,HSPA1A,GREM1,IL6,HLA-F,GPR37,MICB,TRIM39,CDKN1C,HLA-DMA,HSPA1B,CORO7,CFB,HLA-DQB2,MIF,CDKN2A,MFHAS1,CCL3,SESN2,SMCR8
GO:BP	regulation of biological process	GO:0050789	false	0.000217094	3.66335	12287	216	163	21031	CXCL3,ZBTB12,CHORDC1,AGPAT1,ZNF623,SIX5,HSPA1L,ABR,RIPK4,PPP2R3B,TUBB,HLA-DRA,PIP4K2B,ZBED1,ACTC1,ENDOG,WNT3,GLIS2,CD99,TPBG,KRT17,FAM83H,ENSG00000270823,MED18,PRSS22,FTH1,IER3,TNF,HLA-DOA,P2RY8,NFKBIZ,TAF9,CSNK2B,TCF19,GCNT2,ZNF780B,SOCS3,ZBTB4,TNFAIP3,ARHGEF5,TMEM102,RNF31,PRAG1,IRX4,NFKBIL1,RHOU,ITGBL1,TAP2,CXCL2,MAML1,CCL3L1,HLA-DPB1,ZNF501,KRT16,KCTD11,SINHCAF,C2,SYT8,DRD4,PHLDA2,VASN,RBFOX2…
GO:BP	antigen processing and presentation of endogenous peptide antigen	GO:0002483	false	0.000263094	3.57989	24	216	6	21031	HLA-DRA,TAP2,TAPBP,HLA-A,HLA-F,MICB
GO:BP	peptide antigen assembly with MHC class II protein complex	GO:0002503	false	0.000273596	3.56289	13	216	5	21031	HLA-DRA,HLA-DOA,HLA-DPB1,HLA-DMA,HLA-DQB2
GO:BP	MHC class II protein complex assembly	GO:0002399	false	0.000273596	3.56289	13	216	5	21031	HLA-DRA,HLA-DOA,HLA-DPB1,HLA-DMA,HLA-DQB2
GO:BP	regulation of immune system process	GO:0002682	false	0.000502299	3.29904	1512	216	38	21031	ZBTB12,HLA-DRA,CD99,TNF,HLA-DOA,NFKBIZ,TNFAIP3,TMEM102,RNF31,NFKBIL1,TAP2,HLA-DPB1,C2,RBFOX2,KLF13,VAMP7,GPS2,SOX4,DLL1,CXCL8,HLA-A,BCAR1,HSPA1A,GREM1,IL6,HLA-F,OSCAR,MICB,HSPH1,HLA-DMA,HSPA1B,CFB,HLA-DQB2,MIF,CDKN2A,MFHAS1,CCL3,SMCR8
GO:BP	antigen processing and presentation	GO:0019882	false	0.000643965	3.19114	115	216	10	21031	HLA-DRA,HLA-DOA,TAP2,HLA-DPB1,TAPBP,HLA-A,HLA-F,MICB,HLA-DMA,HLA-DQB2
GO:BP	immune system process	GO:0002376	false	0.000753695	3.1228	2776	216	56	21031	RPS17,CXCL3,ZBTB12,TUBB,HLA-DRA,CD99,FTH1,TNF,HLA-DOA,NFKBIZ,SOCS3,TNFAIP3,ARHGEF5,TMEM102,RNF31,NFKBIL1,TAP2,CXCL2,CCL3L1,HLA-DPB1,KRT16,C2,RBFOX2,KLF13,VAMP7,IRF9,GPS2,SOX4,DLL1,MAPT,TAPBP,CXCL8,EGR1,KLF6,HLA-A,TRIM26,BCAR1,HSPA1A,PTX3,GREM1,AKAP17A,IL6,LTB4R,HLA-F,OSCAR,MICB,HSPH1,HLA-DMA,HSPA1B,CFB,HLA-DQB2,MIF,CDKN2A,MFHAS1,CCL3,SMCR8
GO:BP	positive regulation of immune system process	GO:0002684	false	0.000872535	3.05922	1054	216	30	21031	HLA-DRA,CD99,TNF,HLA-DOA,NFKBIZ,TNFAIP3,TMEM102,RNF31,NFKBIL1,TAP2,HLA-DPB1,C2,VAMP7,GPS2,SOX4,CXCL8,HLA-A,BCAR1,HSPA1A,IL6,HLA-F,MICB,HSPH1,HLA-DMA,HSPA1B,CFB,HLA-DQB2,MIF,MFHAS1,CCL3
GO:BP	antigen processing and presentation of endogenous antigen	GO:0019883	false	0.00135538	2.86794	31	216	6	21031	HLA-DRA,TAP2,TAPBP,HLA-A,HLA-F,MICB
GO:BP	regulation of cellular metabolic process	GO:0031323	false	0.00136291	2.86553	6673	216	103	21031	ZBTB12,AGPAT1,ZNF623,SIX5,RIPK4,PIP4K2B,ZBED1,ACTC1,ENDOG,WNT3,GLIS2,KRT17,ENSG00000270823,MED18,IER3,TNF,NFKBIZ,TAF9,TCF19,GCNT2,ZNF780B,SOCS3,ZBTB4,TNFAIP3,ARHGEF5,TMEM102,RNF31,IRX4,NFKBIL1,MAML1,HLA-DPB1,ZNF501,SINHCAF,DRD4,PHLDA2,RBFOX2,E2F2,EPOP,BRD2,PPP1R11,TCF20,DLC1,MBOAT7,DDX39B,KLF13,CIDEB,IRF9,LPCAT1,GPS2,ZNF251,ZNF780A,MRNIP,TLX3,SOX7,IER2,ID3,SOX4,ZNF197,ZBTB22,CTIF,DHRSX,DLL1,MAPT,…
GO:BP	regulation of transcription by RNA polymerase II	GO:0006357	false	0.0020001	2.69895	2567	216	52	21031	ZBTB12,ZNF623,SIX5,ZBED1,GLIS2,MED18,TNF,NFKBIZ,TAF9,ZNF780B,ZBTB4,IRX4,MAML1,ZNF501,SINHCAF,E2F2,EPOP,BRD2,TCF20,KLF13,IRF9,GPS2,ZNF251,ZNF780A,TLX3,SOX7,IER2,ID3,SOX4,ZNF197,ZBTB22,DLL1,FOXO6,EGR1,KLF6,ZNF502,HSPA1A,GREM1,IL6,MAGED4B,ZBTB9,NEDD8,CDKN1C,NSMCE3,MAGEL2,NOG,ZNF436,CDKN2A,MED22,JUN,ZFP57,NDN
GO:BP	regulation of signal transduction	GO:0009966	false	0.00200443	2.69801	3010	216	58	21031	AGPAT1,ABR,PIP4K2B,ENDOG,WNT3,GLIS2,TPBG,IER3,TNF,P2RY8,TAF9,CSNK2B,GCNT2,SOCS3,TNFAIP3,ARHGEF5,RNF31,PRAG1,NFKBIL1,RHOU,CCL3L1,SINHCAF,DRD4,VASN,DLC1,DDX39B,GPS2,DUSP8,SOX7,SOX4,GPR3,NOP2,DLL1,MAPT,CXCL8,EGR1,NLGN2,OPRL1,HSPA1A,GREM1,ARHGAP23,IL6,SOCS7,GPR37,SLC25A6,TRIM39,CDKN1C,NOG,HSPA1B,CORO7,SHISA2,MIF,CDKN2A,MFHAS1,CCL3,SESN2,ARHGAP27,SMCR8
GO:BP	regulation of primary metabolic process	GO:0080090	false	0.00207051	2.68392	5591	216	90	21031	ZBTB12,ZNF623,SIX5,RIPK4,ZBED1,ENDOG,GLIS2,KRT17,MED18,PRSS22,IER3,TNF,NFKBIZ,TAF9,ZNF780B,SOCS3,ZBTB4,TNFAIP3,ARHGEF5,TMEM102,RNF31,IRX4,NFKBIL1,MAML1,ZNF501,SINHCAF,DRD4,PHLDA2,RBFOX2,E2F2,EPOP,BRD2,PPP1R11,TCF20,DLC1,MBOAT7,DDX39B,KLF13,CIDEB,IRF9,LPCAT1,GPS2,ZNF251,ZNF780A,MRNIP,TLX3,SOX7,IER2,ID3,SOX4,CLN8,ZNF197,ZBTB22,CTIF,DLL1,MAPT,FOXO6,CXCL8,EGR1,KLF6,ZNF502,PPP1R3B,TRIM26,HSPA1A,PTX3,G…
GO:BP	leukocyte activation	GO:0045321	false	0.00332395	2.47835	946	216	27	21031	HLA-DRA,TNF,HLA-DOA,NFKBIZ,SOCS3,TNFAIP3,HLA-DPB1,VAMP7,GPS2,SOX4,DLL1,MAPT,CXCL8,EGR1,KLF6,HLA-A,AKAP17A,IL6,HLA-F,MICB,HSPH1,HLA-DMA,HLA-DQB2,MIF,CDKN2A,MFHAS1,CCL3
GO:BP	regulation of metabolic process	GO:0019222	false	0.00355878	2.4487	7158	216	107	21031	ZBTB12,AGPAT1,ZNF623,SIX5,RIPK4,PIP4K2B,ZBED1,ACTC1,ENDOG,WNT3,GLIS2,KRT17,ENSG00000270823,MED18,PRSS22,IER3,TNF,NFKBIZ,TAF9,TCF19,GCNT2,ZNF780B,SOCS3,ZBTB4,TNFAIP3,ARHGEF5,TMEM102,RNF31,IRX4,NFKBIL1,MAML1,HLA-DPB1,ZNF501,SINHCAF,DRD4,PHLDA2,RBFOX2,E2F2,EPOP,BRD2,PPP1R11,TCF20,DLC1,MBOAT7,DDX39B,KLF13,CIDEB,IRF9,LPCAT1,GPS2,ZNF251,ZNF780A,MRNIP,TLX3,SOX7,IER2,ID3,SOX4,GPR3,CLN8,ZNF197,ZBTB22,CTIF…
GO:BP	negative regulation of response to stimulus	GO:0048585	false	0.00415855	2.38106	1648	216	38	21031	PIP4K2B,ENDOG,WNT3,GLIS2,TPBG,IER3,TNF,TAF9,SOCS3,TNFAIP3,NFKBIL1,SINHCAF,VASN,DLC1,DDX39B,GPS2,DUSP8,DLL1,CXCL8,EGR1,HLA-A,OPRL1,HSPA1A,GREM1,IL6,HLA-F,SOCS7,MICB,METRNL,SLC25A6,TRIM39,NOG,HSPA1B,SHISA2,MIF,MFHAS1,SESN2,SMCR8
GO:BP	regulation of RNA biosynthetic process	GO:2001141	false	0.00423985	2.37265	3464	216	63	21031	ZBTB12,ZNF623,SIX5,RIPK4,ZBED1,GLIS2,MED18,TNF,NFKBIZ,TAF9,ZNF780B,ZBTB4,TNFAIP3,ARHGEF5,RNF31,IRX4,NFKBIL1,MAML1,ZNF501,SINHCAF,RBFOX2,E2F2,EPOP,BRD2,TCF20,DDX39B,KLF13,IRF9,GPS2,ZNF251,ZNF780A,TLX3,SOX7,IER2,ID3,SOX4,ZNF197,ZBTB22,DLL1,FOXO6,CXCL8,EGR1,KLF6,ZNF502,TRIM26,HSPA1A,GREM1,AKAP17A,IL6,MAGED4B,ZBTB9,NEDD8,CDKN1C,NSMCE3,MAGEL2,NOG,HSPA1B,ZNF436,CDKN2A,MED22,JUN,ZFP57,NDN
GO:BP	biological process involved in interspecies interaction between organisms	GO:0044419	true	0.00473732	2.32447	1724	216	39	21031	CXCL3,C15ORF48,TUBB,ZBED1,IER3,TNF,NFKBIZ,CSNK2B,TNFAIP3,RNF31,NFKBIL1,TAP2,CXCL2,CCL3L1,KRT16,C2,PPP1R11,DDX39B,VAMP7,IRF9,GPS2,CHMP4A,CXCL8,ZNF502,HLA-A,TRIM26,HSPA1A,PTX3,IL6,HLA-F,MICB,HSPA1B,CFB,HLA-DQB2,MIF,MFHAS1,CCL3,JUN,SLC52A2
GO:BP	positive regulation of metabolic process	GO:0009893	false	0.00476854	2.32161	3711	216	66	21031	AGPAT1,SIX5,PIP4K2B,ZBED1,ACTC1,ENDOG,WNT3,GLIS2,KRT17,MED18,PRSS22,IER3,TNF,NFKBIZ,TAF9,ZNF780B,TNFAIP3,ARHGEF5,RNF31,MAML1,HLA-DPB1,DRD4,E2F2,TCF20,DLC1,DDX39B,KLF13,IRF9,LPCAT1,GPS2,MRNIP,SOX7,IER2,ID3,SOX4,GPR3,ZNF197,CTIF,DHRSX,DLL1,MAPT,CXCL8,EGR1,KLF6,HLA-A,HSPA1A,PTX3,GREM1,IL6,HLA-F,GPR37,CDKN1C,HSPH1,NSMCE3,NOG,HSPA1B,MAPK15,MIF,MOAP1,CDKN2A,MED22,CCL3,JUN,SESN2,NDN,SMCR8
GO:BP	antigen processing and presentation of endogenous peptide antigen via MHC class I	GO:0019885	false	0.00519163	2.2847	22	216	5	21031	TAP2,TAPBP,HLA-A,HLA-F,MICB
GO:BP	intracellular signal transduction	GO:0035556	false	0.00635184	2.1971	2668	216	52	21031	ABR,ENDOG,TPBG,IER3,TNF,P2RY8,TAF9,CSNK2B,GCNT2,SOCS3,TNFAIP3,ARHGEF5,RNF31,PRAG1,NFKBIL1,RHOU,CCL3L1,DRD4,E2F2,DLC1,DDX39B,CIDEB,GPS2,MRNIP,DUSP8,SOX4,GPR3,NOP2,MAPT,CXCL8,ADGRL1,OPRL1,HSPA1A,GREM1,ARHGAP23,IL6,SOCS7,GPR37,TRIM39,NOG,CORO7,MAPK15,MIF,MOAP1,CDKN2A,MFHAS1,CCL3,JUN,SESN2,RND1,ARHGAP27,SMCR8
GO:BP	multicellular organismal-level homeostasis	GO:0048871	true	0.00644273	2.19093	806	216	24	21031	RPS17,GLIS2,TNF,NFKBIZ,GCNT2,TNFAIP3,ARHGEF5,RBFOX2,KLF13,LPCAT1,ZNF251,SOX4,GPR3,CLN8,DLL1,EGR1,HSPA1A,IL6,OSCAR,METRNL,HSPA1B,MIF,MFHAS1,NDN
GO:BP	negative regulation of signal transduction	GO:0009968	false	0.00676491	2.16974	1290	216	32	21031	PIP4K2B,ENDOG,GLIS2,TPBG,IER3,TNF,TAF9,SOCS3,TNFAIP3,NFKBIL1,SINHCAF,VASN,DLC1,DDX39B,GPS2,DUSP8,DLL1,CXCL8,EGR1,OPRL1,HSPA1A,GREM1,IL6,SOCS7,SLC25A6,TRIM39,NOG,HSPA1B,SHISA2,MIF,MFHAS1,SESN2
GO:BP	regulation of macromolecule metabolic process	GO:0060255	false	0.00754004	2.12263	6631	216	100	21031	ZBTB12,AGPAT1,ZNF623,SIX5,RIPK4,ZBED1,ACTC1,ENDOG,WNT3,GLIS2,KRT17,ENSG00000270823,MED18,PRSS22,IER3,TNF,NFKBIZ,TAF9,TCF19,GCNT2,ZNF780B,SOCS3,ZBTB4,TNFAIP3,ARHGEF5,TMEM102,RNF31,IRX4,NFKBIL1,MAML1,HLA-DPB1,ZNF501,SINHCAF,DRD4,PHLDA2,RBFOX2,E2F2,EPOP,BRD2,PPP1R11,TCF20,DLC1,DDX39B,KLF13,IRF9,LPCAT1,GPS2,ZNF251,ZNF780A,MRNIP,TLX3,SOX7,IER2,ID3,SOX4,CLN8,ZNF197,ZBTB22,CTIF,DLL1,MAPT,TAPBP,FOXO6,CXC…
GO:BP	regulation of DNA-templated transcription	GO:0006355	false	0.00761069	2.11858	3446	216	62	21031	ZBTB12,ZNF623,SIX5,RIPK4,ZBED1,GLIS2,MED18,TNF,NFKBIZ,TAF9,ZNF780B,ZBTB4,TNFAIP3,ARHGEF5,RNF31,IRX4,NFKBIL1,MAML1,ZNF501,SINHCAF,RBFOX2,E2F2,EPOP,BRD2,TCF20,DDX39B,KLF13,IRF9,GPS2,ZNF251,ZNF780A,TLX3,SOX7,IER2,ID3,SOX4,ZNF197,ZBTB22,DLL1,FOXO6,EGR1,KLF6,ZNF502,TRIM26,HSPA1A,GREM1,AKAP17A,IL6,MAGED4B,ZBTB9,NEDD8,CDKN1C,NSMCE3,MAGEL2,NOG,HSPA1B,ZNF436,CDKN2A,MED22,JUN,ZFP57,NDN
GO:BP	transcription by RNA polymerase II	GO:0006366	false	0.00817056	2.08775	2691	216	52	21031	ZBTB12,ZNF623,SIX5,ZBED1,GLIS2,MED18,TNF,NFKBIZ,TAF9,ZNF780B,ZBTB4,IRX4,MAML1,ZNF501,SINHCAF,E2F2,EPOP,BRD2,TCF20,KLF13,IRF9,GPS2,ZNF251,ZNF780A,TLX3,SOX7,IER2,ID3,SOX4,ZNF197,ZBTB22,DLL1,FOXO6,EGR1,KLF6,ZNF502,HSPA1A,GREM1,IL6,MAGED4B,ZBTB9,NEDD8,CDKN1C,NSMCE3,MAGEL2,NOG,ZNF436,CDKN2A,MED22,JUN,ZFP57,NDN
GO:BP	regulation of intracellular signal transduction	GO:1902531	false	0.00844743	2.07328	1766	216	39	21031	ABR,ENDOG,TPBG,TNF,P2RY8,TAF9,CSNK2B,GCNT2,TNFAIP3,ARHGEF5,RNF31,PRAG1,RHOU,CCL3L1,DRD4,DLC1,DDX39B,GPS2,DUSP8,SOX4,GPR3,NOP2,MAPT,OPRL1,HSPA1A,GREM1,ARHGAP23,IL6,GPR37,TRIM39,NOG,CORO7,MIF,CDKN2A,MFHAS1,CCL3,SESN2,ARHGAP27,SMCR8
GO:BP	positive regulation of adaptive immune response based on somatic recombination of immune receptors built from immunoglobulin superfamily domains	GO:0002824	false	0.00875	2.05799	120	216	9	21031	HLA-DRA,TNF,NFKBIZ,TAP2,HLA-A,IL6,HLA-F,MICB,HLA-DQB2
GO:BP	regulation of nitrogen compound metabolic process	GO:0051171	false	0.00962522	2.01659	5440	216	86	21031	ZBTB12,ZNF623,SIX5,RIPK4,ZBED1,ENDOG,GLIS2,KRT17,MED18,PRSS22,IER3,TNF,NFKBIZ,TAF9,ZNF780B,SOCS3,ZBTB4,TNFAIP3,ARHGEF5,TMEM102,RNF31,IRX4,NFKBIL1,MAML1,ZNF501,SINHCAF,DRD4,RBFOX2,E2F2,EPOP,BRD2,PPP1R11,TCF20,DLC1,DDX39B,KLF13,IRF9,LPCAT1,GPS2,ZNF251,ZNF780A,MRNIP,TLX3,SOX7,IER2,ID3,SOX4,CLN8,ZNF197,ZBTB22,CTIF,DLL1,MAPT,FOXO6,CXCL8,EGR1,KLF6,ZNF502,TRIM26,HSPA1A,PTX3,GREM1,AKAP17A,IL6,MAGED4B,GPR…
GO:BP	positive regulation of immune response	GO:0050778	false	0.0108517	1.9645	718	216	22	21031	HLA-DRA,TNF,HLA-DOA,NFKBIZ,TNFAIP3,RNF31,NFKBIL1,TAP2,HLA-DPB1,C2,GPS2,HLA-A,BCAR1,HSPA1A,IL6,HLA-F,MICB,HLA-DMA,HSPA1B,CFB,HLA-DQB2,MFHAS1
GO:BP	positive regulation of cellular metabolic process	GO:0031325	false	0.0130158	1.88553	3346	216	60	21031	AGPAT1,SIX5,PIP4K2B,ZBED1,ACTC1,ENDOG,WNT3,GLIS2,KRT17,MED18,TNF,NFKBIZ,TAF9,ZNF780B,ARHGEF5,RNF31,MAML1,HLA-DPB1,DRD4,E2F2,TCF20,DLC1,DDX39B,KLF13,IRF9,GPS2,MRNIP,SOX7,IER2,ID3,SOX4,ZNF197,CTIF,DHRSX,DLL1,MAPT,CXCL8,EGR1,KLF6,HLA-A,HSPA1A,PTX3,GREM1,IL6,HLA-F,GPR37,CDKN1C,HSPH1,NOG,HSPA1B,MAPK15,MIF,MOAP1,CDKN2A,MED22,CCL3,JUN,SESN2,NDN,SMCR8
GO:BP	positive regulation of adaptive immune response	GO:0002821	false	0.0130668	1.88383	126	216	9	21031	HLA-DRA,TNF,NFKBIZ,TAP2,HLA-A,IL6,HLA-F,MICB,HLA-DQB2
GO:BP	homeostasis of number of cells	GO:0048872	false	0.0132014	1.87938	321	216	14	21031	RPS17,GLIS2,NFKBIZ,TNFAIP3,ARHGEF5,RBFOX2,KLF13,ZNF251,SOX4,HSPA1A,IL6,HSPA1B,MIF,MFHAS1
GO:BP	negative regulation of signaling	GO:0023057	false	0.0133542	1.87438	1398	216	33	21031	PIP4K2B,ENDOG,GLIS2,TPBG,IER3,TNF,TAF9,SOCS3,TNFAIP3,NFKBIL1,SINHCAF,VASN,DLC1,DDX39B,GPS2,DUSP8,DLL1,MAPT,CXCL8,EGR1,OPRL1,HSPA1A,GREM1,IL6,SOCS7,SLC25A6,TRIM39,NOG,HSPA1B,SHISA2,MIF,MFHAS1,SESN2
GO:BP	negative regulation of cell communication	GO:0010648	false	0.0133542	1.87438	1398	216	33	21031	PIP4K2B,ENDOG,GLIS2,TPBG,IER3,TNF,TAF9,SOCS3,TNFAIP3,NFKBIL1,SINHCAF,VASN,DLC1,DDX39B,GPS2,DUSP8,DLL1,MAPT,CXCL8,EGR1,OPRL1,HSPA1A,GREM1,IL6,SOCS7,SLC25A6,TRIM39,NOG,HSPA1B,SHISA2,MIF,MFHAS1,SESN2
GO:BP	RNA biosynthetic process	GO:0032774	false	0.0156006	1.80686	3601	216	63	21031	ZBTB12,ZNF623,SIX5,RIPK4,ZBED1,GLIS2,MED18,TNF,NFKBIZ,TAF9,ZNF780B,ZBTB4,TNFAIP3,ARHGEF5,RNF31,IRX4,NFKBIL1,MAML1,ZNF501,SINHCAF,RBFOX2,E2F2,EPOP,BRD2,TCF20,DDX39B,KLF13,IRF9,GPS2,ZNF251,ZNF780A,TLX3,SOX7,IER2,ID3,SOX4,ZNF197,ZBTB22,DLL1,FOXO6,CXCL8,EGR1,KLF6,ZNF502,TRIM26,HSPA1A,GREM1,AKAP17A,IL6,MAGED4B,ZBTB9,NEDD8,CDKN1C,NSMCE3,MAGEL2,NOG,HSPA1B,ZNF436,CDKN2A,MED22,JUN,ZFP57,NDN
GO:BP	cell activation	GO:0001775	false	0.0161838	1.79092	1092	216	28	21031	HLA-DRA,TNF,HLA-DOA,C1GALT1C1,NFKBIZ,SOCS3,TNFAIP3,HLA-DPB1,VAMP7,GPS2,SOX4,DLL1,MAPT,CXCL8,EGR1,KLF6,HLA-A,AKAP17A,IL6,HLA-F,MICB,HSPH1,HLA-DMA,HLA-DQB2,MIF,CDKN2A,MFHAS1,CCL3
GO:BP	cellular nitrogen compound biosynthetic process	GO:0044271	false	0.0172137	1.76413	4836	216	78	21031	RPS17,ZBTB12,ZNF623,SIX5,RIPK4,ZBED1,GLIS2,KRT17,MED18,TNF,NFKBIZ,TAF9,ZNF780B,ZBTB4,TNFAIP3,ARHGEF5,RNF31,IRX4,NFKBIL1,MAML1,ZNF501,SINHCAF,RBFOX2,E2F2,EPOP,BRD2,TCF20,DDX39B,KLF13,IRF9,GPS2,ZNF251,ZNF780A,TLX3,SOX7,IER2,ID3,SOX4,CLN8,SARS2,ZNF197,ZBTB22,CTIF,DLL1,FOXO6,CXCL8,EGR1,KLF6,ZNF502,TRIM26,HSPA1A,PTX3,VARS2,GREM1,AKAP17A,IL6,PPT2,B3GALT4,MAGED4B,GPR37,EIF4A1,ZBTB9,NEDD8,CDKN1C,NSMCE3,M…
GO:BP	response to stimulus	GO:0050896	false	0.0177537	1.75071	8976	216	124	21031	CXCL3,CHORDC1,C15ORF48,AGPAT1,HSPA1L,ABR,TUBB,HLA-DRA,PIP4K2B,ENDOG,WNT3,GLIS2,TPBG,FAM83H,FTH1,IER3,TNF,HLA-DOA,P2RY8,C1GALT1C1,NFKBIZ,TAF9,CSNK2B,GCNT2,SOCS3,ZBTB4,TNFAIP3,ARHGEF5,TMEM102,RNF31,PRAG1,NFKBIL1,RHOU,ITGBL1,TAP2,CXCL2,MAML1,CCL3L1,HLA-DPB1,KRT16,SINHCAF,C2,SYT8,DRD4,VASN,RBFOX2,E2F2,SCO2,PPP1R11,RPP21,DLC1,DDX39B,VAMP7,CIDEB,IRF9,GPS2,SLC16A1,MRNIP,DUSP8,SOX7,IER2,CHMP4A,ID3,SOX4,G…
GO:BP	regulation of cellular biosynthetic process	GO:0031326	false	0.0179959	1.74483	5781	216	89	21031	ZBTB12,AGPAT1,ZNF623,SIX5,RIPK4,ZBED1,ACTC1,WNT3,GLIS2,KRT17,ENSG00000270823,MED18,TNF,NFKBIZ,TAF9,TCF19,GCNT2,ZNF780B,ZBTB4,TNFAIP3,ARHGEF5,RNF31,IRX4,NFKBIL1,MAML1,HLA-DPB1,ZNF501,SINHCAF,PHLDA2,RBFOX2,E2F2,EPOP,BRD2,PPP1R11,TCF20,DDX39B,KLF13,IRF9,LPCAT1,GPS2,ZNF251,ZNF780A,TLX3,SOX7,IER2,ID3,SOX4,ZNF197,ZBTB22,CTIF,DLL1,MAPT,TAPBP,FOXO6,CXCL8,EGR1,KLF6,ZNF502,PPP1R3B,HLA-A,TRIM26,HSPA1A,PTX3,…
GO:BP	antigen processing and presentation of exogenous peptide antigen via MHC class II	GO:0019886	false	0.0184271	1.73454	28	216	5	21031	HLA-DRA,HLA-DOA,HLA-DPB1,HLA-DMA,HLA-DQB2
GO:BP	regulation of biosynthetic process	GO:0009889	false	0.0227704	1.64263	5813	216	89	21031	ZBTB12,AGPAT1,ZNF623,SIX5,RIPK4,ZBED1,ACTC1,WNT3,GLIS2,KRT17,ENSG00000270823,MED18,TNF,NFKBIZ,TAF9,TCF19,GCNT2,ZNF780B,ZBTB4,TNFAIP3,ARHGEF5,RNF31,IRX4,NFKBIL1,MAML1,HLA-DPB1,ZNF501,SINHCAF,PHLDA2,RBFOX2,E2F2,EPOP,BRD2,PPP1R11,TCF20,DDX39B,KLF13,IRF9,LPCAT1,GPS2,ZNF251,ZNF780A,TLX3,SOX7,IER2,ID3,SOX4,ZNF197,ZBTB22,CTIF,DLL1,MAPT,TAPBP,FOXO6,CXCL8,EGR1,KLF6,ZNF502,PPP1R3B,HLA-A,TRIM26,HSPA1A,PTX3,…
GO:BP	DNA-templated transcription	GO:0006351	false	0.0239249	1.62115	3569	216	62	21031	ZBTB12,ZNF623,SIX5,RIPK4,ZBED1,GLIS2,MED18,TNF,NFKBIZ,TAF9,ZNF780B,ZBTB4,TNFAIP3,ARHGEF5,RNF31,IRX4,NFKBIL1,MAML1,ZNF501,SINHCAF,RBFOX2,E2F2,EPOP,BRD2,TCF20,DDX39B,KLF13,IRF9,GPS2,ZNF251,ZNF780A,TLX3,SOX7,IER2,ID3,SOX4,ZNF197,ZBTB22,DLL1,FOXO6,EGR1,KLF6,ZNF502,TRIM26,HSPA1A,GREM1,AKAP17A,IL6,MAGED4B,ZBTB9,NEDD8,CDKN1C,NSMCE3,MAGEL2,NOG,HSPA1B,ZNF436,CDKN2A,MED22,JUN,ZFP57,NDN
GO:BP	negative regulation of cell population proliferation	GO:0008285	true	0.0252389	1.59793	701	216	21	21031	SIX5,TPBG,FTH1,TNF,CSNK2B,TNFAIP3,CCL3L1,DLC1,KLF13,SOX7,SOX4,DLL1,CXCL8,HSPA1A,GREM1,IL6,CDKN1C,NOG,HSPA1B,CDKN2A,PINX1
GO:BP	cell surface receptor signaling pathway	GO:0007166	true	0.0252701	1.59739	2799	216	52	21031	CXCL3,AGPAT1,PIP4K2B,WNT3,GLIS2,TPBG,TNF,P2RY8,NFKBIZ,CSNK2B,GCNT2,SOCS3,TNFAIP3,RNF31,PRAG1,NFKBIL1,ITGBL1,CXCL2,MAML1,CCL3L1,HLA-DPB1,SINHCAF,DRD4,VASN,IRF9,GPS2,SOX7,SOX4,DLL1,CXCL8,EGR1,NLGN2,ADGRL1,HLA-A,BCAR1,HSPA1A,GREM1,IL6,OSCAR,IL3RA,MICB,CDKN1C,NOG,HSPA1B,CSF2RA,SHISA2,MIF,MOAP1,MFHAS1,CCL3,JUN,NDN
GO:BP	regulation of macromolecule biosynthetic process	GO:0010556	false	0.0253563	1.59591	5654	216	87	21031	ZBTB12,AGPAT1,ZNF623,SIX5,RIPK4,ZBED1,ACTC1,WNT3,GLIS2,KRT17,ENSG00000270823,MED18,TNF,NFKBIZ,TAF9,TCF19,GCNT2,ZNF780B,ZBTB4,TNFAIP3,ARHGEF5,RNF31,IRX4,NFKBIL1,MAML1,HLA-DPB1,ZNF501,SINHCAF,PHLDA2,RBFOX2,E2F2,EPOP,BRD2,PPP1R11,TCF20,DDX39B,KLF13,IRF9,GPS2,ZNF251,ZNF780A,TLX3,SOX7,IER2,ID3,SOX4,ZNF197,ZBTB22,CTIF,DLL1,MAPT,TAPBP,FOXO6,CXCL8,EGR1,KLF6,ZNF502,PPP1R3B,HLA-A,TRIM26,HSPA1A,GREM1,AKAP17…
GO:BP	regulation of nucleobase-containing compound metabolic process	GO:0019219	false	0.0265587	1.57579	4063	216	68	21031	ZBTB12,ZNF623,SIX5,RIPK4,ZBED1,ENDOG,GLIS2,MED18,IER3,TNF,NFKBIZ,TAF9,ZNF780B,ZBTB4,TNFAIP3,ARHGEF5,RNF31,IRX4,NFKBIL1,MAML1,ZNF501,SINHCAF,RBFOX2,E2F2,EPOP,BRD2,TCF20,DDX39B,KLF13,IRF9,GPS2,ZNF251,ZNF780A,MRNIP,TLX3,SOX7,IER2,ID3,SOX4,ZNF197,ZBTB22,DLL1,FOXO6,CXCL8,EGR1,KLF6,ZNF502,TRIM26,HSPA1A,GREM1,AKAP17A,IL6,MAGED4B,ZBTB9,NEDD8,CDKN1C,NSMCE3,MAGEL2,NOG,HSPA1B,MAPK15,ZNF436,CDKN2A,MED22,JUN,…
GO:BP	negative regulation of protein ubiquitination	GO:0031397	true	0.0273213	1.5635	76	216	7	21031	TNFAIP3,GPS2,SOX4,HSPA1A,HSPA1B,CDKN2A,PINX1
GO:BP	antigen processing and presentation of endogenous peptide antigen via MHC class I via ER pathway	GO:0002484	false	0.0281599	1.55037	15	216	4	21031	TAP2,HLA-A,HLA-F,MICB
GO:BP	antigen processing and presentation of endogenous peptide antigen via MHC class Ib	GO:0002476	false	0.0281599	1.55037	15	216	4	21031	TAP2,HLA-A,HLA-F,MICB
GO:BP	regulation of immune response	GO:0050776	false	0.0285832	1.54389	881	216	24	21031	HLA-DRA,TNF,HLA-DOA,NFKBIZ,TNFAIP3,RNF31,NFKBIL1,TAP2,HLA-DPB1,C2,GPS2,HLA-A,BCAR1,HSPA1A,IL6,HLA-F,OSCAR,MICB,HLA-DMA,HSPA1B,CFB,HLA-DQB2,MFHAS1,SMCR8
GO:BP	regulation of signaling	GO:0023051	false	0.0302872	1.51874	3437	216	60	21031	AGPAT1,ABR,PIP4K2B,ENDOG,WNT3,GLIS2,TPBG,IER3,TNF,P2RY8,TAF9,CSNK2B,GCNT2,SOCS3,TNFAIP3,ARHGEF5,RNF31,PRAG1,NFKBIL1,RHOU,CCL3L1,SINHCAF,DRD4,VASN,DLC1,DDX39B,VAMP7,GPS2,SLC16A1,DUSP8,SOX7,SOX4,GPR3,NOP2,DLL1,MAPT,CXCL8,EGR1,NLGN2,OPRL1,HSPA1A,GREM1,ARHGAP23,IL6,SOCS7,GPR37,SLC25A6,TRIM39,CDKN1C,NOG,HSPA1B,CORO7,SHISA2,MIF,CDKN2A,MFHAS1,CCL3,SESN2,ARHGAP27,SMCR8
GO:BP	chaperone cofactor-dependent protein refolding	GO:0051085	true	0.0310689	1.50767	31	216	5	21031	HSPA1L,HSPA6,HSPA1A,HSPH1,HSPA1B
GO:BP	regulation of cell communication	GO:0010646	false	0.0319691	1.49527	3443	216	60	21031	AGPAT1,ABR,PIP4K2B,ENDOG,WNT3,GLIS2,TPBG,IER3,TNF,P2RY8,TAF9,CSNK2B,GCNT2,SOCS3,TNFAIP3,ARHGEF5,RNF31,PRAG1,NFKBIL1,RHOU,CCL3L1,SINHCAF,DRD4,VASN,DLC1,DDX39B,VAMP7,GPS2,SLC16A1,DUSP8,SOX7,SOX4,GPR3,NOP2,DLL1,MAPT,CXCL8,EGR1,NLGN2,OPRL1,HSPA1A,GREM1,ARHGAP23,IL6,SOCS7,GPR37,SLC25A6,TRIM39,CDKN1C,NOG,HSPA1B,CORO7,SHISA2,MIF,CDKN2A,MFHAS1,CCL3,SESN2,ARHGAP27,SMCR8
GO:BP	cytokine-mediated signaling pathway	GO:0019221	false	0.0353901	1.45112	499	216	17	21031	CXCL3,AGPAT1,TNF,NFKBIZ,CSNK2B,TNFAIP3,CXCL2,CCL3L1,GPS2,CXCL8,EGR1,HSPA1A,IL6,IL3RA,HSPA1B,CSF2RA,CCL3
GO:BP	antigen processing and presentation of peptide antigen via MHC class II	GO:0002495	false	0.0365161	1.43752	32	216	5	21031	HLA-DRA,HLA-DOA,HLA-DPB1,HLA-DMA,HLA-DQB2
GO:BP	antigen processing and presentation of peptide antigen via MHC class Ib	GO:0002428	false	0.0372447	1.42894	16	216	4	21031	TAP2,HLA-A,HLA-F,MICB
GO:BP	nucleobase-containing compound biosynthetic process	GO:0034654	false	0.0387896	1.41128	4027	216	67	21031	ZBTB12,ZNF623,SIX5,RIPK4,ZBED1,GLIS2,MED18,TNF,NFKBIZ,TAF9,ZNF780B,ZBTB4,TNFAIP3,ARHGEF5,RNF31,IRX4,NFKBIL1,MAML1,ZNF501,SINHCAF,RBFOX2,E2F2,EPOP,BRD2,TCF20,DDX39B,KLF13,IRF9,GPS2,ZNF251,ZNF780A,TLX3,SOX7,IER2,ID3,SOX4,ZNF197,ZBTB22,DLL1,FOXO6,CXCL8,EGR1,KLF6,ZNF502,TRIM26,HSPA1A,GREM1,AKAP17A,IL6,PPT2,MAGED4B,ZBTB9,NEDD8,CDKN1C,NSMCE3,MAGEL2,NOG,HSPA1B,MAPK15,ZNF436,CDKN2A,MED22,JUN,ZFP57,SLC52A…
GO:BP	aromatic compound biosynthetic process	GO:0019438	false	0.0412175	1.38492	4116	216	68	21031	ZBTB12,ZNF623,SIX5,RIPK4,ZBED1,GLIS2,MED18,TNF,NFKBIZ,TAF9,ZNF780B,ZBTB4,TNFAIP3,ARHGEF5,RNF31,IRX4,NFKBIL1,MAML1,ZNF501,SINHCAF,RBFOX2,E2F2,EPOP,BRD2,TCF20,DDX39B,KLF13,IRF9,GPS2,ZNF251,ZNF780A,TLX3,SOX7,IER2,ID3,SOX4,ZNF197,ZBTB22,DLL1,FOXO6,CXCL8,EGR1,KLF6,ZNF502,TRIM26,HSPA1A,GREM1,AKAP17A,IL6,PPT2,MAGED4B,GPR37,ZBTB9,NEDD8,CDKN1C,NSMCE3,MAGEL2,NOG,HSPA1B,MAPK15,ZNF436,CDKN2A,MED22,JUN,ZFP57,…
GO:BP	lymphocyte activation	GO:0046649	false	0.0417626	1.37921	783	216	22	21031	HLA-DRA,HLA-DOA,NFKBIZ,SOCS3,TNFAIP3,HLA-DPB1,VAMP7,GPS2,SOX4,DLL1,EGR1,KLF6,HLA-A,AKAP17A,IL6,HLA-F,MICB,HSPH1,HLA-DMA,HLA-DQB2,MIF,CDKN2A
GO:BP	defense response to other organism	GO:0098542	true	0.0455693	1.34133	1220	216	29	21031	CXCL3,TUBB,TNF,NFKBIZ,TNFAIP3,RNF31,NFKBIL1,CXCL2,CCL3L1,KRT16,C2,PPP1R11,VAMP7,IRF9,GPS2,CXCL8,HLA-A,TRIM26,HSPA1A,PTX3,IL6,HLA-F,MICB,HSPA1B,CFB,HLA-DQB2,MIF,MFHAS1,CCL3
GO:CC	MHC protein complex	GO:0042611	true	1.39582e-06	5.85517	24	229	7	22097	HLA-DRA,HLA-DOA,HLA-DPB1,HLA-A,HLA-F,HLA-DMA,HLA-DQB2
GO:CC	lumenal side of membrane	GO:0098576	true	3.02876e-05	4.51873	36	229	7	22097	HLA-DRA,HLA-DPB1,TAPBP,HLA-A,HLA-F,HLA-DQB2,PAM16
GO:CC	lumenal side of endoplasmic reticulum membrane	GO:0098553	false	6.97099e-05	4.15671	25	229	6	22097	HLA-DRA,HLA-DPB1,TAPBP,HLA-A,HLA-F,HLA-DQB2
GO:CC	MHC class II protein complex	GO:0042613	false	0.000255891	3.59194	17	229	5	22097	HLA-DRA,HLA-DOA,HLA-DPB1,HLA-DMA,HLA-DQB2
GO:CC	ER to Golgi transport vesicle membrane	GO:0012507	true	0.0132191	1.8788	59	229	6	22097	HLA-DRA,HLA-DPB1,CIDEB,HLA-A,HLA-F,HLA-DQB2
GO:CC	MHC class I peptide loading complex	GO:0042824	true	0.0352493	1.45285	9	229	3	22097	TAP2,TAPBP,HLA-A
GO:CC	classical-complement-pathway C3/C5 convertase complex	GO:0005601	true	0.0427743	1.36882	2	229	2	22097	C2,CFB
KEGG	Antigen processing and presentation	KEGG:04612	false	1.37272e-10	9.86242	69	105	13	8484	HSPA1L,HLA-DRA,TNF,HLA-DOA,TAP2,HLA-DPB1,TAPBP,HLA-A,HSPA6,HSPA1A,HLA-F,HLA-DMA,HSPA1B
KEGG	Rheumatoid arthritis	KEGG:05323	false	5.40284e-08	7.26738	88	105	12	8484	CXCL3,HLA-DRA,TNF,HLA-DOA,CXCL2,CCL3L1,HLA-DPB1,CXCL8,IL6,HLA-DMA,CCL3,JUN
KEGG	Graft-versus-host disease	KEGG:05332	false	1.01703e-06	5.99267	37	105	8	8484	HLA-DRA,TNF,HLA-DOA,HLA-DPB1,HLA-A,IL6,HLA-F,HLA-DMA
KEGG	Legionellosis	KEGG:05134	false	1.89777e-06	5.72176	56	105	9	8484	CXCL3,HSPA1L,TNF,CXCL2,CXCL8,HSPA6,HSPA1A,IL6,HSPA1B
KEGG	Epstein-Barr virus infection	KEGG:05169	false	1.07613e-05	4.96814	198	105	14	8484	HLA-DRA,TNF,HLA-DOA,TNFAIP3,TAP2,HLA-DPB1,E2F2,IRF9,TAPBP,HLA-A,IL6,HLA-F,HLA-DMA,JUN
KEGG	Allograft rejection	KEGG:05330	false	1.25322e-05	4.90197	34	105	7	8484	HLA-DRA,TNF,HLA-DOA,HLA-DPB1,HLA-A,HLA-F,HLA-DMA
KEGG	Type I diabetes mellitus	KEGG:04940	false	4.0866e-05	4.38864	40	105	7	8484	HLA-DRA,TNF,HLA-DOA,HLA-DPB1,HLA-A,HLA-F,HLA-DMA
KEGG	Staphylococcus aureus infection	KEGG:05150	false	8.47128e-05	4.07205	86	105	9	8484	HLA-DRA,KRT17,HLA-DOA,HLA-DPB1,KRT16,C2,KRT14,HLA-DMA,CFB
KEGG	Human T-cell leukemia virus 1 infection	KEGG:05166	false	0.000217399	3.66274	218	105	13	8484	HLA-DRA,TNF,HLA-DOA,HLA-DPB1,E2F2,GPS2,EGR1,HLA-A,IL6,HLA-F,HLA-DMA,CDKN2A,JUN
KEGG	Toxoplasmosis	KEGG:05145	false	0.000575183	3.24019	108	105	9	8484	HSPA1L,HLA-DRA,TNF,HLA-DOA,HLA-DPB1,HSPA6,HSPA1A,HLA-DMA,HSPA1B
KEGG	Inflammatory bowel disease	KEGG:05321	false	0.000862492	3.06424	62	105	7	8484	HLA-DRA,TNF,HLA-DOA,HLA-DPB1,IL6,HLA-DMA,JUN
KEGG	Lipid and atherosclerosis	KEGG:05417	false	0.00101813	2.9922	214	105	12	8484	CXCL3,HSPA1L,TNF,CXCL2,CCL3L1,CXCL8,HSPA6,HSPA1A,IL6,HSPA1B,CCL3,JUN
KEGG	IL-17 signaling pathway	KEGG:04657	false	0.00139866	2.85429	92	105	8	8484	CXCL3,TNF,TNFAIP3,CXCL2,CXCL8,IL6,MAPK15,JUN
KEGG	Asthma	KEGG:05310	false	0.0014463	2.83974	27	105	5	8484	HLA-DRA,TNF,HLA-DOA,HLA-DPB1,HLA-DMA
KEGG	Human cytomegalovirus infection	KEGG:05163	false	0.00154163	2.81202	223	105	12	8484	TNF,TAP2,CCL3L1,E2F2,TAPBP,CXCL8,HLA-A,BCAR1,IL6,HLA-F,CDKN2A,CCL3
KEGG	Autoimmune thyroid disease	KEGG:05320	false	0.00238387	2.62272	49	105	6	8484	HLA-DRA,HLA-DOA,HLA-DPB1,HLA-A,HLA-F,HLA-DMA
KEGG	Herpes simplex virus 1 infection	KEGG:05168	false	0.00355025	2.44974	506	105	18	8484	ZNF623,HLA-DRA,TNF,HLA-DOA,ZNF780B,SOCS3,TAP2,HLA-DPB1,IRF9,ZNF251,ZNF780A,TAPBP,HLA-A,IL6,HLA-F,HLA-DMA,ZNF436,ZFP57
KEGG	Measles	KEGG:05162	false	0.00414535	2.38244	138	105	9	8484	HSPA1L,CSNK2B,TNFAIP3,IRF9,HSPA6,HSPA1A,IL6,HSPA1B,JUN
KEGG	Th1 and Th2 cell differentiation	KEGG:04658	false	0.00919516	2.03644	89	105	7	8484	HLA-DRA,HLA-DOA,MAML1,HLA-DPB1,DLL1,HLA-DMA,JUN
KEGG	Viral myocarditis	KEGG:05416	false	0.0100698	1.99698	63	105	6	8484	HLA-DRA,HLA-DOA,HLA-DPB1,HLA-A,HLA-F,HLA-DMA
KEGG	Kaposi sarcoma-associated herpesvirus infection	KEGG:05167	false	0.0114401	1.94157	194	105	10	8484	CXCL3,CXCL2,E2F2,IRF9,CXCL8,HLA-A,IL6,HLA-F,MICB,JUN
KEGG	Intestinal immune network for IgA production	KEGG:04672	false	0.016465	1.78344	44	105	5	8484	HLA-DRA,HLA-DOA,HLA-DPB1,IL6,HLA-DMA
KEGG	Viral protein interaction with cytokine and cytokine receptor	KEGG:04061	false	0.0168576	1.7732	98	105	7	8484	CXCL3,TNF,CXCL2,CCL3L1,CXCL8,IL6,CCL3
KEGG	Influenza A	KEGG:05164	false	0.0179772	1.74528	167	105	9	8484	HLA-DRA,TNF,HLA-DOA,SOCS3,HLA-DPB1,IRF9,CXCL8,IL6,HLA-DMA
KEGG	Leishmaniasis	KEGG:05140	false	0.0211653	1.67438	72	105	6	8484	HLA-DRA,TNF,HLA-DOA,HLA-DPB1,HLA-DMA,JUN
KEGG	Estrogen signaling pathway	KEGG:04915	false	0.022591	1.64607	136	105	8	8484	HSPA1L,KRT17,KRT16,HSPA6,HSPA1A,KRT14,HSPA1B,JUN
KEGG	Toll-like receptor signaling pathway	KEGG:04620	false	0.0273919	1.56238	106	105	7	8484	TNF,CCL3L1,IRF9,CXCL8,IL6,CCL3,JUN
KEGG	NOD-like receptor signaling pathway	KEGG:04621	false	0.0340651	1.46769	182	105	9	8484	CXCL3,TNF,TNFAIP3,RNF31,CXCL2,IRF9,CXCL8,IL6,JUN
KEGG	Phagosome	KEGG:04145	false	0.0382407	1.41747	147	105	8	8484	TUBB,HLA-DRA,HLA-DOA,TAP2,HLA-DPB1,HLA-A,HLA-F,HLA-DMA
KEGG	TNF signaling pathway	KEGG:04668	false	0.0404497	1.39308	113	105	7	8484	CXCL3,TNF,SOCS3,TNFAIP3,CXCL2,IL6,JUN
KEGG	Cell adhesion molecules	KEGG:04514	false	0.0499339	1.3016	153	105	8	8484	HLA-DRA,HLA-DOA,HLA-DPB1,NLGN2,CLDN23,HLA-A,HLA-F,HLA-DMA
REAC	Interferon gamma signaling	REAC:R-HSA-877300	false	0.00346964	2.45972	87	130	8	10842	HLA-DRA,SOCS3,HLA-DPB1,IRF9,HLA-A,TRIM26,HLA-F,HLA-DQB2
REAC	Cytokine Signaling in Immune system	REAC:R-HSA-1280215	false	0.00495984	2.30453	719	130	23	10842	HLA-DRA,TNF,SOCS3,RHOU,CXCL2,CCL3L1,HLA-DPB1,VAMP7,IRF9,CXCL8,EGR1,HLA-A,TRIM26,IL6,HLA-F,EIF4A1,IL3RA,CSF2RA,HLA-DQB2,MIF,CCL3,JUN,NDN
REAC	Interleukin-10 signaling	REAC:R-HSA-6783783	false	0.0056083	2.25117	45	130	6	10842	TNF,CXCL2,CCL3L1,CXCL8,IL6,CCL3
REAC	Immune System	REAC:R-HSA-168256	false	0.0137057	1.8631	2052	130	44	10842	TUBB,HLA-DRA,CD99,FTH1,TNF,HLA-DOA,CSNK2B,SOCS3,TNFAIP3,RHOU,TAP2,CXCL2,CCL3L1,HLA-DPB1,C2,VAMP7,IRF9,LPCAT1,LAIR2,TAPBP,CXCL8,EGR1,HLA-A,HSPA6,TRIM26,FBXO17,HSPA1A,PTX3,IL6,HLA-F,OSCAR,EIF4A1,IL3RA,MICB,TRIM39,HLA-DMA,HSPA1B,CFB,CSF2RA,HLA-DQB2,MIF,CCL3,JUN,NDN
REAC	Interferon Signaling	REAC:R-HSA-913531	false	0.0404399	1.39319	193	130	10	10842	HLA-DRA,SOCS3,HLA-DPB1,IRF9,EGR1,HLA-A,TRIM26,HLA-F,EIF4A1,HLA-DQB2
WP	Allograft rejection	WP:WP2328	false	0.000350576	3.45522	88	109	9	8286	HLA-DRA,TNF,HLA-DOA,HLA-DPB1,C2,CXCL8,HLA-A,HLA-F,HLA-DMA
WP	Lung fibrosis	WP:WP3624	false	0.0029223	2.53428	63	109	7	8286	TNF,CXCL2,CXCL8,PTX3,GREM1,IL6,CCL3
WP	COVID 19 adverse outcome pathway	WP:WP4891	false	0.0059643	2.22444	15	109	4	8286	TNF,CXCL8,IL6,CCL3
WP	17q12 copy number variation syndrome	WP:WP5287	false	0.0060668	2.21704	96	109	8	8286	PIP4K2B,DUSP14,CCL3L1,EPOP,ARHGAP23,SOCS7,PIGW,CCL3
WP	Measles virus infection	WP:WP4630	false	0.0121605	1.91505	136	109	9	8286	HSPA1L,CSNK2B,TNFAIP3,IRF9,HSPA6,HSPA1A,IL6,HSPA1B,JUN
WP	Network map of SARS CoV 2 signaling pathway	WP:WP5115	false	0.0214699	1.66817	217	109	11	8286	CXCL3,HLA-DRA,TNF,CXCL2,IRF9,CXCL8,EGR1,IL6,CFB,CCL3,JUN
WP	Spinal cord injury	WP:WP2431	false	0.0220173	1.65724	115	109	8	8286	TNF,CXCL2,XYLT1,CXCL8,EGR1,IL6,LTB4R,MIF
WP	SARS CoV 2 innate immunity evasion and cell specific immune response	WP:WP5039	false	0.0372532	1.42884	66	109	6	8286	CXCL3,TNF,CXCL2,CXCL8,IL6,CCL3
WP	Ebola virus infection in host	WP:WP4217	false	0.0462196	1.33517	128	109	8	8286	HLA-DRA,HLA-DOA,SOCS3,HLA-DPB1,HLA-A,HLA-F,HLA-DMA,HLA-DQB2
WP	IL 26 signaling pathways	WP:WP5347	false	0.0497816	1.30293	45	109	5	8286	TNF,SOCS3,CXCL8,IL6,JUN
TF	Factor: MAZ; motif: GGGMGGGGSSGGGGGGGGGGGG	TF:M09636	false	0.000303791	3.51743	16635	235	222	20045	RPS17,CXCL3,ZBTB12,CHORDC1,C15ORF48,AGPAT1,ZNF623,SIX5,HSPA1L,ABR,RIPK4,GOLGA6L10,PPP2R3B,NOP9,TUBB,HLA-DRA,TLCD2,PIP4K2B,C3ORF52,ZBED1,ACTC1,ENDOG,WNT3,GLIS2,RGPD5,CD99,TPBG,GOLGA8N,KRT17,FAM83H,DUS4L,PRSS22,FTH1,IER3,TNF,TMEM179,DUSP14,HLA-DOA,P2RY8,CACFD1,C1GALT1C1,NFKBIZ,TAF9,LENG9,CSNK2B,TCF19,IQANK1,ZNF780B,GOLGA6L9,SOCS3,ZBTB4,TNFAIP3,ZSWIM4,ARHGEF5,EGFL8,TMEM102,RNF31,PRAG1,MZT2B,IRX4,NFK…
TF	Factor: TF3C-beta; motif: CCNGGAGGGCTTCCTGGAGGAG	TF:M04863	false	0.000409212	3.38805	13938	235	198	20045	RPS17,CXCL3,ZBTB12,C15ORF48,AGPAT1,ZNF623,SIX5,HSPA1L,ABR,RIPK4,GOLGA6L10,PPP2R3B,NOP9,TLCD2,PIP4K2B,C3ORF52,ZBED1,ACTC1,ENDOG,WNT3,GLIS2,CD99,TPBG,GOLGA8N,KRT17,PRSS22,FTH1,IER3,TMEM179,DUSP14,HLA-DOA,P2RY8,CACFD1,C1GALT1C1,NFKBIZ,TAF9,LENG9,CSNK2B,TCF19,ZNF780B,GOLGA6L9,SOCS3,ZBTB4,TNFAIP3,ARHGEF5,EGFL8,TMEM102,RNF31,PRAG1,MZT2B,IRX4,NFKBIL1,RHOU,SERTAD4,ITGBL1,TAP2,CXCL2,MAML1,SAPCD1,CCL3L1,HL…
TF	Factor: MAZ; motif: GGGMGGGGSSGGGGGGGGGGGG; match class: 1	TF:M09636_1	false	0.00126463	2.89804	14493	235	202	20045	RPS17,CXCL3,ZBTB12,CHORDC1,C15ORF48,AGPAT1,ZNF623,SIX5,HSPA1L,ABR,RIPK4,GOLGA6L10,PPP2R3B,NOP9,TUBB,HLA-DRA,TLCD2,PIP4K2B,C3ORF52,ZBED1,ACTC1,ENDOG,WNT3,GLIS2,RGPD5,CD99,TPBG,GOLGA8N,KRT17,FAM83H,DUS4L,PRSS22,FTH1,TNF,TMEM179,DUSP14,CACFD1,C1GALT1C1,NFKBIZ,TAF9,LENG9,CSNK2B,TCF19,IQANK1,ZNF780B,GOLGA6L9,SOCS3,ZBTB4,TNFAIP3,ZSWIM4,ARHGEF5,EGFL8,TMEM102,RNF31,PRAG1,MZT2B,IRX4,NFKBIL1,RHOU,SERTAD4,T…
TF	Factor: Sp2; motif: TGGGCGCGCCCA	TF:M06948	false	0.00237682	2.624	9124	235	144	20045	RPS17,CXCL3,ZBTB12,C15ORF48,SIX5,HSPA1L,ABR,RIPK4,GOLGA6L10,PPP2R3B,NOP9,TUBB,PIP4K2B,C3ORF52,ZBED1,ACTC1,WNT3,RGPD5,CD99,TPBG,GOLGA8N,KRT17,FAM83H,DUS4L,PRSS22,FTH1,IER3,TMEM179,DUSP14,CACFD1,C1GALT1C1,NFKBIZ,LENG9,CSNK2B,TCF19,IQANK1,GOLGA6L9,SOCS3,TNFAIP3,ZSWIM4,ARHGEF5,RNF31,MZT2B,IRX4,RHOU,CXCL2,MAML1,ZNF501,KCTD11,SINHCAF,ASMTL,SYT8,DHRS4L2,DRD4,KBTBD4,PHLDA2,VASN,E2F2,SCO2,LENG1,EPOP,BRD2,…
TF	Factor: AP-2alpha; motif: NGCCYSNNGSN	TF:M01857	false	0.00357345	2.44691	9435	235	147	20045	CXCL3,ZBTB12,C15ORF48,SIX5,HSPA1L,ABR,GOLGA6L10,PPP2R3B,NOP9,TLCD2,PIP4K2B,C3ORF52,ZBED1,ACTC1,ENDOG,WNT3,GLIS2,TPBG,KRT17,FAM83H,PRSS22,FTH1,TNF,TMEM179,DUSP14,P2RY8,CACFD1,C1GALT1C1,NFKBIZ,TAF9,LENG9,IQANK1,GOLGA6L9,SOCS3,TNFAIP3,ZSWIM4,ARHGEF5,EGFL8,TMEM102,RNF31,PRAG1,MZT2B,IRX4,RHOU,SERTAD4,CXCL2,MAML1,KCTD11,ASMTL,SYT8,PHLDA2,VASN,E2F2,SCO2,GTPBP6,EPOP,BRD2,TCF20,DLC1,MBOAT7,KLF13,VAMP7,IRF…
TF	Factor: Sp1; motif: RGGGMGGRGSNGGGG	TF:M10529	false	0.0036229	2.44094	7107	235	119	20045	ZBTB12,ZNF623,SIX5,HSPA1L,ABR,RIPK4,PPP2R3B,HLA-DRA,TLCD2,PIP4K2B,ZBED1,WNT3,GLIS2,RGPD5,CD99,TPBG,KRT17,FAM83H,DUS4L,FTH1,TMEM179,DUSP14,CACFD1,NFKBIZ,TAF9,IQANK1,SOCS3,TNFAIP3,ZSWIM4,ARHGEF5,TMEM102,RNF31,MZT2B,IRX4,NFKBIL1,SERTAD4,TAP2,KCTD11,ASMTL,SYT8,DRD4,VASN,RBFOX2,E2F2,LY6G5B,GTPBP6,EPOP,BRD2,PPP1R11,RPP21,TCF20,DLC1,KLF13,GPS2,SLC16A1,TMEM256,ZNF251,XYLT1,DUSP8,TLX3,SOX7,DENND11,SOX4,GP…
TF	Factor: WT1; motif: CGCCCCCNCN	TF:M02036	false	0.0039389	2.40463	10058	235	154	20045	RPS17,CXCL3,ZBTB12,C15ORF48,ZNF623,SIX5,HSPA1L,ABR,RIPK4,PPP2R3B,TLCD2,PIP4K2B,ZBED1,ENDOG,WNT3,GLIS2,RGPD5,CD99,TPBG,KRT17,FAM83H,DUS4L,PRSS22,FTH1,TNF,TMEM179,DUSP14,CACFD1,C1GALT1C1,TAF9,LENG9,CSNK2B,TCF19,IQANK1,SOCS3,TNFAIP3,ZSWIM4,TMEM102,RNF31,PRAG1,MZT2B,IRX4,NFKBIL1,RHOU,SERTAD4,TAP2,CXCL2,MAML1,DYNLT2,KCTD11,SINHCAF,ASMTL,DRD4,KBTBD4,PHLDA2,VASN,SCO2,GTPBP6,EPOP,BRD2,PPP1R11,RPP21,TCF20…
TF	Factor: Sp2; motif: TGGGCGCGCCCA; match class: 1	TF:M06948_1	false	0.00579149	2.23721	6372	235	109	20045	RPS17,CXCL3,ZBTB12,RIPK4,GOLGA6L10,PPP2R3B,NOP9,PIP4K2B,C3ORF52,ZBED1,ACTC1,CD99,KRT17,FAM83H,DUS4L,PRSS22,FTH1,TMEM179,DUSP14,CACFD1,C1GALT1C1,NFKBIZ,CSNK2B,TCF19,IQANK1,GOLGA6L9,SOCS3,TNFAIP3,ZSWIM4,ARHGEF5,RNF31,IRX4,RHOU,CXCL2,ZNF501,KCTD11,SINHCAF,ASMTL,SYT8,DHRS4L2,DRD4,PHLDA2,VASN,E2F2,SCO2,LENG1,BRD2,DLC1,MBOAT7,KLF13,GPS2,XYLT1,DUSP8,TLX3,DENND11,CTIF,DHRSX,FAM156B,TAPBP,FOXO6,EGR1,CDR2,…
TF	Factor: Zic1; motif: KGGGTGGTC; match class: 1	TF:M00448_1	false	0.0080534	2.09402	4444	235	83	20045	CXCL3,ZBTB12,AGPAT1,ABR,PPP2R3B,PIP4K2B,ZBED1,ACTC1,WNT3,CD99,KRT17,FAM83H,DUS4L,PRSS22,FTH1,IER3,TNF,HLA-DOA,IQANK1,GCNT2,SOCS3,ZBTB4,TNFAIP3,EGFL8,RNF31,NFKBIL1,TAP2,CXCL2,DYNLT2,CCL3L1,KCTD11,C2,SYT8,PHLDA2,VASN,DLC1,MBOAT7,KLF13,CIDEB,WASH6P,IRF9,LPCAT1,TMEM256,DUSP8,TLX3,IER2,GLUD2,ZNF197,ZBTB22,XIRP1,DHRSX,TAPBP,FOXO6,NLGN2,HSPA6,TRIM26,FBXO17,KBTBD11,BCAR1,GALNT12,HCN3,ARHGAP23,KRT14,B3GAL…
TF	Factor: WT1; motif: CGCCCCCNCN; match class: 1	TF:M02036_1	false	0.00828468	2.08172	5489	235	97	20045	RPS17,CXCL3,ZBTB12,C15ORF48,ZNF623,SIX5,HSPA1L,ABR,RIPK4,PPP2R3B,TLCD2,PIP4K2B,ZBED1,GLIS2,TPBG,FAM83H,DUSP14,CACFD1,C1GALT1C1,TAF9,CSNK2B,IQANK1,SOCS3,TNFAIP3,ZSWIM4,TMEM102,PRAG1,MZT2B,NFKBIL1,RHOU,SERTAD4,KCTD11,ASMTL,DRD4,KBTBD4,PHLDA2,SCO2,GTPBP6,EPOP,BRD2,TCF20,DLC1,MBOAT7,KLF13,LPCAT1,SLC16A1,TMEM256,ZNF251,XYLT1,MRNIP,DUSP8,SOX7,IER2,GPR3,CLN8,SARS2,ZBTB22,DHRSX,HYI,DLL1,TAPBP,FOXO6,EGR1,…
TF	Factor: TF3C-beta; motif: CCNGGAGGGCTTCCTGGAGGAG; match class: 1	TF:M04863_1	false	0.00868558	2.0612	8785	235	138	20045	RPS17,CXCL3,ZBTB12,C15ORF48,ZNF623,SIX5,HSPA1L,ABR,RIPK4,TLCD2,C3ORF52,ZBED1,WNT3,GLIS2,CD99,TPBG,GOLGA8N,KRT17,PRSS22,FTH1,IER3,TMEM179,DUSP14,HLA-DOA,P2RY8,CACFD1,TAF9,LENG9,ZNF780B,SOCS3,ZBTB4,EGFL8,TMEM102,RNF31,PRAG1,MZT2B,RHOU,SERTAD4,CXCL2,CCL3L1,KRT16,KCTD11,SINHCAF,ASMTL,SYT8,DHRS4L2,DRD4,PHLDA2,E2F2,SCO2,LENG1,GTPBP6,EPOP,RPP21,TCF20,MBOAT7,KLF13,WASH6P,IRF9,LPCAT1,GPS2,TMEM256,XYLT1,DU…
TF	Factor: Fli-1; motif: NACCGGAWWTCCGGTY	TF:M11399	false	0.00869565	2.0607	13219	235	187	20045	RPS17,CXCL3,ZBTB12,CHORDC1,C15ORF48,AGPAT1,ZNF623,SIX5,HSPA1L,ABR,RIPK4,GOLGA6L10,PPP2R3B,NOP9,TUBB,TLCD2,C3ORF52,ZBED1,ACTC1,ENDOG,WNT3,CD99,KRT17,FAM83H,MED18,FTH1,IER3,TNF,TMEM179,DUSP14,P2RY8,CACFD1,C1GALT1C1,NFKBIZ,TAF9,LENG9,CSNK2B,TCF19,IQANK1,NPIPB5,GCNT2,GOLGA6L9,SOCS3,TNFAIP3,ZSWIM4,ARHGEF5,EGFL8,TMEM102,RNF31,PRAG1,MZT2B,IRX4,NFKBIL1,RHOU,TAP2,CXCL2,MAML1,DYNLT2,SAPCD1,CCL3L1,HLA-DPB1,…
TF	Factor: E2F-1; motif: WWTGGCGCCAAA; match class: 1	TF:M04515_1	false	0.0157318	1.80322	12531	235	179	20045	RPS17,CXCL3,CHORDC1,C15ORF48,AGPAT1,SIX5,HSPA1L,RIPK4,PPP2R3B,NOP9,HLA-DRA,TLCD2,PIP4K2B,C3ORF52,ZBED1,ACTC1,ENDOG,WNT3,GLIS2,RGPD5,CD99,TPBG,FAM83H,MED18,DUS4L,FTH1,IER3,TNF,TMEM179,DUSP14,P2RY8,CACFD1,NFKBIZ,TAF9,LENG9,TCF19,IQANK1,GCNT2,SOCS3,ZBTB4,TNFAIP3,ZSWIM4,ARHGEF5,EGFL8,PRAG1,MZT2B,IRX4,RHOU,SERTAD4,TAP2,CXCL2,MAML1,DYNLT2,ZNF501,KCTD11,SINHCAF,ASMTL,SYT8,DHRS4L2,DRD4,KBTBD4,PHLDA2,VASN…
TF	Factor: CTCF; motif: NCCRSTAGGGGGCGC	TF:M08911	false	0.0161749	1.79116	9382	235	144	20045	RPS17,CXCL3,C15ORF48,ZNF623,SIX5,ABR,RIPK4,GOLGA6L10,PPP2R3B,NOP9,TLCD2,PIP4K2B,ZBED1,ACTC1,ENDOG,WNT3,GLIS2,RGPD5,CD99,TPBG,GOLGA8N,KRT17,FAM83H,TMEM179,DUSP14,CACFD1,C1GALT1C1,NFKBIZ,TAF9,LENG9,CSNK2B,TCF19,IQANK1,GOLGA6L9,SOCS3,ZBTB4,TNFAIP3,TMEM102,MZT2B,IRX4,NFKBIL1,SERTAD4,TAP2,CXCL2,KCTD11,ASMTL,DRD4,PHLDA2,VASN,E2F2,SCO2,LENG1,GTPBP6,EPOP,RPP21,TCF20,DLC1,KLF13,CIDEB,IRF9,LPCAT1,TMEM256,Z…
TF	Factor: Churchill; motif: CGGGNN; match class: 1	TF:M00986_1	false	0.0177186	1.75157	10709	235	159	20045	RPS17,CXCL3,ZBTB12,AGPAT1,ZNF623,SIX5,HSPA1L,ABR,RIPK4,PPP2R3B,TLCD2,PIP4K2B,C3ORF52,ZBED1,ACTC1,ENDOG,WNT3,GLIS2,RGPD5,CD99,TPBG,GOLGA8N,KRT17,FAM83H,PRSS22,FTH1,TNF,TMEM179,DUSP14,CACFD1,NFKBIZ,TAF9,LENG9,CSNK2B,TCF19,IQANK1,SOCS3,ZBTB4,TNFAIP3,ZSWIM4,TMEM102,RNF31,PRAG1,MZT2B,IRX4,NFKBIL1,RHOU,SERTAD4,TAP2,CXCL2,HLA-DPB1,KRT16,KCTD11,SINHCAF,ASMTL,SYT8,DRD4,PHLDA2,VASN,E2F2,SCO2,GTPBP6,EPOP,TC…
TF	Factor: NF-Y; motif: NNNNRRCCAATSR; match class: 1	TF:M00775_1	false	0.018006	1.74458	139	235	10	20045	AGPAT1,HSPA1L,ZSWIM4,LENG1,FAM156B,HSPA1A,HLA-F,MSH5,HSPA1B,SESN2
TF	Factor: E2F-1; motif: TTTGGCGCCAAA; match class: 1	TF:M04516_1	false	0.0186339	1.7297	10538	235	157	20045	RPS17,CXCL3,CHORDC1,C15ORF48,HSPA1L,RIPK4,PPP2R3B,NOP9,HLA-DRA,TLCD2,PIP4K2B,C3ORF52,ZBED1,ACTC1,WNT3,GLIS2,RGPD5,CD99,TPBG,FAM83H,DUS4L,FTH1,IER3,TNF,TMEM179,DUSP14,P2RY8,CACFD1,NFKBIZ,TAF9,LENG9,TCF19,IQANK1,GCNT2,SOCS3,ZBTB4,TNFAIP3,ZSWIM4,ARHGEF5,EGFL8,PRAG1,MZT2B,IRX4,RHOU,SERTAD4,TAP2,CXCL2,MAML1,DYNLT2,ZNF501,KCTD11,SINHCAF,ASMTL,SYT8,DHRS4L2,DRD4,KBTBD4,PHLDA2,VASN,E2F2,SCO2,LENG1,LY6G5B,…
TF	Factor: SP1:SP3; motif: CCSCCCCCYCC; match class: 1	TF:M01219_1	false	0.0188739	1.72414	3048	235	62	20045	ZBTB12,ZNF623,SIX5,HSPA1L,ABR,ZBED1,RGPD5,TPBG,FAM83H,DUS4L,CACFD1,TAF9,IQANK1,ZSWIM4,TMEM102,RNF31,MZT2B,SERTAD4,KCTD11,ASMTL,DRD4,E2F2,SCO2,RPP21,TCF20,DLC1,KLF13,SLC16A1,TMEM256,ZNF251,XYLT1,DUSP8,SOX7,GPR3,CLN8,ZBTB22,DHRSX,DLL1,FOXO6,EGR1,ADGRL1,FBXO17,KBTBD11,BCAR1,MTSS2,HSPA1A,HCN3,ARHGAP23,SOCS7,MAGED4B,EIF4A1,TRIM39,TSEN34,NEDD8,CDKN1C,NIPA1,NOG,PIGW,MFHAS1,TIGD5,SLC52A2,PINX1
TF	Factor: ctcf; motif: CCRSCAGGGGGCGCN	TF:M10426	false	0.0215556	1.66644	9595	235	146	20045	RPS17,CXCL3,C15ORF48,ZNF623,SIX5,HSPA1L,ABR,RIPK4,GOLGA6L10,PPP2R3B,NOP9,TLCD2,PIP4K2B,ZBED1,ACTC1,ENDOG,WNT3,GLIS2,RGPD5,CD99,TPBG,GOLGA8N,KRT17,FAM83H,PRSS22,IER3,TMEM179,DUSP14,HLA-DOA,P2RY8,CACFD1,C1GALT1C1,NFKBIZ,TAF9,LENG9,CSNK2B,TCF19,IQANK1,ZNF780B,GOLGA6L9,SOCS3,ZBTB4,TNFAIP3,ZSWIM4,EGFL8,TMEM102,PRAG1,MZT2B,IRX4,RHOU,SERTAD4,TAP2,CXCL2,MAML1,KCTD11,ASMTL,DHRS4L2,DRD4,VASN,E2F2,SCO2,LENG…
TF	Factor: WT1; motif: GNGGGGGCGGGG; match class: 1	TF:M03893_1	false	0.0225686	1.6465	4120	235	77	20045	CXCL3,ZBTB12,ZNF623,SIX5,ABR,PPP2R3B,TLCD2,PIP4K2B,ZBED1,GLIS2,TPBG,FAM83H,DUSP14,CACFD1,NFKBIZ,IQANK1,TNFAIP3,ZSWIM4,TMEM102,PRAG1,MZT2B,NFKBIL1,SERTAD4,KCTD11,ASMTL,KBTBD4,PHLDA2,SCO2,GTPBP6,PPP1R11,RPP21,TCF20,DLC1,MBOAT7,KLF13,SLC16A1,TMEM256,ZNF251,XYLT1,DUSP8,SOX7,IER2,GPR3,CLN8,ZBTB22,DHRSX,DLL1,TAPBP,FOXO6,EGR1,FBXO17,KBTBD11,BCAR1,GALNT12,GREM1,AKAP17A,HCN3,B3GALT4,SOCS7,MAGED4B,GPR37,TR…
TF	Factor: ZF5; motif: GGSGCGCGS	TF:M10438	false	0.0233285	1.63211	16621	235	218	20045	RPS17,CXCL3,ZBTB12,CHORDC1,C15ORF48,AGPAT1,ZNF623,SIX5,HSPA1L,ABR,RIPK4,GOLGA6L10,PPP2R3B,NOP9,TUBB,HLA-DRA,TLCD2,PIP4K2B,C3ORF52,ZBED1,ACTC1,ENDOG,WNT3,GLIS2,RGPD5,CD99,TPBG,GOLGA8N,KRT17,FAM83H,MED18,DUS4L,PRSS22,FTH1,IER3,TNF,TMEM179,DUSP14,HLA-DOA,P2RY8,CACFD1,C1GALT1C1,NFKBIZ,TAF9,LENG9,CSNK2B,TCF19,IQANK1,ZNF780B,GOLGA6L9,SOCS3,ZBTB4,TNFAIP3,ZSWIM4,ARHGEF5,EGFL8,TMEM102,RNF31,PRAG1,MZT2B,IR…
TF	Factor: E2F; motif: GGCGSG	TF:M00803	false	0.0260201	1.58469	13566	235	189	20045	RPS17,CXCL3,ZBTB12,CHORDC1,C15ORF48,AGPAT1,ZNF623,SIX5,HSPA1L,ABR,RIPK4,PPP2R3B,NOP9,TUBB,TLCD2,PIP4K2B,C3ORF52,ZBED1,ACTC1,ENDOG,WNT3,GLIS2,RGPD5,CD99,TPBG,FAM83H,MED18,DUS4L,PRSS22,FTH1,IER3,TMEM179,DUSP14,CACFD1,C1GALT1C1,NFKBIZ,TAF9,LENG9,CSNK2B,TCF19,IQANK1,SOCS3,ZBTB4,TNFAIP3,ZSWIM4,ARHGEF5,EGFL8,TMEM102,RNF31,PRAG1,MZT2B,IRX4,RHOU,SERTAD4,TAP2,CXCL2,MAML1,DYNLT2,ZNF501,KCTD11,SINHCAF,ASMTL…
TF	Factor: SP1; motif: GGCCCCGCCCCCN	TF:M12666	false	0.026747	1.57272	8941	235	138	20045	RPS17,CXCL3,ZBTB12,CHORDC1,AGPAT1,SIX5,ABR,RIPK4,GOLGA6L10,PPP2R3B,NOP9,TUBB,TLCD2,PIP4K2B,C3ORF52,ZBED1,ENDOG,GLIS2,CD99,TPBG,GOLGA8N,KRT17,FAM83H,DUS4L,PRSS22,FTH1,TMEM179,DUSP14,CACFD1,C1GALT1C1,NFKBIZ,LENG9,CSNK2B,TCF19,IQANK1,GOLGA6L9,SOCS3,ZBTB4,TNFAIP3,ZSWIM4,ARHGEF5,TMEM102,RNF31,PRAG1,MZT2B,IRX4,NFKBIL1,MAML1,KCTD11,SINHCAF,ASMTL,DHRS4L2,DRD4,PHLDA2,VASN,SCO2,LENG1,GTPBP6,EPOP,PPP1R11,RP…
TF	Factor: Kaiso; motif: GCMGGGRGCRGS	TF:M03876	false	0.0278323	1.55545	13971	235	193	20045	RPS17,CXCL3,ZBTB12,ZNF623,SIX5,HSPA1L,ABR,RIPK4,GOLGA6L10,PPP2R3B,NOP9,TLCD2,PIP4K2B,C3ORF52,ZBED1,ACTC1,ENDOG,WNT3,GLIS2,RGPD5,CD99,TPBG,KRT17,FAM83H,MED18,DUS4L,PRSS22,FTH1,TNF,TMEM179,DUSP14,HLA-DOA,CACFD1,C1GALT1C1,NFKBIZ,TAF9,LENG9,CSNK2B,TCF19,IQANK1,NPIPB5,SOCS3,ZBTB4,TNFAIP3,ZSWIM4,ARHGEF5,EGFL8,TMEM102,RNF31,PRAG1,MZT2B,IRX4,NFKBIL1,RHOU,SERTAD4,ITGBL1,TAP2,CXCL2,MAML1,DYNLT2,SAPCD1,KRT1…
TF	Factor: MED8; motif: CYYNSCYYCCTSCNCC; match class: 1	TF:M13128_1	false	0.0305623	1.51481	8039	235	127	20045	ZBTB12,SIX5,HSPA1L,ABR,GOLGA6L10,PPP2R3B,NOP9,PIP4K2B,ZBED1,ACTC1,WNT3,GLIS2,CD99,TPBG,FAM83H,PRSS22,FTH1,TMEM179,DUSP14,HLA-DOA,CACFD1,NFKBIZ,TAF9,TCF19,GOLGA6L9,SOCS3,ZBTB4,TNFAIP3,ZSWIM4,ARHGEF5,EGFL8,RNF31,PRAG1,MZT2B,IRX4,NFKBIL1,RHOU,SERTAD4,TAP2,MAML1,SAPCD1,KRT16,KCTD11,SINHCAF,ASMTL,SYT8,DHRS4L2,DRD4,PHLDA2,VASN,RBFOX2,E2F2,SCO2,EPOP,BRD2,PPP1R11,RPP21,TCF20,DLC1,MBOAT7,DDX39B,WASH6P,IRF…
TF	Factor: PLAG1; motif: CCCCCKWNNNGGSCCC; match class: 1	TF:M01973_1	false	0.0320133	1.49467	2492	235	53	20045	ZBTB12,ZNF623,SIX5,ABR,PPP2R3B,TLCD2,ACTC1,WNT3,GLIS2,FAM83H,IQANK1,TNFAIP3,ZSWIM4,TMEM102,RHOU,KRT16,DRD4,BRD2,RPP21,TCF20,LPCAT1,GPS2,TMEM256,XYLT1,DUSP8,IER2,DENND11,CLN8,CTIF,DHRSX,FOXO6,LTB4R2,PPP1R3B,TRIM26,KBTBD11,BCAR1,OPRL1,AKAP17A,HCN3,PLCXD1,SOCS7,MAGED4B,MSH5,NEDD8,CDKN1C,NIPA1,MAGEL2,NOG,MAPK15,MIF,PIGW,TIGD5,NDN
TF	Factor: ZF5; motif: GSGCGCGR; match class: 1	TF:M00716_1	false	0.0383405	1.41634	14519	235	198	20045	RPS17,CXCL3,ZBTB12,C15ORF48,ZNF623,SIX5,HSPA1L,ABR,RIPK4,PPP2R3B,NOP9,TUBB,TLCD2,PIP4K2B,C3ORF52,ZBED1,ACTC1,ENDOG,WNT3,GLIS2,RGPD5,CD99,TPBG,KRT17,FAM83H,MED18,DUS4L,PRSS22,FTH1,IER3,TNF,TMEM179,DUSP14,P2RY8,CACFD1,C1GALT1C1,NFKBIZ,TAF9,LENG9,CSNK2B,TCF19,IQANK1,ZNF780B,SOCS3,ZBTB4,TNFAIP3,ZSWIM4,ARHGEF5,TMEM102,RNF31,PRAG1,MZT2B,IRX4,NFKBIL1,RHOU,SERTAD4,TAP2,CXCL2,MAML1,DYNLT2,ZNF501,KRT16,KCT…
TF	Factor: MAZ; motif: GGGGGAGGGGGNGRGRRRGNRG; match class: 1	TF:M09984_1	false	0.0390897	1.40794	5755	235	98	20045	ZBTB12,ZNF623,SIX5,HSPA1L,ABR,GOLGA6L10,PPP2R3B,NOP9,HLA-DRA,TLCD2,PIP4K2B,ZBED1,ACTC1,RGPD5,TPBG,PRSS22,TMEM179,DUSP14,CACFD1,TAF9,IQANK1,GOLGA6L9,SOCS3,ZBTB4,TNFAIP3,ZSWIM4,ARHGEF5,EGFL8,TMEM102,RNF31,MZT2B,IRX4,NFKBIL1,SERTAD4,DYNLT2,SAPCD1,ASMTL,DRD4,KBTBD4,PHLDA2,RBFOX2,E2F2,BRD2,RPP21,TCF20,DLC1,WASH6P,LPCAT1,SLC16A1,TMEM256,ZNF251,XYLT1,DUSP8,IER2,DENND11,GPR3,CLN8,RPGRIP1,ZBTB22,CTIF,XIRP…
TF	Factor: EGR1; motif: NACGCCCACGCANW	TF:M03896	false	0.0400375	1.39753	6303	235	105	20045	RPS17,ZBTB12,ZNF623,SIX5,HSPA1L,ABR,PPP2R3B,TLCD2,ZBED1,ENDOG,RGPD5,CD99,KRT17,FAM83H,FTH1,TNF,DUSP14,HLA-DOA,P2RY8,CACFD1,C1GALT1C1,NFKBIZ,LENG9,IQANK1,SOCS3,ZBTB4,TNFAIP3,ARHGEF5,TMEM102,RNF31,RHOU,SERTAD4,DYNLT2,KCTD11,SINHCAF,ASMTL,DRD4,PHLDA2,SCO2,GTPBP6,EPOP,PPP1R11,TCF20,DLC1,MBOAT7,KLF13,LPCAT1,GPS2,SLC16A1,TMEM256,XYLT1,MRNIP,DUSP8,TLX3,SOX7,DENND11,SOX4,GPR3,CLN8,LAIR2,DHRSX,HYI,FAM156B…
TF	Factor: HA95; motif: CCSNSSCCNSCNCCWSCCNS	TF:M13127	false	0.043032	1.36621	12581	235	178	20045	CXCL3,ZBTB12,CHORDC1,AGPAT1,ZNF623,SIX5,HSPA1L,ABR,RIPK4,GOLGA6L10,PPP2R3B,NOP9,TUBB,HLA-DRA,TLCD2,PIP4K2B,C3ORF52,ZBED1,ACTC1,ENDOG,WNT3,GLIS2,RGPD5,CD99,TPBG,KRT17,FAM83H,DUS4L,PRSS22,FTH1,IER3,DUSP14,CACFD1,C1GALT1C1,NFKBIZ,TAF9,LENG9,CSNK2B,TCF19,IQANK1,GOLGA6L9,SOCS3,ZBTB4,TNFAIP3,ZSWIM4,ARHGEF5,TMEM102,RNF31,PRAG1,MZT2B,IRX4,NFKBIL1,RHOU,SERTAD4,TAP2,CXCL2,MAML1,DYNLT2,CCL3L1,KRT16,KCTD11,A…
TF	Factor: TIEG1; motif: NCCCNSNCCCCGCCCCC	TF:M12351	false	0.0494867	1.30551	12696	235	179	20045	RPS17,CXCL3,ZBTB12,ZNF623,SIX5,HSPA1L,ABR,RIPK4,GOLGA6L10,PPP2R3B,NOP9,TUBB,HLA-DRA,TLCD2,PIP4K2B,ZBED1,ACTC1,GLIS2,RGPD5,CD99,TPBG,KRT17,FAM83H,DUS4L,PRSS22,FTH1,IER3,TNF,TMEM179,DUSP14,CACFD1,C1GALT1C1,NFKBIZ,TAF9,LENG9,CSNK2B,TCF19,IQANK1,ZNF780B,GOLGA6L9,SOCS3,ZBTB4,TNFAIP3,ZSWIM4,ARHGEF5,EGFL8,TMEM102,RNF31,PRAG1,MZT2B,IRX4,NFKBIL1,RHOU,SERTAD4,TAP2,CXCL2,MAML1,KCTD11,SINHCAF,ASMTL,C2,SYT8,D…

## Sheet: gProfiler_GO UP-DEGs DB
source	term_name	term_id	highlighted	adjusted_p_value	negative_log10_of_adjusted_p_value	term_size	query_size	intersection_size	effective_domain_size	intersections
GO:MF	peptide antigen binding	GO:0042605	true	1.29044e-10	9.88926	42	279	12	20212	HLA-E,HLA-DRA,TAPBP,HLA-DOA,HLA-A,HLA-F,TAP2,MAML1,HLA-DPB1,MICB,HLA-DQA2,HLA-DQB2
GO:MF	immune receptor activity	GO:0140375	true	7.38214e-07	6.13182	145	279	15	20212	KIR2DL4,HLA-DRA,CXCR2,HLA-DOA,FCAR,KIR3DL1,LILRA5,CXCR1,IL3RA,HLA-DQA2,LILRA1,FPR2,CSF2RA,HLA-DQB2,CRLF2
GO:MF	antigen binding	GO:0003823	false	1.18854e-06	5.92499	174	279	16	20212	IGHV3-72,HLA-E,HLA-DRA,TAPBP,HLA-DOA,HLA-A,HLA-F,IGHV3-73,TAP2,MAML1,HLA-DPB1,MICB,HLA-DQA2,LILRA1,HLA-DQB2,IGHV3-74
GO:MF	cytokine activity	GO:0005125	true	1.6958e-05	4.77063	238	279	17	20212	CXCL3,TNFRSF11B,WNT3,CXCL8,CSF3,CCL20,GREM1,IL6,CXCL2,CXCL1,IL1RN,CXCL5,CXCL6,MIF,TNFSF9,WNT9B,CCL3
GO:MF	CXCR chemokine receptor binding	GO:0045236	false	4.72687e-05	4.32543	18	279	6	20212	CXCL3,CXCL8,CXCL2,CXCL1,CXCL5,CXCL6
GO:MF	chemokine activity	GO:0008009	false	0.000172951	3.76208	50	279	8	20212	CXCL3,CXCL8,CCL20,CXCL2,CXCL1,CXCL5,CXCL6,CCL3
GO:MF	TAP binding	GO:0046977	true	0.000537395	3.26971	7	279	4	20212	TAPBP,HLA-A,HLA-F,TAP2
GO:MF	MHC class II receptor activity	GO:0032395	false	0.0010631	2.97342	8	279	4	20212	HLA-DRA,HLA-DOA,HLA-DQA2,HLA-DQB2
GO:MF	signaling receptor binding	GO:0005102	false	0.00174242	2.75885	1501	279	43	20212	CXCL3,FGF11,HLA-E,TUBB,TNFRSF11B,LBP,TNXB,HLA-DRA,WNT3,TAPBP,CXCL8,NLGN2,STC1,CSF3,HLA-A,CCL20,CSNK2B,HSPA1A,SHANK3,GREM1,S100A8,IL6,LYPD1,HLA-F,EGFL8,TAP2,CXCL2,MICB,METRNL,ICAM1,CXCL1,IL1RN,SERPINE1,CRK,HSPA1B,CXCL5,CXCL6,FPR2,MIF,TNFSF9,WNT9B,CCL3,RND1
GO:MF	MHC protein complex binding	GO:0023023	true	0.00236968	2.62531	33	279	6	20212	HLA-DRA,TAPBP,HLA-DOA,HLA-DPB1,HLA-DQA2,HLA-DQB2
GO:MF	receptor ligand activity	GO:0048018	false	0.00446899	2.34979	513	279	21	20212	CXCL3,FGF11,TNFRSF11B,WNT3,CXCL8,STC1,CSF3,CCL20,HSPA1A,GREM1,IL6,CXCL2,METRNL,CXCL1,IL1RN,CXCL5,CXCL6,MIF,TNFSF9,WNT9B,CCL3
GO:MF	signaling receptor regulator activity	GO:0030545	false	0.00452969	2.34393	555	279	22	20212	CXCL3,FGF11,TNFRSF11B,WNT3,CXCL8,STC1,CSF3,CCL20,HSPA1A,GREM1,IL6,LYPD1,CXCL2,METRNL,CXCL1,IL1RN,CXCL5,CXCL6,MIF,TNFSF9,WNT9B,CCL3
GO:MF	TAP1 binding	GO:0046978	false	0.00459945	2.33729	4	279	3	20212	TAPBP,HLA-F,TAP2
GO:MF	chemokine receptor binding	GO:0042379	false	0.00491348	2.30861	77	279	8	20212	CXCL3,CXCL8,CCL20,CXCL2,CXCL1,CXCL5,CXCL6,CCL3
GO:MF	signaling receptor activator activity	GO:0030546	false	0.00532345	2.27381	519	279	21	20212	CXCL3,FGF11,TNFRSF11B,WNT3,CXCL8,STC1,CSF3,CCL20,HSPA1A,GREM1,IL6,CXCL2,METRNL,CXCL1,IL1RN,CXCL5,CXCL6,MIF,TNFSF9,WNT9B,CCL3
GO:MF	MHC class II protein complex binding	GO:0023026	false	0.00739937	2.13081	24	279	5	20212	HLA-DRA,HLA-DOA,HLA-DPB1,HLA-DQA2,HLA-DQB2
GO:MF	cytokine receptor binding	GO:0005126	false	0.0154868	1.81004	278	279	14	20212	CXCL3,CXCL8,CSF3,CCL20,GREM1,IL6,CXCL2,CXCL1,IL1RN,CXCL5,CXCL6,MIF,TNFSF9,CCL3
GO:MF	peptide binding	GO:0042277	false	0.0238684	1.62218	327	279	15	20212	HLA-E,LBP,HLA-DRA,TAPBP,HLA-DOA,HLA-A,HLA-F,TAP2,MAML1,HLA-DPB1,MICB,HLA-DQA2,FPR2,HLA-DQB2,NFKBIA
GO:MF	ATP-dependent protein folding chaperone	GO:0140662	true	0.0273315	1.56334	31	279	5	20212	HSPA1L,HSPA6,HSPA1A,HSPH1,HSPA1B
GO:MF	inhibitory MHC class I receptor activity	GO:0032396	true	0.0390227	1.40868	7	279	3	20212	KIR3DL1,LILRA5,LILRA1
GO:MF	beta-2-microglobulin binding	GO:0030881	true	0.0390227	1.40868	7	279	3	20212	HLA-E,HLA-A,HLA-F
GO:BP	immune system process	GO:0002376	true	1.19899e-12	11.9212	2776	276	88	21031	RPS17,CXCL3,C1RL,ZBTB12,IGHV3-72,LAIR1,HLA-E,TUBB,KIR2DL4,TNFRSF11B,LBP,HLA-DRA,CXCR2,CD99,ZBTB20,TAPBP,LILRA6,CXCL8,EGR1,SELE,SOX9,NAIP,HLA-DOA,CSF3,HLA-A,NFKBIZ,CCL20,ORAI1,APOBEC3A,FCAR,HSPA1A,KIR3DL1,ADGRE2,GREM1,S100A8,AKAP17A,PI3,SLC11A1,TNFAIP3,LILRA5,IL6,LTB4R,GCSAM,HLA-F,TMEM102,OSCAR,IGHV3-73,CXCR1,RNF31,LILRB3,PADI4,TAP2,CXCL2,FOS,HLA-DPB1,MICB,NCR1,ICAM1,HLA-DQA2,LILRA1,CXCL1,IL1RN,HS…
GO:BP	regulation of immune system process	GO:0002682	false	1.47938e-11	10.8299	1512	276	60	21031	C1RL,ZBTB12,HLA-E,KIR2DL4,TNFRSF11B,LBP,HLA-DRA,CXCR2,CD99,ZBTB20,CXCL8,SELE,SOX9,NAIP,HLA-DOA,CSF3,HLA-A,NFKBIZ,CCL20,FCAR,HSPA1A,ADGRE2,GREM1,SLC11A1,TNFAIP3,IL6,GCSAM,HLA-F,TMEM102,OSCAR,RNF31,LILRB3,TAP2,FOS,HLA-DPB1,MICB,NCR1,ICAM1,HLA-DQA2,HSPH1,SERPINE1,FFAR2,PDCD1,CRK,HSPA1B,CFB,CXCL6,FPR2,H4C3,HLA-DQB2,MIF,NFKBIA,KLF13,TNFSF9,VAMP7,CRLF2,CCL3,GPS2,SMCR8,BIRC3
GO:BP	immune response	GO:0006955	false	2.19745e-10	9.65808	1988	276	68	21031	CXCL3,C1RL,IGHV3-72,LAIR1,HLA-E,TUBB,KIR2DL4,LBP,HLA-DRA,CXCR2,LILRA6,CXCL8,NAIP,HLA-DOA,CSF3,HLA-A,NFKBIZ,CCL20,ORAI1,APOBEC3A,FCAR,HSPA1A,KIR3DL1,ADGRE2,S100A8,PI3,SLC11A1,TNFAIP3,LILRA5,IL6,LTB4R,GCSAM,HLA-F,OSCAR,IGHV3-73,CXCR1,RNF31,LILRB3,PADI4,TAP2,CXCL2,HLA-DPB1,MICB,NCR1,ICAM1,HLA-DQA2,LILRA1,CXCL1,IL1RN,FFAR2,PDCD1,CRK,HSPA1B,CXCL5,CFB,CXCL6,FPR2,HLA-DQB2,MIF,NFKBIA,IGHV3-74,TNFSF9,VAMP…
GO:BP	response to cytokine	GO:0034097	false	1.37883e-09	8.86049	932	276	43	21031	CXCL3,PCSK1,CXCR2,MT3,CXCL8,EGR1,SELE,SOX9,NAIP,CSF3,NFKBIZ,TAF9,CCL20,CSNK2B,PTGS2,FCAR,HSPA1A,SHANK3,SLC11A1,TNFAIP3,LILRA5,IL6,TMEM102,CXCR1,CXCL2,IL3RA,PALM3,FOS,ICAM1,LILRA1,CXCL1,IL1RN,HSPA1B,CXCL5,ADIPOR2,CXCL6,CSF2RA,HLA-DQB2,NFKBIA,CRLF2,CCL3,GPS2,BIRC3
GO:BP	cytokine-mediated signaling pathway	GO:0019221	false	1.77723e-09	8.75026	499	276	31	21031	CXCL3,CXCR2,MT3,CXCL8,EGR1,NAIP,CSF3,NFKBIZ,CCL20,CSNK2B,HSPA1A,TNFAIP3,LILRA5,IL6,CXCR1,CXCL2,IL3RA,PALM3,LILRA1,CXCL1,IL1RN,HSPA1B,CXCL5,ADIPOR2,CXCL6,CSF2RA,NFKBIA,CRLF2,CCL3,GPS2,BIRC3
GO:BP	biological process involved in interspecies interaction between organisms	GO:0044419	false	4.44986e-09	8.35165	1724	276	60	21031	CXCL3,CHMP4A,C1RL,PCSK1,HLA-E,TUBB,KIR2DL4,LBP,ZBED1,CXCL8,SELE,ZNF502,IER3,NAIP,CSF3,HLA-A,NFKBIZ,CCL20,CSNK2B,PTGS2,APOBEC3A,FCAR,HSPA1A,KIR3DL1,S100A8,PI3,SLC11A1,TNFAIP3,LILRA5,IL6,HLA-F,RNF31,PADI4,TAP2,CXCL2,PALM3,FOS,MICB,NCR1,GJB2,ICAM1,CXCL1,SERPINE1,FFAR2,CRK,HSPA1B,CXCL5,CFB,CXCL6,FPR2,HLA-DQB2,MIF,DDX39B,NFKBIA,VAMP7,CCL3,JUN,IRF9,GPS2,BIRC3
GO:BP	positive regulation of immune system process	GO:0002684	false	2.06822e-08	7.6844	1054	276	44	21031	C1RL,HLA-E,KIR2DL4,LBP,HLA-DRA,CXCR2,CD99,CXCL8,SELE,NAIP,HLA-DOA,HLA-A,NFKBIZ,CCL20,FCAR,HSPA1A,SLC11A1,TNFAIP3,IL6,GCSAM,HLA-F,TMEM102,RNF31,TAP2,FOS,HLA-DPB1,MICB,ICAM1,HLA-DQA2,HSPH1,SERPINE1,FFAR2,HSPA1B,CFB,FPR2,HLA-DQB2,MIF,NFKBIA,TNFSF9,VAMP7,CRLF2,CCL3,GPS2,BIRC3
GO:BP	defense response	GO:0006952	false	6.70213e-08	7.17379	1791	276	59	21031	CXCL3,C1RL,HLA-E,TUBB,KIR2DL4,LBP,CXCR2,SERPINA1,CXCL8,SELE,IER3,NAIP,HLA-A,NFKBIZ,CCL20,PTGS2,APOBEC3A,FCAR,HSPA1A,KIR3DL1,ADGRE2,SHANK3,S100A8,PI3,SLC11A1,TNFAIP3,LILRA5,IL6,LTB4R,LYPD1,HLA-F,RNF31,LILRB3,PADI4,CXCL2,FOS,MICB,METRNL,NCR1,LILRA1,CXCL1,IL1RN,SERPINE1,FFAR2,CRK,HSPA1B,CXCL5,CFB,CXCL6,FPR2,HLA-DQB2,MIF,NFKBIA,SAA2,VAMP7,CCL3,IRF9,GPS2,BIRC3
GO:BP	leukocyte chemotaxis	GO:0030595	false	1.15867e-07	6.93604	237	276	20	21031	CXCL3,LBP,CXCR2,CXCL8,CCL20,ADGRE2,GREM1,S100A8,IL6,TMEM102,CXCR1,CXCL2,CXCL1,SERPINE1,FFAR2,CXCL5,CXCL6,FPR2,MIF,CCL3
GO:BP	response to molecule of bacterial origin	GO:0002237	false	1.31327e-07	6.88165	354	276	24	21031	CXCL3,PCSK1,LBP,CXCL8,SELE,CSF3,NFKBIZ,PTGS2,FCAR,S100A8,SLC11A1,TNFAIP3,IL6,TAP2,CXCL2,PALM3,FOS,GJB2,CXCL1,SERPINE1,CXCL5,CXCL6,MIF,NFKBIA
GO:BP	antigen processing and presentation of peptide antigen	GO:0048002	false	1.77022e-07	6.75197	68	276	12	21031	HLA-E,HLA-DRA,TAPBP,HLA-DOA,HLA-A,SLC11A1,HLA-F,TAP2,HLA-DPB1,MICB,HLA-DQA2,HLA-DQB2
GO:BP	response to other organism	GO:0051707	false	2.1031e-07	6.67714	1548	276	53	21031	CXCL3,C1RL,PCSK1,HLA-E,TUBB,KIR2DL4,LBP,CXCL8,SELE,IER3,NAIP,CSF3,HLA-A,NFKBIZ,CCL20,PTGS2,APOBEC3A,FCAR,HSPA1A,KIR3DL1,S100A8,PI3,SLC11A1,TNFAIP3,LILRA5,IL6,HLA-F,RNF31,PADI4,TAP2,CXCL2,PALM3,FOS,MICB,NCR1,GJB2,CXCL1,SERPINE1,FFAR2,CRK,HSPA1B,CXCL5,CFB,CXCL6,FPR2,HLA-DQB2,MIF,NFKBIA,VAMP7,CCL3,IRF9,GPS2,BIRC3
GO:BP	response to external biotic stimulus	GO:0043207	false	2.25747e-07	6.64638	1551	276	53	21031	CXCL3,C1RL,PCSK1,HLA-E,TUBB,KIR2DL4,LBP,CXCL8,SELE,IER3,NAIP,CSF3,HLA-A,NFKBIZ,CCL20,PTGS2,APOBEC3A,FCAR,HSPA1A,KIR3DL1,S100A8,PI3,SLC11A1,TNFAIP3,LILRA5,IL6,HLA-F,RNF31,PADI4,TAP2,CXCL2,PALM3,FOS,MICB,NCR1,GJB2,CXCL1,SERPINE1,FFAR2,CRK,HSPA1B,CXCL5,CFB,CXCL6,FPR2,HLA-DQB2,MIF,NFKBIA,VAMP7,CCL3,IRF9,GPS2,BIRC3
GO:BP	leukocyte migration	GO:0050900	false	2.35439e-07	6.62812	396	276	25	21031	CXCL3,LBP,CXCR2,CD99,CXCL8,SELE,CCL20,ADGRE2,GREM1,S100A8,IL6,GCSAM,TMEM102,CXCR1,CXCL2,ICAM1,CXCL1,SERPINE1,FFAR2,CRK,CXCL5,CXCL6,FPR2,MIF,CCL3
GO:BP	response to lipopolysaccharide	GO:0032496	false	2.77047e-07	6.55745	336	276	23	21031	CXCL3,PCSK1,LBP,CXCL8,SELE,CSF3,NFKBIZ,PTGS2,FCAR,S100A8,SLC11A1,TNFAIP3,IL6,CXCL2,PALM3,FOS,GJB2,CXCL1,SERPINE1,CXCL5,CXCL6,MIF,NFKBIA
GO:BP	response to biotic stimulus	GO:0009607	false	5.08004e-07	6.29413	1586	276	53	21031	CXCL3,C1RL,PCSK1,HLA-E,TUBB,KIR2DL4,LBP,CXCL8,SELE,IER3,NAIP,CSF3,HLA-A,NFKBIZ,CCL20,PTGS2,APOBEC3A,FCAR,HSPA1A,KIR3DL1,S100A8,PI3,SLC11A1,TNFAIP3,LILRA5,IL6,HLA-F,RNF31,PADI4,TAP2,CXCL2,PALM3,FOS,MICB,NCR1,GJB2,CXCL1,SERPINE1,FFAR2,CRK,HSPA1B,CXCL5,CFB,CXCL6,FPR2,HLA-DQB2,MIF,NFKBIA,VAMP7,CCL3,IRF9,GPS2,BIRC3
GO:BP	cell chemotaxis	GO:0060326	false	6.5575e-07	6.18326	320	276	22	21031	CXCL3,LBP,CXCR2,TPBG,CXCL8,CCL20,ADGRE2,GREM1,S100A8,IL6,TMEM102,CXCR1,CXCL2,CXCL1,SERPINE1,FFAR2,CRK,CXCL5,CXCL6,FPR2,MIF,CCL3
GO:BP	inflammatory response	GO:0006954	false	6.85963e-07	6.1637	829	276	36	21031	CXCL3,HLA-E,LBP,CXCR2,SERPINA1,CXCL8,SELE,IER3,NAIP,NFKBIZ,CCL20,PTGS2,ADGRE2,S100A8,SLC11A1,TNFAIP3,LILRA5,IL6,LTB4R,CXCL2,FOS,METRNL,CXCL1,IL1RN,SERPINE1,FFAR2,CXCL5,CXCL6,FPR2,MIF,NFKBIA,SAA2,VAMP7,CCL3,GPS2,BIRC3
GO:BP	myeloid leukocyte migration	GO:0097529	false	8.56789e-07	6.06713	237	276	19	21031	CXCL3,LBP,CXCR2,CD99,CXCL8,CCL20,ADGRE2,GREM1,S100A8,IL6,CXCR1,CXCL2,CXCL1,SERPINE1,CXCL5,CXCL6,FPR2,MIF,CCL3
GO:BP	cellular response to cytokine stimulus	GO:0071345	false	9.50233e-07	6.02217	839	276	36	21031	CXCL3,CXCR2,MT3,CXCL8,EGR1,SOX9,NAIP,CSF3,NFKBIZ,CCL20,CSNK2B,FCAR,HSPA1A,TNFAIP3,LILRA5,IL6,CXCR1,CXCL2,IL3RA,PALM3,FOS,ICAM1,LILRA1,CXCL1,IL1RN,HSPA1B,CXCL5,ADIPOR2,CXCL6,CSF2RA,HLA-DQB2,NFKBIA,CRLF2,CCL3,GPS2,BIRC3
GO:BP	defense response to symbiont	GO:0140546	false	1.46649e-06	5.83372	1113	276	42	21031	CXCL3,C1RL,HLA-E,TUBB,KIR2DL4,LBP,CXCL8,NAIP,HLA-A,NFKBIZ,CCL20,APOBEC3A,FCAR,HSPA1A,KIR3DL1,S100A8,PI3,SLC11A1,TNFAIP3,LILRA5,IL6,HLA-F,PADI4,CXCL2,MICB,NCR1,CXCL1,FFAR2,CRK,HSPA1B,CXCL5,CFB,CXCL6,FPR2,HLA-DQB2,MIF,NFKBIA,VAMP7,CCL3,IRF9,GPS2,BIRC3
GO:BP	defense response to other organism	GO:0098542	false	2.22035e-06	5.65358	1220	276	44	21031	CXCL3,C1RL,HLA-E,TUBB,KIR2DL4,LBP,CXCL8,NAIP,HLA-A,NFKBIZ,CCL20,APOBEC3A,FCAR,HSPA1A,KIR3DL1,S100A8,PI3,SLC11A1,TNFAIP3,LILRA5,IL6,HLA-F,RNF31,PADI4,CXCL2,MICB,NCR1,CXCL1,SERPINE1,FFAR2,CRK,HSPA1B,CXCL5,CFB,CXCL6,FPR2,HLA-DQB2,MIF,NFKBIA,VAMP7,CCL3,IRF9,GPS2,BIRC3
GO:BP	antigen processing and presentation of exogenous peptide antigen	GO:0002478	false	2.69198e-06	5.56993	38	276	9	21031	HLA-E,HLA-DRA,HLA-DOA,HLA-A,HLA-F,TAP2,HLA-DPB1,HLA-DQA2,HLA-DQB2
GO:BP	cell surface receptor signaling pathway	GO:0007166	false	3.44059e-06	5.46337	2799	276	74	21031	CXCL3,APCDD1L,ADGRE3,LBP,TNXB,CXCR2,MT3,WNT3,GLIS2,TPBG,CXCL8,EGR1,NLGN2,GP6,SOX9,NAIP,CSF3,P2RY8,HLA-A,NFKBIZ,CCL20,CSNK2B,GPRC5A,FCAR,HSPA1A,MUC20,ADGRE2,SHANK3,GREM1,MOSMO,TNFAIP3,LILRA5,IL6,CASP8AP2,BCL2A1,GCSAM,OSCAR,CXCR1,RNF31,LILRB3,CXCL2,MAML1,IL3RA,PALM3,FOS,HLA-DPB1,MICB,ICAM1,LILRA1,CXCL1,SPRY3,VASN,IL1RN,SERPINE1,FFAR2,CRK,HSPA1B,CXCL5,ADIPOR2,CXCL6,FPR2,CSF2RA,MIF,NFKBIA,MOAP1,CRLF2…
GO:BP	response to organic substance	GO:0010033	false	3.83835e-06	5.41586	2637	276	71	21031	CXCL3,AQP9,PCSK1,HSPA1L,TNFRSF11B,LBP,ZNF35,CXCR2,MT3,CPEB1,WNT3,ZBTB20,CXCL8,EGR1,SELE,SOX9,STC1,NAIP,CSF3,NFKBIZ,HSPA6,TAF9,CCL20,CSNK2B,PTGS2,FCAR,HSPA1A,SHANK3,S100A8,HCN3,SLC11A1,TNFAIP3,LILRA5,IL6,LYPD1,TMEM102,CXCR1,TAP2,CXCL2,IL3RA,PALM3,FOS,MICB,GJB2,ICAM1,LILRA1,CXCL1,PTPRN,IL1RN,HSPH1,TWIST2,NSMCE3,SERPINE1,FFAR2,CRK,HSPA1B,CXCL5,ADIPOR2,CXCL6,FPR2,CSF2RA,HLA-DQB2,MIF,FOSB,NFKBIA,CRLF2…
GO:BP	response to bacterium	GO:0009617	false	4.14533e-06	5.38244	720	276	32	21031	CXCL3,PCSK1,HLA-E,LBP,CXCL8,SELE,NAIP,CSF3,HLA-A,NFKBIZ,CCL20,PTGS2,FCAR,S100A8,PI3,SLC11A1,TNFAIP3,IL6,RNF31,TAP2,CXCL2,PALM3,FOS,GJB2,CXCL1,SERPINE1,CXCL5,CFB,CXCL6,FPR2,MIF,NFKBIA
GO:BP	leukocyte mediated immunity	GO:0002443	false	5.26753e-06	5.27839	460	276	25	21031	C1RL,IGHV3-72,HLA-E,TUBB,KIR2DL4,HLA-DRA,HLA-A,NFKBIZ,FCAR,KIR3DL1,ADGRE2,IL6,HLA-F,IGHV3-73,TAP2,MICB,NCR1,ICAM1,CRK,CFB,CXCL6,HLA-DQB2,IGHV3-74,VAMP7,CCL3
GO:BP	leukocyte mediated cytotoxicity	GO:0001909	false	5.58296e-06	5.25314	133	276	14	21031	HLA-E,TUBB,KIR2DL4,HLA-DRA,HLA-A,KIR3DL1,HLA-F,TAP2,MICB,NCR1,ICAM1,CRK,CXCL6,VAMP7
GO:BP	antigen processing and presentation	GO:0019882	false	8.70721e-06	5.06012	115	276	13	21031	HLA-E,HLA-DRA,TAPBP,HLA-DOA,HLA-A,SLC11A1,HLA-F,TAP2,HLA-DPB1,MICB,ICAM1,HLA-DQA2,HLA-DQB2
GO:BP	antigen processing and presentation of exogenous antigen	GO:0019884	false	2.02963e-05	4.69258	47	276	9	21031	HLA-E,HLA-DRA,HLA-DOA,HLA-A,HLA-F,TAP2,HLA-DPB1,HLA-DQA2,HLA-DQB2
GO:BP	chemotaxis	GO:0006935	false	2.79231e-05	4.55404	463	276	24	21031	CXCL3,LBP,CXCR2,WNT3,TPBG,CXCL8,LTB4R2,CCL20,ADGRE2,GREM1,S100A8,IL6,TMEM102,CXCR1,CXCL2,CXCL1,SERPINE1,FFAR2,CRK,CXCL5,CXCL6,FPR2,MIF,CCL3
GO:BP	taxis	GO:0042330	false	3.03307e-05	4.51812	465	276	24	21031	CXCL3,LBP,CXCR2,WNT3,TPBG,CXCL8,LTB4R2,CCL20,ADGRE2,GREM1,S100A8,IL6,TMEM102,CXCR1,CXCL2,CXCL1,SERPINE1,FFAR2,CRK,CXCL5,CXCL6,FPR2,MIF,CCL3
GO:BP	lymphocyte mediated immunity	GO:0002449	false	3.28668e-05	4.48324	361	276	21	21031	C1RL,IGHV3-72,HLA-E,TUBB,KIR2DL4,HLA-DRA,HLA-A,NFKBIZ,KIR3DL1,IL6,HLA-F,IGHV3-73,TAP2,MICB,NCR1,ICAM1,CRK,CFB,HLA-DQB2,IGHV3-74,VAMP7
GO:BP	neutrophil chemotaxis	GO:0030593	false	3.43823e-05	4.46367	106	276	12	21031	CXCL3,LBP,CXCR2,CXCL8,CCL20,S100A8,CXCR1,CXCL2,CXCL1,CXCL5,CXCL6,CCL3
GO:BP	granulocyte chemotaxis	GO:0071621	false	3.56386e-05	4.44808	129	276	13	21031	CXCL3,LBP,CXCR2,CXCL8,CCL20,ADGRE2,S100A8,CXCR1,CXCL2,CXCL1,CXCL5,CXCL6,CCL3
GO:BP	neutrophil migration	GO:1990266	false	3.56386e-05	4.44808	129	276	13	21031	CXCL3,LBP,CXCR2,CD99,CXCL8,CCL20,S100A8,CXCR1,CXCL2,CXCL1,CXCL5,CXCL6,CCL3
GO:BP	response to external stimulus	GO:0009605	false	3.59248e-05	4.44461	2723	276	70	21031	CXCL3,C1RL,PCSK1,HLA-E,TUBB,KIR2DL4,TNFRSF11B,LBP,CXCR2,MT3,WNT3,TPBG,CXCL8,SELE,SOX9,IER3,STC1,LTB4R2,NAIP,CSF3,HLA-A,NFKBIZ,CCL20,PTGS2,APOBEC3A,FCAR,HSPA1A,KIR3DL1,ADGRE2,GREM1,S100A8,PI3,SLC11A1,TNFAIP3,LILRA5,IL6,HLA-F,TMEM102,CXCR1,RNF31,PADI4,TAP2,CXCL2,PALM3,FOS,MICB,METRNL,NCR1,GJB2,CXCL1,SERPINE1,FFAR2,CRK,HSPA1B,CXCL5,CFB,CXCL6,FPR2,HLA-DQB2,MIF,FOSB,CACNA2D4,NFKBIA,VAMP7,WNT9B,CCL3,IR…
GO:BP	response to lipid	GO:0033993	false	3.74972e-05	4.426	920	276	35	21031	CXCL3,PCSK1,LBP,ZNF35,WNT3,CXCL8,SELE,SOX9,STC1,CSF3,NFKBIZ,PTGS2,FCAR,HSPA1A,S100A8,SLC11A1,TNFAIP3,IL6,CXCL2,PALM3,FOS,MICB,GJB2,CXCL1,IL1RN,SERPINE1,FFAR2,HSPA1B,CXCL5,CXCL6,MIF,FOSB,NFKBIA,WNT9B,CCL3
GO:BP	antigen processing and presentation of endogenous peptide antigen	GO:0002483	false	4.03827e-05	4.3938	24	276	7	21031	HLA-E,HLA-DRA,TAPBP,HLA-A,HLA-F,TAP2,MICB
GO:BP	regulation of immune response	GO:0050776	false	4.32316e-05	4.3642	881	276	34	21031	C1RL,HLA-E,KIR2DL4,LBP,HLA-DRA,NAIP,HLA-DOA,HLA-A,NFKBIZ,FCAR,HSPA1A,SLC11A1,TNFAIP3,IL6,GCSAM,HLA-F,OSCAR,RNF31,TAP2,HLA-DPB1,MICB,NCR1,HLA-DQA2,FFAR2,PDCD1,CRK,HSPA1B,CFB,FPR2,HLA-DQB2,NFKBIA,GPS2,SMCR8,BIRC3
GO:BP	granulocyte migration	GO:0097530	false	4.43359e-05	4.35324	156	276	14	21031	CXCL3,LBP,CXCR2,CD99,CXCL8,CCL20,ADGRE2,S100A8,CXCR1,CXCL2,CXCL1,CXCL5,CXCL6,CCL3
GO:BP	regulation of response to external stimulus	GO:0032101	false	6.37257e-05	4.19569	1077	276	38	21031	HLA-E,KIR2DL4,LBP,CXCR2,MT3,WNT3,TPBG,CXCL8,SELE,IER3,NAIP,HLA-A,NFKBIZ,PTGS2,HSPA1A,GREM1,S100A8,TNFAIP3,LILRA5,IL6,HLA-F,TMEM102,RNF31,MICB,METRNL,NCR1,SERPINE1,FFAR2,CRK,HSPA1B,CXCL6,FPR2,MIF,NFKBIA,VAMP7,CCL3,GPS2,BIRC3
GO:BP	regulation of leukocyte mediated cytotoxicity	GO:0001910	false	6.92585e-05	4.15953	91	276	11	21031	HLA-E,KIR2DL4,HLA-DRA,HLA-A,HLA-F,TAP2,MICB,NCR1,ICAM1,CRK,CXCL6
GO:BP	regulation of defense response	GO:0031347	false	7.04186e-05	4.15231	768	276	31	21031	HLA-E,KIR2DL4,LBP,SELE,IER3,NAIP,HLA-A,NFKBIZ,PTGS2,HSPA1A,SHANK3,S100A8,TNFAIP3,LILRA5,IL6,HLA-F,RNF31,MICB,METRNL,NCR1,SERPINE1,FFAR2,CRK,HSPA1B,CXCL6,FPR2,NFKBIA,VAMP7,CCL3,GPS2,BIRC3
GO:BP	positive regulation of response to external stimulus	GO:0032103	false	8.78263e-05	4.05638	609	276	27	21031	HLA-E,KIR2DL4,LBP,CXCR2,TPBG,CXCL8,NAIP,NFKBIZ,PTGS2,HSPA1A,S100A8,TNFAIP3,LILRA5,IL6,HLA-F,TMEM102,RNF31,SERPINE1,FFAR2,HSPA1B,FPR2,MIF,NFKBIA,VAMP7,CCL3,GPS2,BIRC3
GO:BP	positive regulation of inflammatory response	GO:0050729	false	0.000104038	3.98281	141	276	13	21031	HLA-E,LBP,NAIP,NFKBIZ,PTGS2,S100A8,LILRA5,IL6,SERPINE1,FFAR2,NFKBIA,VAMP7,CCL3
GO:BP	immune effector process	GO:0002252	false	0.000109392	3.96101	698	276	29	21031	C1RL,IGHV3-72,HLA-E,TUBB,KIR2DL4,LBP,HLA-DRA,HLA-A,NFKBIZ,FCAR,KIR3DL1,ADGRE2,SLC11A1,IL6,HLA-F,IGHV3-73,TAP2,MICB,NCR1,ICAM1,FFAR2,CRK,CFB,CXCL6,HLA-DQB2,MIF,IGHV3-74,VAMP7,CCL3
GO:BP	peptide antigen assembly with MHC protein complex	GO:0002501	false	0.000120544	3.91885	17	276	6	21031	HLA-DRA,TAPBP,HLA-DOA,HLA-DPB1,HLA-DQA2,HLA-DQB2
GO:BP	MHC protein complex assembly	GO:0002396	false	0.000120544	3.91885	17	276	6	21031	HLA-DRA,TAPBP,HLA-DOA,HLA-DPB1,HLA-DQA2,HLA-DQB2
GO:BP	cellular response to organic substance	GO:0071310	false	0.000131888	3.87979	1971	276	55	21031	CXCL3,AQP9,LBP,ZNF35,CXCR2,MT3,CPEB1,WNT3,ZBTB20,CXCL8,EGR1,SOX9,STC1,NAIP,CSF3,NFKBIZ,CCL20,CSNK2B,PTGS2,FCAR,HSPA1A,HCN3,TNFAIP3,LILRA5,IL6,CXCR1,CXCL2,IL3RA,PALM3,FOS,GJB2,ICAM1,LILRA1,CXCL1,PTPRN,IL1RN,SERPINE1,FFAR2,CRK,HSPA1B,CXCL5,ADIPOR2,CXCL6,FPR2,CSF2RA,HLA-DQB2,MIF,FOSB,NFKBIA,CRLF2,WNT9B,CCL3,GPS2,SLC16A1,BIRC3
GO:BP	regulation of leukocyte migration	GO:0002685	false	0.000159214	3.79802	230	276	16	21031	LBP,CXCR2,CD99,CXCL8,SELE,CCL20,GREM1,IL6,GCSAM,TMEM102,ICAM1,SERPINE1,CRK,FPR2,MIF,CCL3
GO:BP	response to stress	GO:0006950	false	0.000170982	3.76705	3855	276	87	21031	CXCL3,CHMP4A,C1RL,AQP9,PCSK1,HSPA1L,HLA-E,TUBB,KIR2DL4,LBP,CXCR2,MT3,CPEB1,INO80D,SERPINA1,CXCL8,EGR1,SELE,GP6,IER3,STC1,NAIP,HLA-A,NFKBIZ,HSPA6,TAF9,CCL20,PTGS2,APOBEC3A,FCAR,HSPA1A,KIR3DL1,ADGRE2,SHANK3,S100A8,PI3,SLC11A1,ZBTB4,TNFAIP3,LILRA5,IL6,BCL2A1,LTB4R,LYPD1,HLA-F,RNF31,MSH5,LILRB3,PADI4,CXCL2,FOS,MICB,METRNL,NCR1,GJB2,LILRA1,CXCL1,TRIM39,PTPRN,VASN,IL1RN,HSPH1,NSMCE3,SERPINE1,FFAR2,CRK,…
GO:BP	positive regulation of response to stimulus	GO:0048584	false	0.000210215	3.67734	2274	276	60	21031	C1RL,HLA-E,KIR2DL4,LBP,TNXB,HLA-DRA,CXCR2,MT3,INO80D,WNT3,TPBG,CXCL8,NLGN2,SOX9,NAIP,HLA-DOA,CSF3,P2RY8,HLA-A,NFKBIZ,TAF9,CCL20,CSNK2B,PTGS2,HSPA1A,SHANK3,GREM1,S100A8,SLC11A1,TNFAIP3,LILRA5,IL6,GCSAM,HLA-F,TMEM102,RNF31,TAP2,HLA-DPB1,MICB,ICAM1,HLA-DQA2,TRIM39,SERPINE1,FFAR2,CRK,HSPA1B,CORO7,CFB,FPR2,HLA-DQB2,MIF,NFKBIA,VAMP7,CRLF2,CCL3,GPS2,RNF183,MRNIP,SMCR8,BIRC3
GO:BP	response to stimulus	GO:0050896	false	0.000231801	3.63488	8976	276	161	21031	IER2,CXCL3,CHMP4A,C1RL,IGHV3-72,AQP9,PCSK1,FGF11,HSPA1L,APCDD1L,ADGRE3,ABR,LAIR1,HLA-E,TUBB,KIR2DL4,TNFRSF11B,LBP,TNXB,ZNF35,HLA-DRA,CXCR2,MT3,CPEB1,INO80D,WNT3,GLIS2,PLCH2,ZBTB20,SERPINA1,TPBG,LILRA6,CXCL8,EGR1,NLGN2,SELE,GP6,SOX9,IER3,TAS2R19,STC1,LTB4R2,NAIP,HLA-DOA,CSF3,P2RY8,HLA-A,NFKBIZ,HSPA6,TAF9,CCL20,ORAI1,CSNK2B,PTGS2,APOBEC3A,GNG4,GPRC5A,FCAR,HSPA1A,MUC20,KIR3DL1,ADGRE2,SHANK3,GREM1,OR…
GO:BP	antigen processing and presentation of endogenous antigen	GO:0019883	false	0.000283625	3.54726	31	276	7	21031	HLA-E,HLA-DRA,TAPBP,HLA-A,HLA-F,TAP2,MICB
GO:BP	regulation of inflammatory response	GO:0050727	false	0.000303044	3.51849	375	276	20	21031	HLA-E,LBP,SELE,IER3,NAIP,NFKBIZ,PTGS2,S100A8,TNFAIP3,LILRA5,IL6,METRNL,SERPINE1,FFAR2,FPR2,NFKBIA,VAMP7,CCL3,GPS2,BIRC3
GO:BP	regulation of cell killing	GO:0031341	false	0.00031005	3.50857	105	276	11	21031	HLA-E,KIR2DL4,HLA-DRA,HLA-A,HLA-F,TAP2,MICB,NCR1,ICAM1,CRK,CXCL6
GO:BP	cellular response to lipopolysaccharide	GO:0071222	false	0.00037271	3.42863	214	276	15	21031	CXCL3,LBP,CXCL8,CSF3,NFKBIZ,FCAR,TNFAIP3,IL6,CXCL2,CXCL1,SERPINE1,CXCL5,CXCL6,MIF,NFKBIA
GO:BP	chemokine-mediated signaling pathway	GO:0070098	false	0.000664833	3.17729	90	276	10	21031	CXCL3,CXCR2,CXCL8,CCL20,CXCR1,CXCL2,CXCL1,CXCL5,CXCL6,CCL3
GO:BP	cellular response to molecule of bacterial origin	GO:0071219	false	0.000673087	3.17193	224	276	15	21031	CXCL3,LBP,CXCL8,CSF3,NFKBIZ,FCAR,TNFAIP3,IL6,CXCL2,CXCL1,SERPINE1,CXCL5,CXCL6,MIF,NFKBIA
GO:BP	antigen processing and presentation of endogenous peptide antigen via MHC class I	GO:0019885	false	0.000687712	3.16259	22	276	6	21031	HLA-E,TAPBP,HLA-A,HLA-F,TAP2,MICB
GO:BP	positive regulation of immune response	GO:0050778	false	0.000690066	3.16111	718	276	28	21031	C1RL,HLA-E,KIR2DL4,LBP,HLA-DRA,NAIP,HLA-DOA,HLA-A,NFKBIZ,HSPA1A,SLC11A1,TNFAIP3,IL6,GCSAM,HLA-F,RNF31,TAP2,HLA-DPB1,MICB,HLA-DQA2,FFAR2,HSPA1B,CFB,FPR2,HLA-DQB2,NFKBIA,GPS2,BIRC3
GO:BP	positive regulation of defense response	GO:0031349	false	0.000701943	3.1537	471	276	22	21031	HLA-E,KIR2DL4,LBP,NAIP,NFKBIZ,PTGS2,HSPA1A,S100A8,TNFAIP3,LILRA5,IL6,HLA-F,RNF31,SERPINE1,FFAR2,HSPA1B,FPR2,NFKBIA,VAMP7,CCL3,GPS2,BIRC3
GO:BP	natural killer cell mediated cytotoxicity	GO:0042267	false	0.000952145	3.0213	72	276	9	21031	HLA-E,TUBB,KIR2DL4,HLA-A,KIR3DL1,HLA-F,NCR1,CRK,VAMP7
GO:BP	peptide antigen assembly with MHC class II protein complex	GO:0002503	false	0.00100757	2.99673	13	276	5	21031	HLA-DRA,HLA-DOA,HLA-DPB1,HLA-DQA2,HLA-DQB2
GO:BP	MHC class II protein complex assembly	GO:0002399	false	0.00100757	2.99673	13	276	5	21031	HLA-DRA,HLA-DOA,HLA-DPB1,HLA-DQA2,HLA-DQB2
GO:BP	innate immune response	GO:0045087	false	0.00115502	2.93741	965	276	33	21031	C1RL,HLA-E,TUBB,KIR2DL4,LBP,NAIP,HLA-A,NFKBIZ,CCL20,APOBEC3A,FCAR,HSPA1A,KIR3DL1,S100A8,PI3,SLC11A1,TNFAIP3,LILRA5,HLA-F,PADI4,NCR1,FFAR2,CRK,HSPA1B,CFB,FPR2,HLA-DQB2,MIF,NFKBIA,VAMP7,CCL3,GPS2,BIRC3
GO:BP	cellular response to lipid	GO:0071396	false	0.00120992	2.91724	609	276	25	21031	CXCL3,LBP,ZNF35,WNT3,CXCL8,SOX9,STC1,CSF3,NFKBIZ,FCAR,HSPA1A,TNFAIP3,IL6,CXCL2,FOS,GJB2,CXCL1,SERPINE1,FFAR2,HSPA1B,CXCL5,CXCL6,MIF,NFKBIA,WNT9B
GO:BP	cellular response to chemical stimulus	GO:0070887	false	0.00122765	2.91093	2683	276	65	21031	CXCL3,AQP9,LBP,ZNF35,CXCR2,MT3,CPEB1,WNT3,ZBTB20,TPBG,CXCL8,EGR1,SOX9,STC1,NAIP,CSF3,NFKBIZ,CCL20,CSNK2B,PTGS2,FCAR,HSPA1A,ADGRE2,GREM1,S100A8,HCN3,SLC11A1,TNFAIP3,LILRA5,IL6,LYPD1,TMEM102,CXCR1,CXCL2,IL3RA,PALM3,FOS,GJB2,ICAM1,LILRA1,CXCL1,PTPRN,VASN,IL1RN,NSMCE3,SERPINE1,FFAR2,CRK,HSPA1B,CXCL5,ADIPOR2,CXCL6,FPR2,CSF2RA,HLA-DQB2,MIF,FOSB,NFKBIA,CRLF2,WNT9B,CCL3,JUN,GPS2,SLC16A1,BIRC3
GO:BP	natural killer cell mediated immunity	GO:0002228	false	0.00135763	2.86722	75	276	9	21031	HLA-E,TUBB,KIR2DL4,HLA-A,KIR3DL1,HLA-F,NCR1,CRK,VAMP7
GO:BP	cellular response to chemokine	GO:1990869	false	0.00163239	2.78718	99	276	10	21031	CXCL3,CXCR2,CXCL8,CCL20,CXCR1,CXCL2,CXCL1,CXCL5,CXCL6,CCL3
GO:BP	response to chemokine	GO:1990868	false	0.00163239	2.78718	99	276	10	21031	CXCL3,CXCR2,CXCL8,CCL20,CXCR1,CXCL2,CXCL1,CXCL5,CXCL6,CCL3
GO:BP	positive regulation of leukocyte migration	GO:0002687	false	0.00199702	2.69962	153	276	12	21031	LBP,CXCR2,CD99,CXCL8,SELE,CCL20,IL6,TMEM102,ICAM1,SERPINE1,FPR2,CCL3
GO:BP	antigen processing and presentation of endogenous peptide antigen via MHC class Ib	GO:0002476	false	0.00230087	2.63811	15	276	5	21031	HLA-E,HLA-A,HLA-F,TAP2,MICB
GO:BP	antigen processing and presentation of endogenous peptide antigen via MHC class I via ER pathway	GO:0002484	false	0.00230087	2.63811	15	276	5	21031	HLA-E,HLA-A,HLA-F,TAP2,MICB
GO:BP	response to oxygen-containing compound	GO:1901700	false	0.00251632	2.59923	1663	276	46	21031	CXCL3,AQP9,PCSK1,LBP,ZNF35,MT3,CPEB1,WNT3,ZBTB20,CXCL8,EGR1,SELE,SOX9,STC1,CSF3,NFKBIZ,TAF9,PTGS2,FCAR,S100A8,HCN3,SLC11A1,TNFAIP3,IL6,LYPD1,CXCL2,PALM3,FOS,MICB,GJB2,ICAM1,CXCL1,PTPRN,TWIST2,SERPINE1,FFAR2,CRK,CXCL5,CXCL6,FPR2,MIF,FOSB,NFKBIA,WNT9B,CCL3,JUN
GO:BP	cell killing	GO:0001906	false	0.00262537	2.58081	217	276	14	21031	HLA-E,TUBB,KIR2DL4,HLA-DRA,HLA-A,KIR3DL1,HLA-F,TAP2,MICB,NCR1,ICAM1,CRK,CXCL6,VAMP7
GO:BP	cellular response to biotic stimulus	GO:0071216	false	0.00271378	2.56642	250	276	15	21031	CXCL3,LBP,CXCL8,CSF3,NFKBIZ,FCAR,TNFAIP3,IL6,CXCL2,CXCL1,SERPINE1,CXCL5,CXCL6,MIF,NFKBIA
GO:BP	response to interleukin-1	GO:0070555	false	0.00315178	2.50144	132	276	11	21031	PCSK1,CXCL8,EGR1,SELE,SOX9,TAF9,CCL20,IL6,IL1RN,NFKBIA,CCL3
GO:BP	antigen processing and presentation of peptide antigen via MHC class Ib	GO:0002428	false	0.00331088	2.48006	16	276	5	21031	HLA-E,HLA-A,HLA-F,TAP2,MICB
GO:BP	regulation of response to stimulus	GO:0048583	false	0.00371344	2.43022	3939	276	84	21031	C1RL,APCDD1L,ABR,HLA-E,KIR2DL4,LBP,TNXB,HLA-DRA,CXCR2,MT3,INO80D,WNT3,GLIS2,TPBG,CXCL8,EGR1,NLGN2,SELE,SOX9,IER3,NAIP,HLA-DOA,CSF3,P2RY8,HLA-A,NFKBIZ,TAF9,CCL20,CSNK2B,PTGS2,GNG4,GPRC5A,FCAR,HSPA1A,SHANK3,GREM1,S100A8,SLC11A1,MOSMO,TNFAIP3,LILRA5,IL6,GCSAM,HLA-F,TMEM102,OSCAR,RNF31,RHOU,TAP2,PALM3,HLA-DPB1,MICB,METRNL,NCR1,ICAM1,HLA-DQA2,SLC25A6,TRIM39,SPRY3,VASN,IL1RN,SERPINE1,FFAR2,PDCD1,CRK,HS…
GO:BP	adaptive immune response	GO:0002250	false	0.00395776	2.40255	739	276	27	21031	C1RL,IGHV3-72,LAIR1,HLA-E,HLA-DRA,LILRA6,HLA-DOA,HLA-A,NFKBIZ,ORAI1,SLC11A1,TNFAIP3,IL6,HLA-F,IGHV3-73,LILRB3,TAP2,HLA-DPB1,MICB,ICAM1,HLA-DQA2,LILRA1,PDCD1,CFB,HLA-DQB2,IGHV3-74,BACH2
GO:BP	negative regulation of natural killer cell mediated cytotoxicity	GO:0045953	false	0.00464018	2.33347	17	276	5	21031	HLA-E,KIR2DL4,HLA-A,HLA-F,CRK
GO:BP	cellular response to oxygen-containing compound	GO:1901701	false	0.00483597	2.31552	1179	276	36	21031	CXCL3,AQP9,LBP,ZNF35,MT3,CPEB1,WNT3,ZBTB20,CXCL8,EGR1,SOX9,STC1,CSF3,NFKBIZ,PTGS2,FCAR,HCN3,TNFAIP3,IL6,LYPD1,CXCL2,FOS,GJB2,ICAM1,CXCL1,PTPRN,SERPINE1,FFAR2,CRK,CXCL5,CXCL6,FPR2,MIF,NFKBIA,WNT9B,JUN
GO:BP	cellular response to interleukin-8	GO:0098759	false	0.00508185	2.29398	3	276	3	21031	CXCR2,EGR1,CXCR1
GO:BP	response to interleukin-8	GO:0098758	false	0.00508185	2.29398	3	276	3	21031	CXCR2,EGR1,CXCR1
GO:BP	positive regulation of cytokine production	GO:0001819	true	0.00519069	2.28477	490	276	21	21031	HLA-E,KIR2DL4,LBP,TNXB,ZBTB20,EGR1,NAIP,HLA-A,PTGS2,HSPA1A,SLC11A1,LILRA5,IL6,HLA-F,HLA-DPB1,SERPINE1,FFAR2,HSPA1B,MIF,CRLF2,CCL3
GO:BP	adaptive immune response based on somatic recombination of immune receptors built from immunoglobulin superfamily domains	GO:0002460	false	0.00586791	2.23152	375	276	18	21031	C1RL,IGHV3-72,HLA-E,HLA-DRA,HLA-A,NFKBIZ,SLC11A1,TNFAIP3,IL6,HLA-F,IGHV3-73,TAP2,MICB,ICAM1,CFB,HLA-DQB2,IGHV3-74,BACH2
GO:BP	negative regulation of natural killer cell mediated immunity	GO:0002716	false	0.00635609	2.19681	18	276	5	21031	HLA-E,KIR2DL4,HLA-A,HLA-F,CRK
GO:BP	leukocyte activation	GO:0045321	false	0.00636318	2.19633	946	276	31	21031	HLA-E,LBP,HLA-DRA,CXCR2,CXCL8,EGR1,HLA-DOA,HLA-A,NFKBIZ,FCAR,ADGRE2,AKAP17A,SLC11A1,TNFAIP3,IL6,HLA-F,HLA-DPB1,MICB,NCR1,ICAM1,HLA-DQA2,HSPH1,CXCL6,FPR2,HLA-DQB2,MIF,TNFSF9,VAMP7,CRLF2,CCL3,GPS2
GO:BP	regulation of immune effector process	GO:0002697	false	0.00656084	2.18304	378	276	18	21031	HLA-E,KIR2DL4,LBP,HLA-DRA,HLA-A,NFKBIZ,ADGRE2,IL6,HLA-F,TAP2,MICB,NCR1,ICAM1,FFAR2,CRK,CXCL6,MIF,VAMP7
GO:BP	regulation of response to biotic stimulus	GO:0002831	false	0.00757428	2.12066	502	276	21	21031	HLA-E,KIR2DL4,LBP,NAIP,HLA-A,NFKBIZ,HSPA1A,TNFAIP3,HLA-F,RNF31,MICB,NCR1,FFAR2,CRK,HSPA1B,CXCL6,FPR2,MIF,NFKBIA,GPS2,BIRC3
GO:BP	mononuclear cell migration	GO:0071674	false	0.00768302	2.11447	205	276	13	21031	CXCR2,CD99,CCL20,GREM1,IL6,GCSAM,TMEM102,CXCR1,ICAM1,SERPINE1,CRK,FPR2,CCL3
GO:BP	response to chemical	GO:0042221	false	0.0086626	2.06235	3957	276	83	21031	CXCL3,AQP9,PCSK1,HSPA1L,TNFRSF11B,LBP,ZNF35,CXCR2,MT3,CPEB1,WNT3,ZBTB20,TPBG,CXCL8,EGR1,SELE,SOX9,STC1,LTB4R2,NAIP,CSF3,NFKBIZ,HSPA6,TAF9,CCL20,CSNK2B,PTGS2,FCAR,HSPA1A,ADGRE2,SHANK3,GREM1,OR2A7,S100A8,SLC6A14,HCN3,SLC11A1,TNFAIP3,LILRA5,IL6,TAS2R14,LYPD1,TAS2R31,TMEM102,CXCR1,TAP2,CXCL2,IL3RA,PALM3,FOS,MICB,GJB2,ICAM1,LILRA1,CXCL1,PTPRN,VASN,IL1RN,HSPH1,TWIST2,NSMCE3,SERPINE1,FFAR2,CRK,HSPA1B,CX…
GO:BP	positive regulation of adaptive immune response based on somatic recombination of immune receptors built from immunoglobulin superfamily domains	GO:0002824	false	0.00955269	2.01987	120	276	10	21031	HLA-E,HLA-DRA,HLA-A,NFKBIZ,SLC11A1,IL6,HLA-F,TAP2,MICB,HLA-DQB2
GO:BP	regulation of leukocyte mediated immunity	GO:0002703	false	0.0099056	2.00412	243	276	14	21031	HLA-E,KIR2DL4,HLA-DRA,HLA-A,ADGRE2,IL6,HLA-F,TAP2,MICB,NCR1,ICAM1,CRK,CXCL6,VAMP7
GO:BP	regulation of leukocyte chemotaxis	GO:0002688	false	0.0119286	1.92341	123	276	10	21031	LBP,CXCR2,CXCL8,GREM1,IL6,TMEM102,SERPINE1,FPR2,MIF,CCL3
GO:BP	response to tumor necrosis factor	GO:0034612	false	0.0131186	1.88211	249	276	14	21031	CXCL8,SELE,NAIP,CCL20,PTGS2,FCAR,HSPA1A,TNFAIP3,FOS,HSPA1B,NFKBIA,CCL3,GPS2,BIRC3
GO:BP	positive regulation of adaptive immune response	GO:0002821	false	0.0148002	1.82973	126	276	10	21031	HLA-E,HLA-DRA,HLA-A,NFKBIZ,SLC11A1,IL6,HLA-F,TAP2,MICB,HLA-DQB2
GO:BP	antigen processing and presentation of peptide antigen via MHC class I	GO:0002474	false	0.0153864	1.81286	36	276	6	21031	HLA-E,TAPBP,HLA-A,HLA-F,TAP2,MICB
GO:BP	humoral immune response	GO:0006959	false	0.0164705	1.78329	254	276	14	21031	CXCL3,C1RL,HLA-E,CXCL8,HLA-A,PI3,SLC11A1,IL6,CXCL2,CXCL1,PDCD1,CXCL5,CFB,CXCL6
GO:BP	cell activation	GO:0001775	false	0.0165847	1.78029	1092	276	33	21031	HLA-E,LBP,HLA-DRA,CXCR2,CXCL8,EGR1,GP6,HLA-DOA,HLA-A,NFKBIZ,FCAR,ADGRE2,AKAP17A,SLC11A1,TNFAIP3,LILRA5,IL6,HLA-F,HLA-DPB1,MICB,NCR1,ICAM1,HLA-DQA2,HSPH1,CXCL6,FPR2,HLA-DQB2,MIF,TNFSF9,VAMP7,CRLF2,CCL3,GPS2
GO:BP	antigen processing and presentation of exogenous peptide antigen via MHC class Ib	GO:0002477	false	0.0201295	1.69617	4	276	3	21031	HLA-E,HLA-F,TAP2
GO:BP	antimicrobial humoral response	GO:0019730	false	0.0209205	1.67943	131	276	10	21031	CXCL3,HLA-E,CXCL8,HLA-A,PI3,SLC11A1,CXCL2,CXCL1,CXCL5,CXCL6
GO:BP	positive regulation of T cell mediated cytotoxicity	GO:0001916	true	0.0213331	1.67095	38	276	6	21031	HLA-E,HLA-DRA,HLA-A,HLA-F,TAP2,MICB
GO:BP	negative regulation of leukocyte mediated cytotoxicity	GO:0001911	false	0.0236554	1.62607	23	276	5	21031	HLA-E,KIR2DL4,HLA-A,HLA-F,CRK
GO:BP	antigen processing and presentation via MHC class Ib	GO:0002475	false	0.0236554	1.62607	23	276	5	21031	HLA-E,HLA-A,HLA-F,TAP2,MICB
GO:BP	acute inflammatory response	GO:0002526	false	0.029007	1.5375	108	276	9	21031	HLA-E,LBP,CXCR2,SERPINA1,PTGS2,IL6,IL1RN,FFAR2,SAA2
GO:BP	signal transduction	GO:0007165	false	0.0292536	1.53382	5959	276	111	21031	CXCL3,FGF11,APCDD1L,ADGRE3,ABR,KIR2DL4,TNFRSF11B,LBP,TNXB,CXCR2,MT3,WNT3,GLIS2,PLCH2,TPBG,CXCL8,EGR1,NLGN2,SELE,GP6,SOX9,IER3,TAS2R19,STC1,LTB4R2,NAIP,CSF3,P2RY8,HLA-A,NFKBIZ,TAF9,CCL20,ORAI1,CSNK2B,PTGS2,GNG4,GPRC5A,FCAR,HSPA1A,MUC20,ADGRE2,SHANK3,GREM1,OR2A7,S100A8,AKAP17A,MOSMO,TNFAIP3,LILRA5,IL6,CASP8AP2,TAS2R14,BCL2A1,LTB4R,LYPD1,GCSAM,TAS2R31,TMEM102,OSCAR,CXCR1,RNF31,RHOU,LILRB3,CXCL2,MAML…
GO:BP	signaling	GO:0023052	false	0.029333	1.53264	6447	276	118	21031	CXCL3,PCSK1,FGF11,APCDD1L,ADGRE3,ABR,KIR2DL4,TNFRSF11B,LBP,TNXB,CXCR2,MT3,WNT3,GLIS2,PLCH2,TPBG,CXCL8,EGR1,NLGN2,SELE,GP6,SOX9,IER3,TAS2R19,STC1,LTB4R2,NAIP,CSF3,P2RY8,HLA-A,NFKBIZ,TAF9,CCL20,ORAI1,CSNK2B,PTGS2,GNG4,GPRC5A,FCAR,HSPA1A,MUC20,ADGRE2,SHANK3,GREM1,OR2A7,S100A8,AKAP17A,MOSMO,TNFAIP3,LILRA5,IL6,CASP8AP2,TAS2R14,BCL2A1,LTB4R,LYPD1,GCSAM,TAS2R31,TMEM102,OSCAR,CXCR1,RNF31,RHOU,LILRB3,CXCL…
GO:BP	biological regulation	GO:0065007	true	0.0319017	1.49619	12680	276	200	21031	GAPDHS,IER2,CXCL3,CHMP4A,C1RL,ERI1,ZBTB12,PCSK1,MIR200B,FGF11,CLN8,ZNF623,ZNF197,HSPA1L,APCDD1L,ZBTB22,ADGRE3,ABR,CTIF,HLA-E,PPP2R3B,TUBB,KIR2DL4,TNFRSF11B,LBP,TNXB,ZNF35,HLA-DRA,DHRSX,CXCR2,TLCD2,MT3,ZBED1,CPEB1,INO80D,WNT3,GLIS2,PLCH2,CD99,ZBTB20,SERPINA1,TPBG,TAPBP,CXCL8,EGR1,NLGN2,SELE,MYBPH,ZNF502,GP6,SOX9,IER3,H1-5,TAS2R19,STC1,LTB4R2,PPP1R3B,NAIP,HLA-DOA,CSF3,P2RY8,HLA-A,NFKBIZ,XKR5,TAF9,C…
GO:BP	locomotion	GO:0040011	false	0.0335354	1.4745	1234	276	35	21031	CXCL3,LBP,TNXB,CXCR2,WNT3,CD99,TPBG,CXCL8,SELE,SOX9,STC1,LTB4R2,CCL20,CSNK2B,PTGS2,ADGRE2,SHANK3,GREM1,S100A8,IL6,GCSAM,TMEM102,CXCR1,CXCL2,ICAM1,CXCL1,TWIST2,SERPINE1,FFAR2,CRK,CXCL5,CXCL6,FPR2,MIF,CCL3
GO:BP	regulation of response to stress	GO:0080134	false	0.0337412	1.47184	1340	276	37	21031	HLA-E,KIR2DL4,LBP,INO80D,SELE,IER3,NAIP,HLA-A,NFKBIZ,TAF9,PTGS2,HSPA1A,SHANK3,S100A8,TNFAIP3,LILRA5,IL6,HLA-F,RNF31,MICB,METRNL,NCR1,SERPINE1,FFAR2,CRK,HSPA1B,CXCL6,FPR2,MIF,DDX39B,NFKBIA,VAMP7,CCL3,GPS2,RNF183,MRNIP,BIRC3
GO:BP	nucleotide-binding domain, leucine rich repeat containing receptor signaling pathway	GO:0035872	true	0.0365567	1.43703	25	276	5	21031	HSPA1A,TNFAIP3,HSPA1B,NFKBIA,BIRC3
GO:BP	myeloid leukocyte activation	GO:0002274	false	0.0385032	1.4145	238	276	13	21031	LBP,CXCR2,CXCL8,FCAR,ADGRE2,SLC11A1,IL6,CXCL6,FPR2,MIF,VAMP7,CRLF2,CCL3
GO:BP	regulation of cellular process	GO:0050794	false	0.0395484	1.40287	11738	276	188	21031	GAPDHS,IER2,CXCL3,CHMP4A,ERI1,ZBTB12,PCSK1,MIR200B,FGF11,CLN8,ZNF623,ZNF197,HSPA1L,APCDD1L,ZBTB22,ADGRE3,ABR,CTIF,HLA-E,PPP2R3B,TUBB,KIR2DL4,TNFRSF11B,LBP,TNXB,ZNF35,HLA-DRA,DHRSX,CXCR2,MT3,ZBED1,CPEB1,INO80D,WNT3,GLIS2,PLCH2,CD99,ZBTB20,TPBG,TAPBP,CXCL8,EGR1,NLGN2,SELE,ZNF502,GP6,SOX9,IER3,H1-5,TAS2R19,STC1,LTB4R2,PPP1R3B,NAIP,HLA-DOA,CSF3,P2RY8,HLA-A,NFKBIZ,TAF9,CCL20,ORAI1,CSNK2B,PTGS2,APOBEC3…
GO:BP	negative regulation of cell killing	GO:0031342	false	0.0447772	1.34894	26	276	5	21031	HLA-E,KIR2DL4,HLA-A,HLA-F,CRK
GO:CC	MHC protein complex	GO:0042611	true	1.36407e-07	6.86516	24	288	8	22097	HLA-E,HLA-DRA,HLA-DOA,HLA-A,HLA-F,HLA-DPB1,HLA-DQA2,HLA-DQB2
GO:CC	lumenal side of membrane	GO:0098576	true	1.9489e-07	6.71021	36	288	9	22097	HLA-E,HLA-DRA,TAPBP,HLA-A,HLA-F,HLA-DPB1,HLA-DQA2,HLA-DQB2,PAM16
GO:CC	lumenal side of endoplasmic reticulum membrane	GO:0098553	false	1.98343e-07	6.70258	25	288	8	22097	HLA-E,HLA-DRA,TAPBP,HLA-A,HLA-F,HLA-DPB1,HLA-DQA2,HLA-DQB2
GO:CC	MHC class II protein complex	GO:0042613	false	0.000581509	3.23544	17	288	5	22097	HLA-DRA,HLA-DOA,HLA-DPB1,HLA-DQA2,HLA-DQB2
GO:CC	ER to Golgi transport vesicle membrane	GO:0012507	true	0.00333848	2.47645	59	288	7	22097	HLA-E,HLA-DRA,HLA-A,HLA-F,HLA-DPB1,HLA-DQA2,HLA-DQB2
GO:CC	endocytic vesicle membrane	GO:0030666	true	0.00390219	2.40869	200	288	12	22097	HLA-E,HLA-DRA,WNT3,TAPBP,HLA-A,SLC11A1,HLA-F,TAP2,HLA-DPB1,HLA-DQA2,HLA-DQB2,VAMP7
GO:CC	plasma membrane	GO:0005886	true	0.00522826	2.28164	5742	288	107	22097	CHMP4A,IGHV3-72,AQP9,APCDD1L,ADGRE3,LAIR1,HLA-E,KIR2DL4,TNFRSF11B,HLA-DRA,CXCR2,TLCD2,WNT3,FLNC,PLCH2,CD99,TPBG,LILRA6,MCEMP1,NLGN2,SELE,TGM5,GP6,TAS2R19,STC1,LTB4R2,NAIP,HLA-DOA,P2RY8,HLA-A,XKR5,ORAI1,CSNK2B,PTGS2,GNG4,GPRC5A,FCAR,SURF4,MUC20,KIR3DL1,ADGRE2,SHANK3,OR2A7,S100A8,PI3,SLC6A14,HCN3,SLC11A1,MOSMO,LILRA5,IL6,LIMS4,TAS2R14,LTB4R,LYPD1,GCSAM,HLA-F,TAS2R31,TMEM102,OSCAR,LIMS3,IGHV3-73,CXC…
GO:CC	COPII-coated ER to Golgi transport vesicle	GO:0030134	false	0.00629579	2.20095	89	288	8	22097	HLA-E,HLA-DRA,SERPINA1,HLA-A,HLA-F,HLA-DPB1,HLA-DQA2,HLA-DQB2
GO:CC	cell surface	GO:0009986	true	0.0166581	1.77838	903	288	27	22097	HLA-E,LBP,HLA-DRA,CXCR2,TPBG,NLGN2,SELE,GP6,HLA-A,GREM1,LILRA5,HLA-F,EGFL8,TMEM102,OSCAR,CXCR1,IL3RA,HLA-DPB1,MICB,ICAM1,VASN,LY6G5B,PDCD1,CSF2RA,HLA-DQB2,MIF,CRLF2
GO:CC	side of membrane	GO:0098552	false	0.0231675	1.63512	721	288	23	22097	CHMP4A,HLA-E,HLA-DRA,CXCR2,TAPBP,SELE,HLA-A,GNG4,LYPD1,HLA-F,CXCR1,RNF31,IL3RA,HLA-DPB1,MICB,ICAM1,HLA-DQA2,LY6G5B,PDCD1,CSF2RA,HLA-DQB2,CRLF2,PAM16
GO:CC	phagocytic vesicle membrane	GO:0030670	false	0.0266629	1.57409	81	288	7	22097	HLA-E,TAPBP,HLA-A,SLC11A1,HLA-F,TAP2,VAMP7
GO:CC	MHC class I protein complex	GO:0042612	false	0.0343815	1.46368	8	288	3	22097	HLA-E,HLA-A,HLA-F
GO:CC	secretory granule	GO:0030141	true	0.0371345	1.43022	896	288	26	22097	PCSK1,ADGRE3,LAIR1,TUBB,CXCR2,SERPINA1,MCEMP1,HSPA6,CSNK2B,FCAR,SURF4,HSPA1A,S100A8,SLC11A1,OSCAR,CXCR1,ISLR,LILRB3,CXCL1,PTPRN,SERPINE1,HSPA1B,FPR2,MIF,VAMP7,LPCAT1
GO:CC	cell periphery	GO:0071944	false	0.0408802	1.38849	6228	288	110	22097	CHMP4A,IGHV3-72,AQP9,APCDD1L,ADGRE3,LAIR1,HLA-E,KIR2DL4,TNFRSF11B,TNXB,HLA-DRA,CXCR2,TLCD2,WNT3,FLNC,PLCH2,CD99,SERPINA1,TPBG,LILRA6,MCEMP1,NLGN2,SELE,TGM5,GP6,TAS2R19,STC1,LTB4R2,NAIP,HLA-DOA,P2RY8,HLA-A,XKR5,ORAI1,CSNK2B,PTGS2,GNG4,GPRC5A,FCAR,SURF4,MUC20,KIR3DL1,ADGRE2,SHANK3,GREM1,OR2A7,S100A8,PI3,SLC6A14,HCN3,SLC11A1,MOSMO,LILRA5,IL6,LIMS4,TAS2R14,LTB4R,LYPD1,GCSAM,HLA-F,TAS2R31,TMEM102,OSCA…
GO:CC	ficolin-1-rich granule	GO:0101002	false	0.0464557	1.33296	184	288	10	22097	ADGRE3,SERPINA1,HSPA6,CSNK2B,FCAR,HSPA1A,SLC11A1,HSPA1B,FPR2,MIF
GO:CC	MHC class Ib protein complex	GO:0032398	false	0.0497907	1.30285	2	288	2	22097	HLA-E,HLA-F
KEGG	Rheumatoid arthritis	KEGG:05323	false	7.25378e-12	11.1394	88	145	17	8484	CXCL3,HLA-DRA,CXCL8,HLA-DOA,CCL20,IL6,CXCL2,FOS,HLA-DPB1,ICAM1,HLA-DQA2,CXCL1,ATP6V1G2,CXCL5,CXCL6,CCL3,JUN
KEGG	Antigen processing and presentation	KEGG:04612	false	3.64413e-11	10.4384	69	145	15	8484	HSPA1L,HLA-E,KIR2DL4,HLA-DRA,TAPBP,HLA-DOA,HLA-A,HSPA6,HSPA1A,KIR3DL1,HLA-F,TAP2,HLA-DPB1,HLA-DQA2,HSPA1B
KEGG	IL-17 signaling pathway	KEGG:04657	false	2.26792e-10	9.64437	92	145	16	8484	CXCL3,CXCL8,CSF3,CCL20,PTGS2,S100A8,TNFAIP3,IL6,CXCL2,FOS,CXCL1,CXCL5,CXCL6,FOSB,NFKBIA,JUN
KEGG	TNF signaling pathway	KEGG:04668	false	6.13391e-08	7.21226	113	145	15	8484	CXCL3,SELE,CCL20,PTGS2,TNFAIP3,IL6,CXCL2,FOS,ICAM1,CXCL1,CXCL5,CXCL6,NFKBIA,JUN,BIRC3
KEGG	Legionellosis	KEGG:05134	false	1.81573e-07	6.74095	56	145	11	8484	CXCL3,HSPA1L,CXCL8,NAIP,HSPA6,HSPA1A,IL6,CXCL2,CXCL1,HSPA1B,NFKBIA
KEGG	Graft-versus-host disease	KEGG:05332	false	7.61988e-07	6.11805	37	145	9	8484	HLA-E,HLA-DRA,HLA-DOA,HLA-A,KIR3DL1,IL6,HLA-F,HLA-DPB1,HLA-DQA2
KEGG	NF-kappa B signaling pathway	KEGG:04064	false	1.34994e-05	4.86969	102	145	12	8484	CXCL3,LBP,CXCL8,CSNK2B,PTGS2,TNFAIP3,BCL2A1,CXCL2,ICAM1,CXCL1,NFKBIA,BIRC3
KEGG	Kaposi sarcoma-associated herpesvirus infection	KEGG:05167	false	1.66274e-05	4.77917	194	145	16	8484	CXCL3,HLA-E,CXCL8,HLA-A,PTGS2,GNG4,IL6,HLA-F,CXCL2,FOS,MICB,ICAM1,CXCL1,NFKBIA,JUN,IRF9
KEGG	Type I diabetes mellitus	KEGG:04940	false	2.75724e-05	4.55953	40	145	8	8484	HLA-E,HLA-DRA,HLA-DOA,HLA-A,HLA-F,HLA-DPB1,HLA-DQA2,PTPRN
KEGG	Lipid and atherosclerosis	KEGG:05417	false	6.34467e-05	4.19759	214	145	16	8484	CXCL3,HSPA1L,LBP,CXCL8,SELE,HSPA6,HSPA1A,IL6,CXCL2,FOS,ICAM1,CXCL1,HSPA1B,NFKBIA,CCL3,JUN
KEGG	Viral protein interaction with cytokine and cytokine receptor	KEGG:04061	false	7.39978e-05	4.13078	98	145	11	8484	CXCL3,CXCR2,CXCL8,CCL20,IL6,CXCR1,CXCL2,CXCL1,CXCL5,CXCL6,CCL3
KEGG	Epstein-Barr virus infection	KEGG:05169	false	0.000122706	3.91113	198	145	15	8484	HLA-E,HLA-DRA,TAPBP,HLA-DOA,HLA-A,TNFAIP3,IL6,HLA-F,TAP2,HLA-DPB1,ICAM1,HLA-DQA2,NFKBIA,JUN,IRF9
KEGG	Allograft rejection	KEGG:05330	false	0.000127807	3.89344	34	145	7	8484	HLA-E,HLA-DRA,HLA-DOA,HLA-A,HLA-F,HLA-DPB1,HLA-DQA2
KEGG	Epithelial cell signaling in Helicobacter pylori infection	KEGG:05120	false	0.000246729	3.60778	70	145	9	8484	CXCL3,CXCR2,CXCL8,CXCR1,CXCL2,CXCL1,ATP6V1G2,NFKBIA,JUN
KEGG	Viral myocarditis	KEGG:05416	false	0.000996673	3.00145	63	145	8	8484	HLA-E,HLA-DRA,HLA-DOA,HLA-A,HLA-F,HLA-DPB1,ICAM1,HLA-DQA2
KEGG	Toxoplasmosis	KEGG:05145	false	0.00137127	2.86288	108	145	10	8484	HSPA1L,HLA-DRA,HLA-DOA,HSPA6,HSPA1A,HLA-DPB1,HLA-DQA2,HSPA1B,NFKBIA,BIRC3
KEGG	Osteoclast differentiation	KEGG:04380	false	0.00139178	2.85643	132	145	11	8484	TNFRSF11B,LILRA6,LILRA5,OSCAR,LILRB3,FOS,LILRA1,FOSB,NFKBIA,JUN,IRF9
KEGG	Autoimmune thyroid disease	KEGG:05320	false	0.00164731	2.78322	49	145	7	8484	HLA-E,HLA-DRA,HLA-DOA,HLA-A,HLA-F,HLA-DPB1,HLA-DQA2
KEGG	Human T-cell leukemia virus 1 infection	KEGG:05166	false	0.00190124	2.72096	218	145	14	8484	HLA-E,HLA-DRA,EGR1,HLA-DOA,HLA-A,IL6,HLA-F,FOS,HLA-DPB1,ICAM1,HLA-DQA2,NFKBIA,JUN,GPS2
KEGG	Chemokine signaling pathway	KEGG:04062	false	0.00195351	2.70919	190	145	13	8484	CXCL3,CXCR2,CXCL8,CCL20,GNG4,CXCR1,CXCL2,CXCL1,CRK,CXCL5,CXCL6,NFKBIA,CCL3
KEGG	Measles	KEGG:05162	false	0.00211946	2.67377	138	145	11	8484	HSPA1L,HSPA6,CSNK2B,HSPA1A,TNFAIP3,IL6,FOS,HSPA1B,NFKBIA,JUN,IRF9
KEGG	Leishmaniasis	KEGG:05140	false	0.00270595	2.56768	72	145	8	8484	HLA-DRA,HLA-DOA,PTGS2,FOS,HLA-DPB1,HLA-DQA2,NFKBIA,JUN
KEGG	Phagosome	KEGG:04145	false	0.00382124	2.4178	147	145	11	8484	HLA-E,TUBB,HLA-DRA,HLA-DOA,HLA-A,FCAR,HLA-F,TAP2,HLA-DPB1,HLA-DQA2,ATP6V1G2
KEGG	Cell adhesion molecules	KEGG:04514	false	0.00552103	2.25798	153	145	11	8484	HLA-E,HLA-DRA,NLGN2,SELE,HLA-DOA,HLA-A,HLA-F,HLA-DPB1,ICAM1,HLA-DQA2,PDCD1
KEGG	NOD-like receptor signaling pathway	KEGG:04621	false	0.00591012	2.2284	182	145	12	8484	CXCL3,CXCL8,NAIP,TNFAIP3,IL6,RNF31,CXCL2,CXCL1,NFKBIA,JUN,IRF9,BIRC3
KEGG	Staphylococcus aureus infection	KEGG:05150	false	0.00980928	2.00836	86	145	8	8484	HLA-DRA,HLA-DOA,FCAR,HLA-DPB1,ICAM1,HLA-DQA2,CFB,FPR2
KEGG	Human cytomegalovirus infection	KEGG:05163	false	0.0103016	1.9871	223	145	13	8484	HLA-E,CXCR2,TAPBP,CXCL8,HLA-A,PTGS2,GNG4,IL6,HLA-F,TAP2,CRK,NFKBIA,CCL3
KEGG	Cytokine-cytokine receptor interaction	KEGG:04060	false	0.012114	1.91671	291	145	15	8484	CXCL3,TNFRSF11B,CXCR2,CXCL8,CSF3,CCL20,IL6,CXCR1,CXCL2,CXCL1,IL1RN,CXCL5,CXCL6,TNFSF9,CCL3
KEGG	Th1 and Th2 cell differentiation	KEGG:04658	false	0.012506	1.90288	89	145	8	8484	HLA-DRA,HLA-DOA,MAML1,FOS,HLA-DPB1,HLA-DQA2,NFKBIA,JUN
KEGG	Th17 cell differentiation	KEGG:04659	false	0.0392485	1.40618	105	145	8	8484	HLA-DRA,HLA-DOA,IL6,FOS,HLA-DPB1,HLA-DQA2,NFKBIA,JUN
KEGG	Toll-like receptor signaling pathway	KEGG:04620	false	0.0418486	1.37832	106	145	8	8484	LBP,CXCL8,IL6,FOS,NFKBIA,CCL3,JUN,IRF9
KEGG	B cell receptor signaling pathway	KEGG:04662	false	0.0422968	1.37369	81	145	7	8484	LILRA6,LILRA5,LILRB3,FOS,LILRA1,NFKBIA,JUN
REAC	Immune System	REAC:R-HSA-168256	false	5.54756e-11	10.2559	2052	174	75	10842	ADGRE3,LAIR1,HLA-E,TUBB,KIR2DL4,TNFRSF11B,LBP,HLA-DRA,CXCR2,CD99,SERPINA1,TAPBP,LILRA6,CXCL8,EGR1,MCEMP1,HLA-DOA,CSF3,HLA-A,HSPA6,CCL20,ORAI1,CSNK2B,PTGS2,FBXO17,FCAR,SURF4,HSPA1A,TRIM69,MUC20,KIR3DL1,S100A8,PI3,SLC11A1,TNFAIP3,LILRA5,IL6,HLA-F,OSCAR,CXCR1,RHOU,LILRB3,TAP2,CXCL2,IL3RA,FOS,HLA-DPB1,MICB,NCR1,ICAM1,HLA-DQA2,LILRA1,CXCL1,TRIM39,IL1RN,ATP6V1G2,PDCD1,CRK,HSPA1B,CFB,FPR2,CSF2RA,HLA-DQB…
REAC	Interleukin-10 signaling	REAC:R-HSA-6783783	false	7.15885e-07	6.14516	45	174	10	10842	CXCL8,CSF3,CCL20,PTGS2,IL6,CXCL2,ICAM1,CXCL1,IL1RN,CCL3
REAC	Cytokine Signaling in Immune system	REAC:R-HSA-1280215	false	3.72543e-06	5.42882	719	174	34	10842	HLA-E,TNFRSF11B,LBP,HLA-DRA,CXCL8,EGR1,CSF3,HLA-A,CCL20,PTGS2,IL6,HLA-F,RHOU,CXCL2,IL3RA,FOS,HLA-DPB1,ICAM1,HLA-DQA2,CXCL1,IL1RN,CRK,CSF2RA,HLA-DQB2,MIF,NFKBIA,TNFSF9,VAMP7,CRLF2,CCL3,JUN,IRF9,NDN,BIRC3
REAC	Chemokine receptors bind chemokines	REAC:R-HSA-380108	false	8.20768e-06	5.08578	57	174	10	10842	CXCL3,CXCR2,CXCL8,CCL20,CXCR1,CXCL2,CXCL1,CXCL5,CXCL6,CCL3
REAC	Immunoregulatory interactions between a Lymphoid and a non-Lymphoid cell	REAC:R-HSA-198933	false	1.30197e-05	4.8854	181	174	16	10842	LAIR1,HLA-E,KIR2DL4,CD99,LILRA6,HLA-A,KIR3DL1,LILRA5,HLA-F,OSCAR,LILRB3,MICB,NCR1,ICAM1,LILRA1,CD300E
REAC	GPCR ligand binding	REAC:R-HSA-500792	false	0.000492772	3.30735	460	174	23	10842	CXCL3,ADGRE3,CXCR2,WNT3,CXCL8,TAS2R19,LTB4R2,CCL20,GNG4,ADGRE2,TAS2R14,LTB4R,TAS2R31,CXCR1,CXCL2,CXCL1,FFAR2,CXCL5,CXCL6,FPR2,WNT9B,CCL3,TAS2R20
REAC	Signaling by Interleukins	REAC:R-HSA-449147	false	0.00259336	2.58614	471	174	22	10842	LBP,CXCL8,CSF3,CCL20,PTGS2,IL6,RHOU,CXCL2,IL3RA,FOS,ICAM1,CXCL1,IL1RN,CRK,CSF2RA,MIF,NFKBIA,VAMP7,CRLF2,CCL3,JUN,NDN
REAC	Interferon gamma signaling	REAC:R-HSA-877300	false	0.00419275	2.3775	87	174	9	10842	HLA-E,HLA-DRA,HLA-A,HLA-F,HLA-DPB1,ICAM1,HLA-DQA2,HLA-DQB2,IRF9
REAC	Adaptive Immune System	REAC:R-HSA-1280218	false	0.00512574	2.29024	809	174	30	10842	LAIR1,HLA-E,KIR2DL4,HLA-DRA,CD99,TAPBP,LILRA6,HLA-DOA,HLA-A,ORAI1,FBXO17,TRIM69,KIR3DL1,S100A8,LILRA5,HLA-F,OSCAR,LILRB3,TAP2,HLA-DPB1,MICB,NCR1,ICAM1,HLA-DQA2,LILRA1,TRIM39,PDCD1,HLA-DQB2,NFKBIA,CD300E
REAC	Neutrophil degranulation	REAC:R-HSA-6798695	false	0.0101208	1.99479	476	174	21	10842	ADGRE3,LAIR1,TUBB,CXCR2,SERPINA1,MCEMP1,HSPA6,CSNK2B,FCAR,SURF4,HSPA1A,S100A8,SLC11A1,OSCAR,CXCR1,LILRB3,CXCL1,HSPA1B,FPR2,MIF,LPCAT1
REAC	PD-1 signaling	REAC:R-HSA-389948	false	0.0138995	1.857	24	174	5	10842	HLA-DRA,HLA-DPB1,HLA-DQA2,PDCD1,HLA-DQB2
REAC	Signaling by GPCR	REAC:R-HSA-372790	false	0.0186585	1.72912	696	174	26	10842	CXCL3,ADGRE3,ABR,CXCR2,WNT3,CXCL8,TAS2R19,LTB4R2,ARHGEF26,CCL20,GNG4,ADGRE2,TAS2R14,LTB4R,TAS2R31,CXCR1,CXCL2,CXCL1,FFAR2,CXCL5,CXCL6,FPR2,WNT9B,CCL3,ARHGEF10,TAS2R20
REAC	Antigen Presentation: Folding, assembly and peptide loading of class I MHC	REAC:R-HSA-983170	false	0.0363918	1.439	29	174	5	10842	HLA-E,TAPBP,HLA-A,HLA-F,TAP2
WP	Network map of SARS CoV 2 signaling pathway	WP:WP5115	false	2.11797e-09	8.67408	217	128	21	8286	CXCL3,LBP,HLA-DRA,CXCR2,CXCL8,EGR1,CCL20,PTGS2,IL6,CXCR1,CXCL2,FOS,CXCL1,SERPINE1,CXCL5,CFB,CXCL6,SAA2,CCL3,JUN,IRF9
WP	Photodynamic therapy induced NF kB survival signaling	WP:WP3617	false	7.62827e-06	5.11757	35	128	8	8286	CXCL8,SELE,PTGS2,IL6,BCL2A1,CXCL2,ICAM1,BIRC3
WP	Spinal cord injury	WP:WP2431	false	3.10866e-05	4.50743	115	128	12	8286	CXCL8,EGR1,SOX9,PTGS2,IL6,LTB4R,LILRB3,CXCL2,FOS,ICAM1,CXCL1,MIF
WP	SARS CoV 2 innate immunity evasion and cell specific immune response	WP:WP5039	false	0.000117527	3.92986	66	128	9	8286	CXCL3,CXCR2,CXCL8,IL6,CXCL2,CXCL1,CXCL5,CXCL6,CCL3
WP	Overview of proinflammatory and profibrotic mediators	WP:WP5095	false	0.000668639	3.17481	127	128	11	8286	CXCL3,CXCL8,CSF3,CCL20,IL6,CXCL2,CXCL1,IL1RN,CXCL5,CXCL6,CCL3
WP	Measles virus infection	WP:WP4630	false	0.00130136	2.8856	136	128	11	8286	HSPA1L,HSPA6,CSNK2B,HSPA1A,TNFAIP3,IL6,FOS,HSPA1B,NFKBIA,JUN,IRF9
WP	Cytokines and inflammatory response	WP:WP530	false	0.00728619	2.1375	26	128	5	8286	HLA-DRA,CSF3,IL6,CXCL2,CXCL1
WP	Lung fibrosis	WP:WP3624	false	0.00848605	2.07129	63	128	7	8286	SERPINA1,CXCL8,CSF3,GREM1,IL6,CXCL2,CCL3
WP	Allograft rejection	WP:WP2328	false	0.0105026	1.9787	88	128	8	8286	HLA-E,HLA-DRA,CXCL8,HLA-DOA,HLA-A,HLA-F,HLA-DPB1,HLA-DQA2
WP	IL 26 signaling pathways	WP:WP5347	false	0.0106132	1.97415	45	128	6	8286	CXCL8,CCL20,IL6,ICAM1,NFKBIA,JUN
WP	Gastrin signaling pathway	WP:WP4659	false	0.011035	1.95723	114	128	9	8286	CXCL8,EGR1,PTGS2,FOS,SERPINE1,CRK,NFKBIA,JUN,BIRC3
WP	COVID 19 adverse outcome pathway	WP:WP4891	false	0.0114841	1.9399	15	128	4	8286	CXCL8,CSF3,IL6,CCL3
WP	Quercetin and Nf kB AP 1 induced apoptosis	WP:WP2435	false	0.0151296	1.82017	16	128	4	8286	PTGS2,FOS,NFKBIA,JUN
WP	Ebola virus infection in host	WP:WP4217	false	0.0270676	1.56755	128	128	9	8286	HLA-E,HLA-DRA,FLNC,HLA-DOA,HLA-A,HLA-F,HLA-DPB1,HLA-DQA2,HLA-DQB2
WP	Hepatitis C and hepatocellular carcinoma	WP:WP3646	false	0.0368276	1.43383	56	128	6	8286	CXCL8,PTGS2,IL6,CXCR1,JUN,BIRC3
WP	Pathogenesis of SARS CoV 2 mediated by nsp9 nsp10 complex	WP:WP4884	false	0.0468604	1.32919	21	128	4	8286	LBP,HLA-DRA,CXCL8,IL6
TF	Factor: TEF-3:pitx1; motif: RCATWCYNNNGGATTA	TF:M08650	false	0.00927294	2.03278	341	291	18	20045	AQP9,HSPA1L,GOLGA6L10,ZNF35,ZBTB20,GOLGA8N,CTAGE6,TAS2R19,NPIPB5,HSPA1A,NPIPA5,GOLGA6L9,MSH5,NPIPB13,ZNF660,ZNF436,PRR3,SMCR8
CORUM	ERG-JUN-FOS DNA-protein complex	CORUM:2694	false	0.049809	1.30269	2	44	2	3383	FOS,JUN
CORUM	ETS2-FOS-JUN complex	CORUM:2695	false	0.049809	1.30269	2	44	2	3383	FOS,JUN
