# Supplementary material for: Immune Dysregulation and Trophoblastic Dysfunction as a Potential Cause of Idiopathic Recurrent Pregnancy Loss
Source: Biology (Basel). 2025 Jul 4;14(7):811. doi: 10.3390/biology14070811 (PMC12292758; doi:10.3390/biology14070811)
Supplement: Supplementary file 1 [file biology-14-00811-s001.zip › Supplementary data/Table S8.xlsx]

## Sheet: Table S8
Deconvolution estimates of the bulk RNAseq data
	EVT	CTB	DSC	STB	T cells	EB	NK	HC/MM
VT 1 - Sample 1	0.0333	0.0683	0	0.8458	0	0.0042	0.0484	0
VT 1 - Sample 2	0	0.0158	0	0.9779	0	0	0.0061	0.0003
VT 1 - Sample 3	0.0004	0.0696	0	0.8798	0	0.0016	0.0464	0.0021
VT 1 - Sample 4	0.0004	0.0459	0	0.9393	0	0	0.0142	0.0002
VT 1 - Sample 5	0	0.0449	0	0.8995	0	0	0.0453	0.0103
VT 1 - Sample 6	0.0979	0	0	0.8811	0	0	0.0211	0
VT 1 - Sample 7	0	0.0132	0	0.9834	0	0	0.0034	0
VT 1 - Sample 8	0.0083	0.0046	0	0.9805	0	0	0.0066	0
VT 2 - Sample 1	0.003	0	0	0.9103	0	0	0.0132	0.0734
VT 2 - Sample 2	0.0053	0.1068	0	0.7734	0	0	0.0617	0.0528
VT 2 - Sample 3	0.0187	0.0251	0.0012	0.4931	0	0	0.348	0.1138
VT 3 - Sample 1	0	0.0443	0	0.9242	0.0028	0.0011	0.0275	0
VT 3 - Sample 2	0.0034	0	0.0163	0.859	0	0.003	0.111	0.0074
VT 3 - Sample 3	0	0	0.0041	0.9691	0	0	0.0267	0.0001
C1 - Sample 1	0.5068	0.1355	0	0.0904	0	0	0.1124	0.1549
C1 - Sample 2	0.302	0.2052	0	0.0898	0	0	0.3162	0.0868
C1 - Sample 3	0.2109	0.2254	0.004	0.0364	0.0007	0	0.2302	0.2924
C1 - Sample 4	0.5728	0.0019	0.0015	0.1095	0	0	0.1642	0.1502
DB 1 - Sample 1	0	0	0.0837	0	0.0033	0.0032	0.8748	0.0349
DB 1 - Sample 2	0.0285	0.0004	0.1818	0	0.0032	0.0313	0.7125	0.0424
DB 1 - Sample 3	0.0029	0.0731	0	0.8666	0	0	0.0539	0.0034
DB 2 - Sample 1	0.0335	0	0.2071	0	0	0	0.6443	0.1151
DB 2 - Sample 2	0.0931	0.0004	0.225	0	0.0045	0	0.542	0.135
DB 2 - Sample 3	0.0064	0	0.5154	0	0	0	0.4502	0.0281
C2 - Sample 1	0.0209	0.001	0.3339	0	0	0.0001	0.5268	0.1173
C2 - Sample 2	0.0328	0	0.1985	0	0	0	0.596	0.1727
C2 - Sample 3	0.0041	0.0008	0.049	0	0.0014	0	0.7159	0.2287
C2 - Sample 4	0.0108	0.0011	0.1317	0	0.0034	0	0.6755	0.1773
C2 - Sample 5	0.0476	0.0016	0.0841	0	0.002	0.0016	0.6379	0.2252
