# Supplementary material for: Immune Dysregulation and Trophoblastic Dysfunction as a Potential Cause of Idiopathic Recurrent Pregnancy Loss
Source: Biology (Basel). 2025 Jul 4;14(7):811. doi: 10.3390/biology14070811 (PMC12292758; doi:10.3390/biology14070811)
Supplement: Supplementary file 1 [file biology-14-00811-s001.zip › Supplementary data/Table S9.xlsx]

## Sheet: Table S9
Summary of the histological findings and conclusions suggested by the pathological examination.
Cluster ID	Embryo	Yolk sac	Gestational Sac / Membranes	Chorionic Villi	Intervillous space	Endometrium/ Decidua	Implantation site	Conclusion of the histological study
1	Not identified in the evaluated sample	Not identified in the evaluated sample	Identified	No changes	No changes	Endometrium predominantly decidualized, focally showing a proliferative pattern, with a predominantly lymphohistiocytic inflammatory infiltrate, rare plasmocytes, sometimes forming aggregates, with a multifocal distribution, occasionally perivascular and periglandular.	Represented, with partial necrosis	Chronic inflammatory changes (maternal immune dysregulation suggested)
1	Not identified in the evaluated sample	Not identified in the evaluated sample	Identified	No changes	Chronic histiocytic intervillositis	Decidua with a predominantly lymphohistiocytic inflammatory infiltrate, rare plasmocytes, sometimes forming aggregates, with a multifocal distribution, occasionally perivascular and periglandular.	Not represented	Chronic inflammatory changes (maternal immune dysregulation suggested)
1	Not identified in the evaluated sample	Not identified in the evaluated sample	Not identified in the evaluated sample	No changes	Chronic histiocytic intervillositis	Decidua with partial necrosis, without other significant alterations.	Represented, without significant alterations	Chronic inflammatory changes (maternal immune dysregulation suggested)
2	Identified, incomplete	Identified	Identified	Increased syncytiotrophoblast knots	No changes	Vessels with a muscularized wall (decidual arteriopathy) and a mild to moderate chronic lymphoplasmacytic inflammatory infiltrate (periglandular and perivascular)	Not represented	Findings suggestive of (chronic) maternal-placental hypoxia and chronic inflammatory changes (maternal immune dysregulation suggested)
2	Not identified in the evaluated sample	Not identified in the evaluated sample	Identified	With mild hydropic changes and focal calcifications	No changes	Heterogeneous endometrium, with weakly decidualized areas and others displaying a proliferative pattern, with evidence of focal stromal hemorrhage and fibrin.	Not represented	Endometrial changes associated with hormonal effect
2	Not identified in the evaluated sample	Not identified in the evaluated sample	Identified	No changes	Acute intervillositis	Decidua with mixed inflammatory infiltrate, predominantly neutrophils (acute deciduitis), with areas of abscess formation.	Represented, without significant alterations	Acute inflammatory changes (infection non excluded)
2	Identified, incomplete	Identified	Identified	Acute villitis lesions	Acute intervillositis	Decidua with mixed inflammatory infiltrate, predominantly neutrophils (acute deciduitis), with areas of abscess formation and necrosis.	Represented, without significant alterations	Acute inflammatory changes (infection non excluded)
2	Not identified in the evaluated sample	Not identified in the evaluated sample	Identified	No changes	Acute intervillositis	Endometrium predominantly decidualized, focally showing a proliferative pattern, with mixed inflammatory infiltrate, with focal abscess formation.	Represented, without significant alterations	Acute inflammatory changes (infection non excluded)

## Sheet: Summary
Inflammatory Changes		C1 (n=3)	C2 (n=4)
Chronic Inflammatory Changes (CIC)		3	1
	Chronic histiocytic intervillositis (CHI)	1	0
	Chronic deciduitis (CD)	1	1
	CHI + CD	1	0
Acute Inflammatory Change (AIC)		0	3
	Acute intervillositis (AI) + Acute deciduitis (AD)	0	2
	AI + AD + Acute villitis (AV)	0	1
C1 – Cluster 1; C2 – Cluster 2; CIC – Chronic Inflammatory Changes; AIC - Acute Inflammatory Changes; CHI - Chronic histiocytic intervillositis; CD – Chronic deciduitis; AI – Acute intervillositis; AD - Acute deciduitis; AV – Acute villitis
Note: One sample from C1 did not have anatomopathological information available and one sample from C2 exhibited no inflammatory changes.
